# Supplementary material for: Myeloid lineage enhancers drive oncogene synergy in CEBPA/CSF3R mutant acute myeloid leukemia
Source: Nat Commun. 2019 Nov 29;10:5455. doi: 10.1038/s41467-019-13364-2 (PMC6884457; doi:10.1038/s41467-019-13364-2)
Supplement: Supplementary file 4 — Supplementary Data 1 [file 41467_2019_13364_MOESM4_ESM.xlsx]

## Sheet: Sheet1
# Supplementary Data File 1. RNA Sequencing Results for Simultaneous Oncogene Introduction
gene.name	GeneId	Empty_Empty	T618I_Empty	V314VW_Empty	T618I_V314VW	padjCSF3R	de_CSF3R_flag	padj_CEBPA	de_CEBPA_flag	padj_intx	de_intx_flag
Itgb2l	ENSMUSG00000000157	6.68291	7.89839	4.97276	5.30943	0.277121	0	0.0013661	-1	0.858798	0
Igsf5	ENSMUSG00000000159	2.29332	2.22299	2.86178	2.27139	0.480687	0	0.00809777	1	0.651697	0
Slfn4	ENSMUSG00000000204	6.10723	9.1385	4.63283	6.65266	7.7966e-11	1	3.53965e-06	-1	0.91218	0
Tpd52l1	ENSMUSG00000000296	4.99219	4.72233	7.67103	5.47566	0.245835	0	6.45655e-34	1	6.02154e-05	1
Cdh1	ENSMUSG00000000303	11.2253	10.4657	9.34077	8.56699	0.0236841	0	1.83647e-11	-1	0.984804	0
Clec10a	ENSMUSG00000000318	7.99715	7.17762	9.95811	9.14345	1.31224e-06	0	5.912e-36	1	0.909177	0
Alox12	ENSMUSG00000000320	2.69128	2.20948	2.07298	2.06143	0.037961	-1	0.000609163	-1	0.79567	0
Arvcf	ENSMUSG00000000325	7.12673	6.99752	9.22376	7.19122	0.643791	0	8.69122e-46	1	1.87713e-16	1
Mx1	ENSMUSG00000000386	4.33247	4.11476	5.98686	3.73063	0.3678	0	1.87313e-11	1	4.77838e-08	1
Cttnbp2	ENSMUSG00000000416	2.30441	2.43039	2.67706	2.5789	0.212766	0	0.0240171	1	0.492403	0
Zfp385a	ENSMUSG00000000552	10.8226	10.8445	9.89083	10.3949	0.939131	0	8.91055e-18	0	0.0303838	1
Grm6	ENSMUSG00000000617	8.85728	6.79562	5.84974	4.91371	4.39868e-28	-1	3.02731e-55	-1	0.728836	0
Sema4f	ENSMUSG00000000627	6.32029	10.2835	10.5607	11.9633	1.71792e-99	1	3.35815e-110	1	2.33858e-29	1
Hoxb6	ENSMUSG00000000690	3.07738	3.10243	3.5968	4.28649	0.626285	0	0.00158366	1	0.919103	0
Btn1a1	ENSMUSG00000000706	2.92648	3.84212	2.96998	3.57933	6.71497e-07	1	0.38169	0	0.501376	0
Dnmt3l	ENSMUSG00000000730	8.13606	8.42716	6.33878	7.28356	0.114118	0	8.30368e-34	-1	0.00705877	1
Serpinf1	ENSMUSG00000000753	10.4374	8.73627	10.3551	9.10298	6.23552e-53	-1	0.785246	0	0.0813839	0
Tcf7	ENSMUSG00000000782	6.94323	6.63452	6.19192	6.92661	0.18445	0	7.23826e-05	0	0.00056263	1
Kcnn3	ENSMUSG00000000794	4.14829	5.91528	4.9912	5.2047	9.09863e-16	1	7.00937e-07	1	2.57878e-08	1
Fasl	ENSMUSG00000000817	3.74289	3.66457	6.16292	4.74247	0.680174	0	5.07211e-18	1	0.590427	0
Mmp14	ENSMUSG00000000957	7.88507	9.54905	7.64808	9.09315	1.84989e-26	1	0.325596	0	0.757006	0
S100a6	ENSMUSG00000001025	10.0568	10.1119	7.96634	7.29004	0.718702	0	1.06499e-05	-1	0.51048	0
Timp1	ENSMUSG00000001131	1.88318	2.25296	1.90961	1.95394	0.0193751	1	0.858513	0	0.545126	0
Mxd1	ENSMUSG00000001156	11.2916	12.6026	11.4304	11.9171	1.97405e-14	0	0.746994	0	0.0120774	1
Agpat3	ENSMUSG00000001211	8.4912	8.23955	9.08767	8.27179	0.129889	0	1.09004e-05	0	0.0461908	1
Slc26a3	ENSMUSG00000001225	6.86077	5.0775	6.65828	5.40058	6.9311e-16	-1	0.705064	0	0.341844	0
Col18a1	ENSMUSG00000001435	8.6678	11.5197	7.35807	10.4824	2.37294e-55	1	1.74385e-12	0	0.580559	0
Tubb6	ENSMUSG00000001473	12.5837	12.3837	11.7126	12.2428	0.408799	0	3.30976e-09	0	0.0107118	1
Gramd3	ENSMUSG00000001700	9.29512	8.38581	10.6237	10.8175	1.37578e-17	0	6.84706e-39	0	9.28305e-13	1
Cldn15	ENSMUSG00000001739	11.3092	11.2183	9.97074	10.9848	0.700749	0	3.01065e-26	0	3.43419e-08	1
Tspan33	ENSMUSG00000001763	8.70753	10.5445	7.87759	9.52654	5.62353e-33	1	5.2547e-07	0	0.81724	0
Folr1	ENSMUSG00000001827	2.68824	2.82282	2.35437	2.47967	0.724695	0	0.000523064	-1	0.353069	0
Vwf	ENSMUSG00000001930	7.77963	7.21896	6.19434	5.94407	0.270177	0	2.99005e-05	-1	0.94821	0
Vsig2	ENSMUSG00000001943	2.17987	2.08894	2.57366	2.19535	0.266192	0	0.0239477	1	0.980774	0
Ltbp2	ENSMUSG00000002020	2.33262	2.91409	2.47587	2.53483	0.000109344	1	0.0353341	1	0.0338152	1
Rapsn	ENSMUSG00000002104	7.97928	6.3499	6.68458	5.62389	8.79513e-10	-1	9.19075e-07	0	0.804861	0
Nr1h3	ENSMUSG00000002108	6.28509	6.1232	5.02013	5.3303	0.553177	0	2.87799e-13	-1	0.285441	0
Vrk3	ENSMUSG00000002205	11.3905	11.9763	11.4595	11.7259	1.05146e-14	0	0.670189	0	0.0483579	1
Mov10	ENSMUSG00000002227	9.93435	9.21702	11.1827	9.60985	5.57117e-05	0	1.8927e-14	0	0.00397098	1
Rhoc	ENSMUSG00000002233	4.70474	6.12559	4.75008	5.41521	6.96559e-08	1	0.936679	0	0.392425	0
Irf9	ENSMUSG00000002325	10.5499	10.1125	11.6507	10.3316	2.90578e-05	0	4.20709e-30	0	1.69122e-08	1
Dhrs1	ENSMUSG00000002332	10.6532	10.7592	12.1376	11.3284	0.546508	0	3.24939e-37	0	1.49412e-06	1
Tgfb1	ENSMUSG00000002603	13.7072	13.5185	12.9845	13.3594	0.187969	0	2.43965e-12	0	0.00278919	1
Cd36	ENSMUSG00000002944	3.59855	4.89424	3.47215	4.14747	2.11498e-09	1	0.33145	0	0.96396	0
Bcam	ENSMUSG00000002980	4.67211	4.82885	5.64777	4.70736	0.672058	0	0.000125199	0	0.0139264	1
Relb	ENSMUSG00000002983	7.50695	8.5203	7.53936	7.82889	3.77006e-11	0	0.972471	0	0.0214704	1
Hck	ENSMUSG00000003283	8.87081	10.3522	8.01197	7.50931	5.27211e-15	0	1.81536e-05	0	3.3953e-12	1
Phyhip	ENSMUSG00000003469	3.24738	4.62484	3.24313	4.17163	1.86692e-09	1	0.99625	0	0.867334	0
Cyp4f18	ENSMUSG00000003484	10.8139	10.1577	8.28972	8.20979	0.00271865	0	2.93165e-42	-1	0.311253	0
Cp	ENSMUSG00000003617	6.26724	5.97293	7.81357	6.13413	0.414187	0	4.84407e-10	1	0.00249638	1
Il7r	ENSMUSG00000003882	5.916	8.42287	5.04368	7.56985	1.13807e-11	1	0.000648532	-1	0.618163	0
Mmd	ENSMUSG00000003948	10.517	10.1517	10.8098	11.6232	0.00722602	0	0.0416251	0	1.43577e-11	1
Hlf	ENSMUSG00000003949	9.79476	9.59561	11.9026	10.4543	0.373627	0	1.39071e-55	1	5.55134e-09	1
Etv1	ENSMUSG00000004151	4.50193	4.98816	5.48081	4.86047	0.00582346	0	1.62815e-07	1	0.000129157	1
Hif3a	ENSMUSG00000004328	5.85562	7.37359	5.30195	6.04568	5.47493e-09	1	0.0687898	0	0.49997	0
Psg17	ENSMUSG00000004540	2.1399	1.75827	1.8497	1.77728	0.0248445	-1	0.3106	0	0.650697	0
Ctse	ENSMUSG00000004552	8.40817	10.2814	8.54619	9.22706	5.88761e-49	1	0.640406	0	8.1461e-09	1
Cd33	ENSMUSG00000004609	8.62435	9.97012	11.0001	10.507	1.71525e-08	0	3.31056e-22	1	9.93253e-07	1
Sgce	ENSMUSG00000004631	6.69174	7.22122	7.49091	6.9349	0.000680882	0	7.34167e-08	0	1.66933e-06	1
Aqp1	ENSMUSG00000004655	9.64209	11.4757	9.07928	10.4608	1.52106e-32	1	0.00136742	0	0.417081	0
Hdac9	ENSMUSG00000004698	6.43717	5.72218	8.0143	7.49867	1.53153e-05	0	1.20002e-21	1	0.513635	0
Pgf	ENSMUSG00000004791	4.60581	4.53463	4.43978	5.7252	0.787125	0	0.545675	0	1.35873e-05	1
Crabp2	ENSMUSG00000004885	4.15598	4.06486	6.43375	5.10974	0.749795	0	9.9222e-22	1	0.208872	0
Nes	ENSMUSG00000004891	2.61639	2.20519	2.31293	2.41495	0.0120509	-1	0.243502	0	0.0699008	0
Cadm3	ENSMUSG00000005338	2.49417	2.79491	2.57968	2.84402	0.0176607	1	0.477785	0	0.742051	0
Slc1a3	ENSMUSG00000005360	3.98577	3.71996	5.0904	4.17869	0.134906	0	3.30483e-05	1	0.828248	0
Il5ra	ENSMUSG00000005364	3.82472	3.04665	3.42538	3.13688	0.0018843	-1	0.492655	0	0.600901	0
Atp4a	ENSMUSG00000005553	4.97777	6.07146	4.7583	5.88974	2.32059e-06	1	0.599983	0	0.911435	0
Mef2c	ENSMUSG00000005583	11.5939	11.5623	11.7738	10.933	0.875341	0	0.188132	0	4.37562e-08	1
Kit	ENSMUSG00000005672	13.0726	11.1763	12.4974	11.4809	3.28839e-05	-1	0.411893	0	0.640075	0
Ampd3	ENSMUSG00000005686	7.66165	8.8383	7.07738	7.09894	3.29841e-08	0	0.0201205	0	0.00238053	1
Mmp8	ENSMUSG00000005800	8.89498	11.9424	15.0139	15.4756	1.3384e-23	1	6.04835e-78	1	2.65341e-08	1
Sqrdl	ENSMUSG00000005803	10.7881	11.5556	9.54828	10.8546	2.75491e-13	0	5.09025e-33	0	0.00434979	1
Tnfsf14	ENSMUSG00000005824	9.00055	10.8166	8.37703	10.1025	1.01828e-50	1	3.11975e-06	0	0.913094	0
Reep5	ENSMUSG00000005873	12.6694	12.9873	13.2226	12.8932	0.00355381	0	4.23e-08	0	6.1702e-05	1
Prss16	ENSMUSG00000006179	8.34944	9.69139	7.8213	8.08237	8.05661e-31	0	4.02847e-05	0	4.29355e-08	1
Ggt1	ENSMUSG00000006345	5.76599	8.08508	6.25487	8.14505	5.77833e-16	1	0.164256	0	0.5587	0
Cbfa2t3	ENSMUSG00000006362	12.1663	11.7365	11.5796	11.544	4.72964e-08	0	1.4726e-14	0	0.00579279	1
Fbln1	ENSMUSG00000006369	4.06195	3.93189	5.23019	4.12371	0.564554	0	1.92488e-08	1	0.0863301	0
Mpl	ENSMUSG00000006389	8.15902	8.31256	6.16411	6.68578	0.606045	0	4.51847e-28	-1	0.473625	0
Rnf114	ENSMUSG00000006418	12.1334	11.9448	12.7077	12.1234	0.0158203	0	1.1399e-18	0	0.000549911	1
Slc4a1	ENSMUSG00000006574	5.1934	12.2867	5.2012	10.953	4.16409e-130	1	0.892177	0	0.0755132	0
Runx1t1	ENSMUSG00000006586	2.39532	2.10727	2.58576	2.17317	0.00453924	-1	0.688201	0	0.725759	0
Vwa7	ENSMUSG00000007030	4.85511	6.06786	4.71282	5.34118	2.46223e-06	1	0.83293	0	0.616822	0
Ddah2	ENSMUSG00000007039	8.10474	9.6535	8.1217	8.66674	8.98271e-15	0	0.980704	0	0.00783218	1
Mc5r	ENSMUSG00000007480	7.02953	5.36358	6.44254	5.24376	2.18239e-21	-1	0.0037158	0	0.657374	0
Crlf1	ENSMUSG00000007888	3.38682	4.96448	3.29322	4.01322	8.71203e-11	1	0.263117	0	0.911345	0
Hmgcll1	ENSMUSG00000007908	1.55087	1.9035	1.60552	1.66577	0.00508132	1	0.378298	0	NA	0
Fhl2	ENSMUSG00000008136	6.70477	5.72343	5.38204	4.71734	2.93508e-07	0	1.63362e-12	-1	0.861312	0
Elk3	ENSMUSG00000008398	10.9083	10.2246	11.813	11.6095	2.93933e-09	0	1.23131e-15	0	0.0381286	1
Mgst1	ENSMUSG00000008540	11.1442	12.877	12.1664	12.2441	3.17096e-28	1	8.75363e-10	0	6.23582e-12	1
Nfib	ENSMUSG00000008575	3.61854	4.08426	4.12198	4.33268	0.0240223	1	0.0205871	1	0.567889	0
Cldn13	ENSMUSG00000008843	7.19989	11.1006	6.27364	9.69388	2.42936e-99	1	3.89906e-07	0	0.807498	0
Bmp7	ENSMUSG00000008999	3.8218	2.87817	3.04314	2.82791	4.54953e-06	-1	0.00110959	-1	0.712164	0
Nav1	ENSMUSG00000009418	9.14628	8.98103	9.26465	8.36086	0.470792	0	0.784241	0	0.0157773	1
Cox4i2	ENSMUSG00000009876	6.91088	6.59388	5.54448	5.17299	0.237224	0	1.13632e-13	-1	0.728726	0
Cacna2d2	ENSMUSG00000010066	6.27585	6.65156	8.16276	8.89607	0.0552105	0	1.88972e-28	1	0.754051	0
Ifi35	ENSMUSG00000010358	10.9678	10.8716	11.3388	10.532	0.685528	0	0.01928	0	0.00250871	1
Uckl1os	ENSMUSG00000010492	4.88841	6.31667	4.79576	5.76435	2.00508e-09	1	0.832094	0	0.714017	0
Dazl	ENSMUSG00000010592	5.63783	5.06707	7.83903	6.50817	0.0975533	0	5.82133e-11	1	0.715905	0
Mcoln2	ENSMUSG00000011008	8.07724	9.59607	9.06896	9.85293	6.61455e-20	0	8.9898e-09	0	0.0192054	1
Adssl1	ENSMUSG00000011148	12.4501	12.1736	12.064	12.174	0.000439664	0	2.60885e-07	0	0.00318721	1
Vipr2	ENSMUSG00000011171	5.93608	4.80975	7.43745	5.66513	8.35034e-10	-1	1.09454e-13	1	0.835555	0
Plin5	ENSMUSG00000011305	4.11863	5.91489	3.57816	4.29292	4.62085e-16	1	2.37462e-05	-1	0.274291	0
Ehf	ENSMUSG00000012350	4.4766	8.7351	4.48813	7.94092	1.11417e-39	1	0.916418	0	0.569678	0
Steap4	ENSMUSG00000012428	4.59827	9.00438	4.92526	8.68158	4.1585e-15	1	0.166465	0	0.419425	0
Retn	ENSMUSG00000012705	2.86234	3.42452	2.97931	3.12622	0.000588883	1	0.394366	0	0.302175	0
Podnl1	ENSMUSG00000012889	5.94179	4.57125	5.32528	4.5455	1.14158e-14	-1	0.00404115	0	0.498758	0
Mcemp1	ENSMUSG00000013974	8.12389	11.4618	6.6911	9.23824	3.74928e-39	1	8.8458e-10	-1	0.638663	0
Klhl3	ENSMUSG00000014164	5.3242	4.51791	5.95567	5.08678	1.71779e-07	-1	0.000664307	0	0.711853	0
Zfp385c	ENSMUSG00000014198	3.14183	3.27724	3.5494	3.55619	0.326629	0	0.0111741	1	0.713231	0
Klra17	ENSMUSG00000014543	2.37265	3.17903	2.58746	2.40892	1.99758e-05	1	0.0120372	1	8.52665e-05	1
Csf1	ENSMUSG00000014599	9.17764	12.9221	8.90777	11.773	9.63959e-50	1	0.511091	0	0.228899	0
Kif1a	ENSMUSG00000014602	2.94238	3.38578	2.90205	3.23282	0.004233	1	0.841427	0	0.979931	0
Chrne	ENSMUSG00000014609	3.32376	3.30867	2.96167	3.14076	0.963315	0	0.00892462	-1	0.530758	0
Nol3	ENSMUSG00000014776	3.60314	4.12487	3.79213	4.4213	0.00129313	1	0.277357	0	0.871168	0
Stc1	ENSMUSG00000014813	3.88094	3.86062	6.60328	6.21487	0.798656	0	1.98426e-14	1	0.781912	0
Tppp3	ENSMUSG00000014846	4.33983	4.34494	6.3152	4.94291	0.964075	0	6.00083e-18	1	0.00728542	1
Yes1	ENSMUSG00000014932	6.16769	6.91884	7.38859	7.41142	6.55983e-08	0	2.60723e-19	0	0.000915914	1
Ptgds	ENSMUSG00000015090	2.65307	2.50896	2.34801	2.3589	0.522868	0	0.0464234	-1	0.80792	0
Aldh1a3	ENSMUSG00000015134	9.60713	5.94133	8.36051	6.43489	3.88583e-85	-1	6.86038e-11	0	7.32398e-09	1
Cyp2j9	ENSMUSG00000015224	5.35399	4.48439	6.72578	5.61191	8.85324e-06	-1	2.79934e-07	1	0.700619	0
Nipsnap3a	ENSMUSG00000015242	3.05678	3.07724	3.26162	5.67579	0.508161	0	0.0117536	1	0.360337	0
Abca1	ENSMUSG00000015243	5.91093	5.74023	7.8854	9.03649	0.603923	0	1.34626e-15	1	0.0268307	1
Nipsnap3b	ENSMUSG00000015247	11.9778	12.6403	12.6289	13.7037	1.88187e-13	0	5.55523e-13	0	0.0323157	1
Slamf1	ENSMUSG00000015316	5.61202	7.21652	5.18222	7.16352	4.3973e-12	1	0.0872227	0	0.532991	0
Cybb	ENSMUSG00000015340	10.909	13.1508	9.72795	11.9131	7.90544e-13	1	0.000248858	0	0.964998	0
Gzmb	ENSMUSG00000015437	13.0558	13.5675	10.9151	12.235	0.0819044	0	4.19738e-19	-1	0.25508	0
Ttbk1	ENSMUSG00000015599	1.90636	1.7658	2.02697	1.95004	0.0246278	-1	0.708934	0	NA	0
Il17rb	ENSMUSG00000015966	5.92256	5.37168	11.7841	10.0716	0.000115161	0	5.13985e-292	1	0.532718	0
Cacna1d	ENSMUSG00000015968	5.67485	6.33906	7.24418	7.5168	0.0027667	0	1.71615e-13	1	0.472984	0
Chdh	ENSMUSG00000015970	10.6998	8.50691	13.1292	12.5539	7.20409e-18	-1	8.56829e-21	1	0.000155913	1
Stk32c	ENSMUSG00000015981	4.25645	4.48701	5.22409	4.85235	0.210212	0	9.72102e-06	1	0.229623	0
Tubb1	ENSMUSG00000016255	2.91228	2.85762	2.61616	2.85403	0.871425	0	0.0324341	-1	0.362814	0
Mpped2	ENSMUSG00000016386	4.40554	4.22893	6.14376	5.60212	0.338948	0	2.33746e-12	1	0.994555	0
Il10	ENSMUSG00000016529	4.64216	6.81156	5.2393	6.61465	7.68991e-20	1	0.00154088	0	0.0171626	1
Slpi	ENSMUSG00000017002	12.2066	13.9747	12.2251	13.8111	1.79433e-36	1	0.976099	0	0.720249	0
Il13ra1	ENSMUSG00000017057	6.02237	9.12121	5.84554	9.25559	5.06234e-08	1	0.941836	0	0.947536	0
Cntnap1	ENSMUSG00000017167	6.29851	7.76701	6.19219	7.89814	2.44992e-11	1	0.863855	0	0.823626	0
Gsdma	ENSMUSG00000017204	4.24409	7.08578	4.23302	6.23363	1.23757e-26	1	0.972471	0	0.535024	0
Mpp2	ENSMUSG00000017314	5.87337	6.43126	6.82069	6.18698	0.0119358	0	1.93652e-05	0	0.000600498	1
Ppy	ENSMUSG00000017316	3.74219	3.70482	6.76719	5.48937	0.978092	0	7.12496e-15	1	0.740914	0
C1qtnf1	ENSMUSG00000017446	2.12459	1.73951	1.72686	1.78284	0.0153389	-1	0.0143784	-1	0.114948	0
Igfbp4	ENSMUSG00000017493	14.4133	13.7757	14.4739	14.3588	6.54995e-11	0	0.804942	0	0.0030142	1
Rab11fip4	ENSMUSG00000017639	7.86788	7.49142	6.5013	7.56264	0.278343	0	2.35394e-07	0	0.00124929	1
Tha1	ENSMUSG00000017713	7.20735	8.86059	7.79268	9.30591	1.38862e-28	1	0.000566025	0	0.739243	0
Etv4	ENSMUSG00000017724	8.23282	7.14436	8.21039	7.69758	5.93621e-17	0	0.96482	0	0.0273811	1
Mmp9	ENSMUSG00000017737	5.42544	9.68232	4.35166	6.75815	0.000361051	1	0.00580019	-1	0.79522	0
Dhx58	ENSMUSG00000017830	9.46884	8.42605	10.7282	8.42022	5.07308e-12	0	1.87084e-17	0	8.42981e-08	1
Eya2	ENSMUSG00000017897	7.44671	5.70787	6.12743	4.95135	5.11016e-21	-1	1.83547e-12	0	0.929197	0
B4galt5	ENSMUSG00000017929	11.2375	11.8938	11.6539	11.7147	3.73759e-15	0	2.76885e-06	0	1.29051e-05	1
Ptgis	ENSMUSG00000017969	2.23324	2.18562	2.68221	2.51911	0.314473	0	0.011929	1	0.735271	0
Cadps2	ENSMUSG00000017978	3.60887	3.42947	4.38515	4.45775	0.0975533	0	4.52503e-05	1	0.334246	0
Abi3	ENSMUSG00000018381	7.59791	9.22207	7.15201	8.12837	2.78483e-31	1	0.00673243	0	0.0731379	0
Mapt	ENSMUSG00000018411	4.86885	5.87762	5.21647	5.81767	4.23496e-08	1	0.0994354	0	0.396196	0
Myo1b	ENSMUSG00000018417	6.55788	4.91726	5.9858	5.37352	4.57461e-05	-1	0.428179	0	0.432359	0
Ypel2	ENSMUSG00000018427	6.58378	5.46895	8.74826	7.39209	2.25657e-14	0	9.30138e-59	1	0.781798	0
Sparc	ENSMUSG00000018593	2.34381	2.92416	2.24515	2.39539	0.0225523	1	0.111315	0	0.848435	0
Irf1	ENSMUSG00000018899	10.2271	10.7645	10.981	10.9475	8.41569e-07	0	6.26515e-13	0	0.00214926	1
Alox12e	ENSMUSG00000018907	5.33998	5.1256	3.8814	3.90971	0.495054	0	3.0829e-13	-1	0.839004	0
Csf2	ENSMUSG00000018916	3.96998	3.33155	2.9302	2.90498	0.00437892	0	5.52043e-07	-1	0.942706	0
Alox15	ENSMUSG00000018924	9.32112	9.84788	10.9969	10.5512	0.001088	0	1.92999e-31	0	7.37793e-05	1
Aldh3a1	ENSMUSG00000019102	3.59963	4.40784	3.28604	3.66423	0.00161362	1	0.015281	-1	0.791435	0
Rps6kl1	ENSMUSG00000019235	7.15321	6.98664	7.12891	7.58776	0.380668	0	0.95367	0	0.0173646	1
Ahr	ENSMUSG00000019256	8.45412	9.56729	10.441	11.0267	3.54307e-06	0	1.45019e-15	1	0.398728	0
Sema6a	ENSMUSG00000019647	3.92154	3.99122	5.44078	4.80488	0.594548	0	2.58835e-12	1	0.316706	0
Syne4	ENSMUSG00000019737	5.43522	5.12168	5.59379	6.2157	0.167807	0	0.722952	0	0.00879135	1
Hey2	ENSMUSG00000019789	3.01969	3.03088	4.12367	3.37166	0.80541	0	6.27347e-06	1	0.439324	0
Aig1	ENSMUSG00000019806	9.42872	10.1653	9.61363	9.70043	1.26106e-10	0	0.304386	0	0.00125344	1
Plagl1	ENSMUSG00000019817	2.05273	1.73906	1.81898	1.95358	0.0210802	-1	0.503683	0	0.118422	0
Grm1	ENSMUSG00000019828	2.62731	2.22826	2.36834	2.27137	0.0312442	-1	0.520904	0	0.663473	0
Tnfaip3	ENSMUSG00000019850	9.68808	8.37169	9.12845	8.46367	5.62353e-33	0	2.05938e-06	0	0.00154281	1
Smpdl3a	ENSMUSG00000019872	10.4564	11.1656	11.1488	10.9903	0.000925266	0	0.00302438	0	0.0277934	1
Pkib	ENSMUSG00000019876	9.29972	9.19782	10.7069	9.8633	0.710287	0	3.62495e-21	0	0.0109232	1
Rhobtb1	ENSMUSG00000019944	8.31572	6.72094	8.73581	7.68041	2.33254e-20	-1	0.0602093	0	0.18711	0
Dusp6	ENSMUSG00000019960	11.8458	10.3554	12.0007	10.9879	1.63857e-46	0	0.385367	0	0.0289837	1
Myb	ENSMUSG00000019982	14.6467	13.958	14.8867	14.6198	3.16081e-19	0	0.00830984	0	0.00291904	1
Enpp3	ENSMUSG00000019989	2.82904	2.98387	3.81888	3.02931	0.117783	0	7.01811e-05	1	0.0136347	1
Moxd1	ENSMUSG00000020000	4.22897	6.08417	5.4549	8.57322	7.39242e-09	1	1.1336e-06	1	0.115565	0
Il20ra	ENSMUSG00000020007	5.8088	9.89803	6.65557	10.321	1.31399e-89	1	4.17851e-06	0	0.0980807	0
Hal	ENSMUSG00000020017	7.84171	5.95109	5.64457	4.70106	2.11545e-20	-1	4.71104e-27	-1	0.876937	0
Ntn4	ENSMUSG00000020019	5.90454	6.61822	8.60617	6.92803	0.000462274	0	3.78285e-38	1	1.29915e-14	1
Socs2	ENSMUSG00000020027	10.9414	10.4041	13.2857	13.0045	3.0153e-08	0	1.06979e-146	1	0.340754	0
Timp3	ENSMUSG00000020044	7.97713	8.54281	7.60772	7.0567	0.0166998	0	0.204544	0	0.000748035	1
Pcbd1	ENSMUSG00000020098	4.70126	4.039	4.70351	4.27854	0.000457342	-1	0.979707	0	0.638668	0
Srgap1	ENSMUSG00000020121	5.03773	5.25891	6.11961	6.26963	0.334453	0	4.86553e-08	1	0.821928	0
Ptprr	ENSMUSG00000020151	6.5056	6.52624	6.2261	7.61487	0.882522	0	0.43735	0	0.000479487	1
Cobl	ENSMUSG00000020173	6.02766	4.51541	4.6698	4.18599	9.09444e-11	-1	9.43686e-09	-1	0.497596	0
Nav3	ENSMUSG00000020181	3.05369	3.78621	3.1367	3.92158	9.58386e-05	1	0.246324	0	0.607311	0
Wif1	ENSMUSG00000020218	3.39477	3.39072	5.74426	4.27745	0.799764	0	7.1887e-13	1	0.449657	0
Slc36a2	ENSMUSG00000020264	2.95645	2.38237	2.68863	2.3763	0.00112002	-1	0.537684	0	0.965791	0
Il9r	ENSMUSG00000020279	6.22203	4.70619	5.86047	4.86893	1.91891e-13	-1	0.362764	0	0.475756	0
Slc22a4	ENSMUSG00000020334	9.40324	9.77572	7.68142	8.4377	0.0600404	0	3.96218e-29	-1	0.394846	0
Zfp354a	ENSMUSG00000020364	2.77452	2.50101	2.83508	2.74613	0.0423425	-1	0.893813	0	0.500865	0
Havcr2	ENSMUSG00000020399	7.70443	6.97005	10.7407	9.59722	0.000478145	0	6.03445e-59	1	0.678395	0
Upp1	ENSMUSG00000020407	7.37782	8.10774	8.05884	7.06725	0.00517427	0	0.0255752	0	9.44624e-06	1
Ankrd36	ENSMUSG00000020481	4.95797	6.66953	4.40097	6.29131	1.68808e-18	1	0.000448663	-1	0.166574	0
Btnl10	ENSMUSG00000020490	3.4531	5.57442	3.44558	4.48549	2.57497e-09	1	0.99625	0	0.713549	0
Sdc1	ENSMUSG00000020592	7.23953	7.27606	10.1289	8.75181	0.875701	0	1.93567e-41	1	0.000168894	1
Nrcam	ENSMUSG00000020598	2.97677	2.42245	2.67836	2.45832	0.0135772	-1	0.624299	0	0.703781	0
Abca8b	ENSMUSG00000020620	4.00331	3.43667	4.52866	3.68896	8.35949e-05	-1	0.0513102	0	0.724731	0
Cmpk2	ENSMUSG00000020638	10.8446	8.90057	11.979	8.8937	5.96802e-53	-1	6.36747e-18	0	7.43503e-08	1
Rsad2	ENSMUSG00000020641	7.45606	7.30094	9.7506	6.68988	0.589107	0	3.15119e-34	1	7.42244e-25	1
Rnf144a	ENSMUSG00000020642	9.59384	9.51291	9.10125	8.07446	0.850773	0	0.0535654	0	0.00469629	1
Adcy3	ENSMUSG00000020654	8.55767	7.69986	8.18972	8.16124	1.90323e-05	0	0.178633	0	0.0387047	1
Efr3b	ENSMUSG00000020658	6.01821	6.00011	5.92693	7.11667	0.954686	0	0.858743	0	5.06015e-05	1
Adap2	ENSMUSG00000020709	2.62839	2.78443	2.99314	3.03322	0.156885	0	0.0225628	1	0.616822	0
Nos2	ENSMUSG00000020826	4.03754	9.44271	4.26208	5.44424	9.54023e-23	1	0.169369	0	8.70408e-07	1
Slc6a4	ENSMUSG00000020838	4.23659	2.8291	3.11962	2.86581	4.09696e-07	-1	4.40401e-05	-1	0.271204	0
Tmigd1	ENSMUSG00000020839	2.2724	2.6076	2.35467	2.53181	0.0108157	1	0.356668	0	0.56903	0
Rflnb	ENSMUSG00000020846	10.3198	10.9551	8.6144	8.66572	0.000181294	0	6.65628e-29	-1	0.135236	0
Gucy2e	ENSMUSG00000020890	3.41262	3.1738	2.79344	2.76182	0.681381	0	0.0196765	-1	0.978174	0
Alox8	ENSMUSG00000020891	8.31231	9.49475	5.75142	7.73502	0.000104527	0	3.77427e-23	-1	0.0432276	1
Rcvrn	ENSMUSG00000020907	4.46474	6.81531	4.2669	6.21128	9.2155e-31	1	0.203255	0	0.894804	0
Tshr	ENSMUSG00000020963	3.88629	4.5173	4.16449	5.32687	0.00711582	1	0.330868	0	0.976902	0
Sptb	ENSMUSG00000021061	7.63422	11.2882	7.22085	10.4994	3.01627e-66	1	0.145415	0	0.722107	0
Nin	ENSMUSG00000021068	13.673	12.9379	13.107	13.319	0.00272091	0	0.026671	0	0.0384228	1
Lrrc9	ENSMUSG00000021090	3.87329	3.90744	4.55472	4.3123	0.894006	0	0.000334184	1	0.726003	0
Clmn	ENSMUSG00000021097	3.54636	5.25453	3.3652	3.93131	1.54478e-12	1	0.126362	0	0.988984	0
Arg2	ENSMUSG00000021125	4.17896	5.6397	4.18378	5.24929	1.15692e-06	1	0.978543	0	0.757006	0
Zfp36l1	ENSMUSG00000021127	8.63452	10.1044	8.89092	9.74279	2.34735e-65	0	0.0216108	0	2.6366e-05	1
Lgmn	ENSMUSG00000021190	6.75326	7.17313	9.13148	9.05387	0.00766758	0	2.21706e-67	1	0.0869524	0
Unc79	ENSMUSG00000021198	4.1591	4.17001	6.61326	6.45054	0.798159	0	1.085e-20	1	0.805233	0
Asb2	ENSMUSG00000021200	8.18499	6.57074	5.57188	5.24469	1.18939e-14	-1	7.04275e-36	-1	0.0446356	1
Akr1c12	ENSMUSG00000021211	10.7552	8.63438	9.74427	7.97098	6.77436e-56	-1	2.4904e-13	0	0.618476	0
Akr1c13	ENSMUSG00000021213	13.1987	11.433	12.4726	10.946	2.04131e-42	-1	1.73139e-07	0	0.678395	0
Akr1c18	ENSMUSG00000021214	11.872	8.71026	10.9463	9.17312	7.50794e-51	-1	9.57765e-05	0	0.00032198	1
Dpf3	ENSMUSG00000021221	5.22039	5.59119	5.83868	5.47802	0.0532463	0	0.00127599	0	0.0300839	1
Degs2	ENSMUSG00000021263	7.1368	8.08882	9.10708	10.1417	2.06261e-12	0	7.05995e-49	1	0.912847	0
Meg3	ENSMUSG00000021268	4.39914	6.40201	5.56909	8.54205	6.30235e-15	1	1.45254e-08	1	0.359835	0
Hecw1	ENSMUSG00000021301	1.7524	2.19441	1.82823	1.83772	0.00404189	1	0.245819	0	0.175555	0
Sfrp4	ENSMUSG00000021319	3.89306	4.68523	3.6612	4.71947	0.00264473	1	0.129874	0	0.49925	0
Aoah	ENSMUSG00000021322	9.41118	9.54126	11.8987	11.6687	0.593727	0	9.65063e-55	1	0.547385	0
Slc17a4	ENSMUSG00000021336	2.64203	2.28433	2.65518	2.32002	0.00818587	-1	0.984129	0	0.820294	0
Mak	ENSMUSG00000021363	4.90649	6.61662	4.55151	5.6546	7.35579e-13	1	0.0917233	0	0.818913	0
Pxdc1	ENSMUSG00000021411	7.52497	6.39027	6.95764	6.8065	2.58384e-11	0	0.00353883	0	0.000895814	1
Riok1	ENSMUSG00000021428	12.0432	12.1194	12.4372	12.2056	0.419663	0	1.57231e-09	0	0.0132754	1
Gadd45g	ENSMUSG00000021453	9.72852	12.5147	9.17897	11.5646	2.54582e-35	1	0.0846321	0	0.620012	0
Ctsl	ENSMUSG00000021477	10.7929	12.3239	12.7564	13.2382	2.44398e-26	0	1.45385e-42	1	6.44978e-06	1
Aaed1	ENSMUSG00000021482	10.0946	10.151	11.3478	10.8581	0.745879	0	2.04456e-28	0	0.0151369	1
Cdk20	ENSMUSG00000021483	7.79956	8.65148	8.97746	9.08264	1.29281e-09	0	6.72659e-18	0	0.00139466	1
Slc28a3	ENSMUSG00000021553	4.8231	5.93513	4.736	6.21905	0.000107823	1	0.929013	0	0.848435	0
Slc6a19	ENSMUSG00000021565	3.01824	2.83236	2.52867	2.53616	0.557284	0	0.00202085	-1	0.848479	0
Nkd2	ENSMUSG00000021567	1.72854	1.63635	1.51346	1.59499	0.686712	0	0.0460665	-1	NA	0
Ahrr	ENSMUSG00000021575	3.87186	4.06591	4.50388	5.18294	0.42534	0	0.0229228	1	0.911435	0
Hapln1	ENSMUSG00000021613	2.48455	2.4616	2.86304	3.22487	0.77879	0	0.0206571	1	0.750413	0
Vcan	ENSMUSG00000021614	6.44783	9.10228	8.78813	10.4569	8.66182e-39	1	9.62476e-31	1	0.000579769	1
Arhgef28	ENSMUSG00000021662	5.60582	4.97901	7.00064	5.91583	0.000622065	0	2.29975e-11	1	0.899668	0
F2rl2	ENSMUSG00000021675	9.18677	8.62075	7.94011	8.4615	0.00900931	0	1.06477e-11	0	0.00064301	1
F2rl1	ENSMUSG00000021678	4.45427	4.20579	7.44331	7.0152	0.0594554	0	1.09703e-33	1	0.573805	0
Crhbp	ENSMUSG00000021680	4.90661	4.79106	9.63773	7.393	0.83232	0	3.57993e-82	1	7.02958e-05	1
Plk2	ENSMUSG00000021701	8.43062	8.21357	9.44814	8.48213	0.358221	0	4.40049e-10	0	0.0197525	1
Thbs4	ENSMUSG00000021702	3.6462	3.6878	3.02153	3.16786	0.953727	0	0.00205631	-1	0.628984	0
Hcn1	ENSMUSG00000021730	1.76157	1.75786	2.2501	1.94169	0.983166	0	0.00626321	1	0.830106	0
4930452B06Rik	ENSMUSG00000021747	3.50308	3.33707	4.67025	4.00561	0.0912206	0	8.72443e-10	1	0.80521	0
Acox2	ENSMUSG00000021751	4.50869	6.14684	4.95986	6.24768	1.68689e-09	1	0.0529702	0	0.46096	0
Il6st	ENSMUSG00000021756	9.75308	10.4615	11.7126	12.1998	0.00762794	0	1.16971e-15	1	0.713549	0
Thrb	ENSMUSG00000021779	6.38643	5.59771	12.0192	10.1691	0.0751181	0	2.19735e-32	1	0.768148	0
Nid2	ENSMUSG00000021806	7.16665	7.79625	9.22688	10.72	0.164139	0	5.92306e-05	1	0.774964	0
Samd4	ENSMUSG00000021838	3.94951	3.76412	5.13472	4.28148	0.24775	0	6.85958e-10	1	0.690882	0
Rnase10	ENSMUSG00000021872	6.06292	5.2942	5.00609	5.17417	0.00325664	0	6.87764e-06	-1	0.0446356	1
Rnase4	ENSMUSG00000021876	7.36404	7.51591	6.01272	6.48031	0.614937	0	5.37074e-14	-1	0.54922	0
Hacl1	ENSMUSG00000021884	9.56197	9.39895	10.5367	9.85923	0.222653	0	4.56137e-24	0	0.00603087	1
Gpr65	ENSMUSG00000021886	9.55999	10.1928	10.0759	11.2667	4.24568e-09	0	4.9821e-06	0	0.00908448	1
Sh3bp5	ENSMUSG00000021892	8.99415	9.12563	9.72363	9.23011	0.33288	0	7.22004e-14	0	0.000143057	1
Amer2	ENSMUSG00000021986	2.52034	2.66774	2.75709	2.34231	0.639392	0	0.626781	0	0.0214516	1
Tsc22d1	ENSMUSG00000022010	10.1952	10.5684	12.3107	13.2024	0.0118678	0	8.6886e-69	1	0.0667861	0
Epsti1	ENSMUSG00000022014	8.32645	7.48217	9.94296	8.08523	6.18729e-08	0	4.21012e-27	0	0.000532858	1
Tnfsf11	ENSMUSG00000022015	5.48578	4.21952	6.37873	4.77481	1.6476e-10	-1	0.0010478	0	0.717407	0
Rgcc	ENSMUSG00000022018	13.1763	12.7954	12.2379	12.3557	0.00417312	0	9.81366e-17	0	0.0418457	1
Olfm4	ENSMUSG00000022026	3.70662	4.73671	3.1281	3.25749	0.0200313	1	0.00238782	-1	0.926674	0
Clu	ENSMUSG00000022037	8.86194	10.4168	7.03888	8.24985	4.09771e-12	0	2.48273e-18	-1	0.851921	0
Adam2	ENSMUSG00000022039	2.50314	2.49697	3.20349	2.9278	0.979273	0	8.31792e-06	1	0.90018	0
Ephx2	ENSMUSG00000022040	5.13851	6.42392	6.11035	6.70143	2.84975e-10	1	9.77191e-07	0	0.0326782	1
Hr	ENSMUSG00000022096	4.02203	3.50277	3.35076	3.25021	0.0214608	0	0.000727138	-1	0.777991	0
Dmtn	ENSMUSG00000022099	4.52575	6.35846	4.43498	5.50658	4.46814e-16	1	0.860903	0	0.506075	0
Gpc5	ENSMUSG00000022112	2.38682	2.38367	3.20242	2.44142	0.986398	0	0.000174646	1	0.319419	0
Ednrb	ENSMUSG00000022122	4.11034	4.59841	5.13909	5.89714	0.00620977	1	2.2888e-06	1	0.686439	0
Acod1	ENSMUSG00000022126	5.67053	7.00588	5.22925	6.52488	7.51465e-17	1	0.00964501	0	0.8061	0
Osmr	ENSMUSG00000022146	2.7296	3.88771	2.72685	3.08083	2.86713e-07	1	0.99625	0	0.695137	0
Mcpt8	ENSMUSG00000022157	15.5014	14.5604	13.6449	12.3347	4.97014e-07	0	2.19213e-28	-1	0.456358	0
Cma1	ENSMUSG00000022225	11.5832	11.5318	10.7249	9.71425	0.786001	0	6.09679e-09	0	0.000115529	1
Mcpt2	ENSMUSG00000022226	4.72224	7.26589	4.24937	5.29921	3.64697e-27	1	0.00412317	0	0.557851	0
Mcpt1	ENSMUSG00000022227	4.18212	8.27496	4.19021	6.49508	2.7892e-31	1	0.888234	0	0.0941112	0
Sema5a	ENSMUSG00000022231	3.16288	3.11899	4.03826	4.1819	0.447453	0	3.16344e-05	1	0.647373	0
Ankrd33b	ENSMUSG00000022237	7.44809	7.57618	8.74333	7.9511	0.59125	0	2.57163e-14	0	0.00267954	1
Sdc2	ENSMUSG00000022261	7.62611	6.76924	8.01868	6.20013	7.11419e-07	0	0.0812689	0	0.000546826	1
Grhl2	ENSMUSG00000022286	3.98202	3.57081	6.16277	4.49014	0.000126845	-1	6.82693e-23	1	0.375111	0
Angpt1	ENSMUSG00000022309	11.52	9.27642	10.8568	8.72631	7.59197e-79	-1	3.10503e-07	0	0.884521	0
Dmc1	ENSMUSG00000022429	4.98836	4.52433	4.68267	5.02435	0.0150857	0	0.20382	0	0.0142403	1
43346	ENSMUSG00000022456	2.52763	2.19806	2.13867	2.31483	0.147235	0	0.038782	-1	0.141817	0
Endou	ENSMUSG00000022468	5.83594	5.12628	7.31065	7.17452	0.000635179	0	2.30388e-10	1	0.124457	0
Rapgef3	ENSMUSG00000022469	9.02519	7.23143	8.5926	7.60812	1.61926e-49	-1	0.00157444	0	0.000123519	1
Bcl6	ENSMUSG00000022508	6.15691	8.49712	6.31322	7.8685	1.87019e-44	1	0.633981	0	0.0295849	1
Cldn1	ENSMUSG00000022512	3.86618	4.11977	5.63573	5.78696	0.0216592	1	1.55386e-08	1	0.201583	0
Hes1	ENSMUSG00000022528	7.76632	8.53538	9.60156	9.36891	9.07908e-08	0	1.36886e-41	1	4.33371e-06	1
Rogdi	ENSMUSG00000022540	11.1557	11.2464	10.5805	11.2526	0.471685	0	3.34453e-11	0	3.93813e-05	1
Grina	ENSMUSG00000022564	11.3867	12.9188	11.4087	12.2975	1.9075e-31	0	0.962726	0	0.0142358	1
Naprt	ENSMUSG00000022574	7.79201	9.7869	7.87798	9.42086	2.04531e-39	1	0.818338	0	0.322229	0
Ly6g	ENSMUSG00000022582	4.12638	5.52725	3.5776	3.84094	0.000894962	1	0.0391092	-1	0.661112	0
Ly6c2	ENSMUSG00000022584	13.717	11.2894	13.4723	12.3239	1.24267e-36	-1	0.472974	0	0.000130973	1
Retnlg	ENSMUSG00000022651	4.37586	8.285	3.72286	4.53412	0.00163033	1	0.0468465	-1	0.909522	0
Gcsam	ENSMUSG00000022659	5.19108	3.79238	4.99843	4.07541	2.45056e-11	-1	0.705874	0	0.0871095	0
Cd200	ENSMUSG00000022661	3.75378	3.62625	5.78778	4.20179	0.600683	0	5.99557e-11	1	0.351571	0
Sidt1	ENSMUSG00000022696	4.66899	4.56423	8.12318	8.75363	0.819165	0	4.72633e-16	1	0.700513	0
Cpox	ENSMUSG00000022742	12.6754	14.7443	12.6102	14.2734	3.93072e-59	1	0.862253	0	0.266677	0
St3gal6	ENSMUSG00000022747	7.14408	10.6683	8.09265	10.3509	1.47509e-131	1	1.13536e-10	0	2.10226e-09	1
Ccdc116	ENSMUSG00000022768	8.13102	7.62698	7.85993	8.07853	0.00266677	0	0.207152	0	0.0127362	1
Top3b	ENSMUSG00000022779	12.8757	12.3735	12.5098	12.475	4.4515e-06	0	0.00154341	0	0.0280526	1
B4galt4	ENSMUSG00000022793	11.3122	11.0021	11.7138	11.9595	0.000102314	0	1.36526e-07	0	2.21168e-06	1
Popdc2	ENSMUSG00000022803	3.14215	3.66486	3.04582	3.24258	0.026137	1	0.642078	0	0.847841	0
Fstl1	ENSMUSG00000022816	5.22887	4.91453	8.4539	6.91315	0.540691	0	5.24856e-09	1	0.690695	0
Dgkg	ENSMUSG00000022861	10.8359	11.2278	9.25944	10.5326	0.00360021	0	2.66344e-41	0	3.48382e-06	1
Ahsg	ENSMUSG00000022868	2.04669	2.0424	2.6583	2.23124	0.98002	0	6.45806e-05	1	0.750108	0
St6gal1	ENSMUSG00000022885	6.64423	5.23955	7.7871	6.97476	2.94634e-12	-1	1.26845e-06	0	0.0241913	1
Ildr1	ENSMUSG00000022900	2.59042	2.73368	2.81088	3.32869	0.0673802	0	0.0308968	1	0.767483	0
Stfa2	ENSMUSG00000022902	3.41989	7.7446	3.35784	3.81045	1.69908e-09	1	0.743737	0	0.327967	0
Parp9	ENSMUSG00000022906	10.238	10.0428	11.4185	10.3553	0.166039	0	6.38547e-30	0	2.75597e-07	1
Itsn1	ENSMUSG00000022957	9.00934	8.48667	11.2997	11.3449	0.00781397	0	6.8958e-46	1	0.187437	0
Il10rb	ENSMUSG00000022969	10.4307	11.1762	10.8625	11.1513	3.83252e-12	0	0.000276308	0	0.037649	1
Adcy6	ENSMUSG00000022994	6.59745	7.3547	6.74684	6.70767	0.00023935	0	0.75931	0	0.0475644	1
Enah	ENSMUSG00000022995	8.83663	8.36129	7.41507	7.65365	0.00762297	0	4.43682e-22	0	0.0195917	1
Faim2	ENSMUSG00000023011	3.82438	2.98337	2.88939	2.8576	0.00912278	-1	0.000610915	-1	0.600605	0
Igfbp6	ENSMUSG00000023046	4.49947	6.62694	4.55904	5.9606	1.8419e-13	1	0.918677	0	0.524529	0
Cdkn1a	ENSMUSG00000023067	12.7029	13.1759	12.8595	12.8206	7.11114e-05	0	0.421109	0	0.0203464	1
Epb42	ENSMUSG00000023216	5.70331	9.45928	5.93872	8.66344	2.29515e-55	1	0.503506	0	0.0457296	1
Serinc2	ENSMUSG00000023232	1.80753	2.16286	1.78049	1.91564	0.0345357	1	0.720372	0	0.993241	0
Gcm1	ENSMUSG00000023333	3.22517	3.17085	4.91678	3.83906	0.443102	0	5.61528e-08	1	0.977986	0
Mx2	ENSMUSG00000023341	4.28207	3.85411	5.69252	3.63133	0.119222	0	5.0321e-05	1	0.000748408	1
Celsr3	ENSMUSG00000023473	9.06129	8.86576	7.73607	8.56429	0.556094	0	1.84551e-08	0	0.0267732	1
Slc22a3	ENSMUSG00000023828	11.8379	10.5196	10.3651	9.92577	1.07699e-14	0	9.75814e-19	0	0.00791856	1
Igf2r	ENSMUSG00000023830	7.63596	8.37582	10.0502	10.5605	0.00724102	0	2.20637e-19	1	0.678366	0
Smoc2	ENSMUSG00000023886	4.1735	6.24025	4.06603	9.07081	1.90581e-16	1	0.372592	0	0.00100511	1
Mmp25	ENSMUSG00000023903	3.08186	4.42866	2.90257	3.26903	0.0227001	1	0.246194	0	0.980673	0
Pla2g7	ENSMUSG00000023913	5.29455	8.31093	5.56651	7.03026	2.08794e-18	1	0.446134	0	0.0232979	1
Rhag	ENSMUSG00000023926	8.76895	11.2155	8.40121	10.4408	3.84963e-41	1	0.132055	0	0.596785	0
Trem2	ENSMUSG00000023992	4.09943	4.20079	3.50544	3.51166	0.764973	0	0.000659846	-1	0.911345	0
Treml1	ENSMUSG00000023993	5.7878	5.24164	4.5951	4.29067	0.119167	0	8.22945e-06	-1	0.911345	0
Tspo2	ENSMUSG00000023995	7.13863	8.73787	7.20769	8.16455	3.43883e-22	1	0.884423	0	0.0993599	0
Kif6	ENSMUSG00000023999	2.79067	2.45073	2.53809	2.46486	0.0233714	-1	0.225575	0	0.647385	0
Cpne5	ENSMUSG00000024008	6.74145	7.71138	7.57478	7.45748	3.50057e-12	0	2.34422e-09	0	2.57849e-07	1
Pi16	ENSMUSG00000024011	9.40284	10.4366	7.70172	8.62885	5.42014e-07	0	1.14522e-17	-1	0.945699	0
Glp1r	ENSMUSG00000024027	4.31447	6.05874	4.35997	6.53205	9.93235e-15	1	0.883348	0	0.876117	0
Tmprss3	ENSMUSG00000024034	6.47784	6.43372	6.41238	6.97946	0.857243	0	0.872688	0	0.0462538	1
Arhgap28	ENSMUSG00000024043	6.78212	6.04096	7.74431	8.11246	1.50679e-05	0	3.16812e-08	0	1.7154e-05	1
Xdh	ENSMUSG00000024066	10.2749	10.9565	12.4081	12.82	0.0037143	0	5.26236e-22	1	0.689463	0
Vit	ENSMUSG00000024076	4.66043	4.52782	7.58476	6.46166	0.696383	0	1.49497e-35	1	0.385388	0
Nrxn1	ENSMUSG00000024109	5.3466	4.13986	5.59518	4.49268	3.02671e-10	-1	0.576071	0	0.595698	0
Six2	ENSMUSG00000024134	4.12608	4.2341	7.54992	7.10228	0.0724292	0	5.87794e-14	1	0.125384	0
Tpsab1	ENSMUSG00000024173	5.71861	4.72246	4.44298	4.01825	0.00309985	0	1.6215e-05	-1	0.920607	0
Dusp1	ENSMUSG00000024190	12.1995	11.4333	10.3448	10.4525	5.24838e-06	0	8.91793e-33	-1	0.00261573	1
Map3k8	ENSMUSG00000024235	8.04573	9.28395	9.11741	9.42068	4.52876e-18	0	2.09072e-13	0	6.54138e-05	1
Epb41l4a	ENSMUSG00000024376	5.34699	5.77397	7.33386	7.76274	0.00742935	0	4.03463e-31	1	0.693853	0
Tnf	ENSMUSG00000024401	8.49522	8.39936	6.77062	7.04579	0.738321	0	2.90556e-30	-1	0.492403	0
Rab27b	ENSMUSG00000024511	10.6173	9.12066	11.2004	9.1561	2.22631e-43	0	4.50635e-07	0	0.013787	1
Mbd2	ENSMUSG00000024513	13.0717	13.292	13.3712	13.1877	0.0445875	0	0.00306419	0	0.024312	1
Pmaip1	ENSMUSG00000024521	12.357	12.8153	12.0519	12.9518	2.42436e-12	0	1.03292e-05	0	3.96398e-05	1
Lox	ENSMUSG00000024529	4.56087	8.03	5.65597	8.73175	1.74163e-22	1	1.32116e-07	1	0.000480651	1
Ppic	ENSMUSG00000024538	11.9473	11.2852	11.6796	11.4894	3.29255e-23	0	0.000355637	0	2.55088e-05	1
Fbn2	ENSMUSG00000024598	3.99814	3.3581	5.29947	3.33517	0.00171549	-1	0.000553471	1	0.187437	0
Slc27a6	ENSMUSG00000024600	4.00298	3.54925	5.43495	3.93433	0.00706242	-1	5.73604e-06	1	0.866037	0
Anxa1	ENSMUSG00000024659	14.001	15.1385	14.237	13.8157	3.46597e-18	0	0.202167	0	6.31803e-16	1
Rab3il1	ENSMUSG00000024663	8.13594	10.2394	7.69449	9.43803	6.31556e-88	1	0.000499536	0	0.400165	0
Cd6	ENSMUSG00000024670	5.30124	4.48076	4.23842	4.04369	0.000248071	0	2.63416e-07	-1	0.658044	0
Ms4a7	ENSMUSG00000024672	2.31697	2.35345	2.6261	2.85061	0.495192	0	0.0189376	1	0.892712	0
Ms4a6b	ENSMUSG00000024677	7.33271	7.53581	8.51811	7.8603	0.362019	0	1.74629e-15	0	0.00129961	1
Ms4a6d	ENSMUSG00000024679	7.3255	9.09583	7.70737	8.70945	7.15519e-17	1	0.211024	0	0.107365	0
Ms4a3	ENSMUSG00000024681	15.4447	15.6291	14.0444	14.8474	0.175582	0	2.98706e-45	0	0.000479487	1
Trpm6	ENSMUSG00000024727	6.06498	7.15965	6.2929	9.56595	3.40018e-05	0	0.617495	0	9.6309e-05	1
Pga5	ENSMUSG00000024738	1.39176	1.04596	1.03577	1.03717	NA	0	0.011711	-1	NA	0
Ankrd22	ENSMUSG00000024774	4.97967	6.93307	5.68522	7.43543	5.49086e-14	1	0.0066585	0	0.535364	0
Fas	ENSMUSG00000024778	7.89438	9.09675	7.93492	8.32052	3.33836e-16	0	0.913657	0	0.00236823	1
Tnfrsf25	ENSMUSG00000024793	2.87107	3.21954	2.59824	2.82988	0.0692426	0	0.00065466	-1	0.226972	0
Efemp2	ENSMUSG00000024909	5.9767	7.87956	6.3387	7.65869	2.38278e-23	1	0.166276	0	0.25638	0
Cyp26a1	ENSMUSG00000024987	5.40896	4.24162	4.69664	4.45195	9.57841e-05	-1	0.0871654	0	0.249183	0
Rbp4	ENSMUSG00000024990	3.92069	3.90538	9.08516	5.45225	0.70819	0	4.76441e-22	1	0.00200805	1
Pde6c	ENSMUSG00000024992	1.73057	1.7584	2.05164	1.82393	0.645442	0	0.0160951	1	NA	0
Sorbs1	ENSMUSG00000025006	8.03093	8.99519	8.17382	8.44747	1.15594e-12	0	0.577447	0	0.00618417	1
Dntt	ENSMUSG00000025014	5.69546	5.10135	7.14635	7.983	0.0275822	0	6.46487e-07	1	0.00399534	1
Efhc2	ENSMUSG00000025038	2.16011	2.08621	2.69948	2.22263	0.126845	0	0.0068267	1	0.902317	0
Col17a1	ENSMUSG00000025064	1.99991	1.75492	1.84749	1.84111	0.0463229	-1	0.506421	0	NA	0
Ablim1	ENSMUSG00000025085	11.1762	9.88498	11.8429	11.4304	8.3353e-11	0	0.00224267	0	0.0319012	1
Gfra1	ENSMUSG00000025089	2.48827	2.52819	2.8131	3.2275	0.323777	0	0.000648715	1	0.869608	0
Cnnm1	ENSMUSG00000025189	2.80455	3.18051	2.85353	3.19017	0.00768697	1	0.792891	0	0.853355	0
Sfxn3	ENSMUSG00000025212	9.98976	9.02758	9.81793	9.23028	4.15472e-30	0	0.146959	0	0.0377353	1
Alas2	ENSMUSG00000025270	4.83475	9.61607	4.8989	8.42644	3.05745e-73	1	0.760967	0	0.0351955	1
Abhd6	ENSMUSG00000025277	8.55571	8.56347	10.5448	9.30873	0.948823	0	2.11583e-62	1	4.8622e-11	1
Prdx4	ENSMUSG00000025289	8.84308	9.46691	11.0707	11.1153	5.53064e-05	0	3.47463e-52	1	0.0568429	0
Ptprj	ENSMUSG00000025314	9.98906	9.64242	10.5042	11.4819	0.2818	0	0.148758	0	0.0024282	1
Padi3	ENSMUSG00000025328	7.46236	10.5251	6.5193	9.26843	1.62363e-91	1	4.85737e-09	0	0.869605	0
Mettl7b	ENSMUSG00000025347	1.7704	2.2121	1.84867	1.80205	0.00475289	1	0.32935	0	0.0588439	0
Itga7	ENSMUSG00000025348	5.6197	7.78661	4.79303	6.63142	2.73507e-36	1	3.04331e-07	-1	0.670387	0
Tac2	ENSMUSG00000025400	3.65708	3.81144	5.51663	4.83481	0.0450382	1	4.37669e-09	1	0.0300839	1
Ifitm3	ENSMUSG00000025492	13.293	15.4098	13.7583	15.1541	1.79053e-66	1	0.00107194	0	0.00124929	1
Irf7	ENSMUSG00000025498	9.04625	8.07081	11.6001	8.22847	9.98032e-08	0	5.40703e-49	1	3.8226e-19	1
Dock9	ENSMUSG00000025558	9.15283	8.55183	10.156	10.6576	0.018281	0	1.36148e-05	0	0.00760505	1
Cbx8	ENSMUSG00000025578	8.16489	8.21224	8.54417	7.99138	0.803023	0	0.0026922	0	0.00255754	1
Pde8a	ENSMUSG00000025584	9.72205	8.65539	8.87528	8.78178	1.27232e-07	0	2.68922e-05	0	0.00994861	1
Tma16	ENSMUSG00000025591	11.6299	11.2048	11.042	11.1007	6.20929e-11	0	2.54492e-20	0	3.13816e-06	1
Shisa5	ENSMUSG00000025647	12.5165	12.5834	12.7725	12.2533	0.763481	0	0.171756	0	0.0221094	1
St8sia2	ENSMUSG00000025789	3.07697	2.66253	3.14975	2.75068	0.0132635	-1	0.929013	0	0.768722	0
Nrp1	ENSMUSG00000025810	11.1972	9.66152	8.59198	8.74929	7.67284e-19	0	6.05929e-54	-1	4.05314e-10	1
Fam20c	ENSMUSG00000025854	10.4898	12.5661	8.4342	10.7852	4.8926e-29	1	6.43785e-30	-1	0.614811	0
Hk3	ENSMUSG00000025877	14.3886	12.9999	14.1948	13.6442	2.39564e-26	0	0.382348	0	0.000275288	1
Snca	ENSMUSG00000025889	6.49427	8.25355	5.45915	7.22942	6.5398e-13	1	7.89787e-06	0	0.760607	0
Ppp1r42	ENSMUSG00000025916	3.97517	4.26089	3.39422	3.61132	0.338946	0	0.00044476	-1	0.722408	0
Eya1	ENSMUSG00000025932	7.06278	6.44834	8.85815	7.85405	0.0754683	0	4.34749e-12	1	0.706394	0
Tmem70	ENSMUSG00000025940	12.1502	12.1685	12.6185	12.2125	0.886479	0	2.10308e-09	0	0.0018293	1
Idh1	ENSMUSG00000025950	14.0708	13.5187	12.9414	13.3111	0.00023747	0	1.98725e-17	0	4.82015e-05	1
Nrp2	ENSMUSG00000025969	7.18865	9.53139	8.28786	10.3484	1.94742e-21	1	1.90492e-05	0	0.616822	0
Icos	ENSMUSG00000026009	3.96676	3.66741	5.07677	4.67566	0.0199226	-1	7.90291e-06	1	0.507237	0
Ctla4	ENSMUSG00000026011	3.8946	3.94039	4.61157	5.19386	0.737581	0	0.00171108	1	0.786318	0
Cd28	ENSMUSG00000026012	7.23277	6.66168	9.56012	8.70749	0.00581267	0	1.15945e-37	1	0.804777	0
Ica1l	ENSMUSG00000026018	6.43515	5.22819	6.51004	5.47927	1.39528e-08	-1	0.920634	0	0.805978	0
Slc9a2	ENSMUSG00000026062	3.90146	3.841	4.83778	4.3516	0.862299	0	0.000686436	1	0.757757	0
Il1r2	ENSMUSG00000026073	7.4847	12.0177	5.87349	9.85124	3.13551e-17	1	8.67648e-05	-1	0.921298	0
Npas2	ENSMUSG00000026077	4.63076	4.13725	6.22073	4.67107	0.000796823	0	6.0732e-20	1	0.459968	0
2010300C02Rik	ENSMUSG00000026090	4.60959	4.28082	5.75238	5.51796	0.125582	0	0.000845367	1	0.691519	0
Inpp1	ENSMUSG00000026102	9.95931	9.61647	10.3117	9.44779	0.00177336	0	0.0011256	0	0.00348053	1
Stat1	ENSMUSG00000026104	9.63821	9.56226	10.2957	9.38725	0.743879	0	1.99161e-07	0	2.9216e-05	1
Nabp1	ENSMUSG00000026107	10.7858	11.2367	11.5191	10.8494	6.88799e-05	0	1.18676e-11	0	1.66828e-12	1
Inpp4a	ENSMUSG00000026113	8.11954	8.63886	8.68765	8.47886	0.00137017	0	0.000620893	0	0.00842823	1
Cnga3	ENSMUSG00000026114	2.8247	2.82999	2.77953	4.75699	0.86719	0	0.581927	0	0.000900306	1
Cfc1	ENSMUSG00000026124	1.99679	1.96147	2.68319	1.99959	0.470792	0	0.000610514	1	0.626169	0
Col19a1	ENSMUSG00000026141	4.17256	4.08186	7.73456	7.49717	0.420924	0	4.09219e-16	1	0.710566	0
Cyp27a1	ENSMUSG00000026170	5.48179	4.96009	6.82725	5.98074	0.0583019	0	7.5324e-07	1	0.920607	0
Slc11a1	ENSMUSG00000026177	3.91196	5.28618	3.8289	4.55051	3.29378e-06	1	0.831974	0	0.713642	0
Cxcr2	ENSMUSG00000026180	9.36361	11.3737	7.28757	9.53885	2.79197e-18	1	2.34399e-21	-1	0.631376	0
Igfbp5	ENSMUSG00000026185	4.03587	3.24239	3.08166	3.16894	0.000494543	-1	4.09671e-06	-1	0.0429671	1
Xrcc5	ENSMUSG00000026187	9.65666	10.3021	10.2612	10.11	1.23645e-10	0	3.25752e-09	0	2.79351e-07	1
Fn1	ENSMUSG00000026193	6.59923	6.87971	8.79609	9.65229	0.823359	0	0.000399849	1	0.792362	0
Dnajb2	ENSMUSG00000026203	9.25953	10.128	9.74092	9.90889	4.13387e-10	0	0.00214377	0	0.00517236	1
Sp100	ENSMUSG00000026222	11.8808	11.6135	12.3453	11.2849	0.14439	0	0.0024865	0	0.000479487	1
Epha4	ENSMUSG00000026235	2.77122	3.80709	2.80094	3.06833	3.60534e-05	1	0.803663	0	0.402892	0
Pdcd1	ENSMUSG00000026285	4.1892	4.19186	7.59996	7.95447	0.425577	0	8.04812e-14	1	0.742264	0
Mlph	ENSMUSG00000026303	2.41615	1.93825	2.09547	2.0072	0.000589096	-1	0.350285	0	0.208787	0
Klhl30	ENSMUSG00000026308	2.96831	3.04341	3.53037	3.14404	0.648067	0	0.0032761	1	0.413379	0
Serpinb8	ENSMUSG00000026315	3.95143	4.13731	5.38634	4.31123	0.277222	0	2.18754e-12	1	0.000394721	1
Serpinb11	ENSMUSG00000026327	3.316	3.29406	5.55547	3.99111	0.97829	0	1.02117e-09	1	0.60656	0
Acmsd	ENSMUSG00000026348	5.61197	7.26352	4.88896	6.71531	2.27411e-12	1	0.000483059	0	0.527212	0
Rgs18	ENSMUSG00000026357	12.6506	12.289	13.409	13.466	6.67089e-06	0	9.81318e-24	0	0.00224713	1
Rgs16	ENSMUSG00000026475	3.59985	3.7433	5.39052	4.35467	0.20917	0	2.332e-08	1	0.0627618	0
Capn2	ENSMUSG00000026509	9.69074	9.94966	10.0765	9.82369	0.0894552	0	0.0078428	0	0.0494075	1
Spta1	ENSMUSG00000026532	8.24576	10.6506	7.52941	9.68887	6.85983e-28	1	0.00637671	0	0.808404	0
Ifi211	ENSMUSG00000026536	3.78056	3.34271	4.77225	3.67511	0.00206389	-1	0.000217821	1	0.791113	0
Atp1b1	ENSMUSG00000026576	8.09751	6.81234	7.53879	7.37003	1.35159e-12	0	0.0108262	0	0.000336847	1
Kifap3	ENSMUSG00000026585	9.89841	9.43542	10.6027	9.51852	0.00847402	0	5.67983e-06	0	0.0375318	1
Optn	ENSMUSG00000026672	9.98343	10.2755	10.0478	9.85877	0.0193917	0	0.809494	0	0.0242024	1
Rgs5	ENSMUSG00000026678	2.4288	1.87727	1.83482	1.82267	0.00663087	-1	0.00140982	-1	0.649	0
Mgst3	ENSMUSG00000026688	8.82052	9.82976	8.84678	8.68446	3.75664e-07	0	0.969601	0	0.000436041	1
Vim	ENSMUSG00000026728	12.9417	12.7412	13.1053	12.2054	0.345185	0	0.52523	0	0.00992199	1
Plxdc2	ENSMUSG00000026748	10.4652	8.61102	10.6051	9.34936	2.65234e-47	-1	0.62085	0	0.0193943	1
Lypd6b	ENSMUSG00000026765	5.92364	7.17122	8.25986	7.41345	2.12473e-11	0	1.07356e-34	1	1.60626e-14	1
Itga8	ENSMUSG00000026768	2.61118	2.24226	2.39075	2.27747	0.0476871	-1	0.554407	0	0.693851	0
Il2ra	ENSMUSG00000026770	9.22548	10.3759	6.91529	8.74873	0.00235529	0	1.5603e-13	-1	0.46301	0
Lcn2	ENSMUSG00000026822	10.1236	13.3018	9.16224	11.9806	5.46741e-46	1	3.11008e-05	0	0.73706	0
Olfm1	ENSMUSG00000026833	7.48723	8.16533	8.25374	7.88162	0.00131265	0	0.000391594	0	0.00242192	1
Fcnb	ENSMUSG00000026835	9.04535	7.47623	7.02131	5.57746	4.77833e-07	0	1.31741e-11	-1	0.823963	0
Col5a1	ENSMUSG00000026837	6.55229	10.2016	5.95563	8.22857	5.2718e-87	1	0.00206644	0	0.00278326	1
Hc	ENSMUSG00000026874	2.78907	2.62008	3.29242	2.77926	0.11044	0	0.0328459	1	0.962014	0
Slc4a10	ENSMUSG00000026904	0.694866	0.693524	0.957922	0.708805	NA	0	0.0488055	1	NA	0
Nmi	ENSMUSG00000026946	9.96846	10.0927	10.6146	10.0328	0.606045	0	2.10405e-05	0	0.00922568	1
Rbms1	ENSMUSG00000026970	12.3423	13.4947	13.0894	13.6689	4.31128e-38	0	3.46899e-16	0	0.000197041	1
Frzb	ENSMUSG00000027004	4.47845	5.30371	7.45398	8.1081	6.02354e-07	1	3.10872e-23	1	0.00432857	1
Dhrs9	ENSMUSG00000027068	4.50933	5.58483	4.04545	5.72907	0.000350662	1	0.0198551	-1	0.263134	0
Lrp2	ENSMUSG00000027070	3.91179	3.87197	6.6947	6.43141	0.978021	0	1.45663e-14	1	0.964784	0
P2rx3	ENSMUSG00000027071	7.77769	6.09561	9.08444	6.78179	1.7435e-17	-1	3.68014e-10	0	0.5462	0
Prg3	ENSMUSG00000027072	9.72127	9.90922	7.3034	7.38269	0.591384	0	3.6409e-20	-1	0.882277	0
Prg2	ENSMUSG00000027073	12.8831	12.4836	9.80661	9.31186	0.334507	0	6.83759e-33	-1	0.890412	0
Slc43a1	ENSMUSG00000027075	9.97766	11.1997	10.0382	10.8034	1.70029e-37	0	0.826101	0	0.0225365	1
Ube2l6	ENSMUSG00000027078	9.46069	9.13128	10.4108	8.62763	0.103357	0	5.36526e-10	0	8.68587e-11	1
Gatm	ENSMUSG00000027199	13.9895	14.5507	13.6166	14.941	3.83968e-09	0	0.000322367	0	3.34555e-07	1
Sema6d	ENSMUSG00000027200	4.11715	4.43233	6.66832	6.25505	0.0199718	1	8.38918e-15	1	0.0497293	1
Syt13	ENSMUSG00000027220	4.20285	5.94092	3.83262	4.73526	7.75467e-10	1	0.0108448	-1	0.861647	0
Chst1	ENSMUSG00000027221	3.82389	5.41295	3.52885	4.2394	7.09722e-13	1	0.0173288	-1	0.732296	0
Mapk8ip1	ENSMUSG00000027223	3.14458	3.30632	3.6034	3.34326	0.273998	0	0.0154351	1	0.342743	0
Hao1	ENSMUSG00000027261	5.47306	4.56045	5.88384	6.22036	1.76443e-08	-1	0.0713851	0	2.64339e-07	1
4930402H24Rik	ENSMUSG00000027309	9.0104	8.93184	9.31189	8.71967	0.701647	0	0.0295504	0	0.0219364	1
Dll4	ENSMUSG00000027314	2.29905	2.70984	2.31116	2.53279	0.0186225	1	0.952557	0	0.80668	0
Spint1	ENSMUSG00000027315	7.53295	10.1686	8.28162	10.7432	6.31353e-65	1	4.66309e-06	0	0.663901	0
Rpusd2	ENSMUSG00000027324	9.05033	8.79014	8.7208	9.15118	0.213807	0	0.094063	0	0.0231778	1
Smox	ENSMUSG00000027333	8.71194	9.81074	9.0094	8.91187	1.69458e-15	0	0.126933	0	2.74706e-08	1
Rasgrp1	ENSMUSG00000027347	5.36055	4.2772	5.59061	4.20925	0.00856541	-1	0.833543	0	0.78123	0
Bmp2	ENSMUSG00000027358	3.21182	3.21183	4.71178	3.99769	0.801262	0	4.75129e-10	1	0.649772	0
Slc27a2	ENSMUSG00000027359	5.13223	4.76325	6.18543	6.78199	0.112	0	2.17153e-06	0	0.0289837	1
Hdc	ENSMUSG00000027360	14.3713	14.0725	13.0231	13.2972	0.00636939	0	2.97067e-48	0	0.000532858	1
Dusp2	ENSMUSG00000027368	11.3265	10.6003	10.8374	10.6317	3.8181e-12	0	8.54582e-06	0	0.00908448	1
Il1b	ENSMUSG00000027398	7.10056	8.00449	6.49075	8.42863	4.29825e-05	0	0.013604	0	0.0110132	1
Il1a	ENSMUSG00000027399	2.8823	2.60909	2.48542	2.59645	0.230408	0	0.020569	-1	0.363475	0
Pdyn	ENSMUSG00000027400	4.39477	5.40207	5.57048	6.63866	1.01646e-08	1	4.36112e-10	1	0.218137	0
Zbp1	ENSMUSG00000027514	8.24608	8.29915	9.02506	7.40876	0.848105	0	1.23857e-05	0	4.10647e-11	1
Fabp12	ENSMUSG00000027530	4.49742	4.59355	6.04174	6.21187	0.500483	0	5.03802e-18	1	0.894981	0
Fabp5	ENSMUSG00000027533	12.0296	12.0064	14.0888	13.8205	0.925253	0	5.35303e-46	1	0.672543	0
Ptpn1	ENSMUSG00000027540	12.9354	13.3925	12.6853	12.7123	5.48032e-06	0	0.04119	0	0.0241913	1
Car1	ENSMUSG00000027556	10.2659	13.0129	10.3382	12.6066	1.5373e-34	1	0.863576	0	0.517743	0
Helz2	ENSMUSG00000027580	9.58424	9.44648	10.3907	9.41867	0.566399	0	0.000187057	0	0.0445622	1
Map1lc3a	ENSMUSG00000027602	8.22336	8.98879	8.47296	8.16388	0.00078369	0	0.512182	0	0.00517236	1
Procr	ENSMUSG00000027611	5.40354	5.63236	6.64897	5.67601	0.260801	0	2.57912e-12	1	4.82015e-05	1
Wisp2	ENSMUSG00000027656	2.67066	3.69753	2.71551	2.67584	0.000450743	1	0.780198	0	0.0356099	1
Mecom	ENSMUSG00000027684	8.142	7.19328	11.4726	10.6431	0.00613664	0	1.61616e-31	1	0.909478	0
Nceh1	ENSMUSG00000027698	11.3283	11.334	13.2807	13.2532	0.916668	0	2.78721e-18	1	0.927198	0
Slc7a11	ENSMUSG00000027737	11.3514	11.739	10.7478	11.9512	0.0110275	0	6.76879e-06	0	0.000126562	1
Sucnr1	ENSMUSG00000027762	5.81645	3.67704	3.94791	3.43219	8.7449e-19	-1	2.39244e-14	-1	0.939456	0
P2ry1	ENSMUSG00000027765	11.3297	11.0061	10.2955	11.1106	0.0191247	0	4.37318e-19	0	1.14544e-10	1
Tm4sf1	ENSMUSG00000027800	3.54885	4.24465	3.60442	4.77196	8.07896e-06	1	0.772151	0	0.811986	0
Wwtr1	ENSMUSG00000027803	2.93233	3.60369	2.83106	3.38209	0.000160605	1	0.054099	0	0.423957	0
Olfml3	ENSMUSG00000027848	5.14775	5.00577	6.96546	6.03123	0.560997	0	2.0552e-15	1	0.436577	0
Syt6	ENSMUSG00000027849	3.68276	3.66791	6.09756	5.11651	0.881352	0	7.71576e-11	1	0.629451	0
Tshb	ENSMUSG00000027857	3.16865	2.93669	3.64693	3.31386	0.0320062	-1	0.0320677	0	0.616822	0
Vangl1	ENSMUSG00000027860	5.76229	7.50768	6.14982	6.96081	2.23853e-20	1	0.108486	0	0.00820615	1
Gstm4	ENSMUSG00000027890	10.6108	10.4326	10.8956	11.126	0.0990324	0	0.00404486	0	0.0139264	1
Slc27a3	ENSMUSG00000027932	5.98863	5.23411	8.47781	7.25552	0.000569699	0	1.24013e-26	1	0.937044	0
Vcam1	ENSMUSG00000027962	8.21072	5.83892	7.28698	5.84463	3.35608e-10	-1	0.0435251	0	0.532991	0
Col11a1	ENSMUSG00000027966	2.14894	2.1427	3.14206	2.15165	0.979343	0	1.82979e-06	1	0.0489334	1
Trim2	ENSMUSG00000027993	4.35527	4.29375	5.31309	4.73557	0.838307	0	0.000542585	1	0.670387	0
Tlr2	ENSMUSG00000027995	9.79917	11.4715	9.46176	10.3475	1.66909e-12	1	0.374652	0	0.184099	0
Sfrp2	ENSMUSG00000027996	2.84611	2.91687	4.19878	3.06931	0.25536	0	5.20809e-07	1	0.00992199	1
Casp6	ENSMUSG00000027997	10.0173	10.7669	10.8529	12.2802	7.7912e-09	0	2.05248e-10	0	0.00994861	1
Ctso	ENSMUSG00000028015	8.9448	9.07665	9.50666	9.08692	0.440894	0	2.08358e-06	0	0.0112828	1
Ifi44	ENSMUSG00000028037	5.58245	4.56741	9.04262	5.04683	1.60606e-06	-1	4.93443e-46	1	5.13093e-08	1
Sh3d19	ENSMUSG00000028082	9.54304	9.20379	9.51296	9.93987	0.0236127	0	0.934422	0	0.000298251	1
Ctsk	ENSMUSG00000028111	3.0974	3.3889	3.43809	3.49127	0.043288	1	0.0301909	1	0.515169	0
Bcar3	ENSMUSG00000028121	7.66081	6.51429	5.30793	5.28554	0.000122677	0	1.07779e-19	-1	0.131613	0
Abca4	ENSMUSG00000028125	7.10071	9.37144	9.49708	10.3491	9.11091e-72	1	1.50887e-79	1	6.55322e-17	1
Tmem56	ENSMUSG00000028132	5.50007	8.71216	5.28666	8.27694	2.49703e-12	1	0.731847	0	0.98851	0
Cth	ENSMUSG00000028179	11.7936	11.172	11.8142	11.83	1.42254e-10	0	0.954626	0	5.96335e-05	1
Ddah1	ENSMUSG00000028194	3.07241	2.73894	2.54369	2.71123	0.171845	0	0.00155045	-1	0.11191	0
Trp53inp1	ENSMUSG00000028211	9.41555	9.83593	10.2388	9.80279	0.0200494	0	2.4894e-07	0	0.00148105	1
Gem	ENSMUSG00000028214	8.39251	6.85815	8.7538	7.63342	2.94909e-31	-1	0.0273116	0	0.13292	0
Cdh17	ENSMUSG00000028217	6.5407	5.56522	4.89892	4.53957	0.000346961	0	3.07991e-11	-1	0.835128	0
Epha7	ENSMUSG00000028289	8.83421	7.45368	10.7711	10.3032	0.00516362	0	2.45379e-05	1	0.585724	0
3110043O21Rik	ENSMUSG00000028300	8.31598	8.62847	9.27593	9.10275	0.00571132	0	1.35305e-23	0	0.0085497	1
Tmod1	ENSMUSG00000028328	6.21889	7.71986	5.64528	6.73503	1.48701e-14	1	0.00523885	0	0.768576	0
Hemgn	ENSMUSG00000028332	9.25858	10.97	8.3639	9.80975	1.37061e-33	1	2.18618e-09	0	0.692046	0
Col15a1	ENSMUSG00000028339	2.85687	2.75209	2.50516	2.60278	0.740195	0	0.0222983	-1	0.625645	0
Ambp	ENSMUSG00000028356	5.65293	8.94782	4.82816	6.67985	6.86654e-56	1	4.95298e-06	0	0.431823	0
Zfp618	ENSMUSG00000028358	3.35634	3.60439	4.00701	4.05812	0.0397508	1	4.05982e-05	1	0.366573	0
Tnfsf8	ENSMUSG00000028362	5.956	4.8833	7.39459	5.9595	1.1981e-07	-1	1.22088e-08	1	0.863451	0
Svep1	ENSMUSG00000028369	4.46167	6.09748	5.1035	6.58635	4.35887e-09	1	0.00712239	1	0.492403	0
Astn2	ENSMUSG00000028373	2.63156	2.60186	2.66388	3.99843	0.737534	0	0.786681	0	0.0283421	1
Slc44a1	ENSMUSG00000028412	8.63975	8.39077	11.133	10.7982	0.512729	0	3.03863e-34	1	0.892582	0
Epb41l4b	ENSMUSG00000028434	10.5523	9.26784	12.6441	11.5978	4.94861e-18	0	1.48836e-45	1	0.622868	0
Enho	ENSMUSG00000028445	2.75062	2.72359	3.20406	2.96887	0.856514	0	0.00535581	1	0.860441	0
Atp8b5	ENSMUSG00000028457	7.217	5.27459	5.04627	4.31606	4.31318e-14	-1	7.35331e-17	-1	0.851921	0
Npr2	ENSMUSG00000028469	7.02645	6.41101	8.13976	6.58742	0.000622065	0	8.13432e-11	0	0.00928303	1
Reck	ENSMUSG00000028476	8.22744	10.7329	8.84217	9.44056	3.75262e-99	1	1.68576e-06	0	1.32422e-27	1
Plpp3	ENSMUSG00000028517	4.12408	3.89614	5.44244	4.97686	0.0909701	0	1.62775e-11	1	0.792362	0
Dab1	ENSMUSG00000028519	3.35763	3.38405	4.25776	4.11441	0.786054	0	3.34317e-07	1	0.772334	0
Tctex1d1	ENSMUSG00000028523	6.47366	8.33651	8.51921	9.75708	2.14098e-37	1	2.24053e-44	1	0.00130707	1
Sgip1	ENSMUSG00000028524	6.91987	8.4887	8.24369	9.77748	8.18956e-32	1	9.94598e-23	0	0.709699	0
2610528J11Rik	ENSMUSG00000028536	2.87164	3.12435	2.58893	2.73737	0.241249	0	0.0140661	-1	0.661112	0
Bend5	ENSMUSG00000028545	3.36465	3.38019	3.90993	3.58688	0.897073	0	0.00748644	1	0.661025	0
Cdkn2c	ENSMUSG00000028551	9.45373	9.83928	9.96502	9.71704	0.00164704	0	1.57801e-05	0	0.00117734	1
Ermap	ENSMUSG00000028644	9.93115	12.1673	9.21969	11.3836	8.46711e-49	1	1.50252e-05	0	0.943445	0
Plk3	ENSMUSG00000028680	10.3375	10.3687	9.21034	9.69391	0.917563	0	2.00818e-25	0	0.0475731	1
Tinagl1	ENSMUSG00000028776	6.02792	6.46245	4.63911	4.87837	0.130021	0	4.24673e-12	-1	0.963244	0
Sema3c	ENSMUSG00000028780	5.47498	5.43673	12.2642	12.1997	0.902887	0	1.37709e-183	1	0.887369	0
Spocd1	ENSMUSG00000028784	4.47051	3.51578	3.66418	3.57166	2.59556e-07	-1	6.4373e-05	-1	0.0351955	1
Tmem54	ENSMUSG00000028786	2.69126	2.56829	3.34636	2.88284	0.0289191	-1	0.000727106	1	0.62899	0
Rhd	ENSMUSG00000028825	7.01013	10.2256	6.51405	8.99209	1.13983e-32	1	0.140971	0	0.563454	0
Csf3r	ENSMUSG00000028859	12.3721	12.9221	10.6198	12.2153	0.017789	0	9.20069e-17	-1	0.017437	1
Fgr	ENSMUSG00000028874	6.28145	10.023	5.31142	8.26631	4.4036e-55	1	1.61741e-06	0	0.905491	0
Sema3a	ENSMUSG00000028883	3.71901	3.48945	6.21948	4.41943	0.0575463	0	0.00147211	1	0.802235	0
Padi2	ENSMUSG00000028927	12.2458	11.0585	10.7549	10.1625	1.45582e-20	0	3.54142e-32	0	0.0319012	1
Tnfrsf9	ENSMUSG00000028965	5.60986	4.4035	5.37483	4.90556	1.30317e-07	-1	0.758917	0	0.108851	0
Ctnnbip1	ENSMUSG00000028988	8.18	8.34898	8.8834	8.2707	0.494481	0	0.000960989	0	0.0405872	1
Draxin	ENSMUSG00000029005	3.27749	2.88989	3.40021	2.98917	0.0178515	-1	0.826619	0	0.873293	0
Bst1	ENSMUSG00000029082	4.8808	6.79175	4.38539	5.83834	8.78958e-09	1	0.0526587	0	0.957851	0
Cd38	ENSMUSG00000029084	7.35766	10.0834	8.44722	10.6227	4.9109e-32	1	1.00181e-05	0	0.319123	0
Prom1	ENSMUSG00000029086	11.0814	11.9603	8.9095	10.5642	0.00326367	0	4.54766e-15	-1	0.434625	0
Sorcs2	ENSMUSG00000029093	3.81233	3.60994	6.36182	4.7485	0.0481701	-1	1.0043e-23	1	0.827792	0
Afap1	ENSMUSG00000029094	10.4562	8.68088	10.89	10.9294	5.64378e-13	-1	0.232098	0	5.05784e-06	1
Htra3	ENSMUSG00000029096	2.62264	2.26194	2.65489	2.2543	0.00556871	-1	0.960605	0	0.878936	0
Sel1l3	ENSMUSG00000029189	5.90401	7.73751	7.10997	7.60345	1.57411e-18	1	2.01563e-09	0	1.83421e-05	1
Dr1	ENSMUSG00000029265	12.547	12.5174	13.8869	13.1233	0.918638	0	2.31332e-34	0	8.99699e-05	1
Gfi1	ENSMUSG00000029275	12.9072	12.6757	12.0879	12.4345	0.239934	0	1.56843e-09	0	0.0476228	1
Brdt	ENSMUSG00000029279	4.67926	4.5989	5.81672	4.73917	0.861899	0	1.70877e-05	1	0.117243	0
Tgfbr3	ENSMUSG00000029287	9.34513	9.28684	10.4484	9.19619	0.788936	0	9.24066e-10	0	5.66647e-05	1
Gbp9	ENSMUSG00000029298	5.35006	4.42624	7.11721	5.71879	5.40459e-06	-1	3.49067e-10	1	0.757674	0
Abcg3	ENSMUSG00000029299	3.81679	3.33072	4.21743	3.49808	0.00390163	-1	0.281205	0	0.921968	0
Cds1	ENSMUSG00000029330	8.02759	6.93901	9.45292	9.05616	2.44087e-10	0	2.32079e-17	0	0.0267732	1
Tesc	ENSMUSG00000029359	6.68885	5.33739	5.74593	4.97424	4.58104e-15	-1	1.37684e-07	0	0.619709	0
Pf4	ENSMUSG00000029373	9.18571	8.36325	10.0875	7.66836	0.000627523	0	0.00016044	0	1.49412e-06	1
Cxcl3	ENSMUSG00000029379	6.62743	6.95597	9.03141	8.75338	0.120194	0	1.75723e-30	1	0.220211	0
Shroom3	ENSMUSG00000029381	4.77693	4.13011	7.15685	7.0917	3.64763e-06	-1	1.02973e-34	1	5.8172e-05	1
Abcb9	ENSMUSG00000029408	7.3762	7.01324	5.93506	5.91163	0.115323	0	3.51065e-15	-1	0.659253	0
Naaa	ENSMUSG00000029413	8.74495	9.42376	8.91301	8.58192	0.00132636	0	0.696916	0	0.00383564	1
Scarb2	ENSMUSG00000029426	11.0692	11.3274	11.3093	11.1141	0.0458922	0	0.0874227	0	0.037649	1
P2rx7	ENSMUSG00000029468	9.12502	7.72104	8.43792	8.16509	1.53357e-09	0	0.0114951	0	0.0112828	1
P2rx4	ENSMUSG00000029470	11.6446	11.4546	11.6434	11.8032	0.0555927	0	0.993866	0	0.0364117	1
Oasl2	ENSMUSG00000029561	8.3997	7.36731	11.1794	7.72735	6.79525e-10	0	5.44725e-65	1	1.74759e-20	1
Oas1b	ENSMUSG00000029605	5.20999	5.10957	6.37837	5.0285	0.713298	0	5.58733e-10	1	0.000164451	1
Ocm	ENSMUSG00000029618	3.67747	3.60277	4.98134	4.01741	0.628702	0	2.40761e-10	1	0.400015	0
Flt1	ENSMUSG00000029648	9.25151	7.75738	7.49671	6.5472	1.03004e-13	0	2.463e-19	-1	0.644152	0
Tfpi2	ENSMUSG00000029664	4.76071	5.3445	3.95254	4.37975	0.0406753	0	9.32095e-06	-1	0.694372	0
Pon3	ENSMUSG00000029759	9.45968	9.5297	10.6505	9.61303	0.754822	0	2.3547e-20	0	4.78411e-08	1
Akr1b8	ENSMUSG00000029762	3.19147	4.17865	3.25398	3.75394	7.29275e-07	1	0.58662	0	0.435571	0
Ahcyl2	ENSMUSG00000029772	11.0906	11.1499	11.6452	12.5133	0.798159	0	0.00311394	0	0.0195246	1
Herc6	ENSMUSG00000029798	9.07889	9.10874	9.73655	8.83187	0.889768	0	1.95674e-08	0	1.39695e-07	1
Aoc1	ENSMUSG00000029811	3.81118	4.48053	4.13082	4.65518	0.000680291	1	0.066611	0	0.606738	0
Gpnmb	ENSMUSG00000029816	5.04924	5.38794	6.29887	8.51554	0.167046	0	1.9721e-08	1	0.00101887	1
Osbpl3	ENSMUSG00000029822	11.3768	9.03776	11.2338	9.79929	1.01936e-68	-1	0.586856	0	7.06356e-05	1
Zc3hav1	ENSMUSG00000029826	11.6457	11.7075	12.4422	11.9336	0.653061	0	1.96298e-20	0	8.81798e-05	1
Kel	ENSMUSG00000029866	8.55959	10.3769	8.80016	9.67129	7.82218e-24	1	0.449208	0	0.00434979	1
Ephb6	ENSMUSG00000029869	7.08696	5.78587	7.12537	5.76526	1.09997e-09	-1	0.9474	0	0.936279	0
Clec5a	ENSMUSG00000029915	12.1682	14.2646	11.8651	13.6379	1.41334e-77	1	0.0388729	0	0.388075	0
Mkrn1	ENSMUSG00000029922	12.1689	12.236	12.3813	12.0636	0.617911	0	0.0644999	0	0.0339491	1
Tbxas1	ENSMUSG00000029925	11.7525	11.2046	11.1753	10.1223	9.85051e-07	0	2.04133e-07	0	0.010584	1
Lrig1	ENSMUSG00000030029	5.29124	6.56584	5.05538	6.11495	2.53026e-07	1	0.38232	0	0.967398	0
M1ap	ENSMUSG00000030041	8.42161	8.86675	8.94175	10.4563	0.0136828	0	0.00337428	0	7.38043e-05	1
Frmd4b	ENSMUSG00000030064	7.31044	6.97738	9.25328	8.28708	0.0698576	0	3.20856e-37	1	0.165598	0
Prok2	ENSMUSG00000030069	4.25631	7.68903	5.66983	6.64098	2.43812e-14	1	2.14622e-07	1	1.01654e-07	1
Gxylt2	ENSMUSG00000030074	3.93292	5.49455	4.30917	6.04412	8.14876e-10	1	0.00475953	1	0.235805	0
Aldh1l1	ENSMUSG00000030088	7.98442	7.96116	7.99894	8.4818	0.918638	0	0.966617	0	0.024288	1
Slc41a3	ENSMUSG00000030089	9.34174	9.30388	8.1093	8.63209	0.865834	0	3.68856e-25	0	0.0159289	1
Usp18	ENSMUSG00000030107	8.85127	7.07998	10.6151	6.9125	5.59489e-26	-1	4.16434e-26	1	4.9927e-13	1
Slc6a12	ENSMUSG00000030109	5.36321	3.94415	3.9822	3.76817	6.90273e-08	-1	1.91939e-07	-1	0.191448	0
Clec4e	ENSMUSG00000030142	11.321	12.4618	12.8788	13.364	5.86724e-15	0	1.95601e-26	0	0.0211278	1
Klrk1	ENSMUSG00000030149	1.66666	1.42632	1.61657	1.46817	0.0243741	-1	0.925226	0	NA	0
Tmem52b	ENSMUSG00000030160	3.57596	3.53264	4.54438	4.28982	0.916458	0	6.20284e-05	1	0.911323	0
Olr1	ENSMUSG00000030162	7.85149	6.38045	6.81057	6.42516	7.48452e-08	-1	0.000373323	0	0.0991936	0
Klra2	ENSMUSG00000030187	3.74594	4.48237	3.36736	3.50602	0.00528415	0	0.0167937	-1	0.81323	0
Bhlhe41	ENSMUSG00000030256	3.7216	4.12634	4.40774	4.28156	0.00370976	0	8.71891e-06	1	0.034348	1
Srgap3	ENSMUSG00000030257	6.73977	5.10063	6.42324	5.37431	9.40309e-13	-1	0.499159	0	0.429179	0
St8sia1	ENSMUSG00000030283	5.57843	5.78917	6.35916	5.37501	0.40242	0	0.0022974	0	0.00134199	1
Atp2b2	ENSMUSG00000030302	3.15674	4.27805	2.98503	3.28995	5.27335e-06	1	0.0640775	0	0.877671	0
Far2	ENSMUSG00000030303	9.83318	8.61489	9.84278	10.115	5.93621e-17	0	0.998867	0	1.08133e-11	1
Tmtc1	ENSMUSG00000030306	3.76009	5.31723	3.74644	4.62138	9.77754e-08	1	0.964386	0	0.693853	0
Klrb1c	ENSMUSG00000030325	3.60135	3.43178	4.71592	4.0318	0.133651	0	4.9759e-08	1	0.973142	0
Scnn1a	ENSMUSG00000030340	8.15879	6.57873	6.30957	5.75172	1.88614e-10	-1	1.1602e-13	-1	0.200583	0
Lilra6	ENSMUSG00000030427	6.01082	5.48803	4.73243	5.01439	0.294404	0	1.70412e-05	-1	0.312556	0
Siglecg	ENSMUSG00000030468	9.11915	6.76822	8.15109	6.45622	5.87758e-41	-1	1.57948e-07	0	0.320727	0
Csrp3	ENSMUSG00000030470	8.87958	8.4457	6.99748	6.68995	0.212405	0	2.50332e-17	-1	0.984602	0
Ceacam18	ENSMUSG00000030472	3.04689	3.76034	2.83162	2.95118	0.0115481	1	0.108692	0	0.913633	0
Siglece	ENSMUSG00000030474	6.9517	9.60261	6.11738	7.96974	5.573e-22	1	0.00122313	0	0.637417	0
Cyp2b10	ENSMUSG00000030483	4.30122	3.79601	3.45681	3.44604	0.105844	0	9.0319e-05	-1	0.681977	0
Sytl2	ENSMUSG00000030616	4.73144	3.9499	4.67941	3.90287	0.00091718	-1	0.902901	0	0.966137	0
Zfand6	ENSMUSG00000030629	12.2218	12.1637	12.6213	12.1605	0.69165	0	5.47955e-06	0	0.0113825	1
Fah	ENSMUSG00000030630	7.83435	8.4475	8.97042	8.17757	9.54798e-05	0	9.64792e-15	0	1.89643e-10	1
Fchsd2	ENSMUSG00000030691	10.4552	10.3961	10.4234	10.913	0.803439	0	0.932764	0	0.0364992	1
Lat	ENSMUSG00000030742	11.4138	11.3749	9.47079	10.0647	0.988305	0	2.19204e-29	-1	0.184195	0
Dgat2	ENSMUSG00000030747	12.0981	14.6071	11.1397	13.8207	8.6005e-86	1	4.49961e-13	0	0.713549	0
Il4ra	ENSMUSG00000030748	12.9275	15.1103	13.1873	15.405	5.431e-23	1	0.530849	0	0.964998	0
Slc5a11	ENSMUSG00000030769	5.31906	4.33444	4.02554	3.96918	0.00404183	-1	2.02553e-05	-1	0.519482	0
Trat1	ENSMUSG00000030775	1.90127	1.91192	2.42674	1.9871	0.821457	0	0.00192555	1	0.530758	0
Adm	ENSMUSG00000030790	3.33564	3.9239	3.66164	3.91684	1.86947e-05	1	0.00509308	1	0.0727901	0
Mettl9	ENSMUSG00000030876	11.8886	13.6156	12.8581	14.4205	2.08308e-80	1	1.52631e-25	0	0.600901	0
Cnga4	ENSMUSG00000030897	1.41826	1.56113	1.44408	1.69718	0.0208014	1	0.639256	0	NA	0
Trim30a	ENSMUSG00000030921	10.526	10.8034	12.0712	11.1827	0.0522365	0	5.57644e-41	0	7.57325e-11	1
Trim21	ENSMUSG00000030966	9.32016	8.79014	10.1675	9.07428	3.81649e-05	0	1.64651e-12	0	0.0211697	1
Tub	ENSMUSG00000031028	1.90426	1.91546	2.36906	2.127	0.829272	0	0.000707368	1	0.740914	0
Fgf3	ENSMUSG00000031074	8.52523	8.10147	7.59059	7.74155	0.000748708	0	1.15019e-15	0	0.0124984	1
Stk26	ENSMUSG00000031112	13.6511	13.2437	14.794	15.1946	0.102896	0	1.8147e-10	0	0.0397076	1
Gpc4	ENSMUSG00000031119	6.53955	8.06913	6.60621	8.40638	1.19519e-20	1	0.893898	0	0.723535	0
Pim2	ENSMUSG00000031155	10.951	12.0735	9.87568	11.4542	6.6899e-37	0	4.0185e-33	0	0.00469629	1
Heph	ENSMUSG00000031209	2.27078	1.81286	1.98866	1.80281	0.0154324	-1	0.564884	0	0.91218	0
Itm2a	ENSMUSG00000031239	9.12231	9.69019	11.4419	10.5431	7.28242e-05	0	5.19211e-71	1	1.5714e-13	1
Sytl4	ENSMUSG00000031255	6.68103	5.36481	6.07384	5.56695	8.77595e-07	-1	0.141681	0	0.358339	0
Nox1	ENSMUSG00000031257	2.50395	2.40062	3.00111	2.39464	0.359208	0	0.0163139	1	0.484647	0
Xkrx	ENSMUSG00000031258	4.36684	4.30398	6.27255	4.33714	0.968134	0	3.72622e-09	1	0.00101887	1
Dcx	ENSMUSG00000031285	3.2069	3.20381	5.6946	3.72208	0.853333	0	1.02197e-05	1	0.571992	0
Rps6ka3	ENSMUSG00000031309	10.7115	13.1843	11.4321	13.4447	2.29397e-107	1	1.18789e-09	0	0.0510163	0
Gpm6b	ENSMUSG00000031342	3.97155	3.78305	5.1254	4.38355	0.23908	0	5.12566e-10	1	0.777991	0
Car5b	ENSMUSG00000031373	4.415	5.22641	4.66662	4.94696	0.000275674	1	0.399349	0	0.391928	0
Bmx	ENSMUSG00000031377	6.41811	6.88158	7.64151	7.28618	0.0106345	0	2.38509e-14	0	0.00517236	1
Pir	ENSMUSG00000031379	7.06447	7.72156	8.81451	7.61773	0.000280812	0	1.34805e-25	1	1.34528e-13	1
Asb11	ENSMUSG00000031382	2.29479	2.6396	2.39487	2.64213	0.00277911	1	0.143975	0	0.451617	0
L1cam	ENSMUSG00000031391	6.54455	5.97197	5.35775	5.32968	0.320875	0	0.002575	-1	0.713549	0
Plxna3	ENSMUSG00000031398	6.91926	6.16116	9.33677	8.15385	0.00379791	0	3.35215e-21	1	0.808132	0
Tsc22d3	ENSMUSG00000031431	10.3067	9.7037	10.3881	9.39352	4.54328e-11	0	0.688132	0	0.0355329	1
Morc4	ENSMUSG00000031434	6.64481	6.36635	5.64314	5.98297	0.146916	0	1.02276e-11	0	0.0377353	1
Mcf2l	ENSMUSG00000031442	9.27181	9.24581	8.74823	9.65615	0.973768	0	0.0215947	0	0.0136251	1
Tnfsf13b	ENSMUSG00000031497	6.09561	5.38515	10.7325	9.21228	6.91308e-06	0	5.29705e-170	1	0.767573	0
Ank1	ENSMUSG00000031543	7.11436	9.17468	6.36108	8.24423	2.9491e-29	1	6.84892e-05	0	0.989487	0
Ido2	ENSMUSG00000031549	2.22177	2.27349	2.60967	2.62689	0.226898	0	0.000636593	1	0.609939	0
Ido1	ENSMUSG00000031551	3.48726	3.49604	4.30795	4.76861	0.88883	0	7.96015e-06	1	0.82018	0
Adam3	ENSMUSG00000031553	5.65962	5.64645	8.07037	8.2243	0.965153	0	6.89936e-56	1	0.863589	0
Slit2	ENSMUSG00000031558	3.73969	3.39609	4.48048	3.98586	0.00378096	-1	0.000148489	1	0.473625	0
Plpp5	ENSMUSG00000031570	11.9663	12.039	12.1093	12.5993	0.620224	0	0.34607	0	0.0436233	1
Gsr	ENSMUSG00000031584	15.4187	15.2052	14.7381	14.9424	0.0875652	0	1.31403e-12	0	0.0404799	1
Fgl1	ENSMUSG00000031594	3.76674	5.79838	3.79607	5.86737	5.53469e-12	1	0.583124	0	0.710566	0
Ednra	ENSMUSG00000031616	4.67588	4.41482	7.80299	6.97137	0.222456	0	4.47728e-27	1	0.990535	0
Tbc1d9	ENSMUSG00000031709	4.42166	4.75119	5.94898	5.01849	0.281539	0	2.12205e-07	1	0.0397076	1
Il15	ENSMUSG00000031712	6.85963	4.98164	7.83534	5.89013	2.40386e-24	-1	1.58699e-06	0	0.547061	0
Hp	ENSMUSG00000031722	12.6597	14.9329	11.7221	13.4273	2.98778e-66	1	3.90993e-12	0	0.0845979	0
Irx3	ENSMUSG00000031734	3.66815	5.17496	3.67935	4.94046	1.64682e-10	1	0.94522	0	0.82165	0
Mt2	ENSMUSG00000031762	6.31807	8.15941	6.22449	7.87536	3.48795e-13	1	0.874013	0	0.835128	0
Cx3cl1	ENSMUSG00000031778	4.3042	3.32117	3.56032	3.42908	0.000436257	-1	0.0710871	0	0.293761	0
Mmp15	ENSMUSG00000031790	1.71881	1.50903	1.65415	1.63497	0.00712784	-1	0.868462	0	NA	0
6430548M08Rik	ENSMUSG00000031824	5.91359	7.2703	5.77104	5.92144	3.59641e-05	1	0.875914	0	0.110456	0
Pgr	ENSMUSG00000031870	6.44068	4.2464	5.8801	4.62575	6.03628e-17	-1	0.20233	0	0.0351955	1
Smpd3	ENSMUSG00000031906	3.48786	3.52696	4.87954	3.85334	0.789149	0	2.08556e-07	1	0.194944	0
1700012B09Rik	ENSMUSG00000031927	3.69521	2.99896	3.03041	2.84083	0.00522495	-1	0.0125204	-1	0.981707	0
Jam3	ENSMUSG00000031990	5.82265	7.44898	7.32766	8.56315	4.57687e-29	1	5.90485e-25	1	0.0252068	1
Trpc6	ENSMUSG00000031997	7.7641	6.24803	6.56159	5.19594	5.05729e-18	-1	1.87204e-11	0	0.661112	0
Nxpe2	ENSMUSG00000032028	7.72309	10.3483	6.91545	9.72089	3.31452e-64	1	3.06646e-07	0	0.593867	0
Ets1	ENSMUSG00000032035	12.24	11.5596	11.7853	11.8879	0.000459467	0	0.0281944	0	0.030637	1
Bace1	ENSMUSG00000032086	11.4144	10.1352	12.8128	12.4329	4.03093e-18	0	3.41592e-21	0	0.000363756	1
Robo3	ENSMUSG00000032128	7.47562	7.19436	8.02406	6.78192	0.298237	0	0.0483146	0	0.0319012	1
Abcg4	ENSMUSG00000032131	5.76098	9.11338	5.31159	8.16072	1.03443e-61	1	0.0278535	0	0.870815	0
Mcam	ENSMUSG00000032135	4.50093	6.72478	5.24375	7.7016	1.39957e-16	1	9.81417e-05	1	0.436553	0
Anxa2	ENSMUSG00000032231	13.0686	13.4262	13.7048	13.4332	0.00928518	0	4.35543e-07	0	0.00397705	1
Rora	ENSMUSG00000032238	5.58276	4.75382	7.34052	6.04046	0.000338683	0	1.50985e-10	1	0.970968	0
Nnmt	ENSMUSG00000032271	3.75187	6.69073	3.9725	4.83913	9.12469e-16	1	0.0813185	0	7.06356e-05	1
Acsbg1	ENSMUSG00000032281	5.97986	5.32129	4.85754	4.65184	0.00396078	0	2.25889e-08	-1	0.732296	0
Nrg4	ENSMUSG00000032311	8.09419	7.80163	8.09364	8.37332	0.0207396	0	0.99625	0	0.0030142	1
Lrrc1	ENSMUSG00000032352	9.49068	8.91487	9.70804	9.57324	6.61689e-11	0	0.0438128	0	0.00512123	1
Eomes	ENSMUSG00000032446	4.06424	3.61636	3.37817	3.31294	0.0190981	0	2.32542e-05	-1	0.734065	0
Clstn2	ENSMUSG00000032452	3.14988	3.59214	3.89287	3.7034	2.62628e-05	1	4.29493e-07	1	0.000106153	1
Mras	ENSMUSG00000032470	6.6463	5.62298	8.70743	8.26065	5.70767e-12	0	3.66008e-50	1	0.00185327	1
Ngp	ENSMUSG00000032484	11.9532	12.5494	8.89614	8.60407	0.692949	0	1.20525e-05	-1	0.762081	0
Tdgf1	ENSMUSG00000032494	4.24458	7.14173	4.09272	7.16311	6.41676e-27	1	0.090613	0	0.257748	0
Lrrc2	ENSMUSG00000032495	5.59924	7.59562	5.38518	7.12371	8.00465e-26	1	0.439121	0	0.885896	0
Ltf	ENSMUSG00000032496	8.16126	9.63063	4.71424	5.28146	0.740858	0	1.45452e-06	-1	0.8061	0
Trib1	ENSMUSG00000032501	10.1245	8.9184	11.0358	10.4642	1.2246e-16	0	1.19773e-09	0	0.0289837	1
Vipr1	ENSMUSG00000032528	3.68796	4.19594	3.32873	3.75038	0.221406	0	0.0302806	-1	0.665317	0
Amotl2	ENSMUSG00000032531	7.977	9.78864	8.55791	9.72137	5.85454e-23	1	0.00596429	0	0.110703	0
Ephb1	ENSMUSG00000032537	2.40783	2.84119	2.35658	2.6176	0.0109116	1	0.578288	0	0.900116	0
Mst1r	ENSMUSG00000032584	2.16464	2.67849	2.20269	2.29741	0.00404183	1	0.71704	0	0.462102	0
Uba7	ENSMUSG00000032596	11.6284	11.4672	12.179	11.2441	0.18549	0	2.07276e-08	0	2.13291e-07	1
Oas3	ENSMUSG00000032661	8.516	7.09981	10.2351	7.08834	1.79786e-09	0	9.88508e-13	1	1.68035e-05	1
1700025G04Rik	ENSMUSG00000032666	9.76181	9.8293	9.93883	9.4872	0.714871	0	0.263117	0	0.0112828	1
Cd59a	ENSMUSG00000032679	6.55744	6.58245	7.08946	6.23306	0.908679	0	0.0034301	0	0.00148325	1
Oas2	ENSMUSG00000032690	7.6854	7.48514	10.3111	7.25502	0.53532	0	6.45834e-14	1	7.7171e-08	1
Abtb2	ENSMUSG00000032724	8.05897	10.5952	8.34514	10.4841	6.2905e-47	1	0.314904	0	0.504272	0
Gab3	ENSMUSG00000032750	7.78994	7.75298	8.75691	7.98038	0.859866	0	5.7873e-17	0	0.000314894	1
Chrm1	ENSMUSG00000032773	4.56342	4.19498	3.4999	3.4576	0.221406	0	3.36104e-08	-1	0.961409	0
Cdv3	ENSMUSG00000032803	14.1703	14.2213	14.076	14.4348	0.632595	0	0.406925	0	0.0232979	1
Ppp1r9a	ENSMUSG00000032827	6.34884	6.36268	8.08369	7.83587	0.96944	0	7.46034e-22	1	0.725759	0
Prr5l	ENSMUSG00000032841	6.20836	7.03699	9.14971	10.1105	3.98355e-11	0	1.87449e-114	1	0.763681	0
Alpk2	ENSMUSG00000032845	3.661	3.37948	4.03152	4.22644	0.0304574	-1	0.292472	0	0.119301	0
Rag2	ENSMUSG00000032864	2.94544	2.80858	3.63661	3.02823	0.280935	0	0.0118223	1	0.919138	0
Ccdc85a	ENSMUSG00000032878	4.2384	4.4402	5.47612	5.68148	0.242533	0	7.60561e-10	1	0.765575	0
Atg12	ENSMUSG00000032905	12.7207	12.1886	12.1289	12.143	1.78359e-05	0	7.78911e-07	0	0.0191397	1
Rbm11	ENSMUSG00000032940	3.27841	3.44731	3.63207	3.05199	0.482878	0	0.132268	0	0.00334693	1
Nlrp4f	ENSMUSG00000032999	2.42217	2.3903	2.10721	2.13811	0.923023	0	0.0246934	-1	0.799373	0
Clec1a	ENSMUSG00000033082	1.93608	1.68559	1.80849	1.81094	0.0429035	-1	0.759315	0	NA	0
Slc22a15	ENSMUSG00000033147	8.77707	10.5997	8.59929	9.8533	7.75188e-45	1	0.49175	0	0.0554058	0
Phldb2	ENSMUSG00000033149	4.91255	4.8861	7.6041	6.26547	0.899346	0	4.27568e-30	1	0.0315183	1
Tie1	ENSMUSG00000033191	7.11652	5.88952	5.20553	4.79839	5.01209e-05	0	1.22543e-11	-1	0.704872	0
Mamdc2	ENSMUSG00000033207	5.03065	4.80089	8.69367	6.95852	0.401148	0	2.09256e-58	1	0.023454	1
Slc9c1	ENSMUSG00000033210	1.20156	1.19972	1.43683	1.3544	NA	0	0.0127025	1	NA	0
AA467197	ENSMUSG00000033213	4.88171	7.26457	5.07344	5.84403	1.06582e-14	1	0.749097	0	0.00834784	1
Trim45	ENSMUSG00000033233	9.16367	8.01397	8.17931	7.75846	1.74146e-21	0	6.03116e-16	0	0.00182275	1
Chst2	ENSMUSG00000033350	4.63522	4.18023	7.64929	7.52275	0.00121198	-1	2.56566e-40	1	0.012594	1
Rtp4	ENSMUSG00000033355	8.14423	6.54185	11.2113	7.44008	1.24381e-13	-1	2.10905e-44	1	3.73808e-08	1
Armcx1	ENSMUSG00000033460	8.1993	7.49573	9.99433	9.27008	5.10223e-07	0	1.05101e-42	1	0.922233	0
Cysltr2	ENSMUSG00000033470	4.85853	4.92579	6.04644	5.74109	0.703423	0	7.25502e-12	1	0.563516	0
Asprv1	ENSMUSG00000033508	3.65775	6.48411	3.6062	4.71484	1.06072e-07	1	0.899006	0	0.593867	0
Angptl1	ENSMUSG00000033544	3.20591	3.22317	3.78383	3.35498	0.933269	0	0.000966503	1	0.473625	0
Tmem35a	ENSMUSG00000033578	1.41609	1.42542	1.8401	1.4784	0.840493	0	0.00352138	1	NA	0
Igf2bp2	ENSMUSG00000033581	6.11856	5.80948	8.22961	8.37713	0.0936429	0	1.15962e-45	1	0.208872	0
1300017J02Rik	ENSMUSG00000033688	4.72912	6.36735	6.20933	6.37889	1.54663e-14	1	1.56866e-12	1	3.17857e-07	1
Smyd5	ENSMUSG00000033706	12.2455	11.9225	12.1973	12.3719	0.0204332	0	0.886854	0	0.0402405	1
Egr3	ENSMUSG00000033730	3.23098	3.29682	2.80814	2.80338	0.860308	0	0.00317109	-1	0.916713	0
Tlr13	ENSMUSG00000033777	3.9946	5.66233	3.67006	4.34526	0.00783558	1	0.389711	0	0.889142	0
Ephx4	ENSMUSG00000033805	2.7386	2.79549	3.46425	2.7674	0.647094	0	0.000630794	1	0.0614069	0
Foxh1	ENSMUSG00000033837	3.25418	4.04194	3.26114	3.55837	1.1367e-05	1	0.977445	0	0.567889	0
Pla2g4c	ENSMUSG00000033847	6.10219	7.44532	6.04661	6.94829	2.08442e-06	1	0.983907	0	0.646495	0
Ypel4	ENSMUSG00000034059	2.88788	3.71814	2.7942	3.24468	3.17264e-05	1	0.0878292	0	0.662694	0
Scn11a	ENSMUSG00000034115	2.79245	3.17772	2.94689	3.17591	0.00730164	1	0.219976	0	0.609772	0
Tspan8	ENSMUSG00000034127	6.09054	7.58144	5.46217	6.85178	1.24564e-13	1	0.00205262	0	0.91297	0
Tspoap1	ENSMUSG00000034156	11.5889	9.96118	10.4305	9.8303	3.91931e-35	0	4.32684e-18	0	3.13273e-06	1
Ankmy1	ENSMUSG00000034212	2.96942	2.90508	3.52917	3.21278	0.629737	0	0.00255982	1	0.909522	0
43357	ENSMUSG00000034219	1.85013	2.21372	2.00033	1.96144	0.00173787	1	0.0317728	1	0.0356117	1
Gpc1	ENSMUSG00000034220	10.127	9.92706	8.46383	8.74823	0.608762	0	8.86275e-15	-1	0.551481	0
Rhov	ENSMUSG00000034226	6.09615	7.6762	5.99597	7.20205	1.52603e-21	1	0.795484	0	0.628194	0
Slc25a37	ENSMUSG00000034248	10.5092	11.1086	10.9897	10.9984	7.41904e-05	0	0.0033178	0	0.0440958	1
Gbp8	ENSMUSG00000034438	4.24172	3.58131	4.59873	3.83298	6.27982e-05	-1	0.380735	0	0.719391	0
Cyb561a3	ENSMUSG00000034445	11.2399	11.1899	11.4306	11.9776	0.859849	0	0.36374	0	0.0346958	1
Ifit1	ENSMUSG00000034459	6.6305	5.61418	9.77278	6.86344	2.03107e-06	0	8.05045e-42	1	0.000565121	1
Rasd2	ENSMUSG00000034472	5.30896	7.55879	5.27324	8.36291	7.10089e-25	1	0.99448	0	0.361832	0
Edil3	ENSMUSG00000034488	2.58713	2.34874	2.60152	2.80676	0.0132635	-1	0.992096	0	0.0869524	0
Fbxo16	ENSMUSG00000034532	3.80054	3.28207	3.18086	3.08757	0.0602261	0	0.00987145	-1	0.774125	0
Hid1	ENSMUSG00000034586	5.4949	6.18608	6.92629	6.67899	0.00453084	0	2.63674e-10	1	0.0257024	1
Pik3ip1	ENSMUSG00000034614	10.462	9.27718	12.5676	11.9051	1.13946e-30	0	2.1625e-95	1	0.00265856	1
Cd300ld	ENSMUSG00000034641	6.22082	8.29033	5.43877	7.27636	1.48701e-14	1	0.00291981	0	0.993163	0
Dgkh	ENSMUSG00000034731	7.70329	7.07141	8.37507	8.96577	0.0269791	0	0.0109591	0	0.00493999	1
Cpne7	ENSMUSG00000034796	9.06355	8.54774	7.52166	8.28198	0.0232616	0	1.30159e-18	0	1.3443e-05	1
Larp6	ENSMUSG00000034839	2.02939	2.04032	2.60483	2.21793	0.822535	0	0.000105009	1	0.651492	0
Dpp4	ENSMUSG00000035000	8.32744	7.26619	9.76809	7.77835	5.03613e-08	0	2.22237e-14	0	0.0188578	1
Epgn	ENSMUSG00000035020	3.02894	3.43106	2.94728	3.53723	0.0337183	1	0.585243	0	0.678126	0
Ncapd3	ENSMUSG00000035024	12.7127	13.2372	12.8657	14.382	0.0190333	0	0.749722	0	0.00694028	1
Ccl5	ENSMUSG00000035042	3.8246	3.56467	4.69307	4.77733	0.0202485	-1	9.6083e-06	1	0.103121	0
Dcbld2	ENSMUSG00000035107	6.71472	10.2662	7.03936	10.2727	3.76755e-44	1	0.416278	0	0.672341	0
Fam124a	ENSMUSG00000035184	3.58835	4.21321	3.98955	4.12696	0.00156553	1	0.0134033	1	0.154957	0
Slfn8	ENSMUSG00000035208	8.69539	6.9457	10.1529	7.17492	2.00333e-22	-1	8.6365e-15	0	0.000530089	1
Arx	ENSMUSG00000035277	8.42316	10.2658	9.00636	9.67447	6.93183e-56	1	7.41206e-06	0	1.14544e-10	1
Sgcg	ENSMUSG00000035296	2.71609	2.63483	3.45518	2.94713	0.225651	0	0.000531077	1	0.860662	0
Brsk1	ENSMUSG00000035390	3.0889	2.687	2.9046	2.79627	0.0275397	-1	0.714328	0	0.618756	0
Tgfbi	ENSMUSG00000035493	7.8392	10.541	7.95271	10.3203	4.08926e-32	1	0.858743	0	0.676192	0
Capn5	ENSMUSG00000035547	8.73533	9.30435	9.13793	8.73687	0.000588068	0	0.0286408	0	0.000107948	1
Isg15	ENSMUSG00000035692	7.6959	7.93404	9.85648	7.06465	0.388614	0	4.85801e-17	1	1.87713e-16	1
Bbs10	ENSMUSG00000035759	7.24655	7.11697	7.82741	7.10118	0.503457	0	4.3673e-05	0	0.034348	1
Twist1	ENSMUSG00000035799	3.24346	3.15211	4.04009	4.09655	0.189303	0	1.63901e-05	1	0.475649	0
Pim3	ENSMUSG00000035828	12.4409	12.2715	11.7526	12.004	0.125046	0	2.9729e-16	0	0.00954454	1
Polr3g	ENSMUSG00000035834	10.9234	10.5589	10.1951	10.5063	0.0362684	0	2.18377e-06	0	0.0225365	1
Pawr	ENSMUSG00000035873	8.38628	8.6469	8.08534	8.96497	0.126695	0	0.0897594	0	0.0205024	1
H2-Q4	ENSMUSG00000035929	7.58708	8.05623	8.38513	8.27731	0.00156137	0	1.00857e-08	0	0.0341997	1
Pknox2	ENSMUSG00000035934	6.47965	8.54239	5.2599	6.65615	1.29281e-09	1	0.000105661	-1	0.808633	0
Tmtc2	ENSMUSG00000036019	5.15246	4.63182	6.83129	5.48292	0.00251497	0	6.0835e-21	1	0.524519	0
Prtg	ENSMUSG00000036030	3.89972	3.5391	4.44164	4.48125	0.00523138	-1	0.0187122	0	0.0769374	0
Zfp57	ENSMUSG00000036036	6.17502	4.87267	6.17052	5.86275	1.87352e-17	-1	0.995321	0	1.61142e-06	1
Adamtsl2	ENSMUSG00000036040	1.79014	1.78764	2.0722	2.06666	0.980172	0	0.00196304	1	0.990535	0
Slc17a3	ENSMUSG00000036083	2.31048	2.21166	2.95178	2.33826	0.0876969	0	0.00511678	1	0.940372	0
Lmo1	ENSMUSG00000036111	7.39006	8.57993	9.0738	9.42913	5.49086e-14	0	1.51484e-26	1	0.00142957	1
Frmd7	ENSMUSG00000036131	3.35737	3.31962	3.95856	3.66848	0.869947	0	0.0054522	1	0.848845	0
Fam110c	ENSMUSG00000036136	6.01453	7.38385	4.80009	5.45625	8.75694e-05	0	7.57695e-06	-1	0.83469	0
Tm6sf2	ENSMUSG00000036151	3.88402	5.04694	3.76567	4.28576	5.68905e-07	1	0.653188	0	0.689559	0
Sostdc1	ENSMUSG00000036169	2.96044	2.94849	3.52562	4.25714	0.979273	0	5.1791e-05	1	0.756417	0
Slc26a8	ENSMUSG00000036196	4.03138	3.44248	3.42035	3.28292	0.00610899	0	0.0043669	-1	0.700619	0
Igfbp7	ENSMUSG00000036256	10.2842	7.35994	9.3493	6.92275	2.56803e-145	-1	1.23858e-17	0	0.31714	0
Lrrn3	ENSMUSG00000036295	5.58925	5.80538	10.2908	9.4372	0.143272	0	1.49234e-142	1	0.000230881	1
Lzts1	ENSMUSG00000036306	3.12947	3.47241	3.45314	3.38126	0.022057	1	0.0424402	1	0.201745	0
P2ry12	ENSMUSG00000036353	3.42355	4.71817	3.57774	3.99603	1.12456e-08	1	0.203513	0	0.0351999	1
Csgalnact1	ENSMUSG00000036356	8.66147	6.97428	9.22975	8.0174	1.01448e-22	-1	0.00512028	0	0.281569	0
P2ry13	ENSMUSG00000036362	4.82563	8.01818	5.83765	7.65216	2.8404e-29	1	6.95602e-06	1	6.33667e-05	1
P2ry14	ENSMUSG00000036381	10.6732	10.5777	11.9202	12.4242	0.637642	0	6.7862e-27	0	0.00929305	1
Glb1l2	ENSMUSG00000036395	4.33667	3.95184	6.97839	6.00624	0.0100245	-1	3.12507e-19	1	0.492403	0
43160	ENSMUSG00000036469	4.59994	5.48505	4.58725	4.49953	0.00210034	1	0.996531	0	0.0949659	0
Alx1	ENSMUSG00000036602	2.14648	2.15785	3.16475	2.2067	0.835064	0	5.10465e-05	1	0.246863	0
Etl4	ENSMUSG00000036617	4.04989	4.03994	7.634	6.3484	0.766374	0	1.60213e-20	1	0.399715	0
Mag	ENSMUSG00000036634	4.76025	4.89505	4.41222	5.23151	0.573349	0	0.0414515	0	0.0198339	1
Tmem184a	ENSMUSG00000036687	4.17096	5.15959	4.34185	4.67383	2.70923e-07	1	0.46554	0	0.140637	0
Micall2	ENSMUSG00000036718	9.51337	9.47503	7.7971	7.97707	0.822152	0	1.34343e-66	-1	0.554057	0
Acaa2	ENSMUSG00000036880	12.7372	13.1821	13.5804	13.5946	2.72134e-06	0	8.27956e-21	0	0.0143442	1
Xpnpep2	ENSMUSG00000037005	3.26423	3.77862	2.9525	3.14155	0.0125186	0	0.00981068	-1	0.819273	0
Apln	ENSMUSG00000037010	4.72358	3.98816	3.79512	3.87491	0.0380947	0	0.00287077	-1	0.393454	0
Mmaa	ENSMUSG00000037022	7.62019	7.90075	8.055	7.6736	0.152606	0	0.0119509	0	0.0266677	1
Tspan15	ENSMUSG00000037031	3.97163	4.72661	3.79152	4.55174	5.32213e-05	1	0.297724	0	0.760607	0
Azgp1	ENSMUSG00000037053	0.812557	0.811154	1.03966	0.880651	NA	0	0.0460142	1	NA	0
Lrg1	ENSMUSG00000037095	8.33466	13.3346	6.64295	10.8081	5.37038e-16	1	0.00542463	-1	0.842846	0
Ttc29	ENSMUSG00000037101	2.41382	1.87357	2.01046	1.89443	0.000280812	-1	0.178196	0	0.600901	0
Mycn	ENSMUSG00000037169	10.0988	10.644	9.60131	10.9308	1.84499e-05	0	9.38837e-05	0	6.66198e-05	1
Krt80	ENSMUSG00000037185	4.98787	4.16294	3.98884	3.80151	0.000822696	0	2.13703e-05	-1	0.704276	0
Prf1	ENSMUSG00000037202	3.45456	3.47059	2.93669	3.19378	0.988697	0	0.000689784	-1	0.156137	0
Islr	ENSMUSG00000037206	4.20663	3.63511	4.66116	3.80197	0.000220627	-1	0.0823343	0	0.988984	0
Ldlrap1	ENSMUSG00000037295	12.2299	11.6336	11.7702	11.7944	1.41e-06	0	0.000328743	0	0.00445477	1
Hrh4	ENSMUSG00000037346	4.73407	3.97452	4.56882	4.27025	1.33463e-05	-1	0.718023	0	0.248343	0
Enpp1	ENSMUSG00000037370	8.8698	9.4867	10.6607	10.9357	0.0107624	0	7.77238e-15	1	0.637617	0
Spon2	ENSMUSG00000037379	2.55591	2.00358	2.03393	2.05177	0.00128007	-1	0.0033235	-1	0.0791412	0
Best1	ENSMUSG00000037418	7.36752	7.14428	7.03961	7.42401	0.245034	0	0.0747484	0	0.0352407	1
Slc22a20	ENSMUSG00000037451	2.52755	3.07159	2.58017	2.81899	0.000954594	1	0.665761	0	0.570661	0
Fbxo27	ENSMUSG00000037463	5.03501	4.25477	4.41445	4.6399	3.65365e-05	-1	0.00315985	0	0.00117734	1
Atoh8	ENSMUSG00000037621	5.46764	6.35625	4.39514	5.31427	0.000222501	0	5.70085e-09	-1	0.342543	0
H2-DMa	ENSMUSG00000037649	10.7194	10.0419	11.0083	9.82357	1.11183e-10	0	0.0201584	0	0.0110132	1
Slc16a9	ENSMUSG00000037762	3.54007	3.6787	4.05976	3.91694	0.376563	0	0.00371132	1	0.607311	0
Slc32a1	ENSMUSG00000037771	4.60457	5.59847	5.39455	7.35615	2.25128e-10	1	2.16645e-07	1	0.705097	0
Ifi206	ENSMUSG00000037849	5.10216	4.75062	10.3254	9.25848	0.0136828	0	6.94342e-143	1	0.828459	0
Ackr1	ENSMUSG00000037872	5.73623	7.96208	5.1324	7.09838	9.16971e-42	1	0.000256425	0	0.867155	0
Dusp8	ENSMUSG00000037887	3.61815	5.58191	3.50581	4.61759	1.16941e-12	1	0.0733015	0	0.665317	0
Ddx60	ENSMUSG00000037921	6.63336	6.17538	9.7873	6.74048	0.224342	0	1.00246e-28	1	2.37827e-08	1
Inpp4b	ENSMUSG00000037940	10.5033	8.68337	10.0521	8.57746	3.78483e-38	-1	0.00656627	0	0.528581	0
Rbm24	ENSMUSG00000038132	2.02478	2.00808	2.58238	2.11672	0.751498	0	0.00141378	1	0.764532	0
Stox2	ENSMUSG00000038143	3.75639	3.2798	3.9072	3.42893	0.00162131	-1	0.708589	0	0.782223	0
Prdm1	ENSMUSG00000038151	4.93533	6.45767	5.48598	6.21805	1.6479e-18	1	0.000983675	0	0.00381874	1
Scarf1	ENSMUSG00000038188	8.84276	7.86752	6.6148	6.17656	1.82506e-05	0	6.28519e-28	-1	0.68311	0
F11r	ENSMUSG00000038235	8.5177	9.18888	8.21183	8.16678	5.54764e-07	0	0.0596833	0	0.00280869	1
Hrc	ENSMUSG00000038239	4.51184	3.93343	3.65705	3.58041	0.0231258	0	5.52513e-05	-1	0.711553	0
Aox4	ENSMUSG00000038242	4.35724	4.5811	8.65711	7.60338	0.103495	0	6.22142e-14	1	0.14843	0
Mical2	ENSMUSG00000038244	6.81553	5.35992	6.01811	5.21213	9.85149e-12	-1	0.000771946	0	0.539898	0
Atg9b	ENSMUSG00000038295	8.22458	7.86788	7.75787	8.07895	0.0684505	0	0.0094263	0	0.030637	1
Tcte2	ENSMUSG00000038347	2.79774	2.99122	3.12752	3.23045	0.144041	0	0.0240638	1	0.640075	0
Camp	ENSMUSG00000038357	6.98832	5.71436	4.13117	4.38831	0.20105	0	1.06572e-06	-1	0.47354	0
Trp53inp2	ENSMUSG00000038375	7.76351	9.34188	7.95736	8.45129	5.07838e-13	0	0.708334	0	0.00879135	1
Egr1	ENSMUSG00000038418	12.7958	11.9289	12.5042	12.4049	6.42731e-14	0	0.0491786	0	6.984e-05	1
Olfml2b	ENSMUSG00000038463	7.53732	10.6756	5.32378	7.20112	2.20061e-37	1	2.95074e-23	-1	0.73698	0
Nos1ap	ENSMUSG00000038473	8.52584	8.6197	9.13025	8.50075	0.552333	0	1.04643e-09	0	4.86363e-06	1
Parp12	ENSMUSG00000038507	9.55522	9.46975	10.998	9.7097	0.730487	0	8.36711e-30	0	2.23823e-09	1
Bpifb5	ENSMUSG00000038572	1.54326	1.08855	1.10789	1.09279	0.0162314	-1	0.0696583	0	NA	0
AI481877	ENSMUSG00000038598	2.51244	2.48731	3.20191	2.83115	0.745879	0	0.000404782	1	0.959074	0
Ctss	ENSMUSG00000038642	8.8844	9.23294	9.84469	9.46192	0.076554	0	4.85737e-09	0	0.0214374	1
Sycp2l	ENSMUSG00000038651	2.13686	2.43515	2.2704	2.34086	0.022919	1	0.207311	0	0.417663	0
Pkhd1l1	ENSMUSG00000038725	5.23006	6.84351	4.892	5.91545	1.48376e-07	1	0.387971	0	0.722638	0
Alpk3	ENSMUSG00000038763	4.03016	3.24218	3.58308	3.27068	0.000287756	-1	0.216207	0	0.641631	0
Rap1gap2	ENSMUSG00000038807	7.12037	7.1303	8.37983	7.06259	0.994592	0	1.39902e-12	0	5.84811e-06	1
Gngt2	ENSMUSG00000038811	7.86427	9.62611	7.77915	8.1369	1.57444e-15	1	0.904751	0	0.000201752	1
Bpgm	ENSMUSG00000038871	9.75861	11.0149	9.72541	10.0731	5.82387e-18	0	0.944465	0	0.000325307	1
Zfhx3	ENSMUSG00000038872	6.5579	7.53441	7.93105	7.23417	6.9523e-09	0	2.70608e-16	0	2.19359e-11	1
Sccpdh	ENSMUSG00000038936	10.7557	10.1837	11.145	11.1239	3.84994e-14	0	6.78984e-07	0	4.57789e-06	1
St6galnac5	ENSMUSG00000039037	4.98792	4.29201	6.40533	4.60479	0.000675024	0	8.88139e-08	1	0.422436	0
F13a1	ENSMUSG00000039109	12.196	12.8906	14.1554	15.362	0.0115283	0	1.39013e-14	1	0.665317	0
Fam102a	ENSMUSG00000039157	9.24345	8.63539	9.97389	10.1787	0.00546611	0	0.000260339	0	0.0366002	1
Orm1	ENSMUSG00000039196	4.18636	5.23359	3.7102	3.81506	0.000233593	1	0.0085656	-1	0.492403	0
Isg20	ENSMUSG00000039236	8.85728	8.90702	9.10935	8.07597	0.874783	0	0.391832	0	0.00180143	1
Mreg	ENSMUSG00000039395	9.7857	9.18337	9.89586	9.98295	3.78234e-05	0	0.708414	0	0.00700279	1
Prss23	ENSMUSG00000039405	1.55201	1.89994	1.55122	1.72559	0.00372411	1	0.99625	0	NA	0
Cntnap2	ENSMUSG00000039419	2.30077	2.00339	2.42571	2.00852	0.000665606	-1	0.764543	0	0.948158	0
Ncam1	ENSMUSG00000039542	8.64509	8.07968	7.3115	7.64361	0.0093692	0	4.19106e-13	0	0.0140797	1
Ncoa7	ENSMUSG00000039697	9.92064	9.52773	10.5693	9.67056	0.000153317	0	1.31244e-11	0	0.00516846	1
Plekhg5	ENSMUSG00000039713	9.38436	9.63932	7.9618	9.16162	0.256628	0	8.18825e-19	0	0.000484909	1
Got1l1	ENSMUSG00000039720	2.75445	3.44955	2.79323	3.12364	0.000181294	1	0.751897	0	0.612371	0
Olig2	ENSMUSG00000039830	2.09174	2.14202	2.28625	2.62447	0.198021	0	0.0107324	1	0.821928	0
Arhgap29	ENSMUSG00000039831	7.88367	8.49479	8.55315	8.19448	2.9218e-05	0	4.9821e-06	0	1.34493e-05	1
4932438H23Rik	ENSMUSG00000039851	6.91579	5.05147	6.32292	4.92671	1.51546e-20	-1	0.0267881	0	0.764143	0
Cited2	ENSMUSG00000039910	13.9284	13.3159	13.3966	13.2624	8.14876e-10	0	1.68557e-07	0	0.0130872	1
Mrap	ENSMUSG00000039956	2.93923	4.05577	2.80294	3.05518	5.2451e-07	1	0.0344988	-1	0.874586	0
Zc3h12d	ENSMUSG00000039981	3.97144	5.11411	3.93578	4.61131	2.56645e-06	1	0.937286	0	0.706439	0
Ifi203	ENSMUSG00000039997	9.32158	8.25719	11.2114	9.56158	5.91935e-22	0	1.54682e-71	1	0.0216303	1
Ptger3	ENSMUSG00000040016	11.6964	11.925	10.3988	11.1059	0.0396642	0	8.31103e-48	0	0.00420241	1
Saa3	ENSMUSG00000040026	7.71958	13.8444	8.66985	13.2677	2.70652e-164	1	2.78601e-05	0	9.9383e-06	1
Stat2	ENSMUSG00000040033	10.3915	10.4964	11.0315	10.4774	0.441795	0	1.03014e-12	0	5.04432e-06	1
Tph1	ENSMUSG00000040046	10.7159	13.0595	9.13324	12.0491	3.50639e-38	1	1.09485e-17	0	0.229623	0
Cacna2d1	ENSMUSG00000040118	3.75219	3.81316	5.63169	5.12884	0.400633	0	3.98439e-10	1	0.463939	0
Abcc8	ENSMUSG00000040136	2.59185	3.85166	2.589	2.79786	9.026e-08	1	0.99625	0	0.519482	0
2310057M21Rik	ENSMUSG00000040177	10.8831	11.2386	10.697	11.5287	0.000219873	0	0.132037	0	0.00349968	1
Gpr34	ENSMUSG00000040229	9.95468	7.46705	10.5219	9.03588	1.05168e-84	-1	3.87856e-05	0	7.45058e-08	1
Sema3d	ENSMUSG00000040254	2.72979	2.72067	3.75652	3.12493	0.979273	0	1.66981e-05	1	0.756058	0
Bach2	ENSMUSG00000040270	5.06556	4.7509	6.32492	6.1484	0.307173	0	0.00105079	1	0.784412	0
Pacsin1	ENSMUSG00000040276	2.41218	2.55669	2.78877	2.54043	0.180363	0	0.014688	1	0.200238	0
Btnl9	ENSMUSG00000040283	8.12723	6.13073	5.97124	4.96389	1.63549e-28	-1	1.63309e-32	-1	0.663201	0
Ddx58	ENSMUSG00000040296	10.4236	9.93944	11.7487	10.0876	0.070458	0	8.42158e-11	0	0.00046468	1
Sec1	ENSMUSG00000040364	3.08262	2.99905	3.02293	4.29799	0.636223	0	0.852183	0	0.00255754	1
Ltb4r2	ENSMUSG00000040432	5.14406	4.968	4.02551	4.20417	0.600791	0	3.5183e-09	-1	0.532718	0
Blvrb	ENSMUSG00000040466	9.54436	12.0504	9.08942	10.8504	9.9704e-37	1	0.089373	0	0.127053	0
Xaf1	ENSMUSG00000040483	7.45751	6.57309	9.61476	6.71774	9.36819e-05	0	5.3093e-24	1	2.74706e-08	1
Milr1	ENSMUSG00000040528	9.84219	10.6707	10.8884	11.0113	1.03004e-13	0	1.44075e-21	0	0.000133572	1
C3ar1	ENSMUSG00000040552	8.60797	7.43304	6.15466	5.71383	2.19135e-05	0	5.69949e-24	-1	0.651286	0
Gstm2	ENSMUSG00000040562	5.23005	4.16376	4.48222	4.13384	2.16273e-09	-1	0.000164208	0	0.26971	0
Abcb1a	ENSMUSG00000040584	5.19654	4.42325	5.60446	5.23222	0.00268502	-1	0.411893	0	0.573805	0
Bace2	ENSMUSG00000040605	2.737	2.47522	3.08077	2.50374	0.0355424	-1	0.314766	0	0.887563	0
Plekhg1	ENSMUSG00000040624	6.38452	6.40946	4.63767	4.7748	0.951867	0	4.59236e-13	-1	0.834709	0
Erc2	ENSMUSG00000040640	3.89348	3.71622	5.70649	5.54678	0.010454	-1	5.91027e-16	1	0.0889983	0
Ppp1r14c	ENSMUSG00000040653	3.44988	3.42464	4.47942	5.77847	0.97806	0	1.08178e-07	1	0.649772	0
1700063H04Rik	ENSMUSG00000040657	2.98048	3.55301	2.99272	3.39098	0.000492222	1	0.918552	0	0.793438	0
Slco4c1	ENSMUSG00000040693	6.13102	7.79042	4.96134	5.51446	0.000152835	1	0.00138873	-1	0.602987	0
Il17rd	ENSMUSG00000040717	2.24548	2.24022	2.5627	2.87547	0.981561	0	0.00849336	1	0.855129	0
Scamp5	ENSMUSG00000040722	5.10568	4.55426	4.06533	4.4323	0.051694	0	1.55091e-06	-1	0.0205837	1
Hesx1	ENSMUSG00000040726	3.54364	3.21372	3.81187	3.53069	0.0164132	-1	0.333389	0	0.64248	0
Esrp1	ENSMUSG00000040728	2.70507	2.66304	3.71744	3.01801	0.479	0	8.2528e-05	1	0.989559	0
Cep126	ENSMUSG00000040729	7.17598	6.21583	8.98267	7.40534	7.02488e-12	0	1.24271e-41	1	0.375771	0
C1qtnf4	ENSMUSG00000040794	2.31008	2.64079	2.28061	2.44578	0.0339548	1	0.880432	0	0.894849	0
Plekhh2	ENSMUSG00000040852	5.196	4.31949	4.82723	4.58572	0.0109571	-1	0.669154	0	0.606738	0
Dlk1	ENSMUSG00000040856	5.40926	7.89525	6.40144	8.08209	3.01562e-22	1	1.15796e-05	0	0.0304433	1
Slc16a11	ENSMUSG00000040938	4.44727	4.32493	6.22511	5.66552	0.571399	0	5.37553e-13	1	0.876117	0
Cables1	ENSMUSG00000040957	10.7545	9.71934	9.9668	10.2774	3.94153e-11	0	7.59908e-07	0	1.77874e-08	1
Arhgef10l	ENSMUSG00000040964	9.45615	9.87476	7.94871	8.99307	0.00292777	0	9.9463e-34	0	0.00408097	1
Npnt	ENSMUSG00000040998	3.9394	3.81405	5.88585	4.67589	0.472113	0	7.65829e-12	1	0.658044	0
Arhgap12	ENSMUSG00000041225	8.35325	8.26733	9.47331	8.93213	0.594017	0	7.92567e-30	0	0.0366294	1
Ublcp1	ENSMUSG00000041231	8.46056	8.49327	8.86145	8.27364	0.884342	0	0.00673017	0	0.0100722	1
Cftr	ENSMUSG00000041301	2.64793	2.16376	2.20652	2.28786	0.0103026	-1	0.0527786	0	0.0893728	0
Inhba	ENSMUSG00000041324	6.75957	9.56269	5.71112	8.00595	9.01536e-69	1	4.55465e-11	0	0.921968	0
Serpina3h	ENSMUSG00000041449	2.47609	3.07077	2.37936	2.52478	0.00697787	1	0.205062	0	0.943445	0
Cacna2d4	ENSMUSG00000041460	2.69317	2.33593	2.52369	2.46835	0.0242684	-1	0.714328	0	0.479729	0
Sox5	ENSMUSG00000041540	5.1074	5.59094	6.71125	6.27173	0.00581727	0	1.22092e-19	1	0.00167993	1
Cdc42ep4	ENSMUSG00000041598	10.7811	10.2743	10.8351	10.7838	5.72185e-07	0	0.841894	0	0.0174735	1
5730559C18Rik	ENSMUSG00000041605	3.7226	3.65794	6.4466	4.74155	0.689301	0	1.65578e-18	1	0.545855	0
Entpd3	ENSMUSG00000041608	5.50703	8.09071	5.15256	6.78458	2.0335e-30	1	0.197033	0	0.37238	0
Kctd12b	ENSMUSG00000041633	4.39947	3.95534	5.69027	4.57994	0.0532921	0	0.00327616	1	0.976902	0
Rasl12	ENSMUSG00000041696	3.81005	3.67791	4.46341	4.3693	0.571399	0	0.0044911	1	0.886436	0
1810011H11Rik	ENSMUSG00000041707	8.92076	9.45851	7.26138	7.53851	0.00111299	0	4.31214e-28	-1	0.687718	0
Tspo	ENSMUSG00000041736	12.6796	14.2601	12.8528	13.8185	8.01487e-32	0	0.50604	0	0.0276254	1
Pde3a	ENSMUSG00000041741	3.32883	2.92953	2.62192	2.75995	0.235432	0	0.000301231	-1	0.113635	0
Slc24a4	ENSMUSG00000041771	2.18736	2.20715	2.91826	2.3411	0.564052	0	6.87764e-06	1	0.288571	0
Oasl1	ENSMUSG00000041827	6.8433	6.33019	9.4786	6.72277	0.00367549	0	1.89274e-65	1	5.32813e-18	1
Sytl3	ENSMUSG00000041831	7.06514	5.90226	5.41797	4.96625	7.6541e-09	0	2.51666e-17	-1	0.593867	0
Fhdc1	ENSMUSG00000041842	5.71694	7.57428	5.51947	6.67073	5.67869e-10	1	0.714443	0	0.613018	0
Nol4	ENSMUSG00000041923	3.49308	3.34865	5.35383	4.05147	0.0880852	0	1.87521e-10	1	0.878824	0
Csgalnact2	ENSMUSG00000042042	13.3521	12.7975	12.4231	12.4543	6.46118e-07	0	1.89483e-18	0	0.00295107	1
Tmcc2	ENSMUSG00000042066	8.35994	10.1604	8.37207	8.98491	1.0257e-37	1	0.974465	0	2.54006e-07	1
Ehbp1	ENSMUSG00000042302	9.80162	9.0081	10.2506	10.4328	2.03034e-06	0	0.017651	0	0.00032198	1
Gjb5	ENSMUSG00000042357	2.39959	2.30542	2.03427	2.06567	0.799056	0	0.00544221	-1	0.710566	0
4930433N12Rik	ENSMUSG00000042360	2.02365	2.45449	2.06075	2.16955	0.017312	1	0.740957	0	0.600901	0
Gjb3	ENSMUSG00000042367	9.42689	9.09763	9.36736	9.95825	0.0340726	0	0.868462	0	6.3456e-06	1
Esm1	ENSMUSG00000042379	6.40827	9.46324	9.98117	11.7449	1.34708e-89	1	6.77059e-117	1	1.4277e-14	1
Gzmk	ENSMUSG00000042385	1.8595	1.84117	2.24896	2.07314	0.757209	0	0.00558209	1	0.987523	0
Crtac1	ENSMUSG00000042401	1.67987	2.16483	1.66291	1.75299	0.00400729	1	0.867234	0	0.772334	0
Reln	ENSMUSG00000042453	2.49739	2.51653	3.00158	2.98865	0.644479	0	0.0010478	1	0.786318	0
Mustn1	ENSMUSG00000042485	4.58597	5.86858	4.268	5.03152	1.15981e-09	1	0.0966977	0	0.839341	0
D330045A20Rik	ENSMUSG00000042498	9.11493	9.23044	7.53651	8.3795	0.643746	0	3.89151e-25	-1	0.0102016	1
Cpa6	ENSMUSG00000042501	3.45482	3.14805	2.77426	2.72096	0.3678	0	0.000271276	-1	0.804623	0
Thsd7b	ENSMUSG00000042581	4.38196	6.6613	5.42374	6.29455	2.15186e-21	1	5.04341e-09	1	1.69122e-08	1
Asb4	ENSMUSG00000042607	3.6667	4.2943	4.27967	5.17501	8.66069e-05	1	9.78036e-05	1	0.306967	0
Rgsl1	ENSMUSG00000042641	4.11029	5.63182	4.3366	5.36869	3.39075e-10	1	0.333314	0	0.459544	0
Rgs8	ENSMUSG00000042671	3.96112	3.83223	4.89664	4.93496	0.644315	0	0.000654442	1	0.833577	0
Ypel3	ENSMUSG00000042675	9.46326	9.69705	10.9519	10.0171	0.314032	0	9.64792e-15	0	0.000230881	1
Trafd1	ENSMUSG00000042726	11.2283	10.9348	11.9921	11.1063	0.00235162	0	4.04038e-19	0	4.2911e-05	1
Id1	ENSMUSG00000042745	11.0667	11.2923	9.20517	9.31491	0.371954	0	8.152e-22	-1	0.847174	0
Muc1	ENSMUSG00000042784	5.48209	7.94411	5.63751	7.44123	2.30476e-53	1	0.551432	0	0.0752832	0
Nrep	ENSMUSG00000042834	5.48973	6.45999	8.5776	6.99562	4.37683e-07	0	9.02297e-50	1	6.58592e-18	1
Ptgir	ENSMUSG00000043017	10.2309	10.3692	8.53609	9.04207	0.590402	0	1.87516e-20	-1	0.618756	0
Ifi209	ENSMUSG00000043263	7.66149	6.2025	12.2791	12.0765	3.35215e-16	-1	1.87449e-114	1	3.36104e-07	1
B3galnt1	ENSMUSG00000043300	3.47406	3.40446	4.64622	4.32049	0.555288	0	1.5292e-09	1	0.938731	0
Filip1l	ENSMUSG00000043336	7.9083	7.58056	8.50497	7.43032	0.108688	0	0.000691993	0	0.0183984	1
Mdga1	ENSMUSG00000043557	9.00691	7.25782	9.81398	8.01522	2.17844e-56	-1	1.69827e-14	0	0.970134	0
Unc5cl	ENSMUSG00000043592	6.25886	7.25148	6.46638	6.56239	4.21459e-10	0	0.402316	0	0.00139047	1
B430306N03Rik	ENSMUSG00000043740	9.2646	10.2489	7.61829	8.02728	0.000692546	0	2.35153e-10	-1	0.614503	0
Rtn4r	ENSMUSG00000043811	8.56481	7.97833	7.01902	6.97093	2.09602e-05	0	2.86819e-33	-1	0.107545	0
Adamtsl5	ENSMUSG00000043822	6.21311	7.34344	7.60545	7.26244	5.56557e-09	0	1.73508e-12	1	7.7647e-07	1
Chil5	ENSMUSG00000043873	3.23541	3.2791	3.81994	3.53326	0.8254	0	0.006081	1	0.67954	0
Slc36a4	ENSMUSG00000043885	10.6872	10.349	10.7169	11.6839	0.434074	0	0.977445	0	0.0150893	1
Ncmap	ENSMUSG00000043924	2.79377	2.74999	3.42924	3.00853	0.796111	0	0.0026836	1	0.768722	0
A530064D06Rik	ENSMUSG00000043939	4.15476	5.85406	3.50888	3.96624	2.14625e-06	1	0.0017883	-1	0.887369	0
Ccdc141	ENSMUSG00000044033	2.716	2.91159	3.27676	3.00035	0.137178	0	0.00754271	1	0.291215	0
Ccr10	ENSMUSG00000044052	5.92752	8.43059	5.69958	8.28571	1.49241e-27	1	0.580832	0	0.870315	0
C130050O18Rik	ENSMUSG00000044092	6.30743	7.83725	5.86313	6.51704	6.08745e-18	1	0.0218013	0	0.0743427	0
Il1f9	ENSMUSG00000044103	7.50178	9.86079	5.53112	7.57894	1.15712e-24	1	7.46312e-21	-1	0.733968	0
Rnf182	ENSMUSG00000044164	0.917754	0.91627	1.16673	0.983841	NA	0	0.0240963	1	NA	0
Gpr146	ENSMUSG00000044197	8.95601	10.913	8.81874	10.4725	5.71048e-60	1	0.623541	0	0.500865	0
Il20rb	ENSMUSG00000044244	6.78965	7.08972	6.58531	7.93479	0.20482	0	0.548558	0	0.00134199	1
Olfr221	ENSMUSG00000044286	1.11685	1.11512	1.27654	1.32252	NA	0	0.0485179	1	NA	0
Cnr1	ENSMUSG00000044288	2.2986	2.41341	3.11875	2.36487	0.0555927	0	1.25836e-05	1	0.00131577	1
Gpr4	ENSMUSG00000044317	3.80624	4.44317	3.85488	3.99001	0.00420885	1	0.934422	0	0.501874	0
Aplnr	ENSMUSG00000044338	3.31406	3.2642	4.73299	4.10231	0.523269	0	3.46385e-08	1	0.941622	0
Sowaha	ENSMUSG00000044352	3.98884	4.17783	4.14694	6.14298	0.377093	0	0.644381	0	0.0136251	1
Sowahd	ENSMUSG00000044400	3.18051	2.96008	2.78302	2.63227	0.342722	0	0.0225236	-1	0.276748	0
Fam46c	ENSMUSG00000044468	7.96109	10.2563	7.18908	9.11912	9.95888e-50	1	5.03341e-06	0	0.665317	0
Garem2	ENSMUSG00000044576	5.0213	4.60526	6.33035	5.08807	0.017312	0	2.74933e-11	1	0.396869	0
Tlr7	ENSMUSG00000044583	5.49463	5.17212	8.07486	6.94697	0.840987	0	1.11034e-05	1	0.70651	0
Fzd1	ENSMUSG00000044674	6.22767	5.76975	7.28375	7.91826	0.0249333	0	1.01091e-08	0	0.000552854	1
Il27	ENSMUSG00000044701	4.80871	5.71055	5.01017	6.28303	6.56934e-07	1	0.420062	0	0.834156	0
Ccnjl	ENSMUSG00000044707	7.39928	8.98193	7.48955	8.93346	4.42235e-44	1	0.720372	0	0.739498	0
Zfp36	ENSMUSG00000044786	11.9208	11.9862	10.4537	11.0613	0.644689	0	1.21277e-65	0	0.000317957	1
S1pr1	ENSMUSG00000045092	7.01871	6.67857	8.20931	6.80878	0.255793	0	4.04502e-08	0	0.0117894	1
Magi1	ENSMUSG00000045095	3.53149	3.46973	4.2377	3.54879	0.778229	0	0.00571256	1	0.473625	0
Dmd	ENSMUSG00000045103	6.99573	6.69642	6.81345	7.57114	0.40515	0	0.682733	0	0.0157773	1
Shroom2	ENSMUSG00000045180	6.52727	4.18233	7.4857	4.80155	4.14048e-17	-1	3.38871e-09	0	0.0991324	0
Ush1g	ENSMUSG00000045288	1.72083	1.90305	1.73386	2.10608	0.0108315	1	0.872418	0	0.960316	0
Proser2	ENSMUSG00000045319	6.7275	6.07529	7.24735	5.79001	0.000765247	0	0.0148112	0	0.0249121	1
Kcnk13	ENSMUSG00000045404	4.79571	7.2879	4.5698	5.93132	8.29856e-30	1	0.377166	0	0.2988	0
Gprin3	ENSMUSG00000045441	4.20013	3.8113	7.34696	5.23144	0.0576774	0	4.14912e-05	1	0.883694	0
Hcar2	ENSMUSG00000045502	7.09235	7.06489	4.96767	5.12217	0.996656	0	5.42276e-15	-1	0.814852	0
Fpr1	ENSMUSG00000045551	3.34349	6.13863	3.31147	4.05887	2.50706e-10	1	0.851195	0	0.600901	0
Penk	ENSMUSG00000045573	2.97373	2.6725	3.27314	2.84287	0.00884784	-1	0.248459	0	0.649772	0
Sh3tc2	ENSMUSG00000045629	3.82438	5.98856	4.28956	4.7654	1.5493e-13	1	0.00184209	1	6.78502e-06	1
Pid1	ENSMUSG00000045658	3.50147	3.55262	3.95701	4.12263	0.714632	0	0.0120509	1	0.99777	0
Cdc42ep2	ENSMUSG00000045664	3.41529	3.91436	3.11493	3.33133	0.070517	0	0.0456653	-1	0.922233	0
Tcf21	ENSMUSG00000045680	4.11873	8.56884	4.10271	6.68888	1.18913e-19	1	0.99625	0	0.600901	0
Adrb2	ENSMUSG00000045730	8.9581	8.98039	9.00331	7.78412	0.898813	0	0.926958	0	0.00051241	1
Ccdc149	ENSMUSG00000045790	8.22734	6.43254	7.52143	6.83869	7.00403e-06	-1	0.156759	0	0.391982	0
Zfp36l2	ENSMUSG00000045817	14.129	13.4077	13.4868	13.5239	1.89382e-06	0	2.54355e-05	0	0.00494568	1
Gvin1	ENSMUSG00000045868	6.36935	5.28687	7.06049	6.18054	1.13423e-08	-1	0.00554114	0	0.548265	0
4933415A04Rik	ENSMUSG00000045877	3.7337	4.61201	3.95712	4.48615	9.35627e-07	1	0.14219	0	0.360337	0
Tmem268	ENSMUSG00000045917	8.56772	8.75277	10.2855	9.75337	0.0698778	0	1.98593e-115	1	3.34701e-09	1
4933440M02Rik	ENSMUSG00000045928	3.04895	2.69656	3.36106	2.73417	0.00613767	-1	0.621813	0	0.921968	0
BC049762	ENSMUSG00000045942	5.14025	5.17228	4.767	5.67026	0.860146	0	0.0964403	0	0.0246954	1
Gapt	ENSMUSG00000046006	11.0488	10.3002	8.99092	8.55577	3.85507e-08	0	2.85772e-58	-1	0.590427	0
Fam26f	ENSMUSG00000046031	6.07681	5.91863	7.84511	7.49667	0.589687	0	1.35104e-26	1	0.820388	0
Fam178b	ENSMUSG00000046337	4.57153	6.43765	4.18462	5.02926	4.03093e-18	1	0.024183	0	0.655172	0
Fam43a	ENSMUSG00000046546	10.2071	9.15278	9.14521	8.70585	2.53098e-22	0	1.49348e-22	0	0.00329707	1
Bst2	ENSMUSG00000046718	11.8566	11.849	12.6182	11.5875	0.935211	0	3.51191e-05	0	0.000307447	1
Cystm1	ENSMUSG00000046727	8.62865	11.0064	7.44842	9.98536	4.78935e-54	1	8.88678e-14	0	0.671398	0
Rhoj	ENSMUSG00000046768	9.13196	9.5945	7.93043	9.68406	0.000630497	0	7.07395e-22	0	1.66828e-12	1
Vat1l	ENSMUSG00000046844	2.80444	2.38259	2.88454	2.41676	0.0041155	-1	0.880142	0	0.839004	0
Irgm1	ENSMUSG00000046879	11.0101	10.4791	11.8085	10.5924	6.22225e-13	0	2.76103e-29	0	1.80728e-09	1
Ltb4r1	ENSMUSG00000046908	11.2251	12.0886	9.37466	9.91333	8.55229e-07	0	3.48098e-30	-1	0.647385	0
Nipa1	ENSMUSG00000047037	8.75919	9.10761	8.53592	8.43946	0.00300878	0	0.108486	0	0.0471932	1
Dusp28	ENSMUSG00000047067	8.0833	8.29479	8.56077	8.25156	0.174167	0	0.000289417	0	0.0335583	1
Dmrta2	ENSMUSG00000047143	3.01207	2.99647	3.51251	2.99881	0.964817	0	0.0118637	1	0.342077	0
Gpr15	ENSMUSG00000047293	6.31863	8.5919	5.46175	7.63949	1.22709e-17	1	0.000627017	0	0.860662	0
Tgif1	ENSMUSG00000047407	10.9486	10.3527	11.3963	11.3379	3.37466e-08	0	5.98931e-05	0	0.00572358	1
Cmya5	ENSMUSG00000047419	2.25712	2.05312	2.54888	2.05945	0.0242684	-1	0.301283	0	0.834368	0
Erfe	ENSMUSG00000047443	6.58941	8.51602	6.10117	7.58587	4.54997e-31	1	0.0105936	0	0.660954	0
Olfr1396	ENSMUSG00000047511	2.26113	2.36553	2.73721	2.29701	0.527577	0	0.0467873	1	0.262739	0
Nccrp1	ENSMUSG00000047586	2.78329	2.83296	2.4283	2.51408	0.936943	0	0.00818296	-1	0.661112	0
Nxpe5	ENSMUSG00000047592	8.19193	8.28984	7.22888	6.48444	0.652771	0	2.62499e-12	0	0.000115767	1
Frat2	ENSMUSG00000047604	11.8311	11.4448	12.1092	12.1831	0.000634053	0	0.0244336	0	0.0268716	1
4922502D21Rik	ENSMUSG00000047720	2.76947	2.49349	2.86863	2.8127	0.00874812	-1	0.777672	0	0.162929	0
Rnf150	ENSMUSG00000047747	4.66375	5.19883	5.77287	4.99871	0.0040746	0	6.44082e-09	1	7.01119e-06	1
Cd300lf	ENSMUSG00000047798	8.8455	11.5993	7.11102	9.91165	6.16461e-37	1	4.66836e-17	-1	0.744086	0
Stx19	ENSMUSG00000047854	2.67224	3.04424	2.82291	2.89524	0.00958976	1	0.268193	0	0.410026	0
A4galt	ENSMUSG00000047878	1.87724	1.47851	1.53519	1.52522	0.00235529	-1	0.120708	0	NA	0
Cxcr5	ENSMUSG00000047880	3.57983	4.55782	3.5017	3.52161	0.00198035	1	0.914938	0	0.208872	0
Sstr2	ENSMUSG00000047904	3.97207	3.71268	4.81083	4.94498	0.072137	0	0.000517243	1	0.296185	0
Fcrl5	ENSMUSG00000048031	1.33688	1.25429	1.14747	1.21344	NA	0	0.0108592	-1	NA	0
Nat8l	ENSMUSG00000048142	7.94029	6.27766	7.18595	5.92865	2.72267e-22	-1	4.45388e-05	0	0.720587	0
Nwd1	ENSMUSG00000048148	7.93072	5.63202	7.50581	6.23393	1.68099e-13	-1	0.591297	0	0.198604	0
Bend7	ENSMUSG00000048186	3.77917	3.87421	5.40905	4.67357	0.443368	0	1.36907e-11	1	0.190704	0
Cracr2b	ENSMUSG00000048200	5.45636	4.51446	4.34127	4.33573	3.34997e-07	0	6.08171e-10	-1	0.0188578	1
Dnajb8	ENSMUSG00000048206	2.54271	2.39442	2.19537	2.28824	0.50587	0	0.00713404	-1	0.396196	0
Nags	ENSMUSG00000048217	3.52375	3.60363	3.11211	3.11211	0.893446	0	0.011174	-1	0.950386	0
Amigo2	ENSMUSG00000048218	7.17043	5.89446	9.27569	7.29615	7.50358e-13	0	2.85185e-33	1	0.541018	0
Ric3	ENSMUSG00000048330	4.1993	4.22971	5.27289	4.50799	0.937946	0	0.0047583	1	0.54922	0
Lhfp	ENSMUSG00000048332	5.12962	4.12926	5.04007	3.95206	3.71004e-08	-1	0.880101	0	0.626169	0
Scrt1	ENSMUSG00000048385	1.75608	1.84566	1.97628	2.02012	0.0773947	0	0.00622885	1	NA	0
Fam171b	ENSMUSG00000048388	2.27609	2.20951	2.84717	2.38361	0.334812	0	0.00886309	1	0.996709	0
Sult6b2	ENSMUSG00000048473	2.77904	3.45131	2.76617	3.12428	0.000918309	1	0.935907	0	0.86561	0
Cxcr1	ENSMUSG00000048480	3.59168	4.32209	4.05886	6.64295	5.36794e-06	1	0.000177169	1	0.627156	0
Jaml	ENSMUSG00000048534	4.39014	5.06678	3.70114	3.82258	0.0457119	0	0.000573348	-1	0.821111	0
Myof	ENSMUSG00000048612	5.68399	5.09305	7.55822	6.31097	0.0116437	0	6.49468e-11	1	0.806996	0
Nog	ENSMUSG00000048616	2.25754	2.21181	1.94817	2.05796	0.914135	0	0.00360676	-1	0.368163	0
Gm6377	ENSMUSG00000048621	3.84102	3.84851	5.09337	4.58713	0.975158	0	2.88419e-06	1	0.689119	0
Lurap1l	ENSMUSG00000048706	1.47371	1.47104	1.95555	1.50472	0.980457	0	0.000572679	1	NA	0
Tmem53	ENSMUSG00000048772	7.94323	7.32809	7.06865	7.53465	0.00101562	0	2.7119e-07	0	0.000103444	1
Gm12185	ENSMUSG00000048852	3.56221	3.37108	4.46999	3.56333	0.509839	0	0.0246494	1	0.699247	0
Rimkla	ENSMUSG00000048899	3.02969	2.87705	2.5995	2.57164	0.625596	0	0.0156009	-1	0.991003	0
Oxtr	ENSMUSG00000049112	1.78544	1.5299	1.53176	1.80372	0.0277003	-1	0.0384476	-1	NA	0
Agtr1a	ENSMUSG00000049115	3.58883	5.59847	3.5622	4.97621	2.87012e-09	1	0.843819	0	0.995046	0
C5ar1	ENSMUSG00000049130	9.29585	9.12152	6.48988	6.77477	0.934908	0	2.93218e-17	-1	0.756417	0
Krt8	ENSMUSG00000049382	1.39689	1.42612	1.89641	1.41581	0.613442	0	0.00429002	1	0.171609	0
Tifab	ENSMUSG00000049625	11.0274	9.4439	11.5104	10.9784	3.32583e-19	0	0.0240905	0	0.000797222	1
C1ql3	ENSMUSG00000049630	1.49785	1.51695	1.77374	1.68218	0.600791	0	0.00356277	1	NA	0
Gpr3	ENSMUSG00000049649	2.54956	2.21568	2.51511	2.25641	0.00969872	-1	0.931171	0	0.781798	0
Spatc1	ENSMUSG00000049653	2.00458	2.54743	2.05978	2.03877	0.00276164	1	0.610805	0	0.0899968	0
Orai1	ENSMUSG00000049686	12.218	12.1247	11.7413	12.0148	0.366949	0	3.25878e-11	0	0.00552325	1
Mmp12	ENSMUSG00000049723	5.02459	4.95155	8.92967	11.1998	0.933309	0	4.02661e-15	1	0.190572	0
Armcx4	ENSMUSG00000049804	6.77563	6.73491	8.89149	9.11518	0.866408	0	7.42803e-57	1	0.628541	0
Nlrc3	ENSMUSG00000049871	8.31326	6.36656	7.69723	6.38119	4.15143e-27	-1	0.00445282	0	0.316706	0
Rasl11b	ENSMUSG00000049907	5.93609	5.14548	7.36168	7.49199	0.000724968	0	1.80017e-08	1	0.0266915	1
Lpar4	ENSMUSG00000049929	4.29044	4.51307	6.57336	4.77723	0.345686	0	1.00079e-19	1	1.66933e-06	1
Ankrd55	ENSMUSG00000049985	4.15106	5.14741	4.98268	6.27948	1.01372e-08	1	4.68062e-07	1	0.389658	0
Ppp1r3d	ENSMUSG00000049999	8.25347	10.853	7.87632	9.90926	9.57095e-52	1	0.118376	0	0.302563	0
Amz1	ENSMUSG00000050022	8.03656	7.95399	8.76381	9.68829	0.741359	0	2.34343e-07	0	1.34817e-05	1
Ccdc158	ENSMUSG00000050050	4.99776	4.55058	6.65229	5.80972	0.00803099	0	6.56254e-15	1	0.939703	0
Gpr171	ENSMUSG00000050075	10.6522	10.9498	12.7118	12.6074	0.0909161	0	4.07066e-44	1	0.359835	0
Ces2b	ENSMUSG00000050097	1.92149	1.64705	1.94889	1.65129	0.0213844	-1	0.980704	0	0.996763	0
Gm867	ENSMUSG00000050157	2.82389	3.36551	2.7499	3.25238	0.00309985	1	0.472028	0	0.757062	0
Dscam	ENSMUSG00000050272	2.82935	2.57841	3.60185	2.57298	0.0149347	-1	0.00124102	1	0.499136	0
Foxc1	ENSMUSG00000050295	4.46867	4.3194	5.72279	5.31372	0.525484	0	7.10353e-08	1	0.937001	0
Il31ra	ENSMUSG00000050377	6.51975	5.24163	8.58839	8.17004	2.4231e-16	-1	7.38002e-42	1	9.69541e-07	1
Armcx6	ENSMUSG00000050394	6.26266	6.3916	7.67744	8.87956	0.457763	0	3.39632e-26	0	4.20293e-05	1
Tnfsf15	ENSMUSG00000050395	0.923892	0.92223	1.25685	0.924639	NA	0	0.0372217	1	NA	0
Tcf19	ENSMUSG00000050410	10.3449	10.8778	10.7632	10.655	1.17456e-05	0	0.000916482	0	0.00145416	1
Slc35d3	ENSMUSG00000050473	7.65901	7.62078	6.78685	7.50972	0.95262	0	4.30703e-07	0	0.017437	1
Mmp13	ENSMUSG00000050578	3.6068	3.6203	5.2468	5.35934	0.508856	0	2.30388e-10	1	0.753455	0
Gp1ba	ENSMUSG00000050675	7.59625	7.09768	6.1915	5.82538	0.0594718	0	1.48342e-11	-1	0.968203	0
Gp1bb	ENSMUSG00000050761	7.24536	7.42027	6.70482	5.93519	0.48936	0	0.0185072	0	0.00167993	1
Rtn4rl2	ENSMUSG00000050896	4.94822	11.0826	5.11872	10.3059	3.98905e-81	1	0.104049	0	0.0122373	1
P2ry10	ENSMUSG00000050921	7.50778	6.85426	11.1395	10.5194	1.80789e-06	0	5.84355e-178	1	0.720963	0
Insl6	ENSMUSG00000050957	7.04695	7.44075	8.3562	7.93827	0.024767	0	1.40241e-18	0	0.00222917	1
Adgb	ENSMUSG00000050994	4.07638	3.98129	3.56802	3.71516	0.81919	0	0.0135854	-1	0.676313	0
Hs3st1	ENSMUSG00000051022	6.32098	7.41112	6.22458	6.11964	9.54942e-11	0	0.789152	0	2.78473e-05	1
Rgs13	ENSMUSG00000051079	2.75538	2.6674	4.26567	2.72186	0.141655	0	1.18771e-08	1	0.48103	0
Msrb3	ENSMUSG00000051236	8.10164	6.9841	7.52581	7.51421	1.90363e-09	0	0.00802545	0	0.000558409	1
Ffar2	ENSMUSG00000051314	9.80492	12.0533	11.7969	12.8041	3.04016e-57	1	2.8636e-44	1	1.18388e-08	1
Cacna1c	ENSMUSG00000051331	4.0143	5.56756	4.12413	5.29853	4.99456e-09	1	0.640769	0	0.648042	0
Ncald	ENSMUSG00000051359	4.59257	4.38789	6.34919	5.70082	0.356232	0	3.21212e-14	1	0.878013	0
Gpr87	ENSMUSG00000051431	0.759658	0.78646	0.991661	0.788179	NA	0	0.022684	1	NA	0
Foxd4	ENSMUSG00000051490	4.51651	6.48602	4.56563	6.55133	3.69264e-18	1	0.888671	0	0.921034	0
Ccnb3	ENSMUSG00000051592	2.33723	2.92773	2.33569	2.7106	2.09602e-05	1	0.99625	0	0.893947	0
Treml4	ENSMUSG00000051682	3.07272	3.07553	2.76173	2.84859	0.976613	0	0.034665	-1	0.785262	0
Wfdc21	ENSMUSG00000051748	8.96002	11.539	6.78285	8.94135	1.52135e-18	1	3.50558e-15	-1	0.867534	0
Gypa	ENSMUSG00000051839	9.19599	11.6756	8.82064	10.2276	3.8728e-43	1	0.14313	0	0.00139963	1
Tbc1d22a	ENSMUSG00000051864	10.6091	10.1386	10.4404	10.2896	1.17712e-10	0	0.0755097	0	0.0332066	1
Sox6	ENSMUSG00000051910	6.94204	8.82792	6.37122	7.76026	7.36987e-20	1	0.014941	0	0.636201	0
Pard3b	ENSMUSG00000052062	6.28709	6.39146	7.08961	6.19586	0.749563	0	0.000355637	0	0.00792413	1
F730043M19Rik	ENSMUSG00000052125	4.58986	5.45987	5.42537	5.62596	3.1317e-05	1	2.6835e-05	1	0.0548131	0
Akr1b7	ENSMUSG00000052131	1.9811	2.00011	2.46978	2.18523	0.5674	0	8.34588e-05	1	0.563263	0
Cd177	ENSMUSG00000052212	9.14049	12.4958	8.58795	11.0436	7.87585e-08	1	0.3306	0	0.766289	0
Ppp1r36	ENSMUSG00000052221	3.28178	3.31019	4.17106	4.12949	0.708988	0	8.76898e-06	1	0.826374	0
Epx	ENSMUSG00000052234	12.7575	9.61517	8.87988	6.71825	2.71619e-07	-1	1.62711e-09	-1	0.94821	0
Fpr2	ENSMUSG00000052270	3.11695	5.05816	3.0231	3.57024	2.8423e-05	1	0.503506	0	0.835128	0
Bhlha15	ENSMUSG00000052271	8.92267	7.83074	8.89797	8.58199	3.18888e-09	0	0.9474	0	0.0354319	1
Hbb-bs	ENSMUSG00000052305	6.92349	12.1192	6.07822	10.7838	7.23096e-126	1	9.88283e-06	0	0.957762	0
Nav2	ENSMUSG00000052512	9.28479	7.99789	9.73481	9.35183	4.16179e-19	0	0.0101812	0	0.000136811	1
Pbx1	ENSMUSG00000052534	9.14389	10.4953	8.86787	9.33617	9.53419e-20	0	0.214925	0	0.00101887	1
Cpne8	ENSMUSG00000052560	4.8228	8.78639	4.63434	7.02727	1.45733e-89	1	0.34933	0	0.0470066	1
Hist1h1d	ENSMUSG00000052565	7.63401	8.54512	7.30985	7.36432	2.75885e-05	0	0.36739	0	0.0446356	1
Dlg2	ENSMUSG00000052572	3.5987	3.15457	3.03872	2.96519	0.0471905	0	0.00440496	-1	0.78609	0
Plekhg3	ENSMUSG00000052609	10.3577	9.3982	10.6946	10.4794	4.60198e-09	0	0.121974	0	0.0192054	1
Rab7b	ENSMUSG00000052688	9.5176	8.21045	7.35817	6.77413	1.7508e-13	0	1.59581e-35	-1	0.244861	0
Tln2	ENSMUSG00000052698	6.20747	5.87891	8.35793	8.64564	0.249933	0	6.50926e-14	1	0.458188	0
Trim30b	ENSMUSG00000052749	6.45694	8.19672	7.81068	8.29159	8.22251e-19	1	1.58816e-11	0	5.66647e-05	1
Gpr25	ENSMUSG00000052759	3.65494	3.56368	6.24639	4.83658	0.226449	0	5.12911e-15	1	0.929681	0
Oas1a	ENSMUSG00000052776	10.5093	9.82074	11.1312	9.21411	7.78571e-08	0	1.38937e-06	0	2.66308e-11	1
Cysltr1	ENSMUSG00000052821	6.67475	7.37254	8.21012	7.96619	0.00110681	0	4.56544e-14	1	0.0105962	1
Prkg1	ENSMUSG00000052920	5.44091	4.90518	7.28281	5.98083	0.00347239	0	7.51732e-18	1	0.675249	0
Clec12a	ENSMUSG00000053063	13.6349	12.0995	14.0344	13.2485	6.17882e-30	0	0.0222259	0	0.00243353	1
Yap1	ENSMUSG00000053110	2.25219	2.28448	2.70721	2.29717	0.736509	0	0.00539312	1	0.271681	0
Socs3	ENSMUSG00000053113	10.5641	12.5461	9.75705	11.8792	7.56062e-68	1	2.08248e-11	0	0.72108	0
Bcl3	ENSMUSG00000053175	9.03405	11.7954	8.83029	11.0074	6.9405e-189	1	0.149096	0	0.00180143	1
Arhgap20	ENSMUSG00000053199	2.88584	2.50494	3.11102	2.70666	0.00801337	-1	0.863533	0	0.530671	0
Nrgn	ENSMUSG00000053310	9.59961	8.28385	11.7332	10.268	1.96866e-10	0	5.55865e-26	1	0.909478	0
Tarm1	ENSMUSG00000053338	9.24973	10.3809	8.21119	10.7372	5.85724e-16	0	1.19135e-13	0	2.09641e-11	1
Hunk	ENSMUSG00000053414	3.06367	3.66332	3.17647	3.95054	0.000651381	1	0.269748	0	0.692971	0
Tnfaip6	ENSMUSG00000053475	8.84362	9.45816	11.1465	12.0211	0.00131144	0	3.63945e-44	1	0.747017	0
Gm4759	ENSMUSG00000053541	6.85098	6.16823	8.63437	7.57182	0.000380762	0	4.05137e-22	1	0.760436	0
Nebl	ENSMUSG00000053702	9.04217	7.84445	9.12501	8.65135	1.09556e-11	0	0.886651	0	0.0476228	1
Camk2d	ENSMUSG00000053819	9.91821	11.0155	11.3676	11.3392	6.79711e-18	0	5.48405e-30	0	1.11388e-08	1
H2-T24	ENSMUSG00000053835	8.30116	8.02207	9.12879	8.02803	0.0971451	0	2.96864e-09	0	0.000690077	1
Lipg	ENSMUSG00000053846	13.0049	15.258	12.6413	15.5465	2.40402e-13	1	0.435351	0	0.633211	0
Slc39a8	ENSMUSG00000053897	11.6567	11.4156	10.7057	11.467	0.184019	0	4.88283e-12	0	6.6162e-06	1
Cnn3	ENSMUSG00000053931	10.7401	9.68939	11.4924	11.2154	2.11854e-20	0	9.31227e-11	0	3.59611e-05	1
Iigp1	ENSMUSG00000054072	4.58199	4.44817	7.08297	4.85868	0.798159	0	2.40258e-14	1	0.00185048	1
Ceacam10	ENSMUSG00000054169	4.11719	6.53554	3.43347	3.72059	0.0528979	0	0.0362468	-1	0.929681	0
Ffar4	ENSMUSG00000054200	4.20311	4.13205	6.70752	5.22682	0.848665	0	1.89331e-28	1	0.0422285	1
Lifr	ENSMUSG00000054263	5.68084	7.30793	5.40863	6.50865	8.80828e-20	1	0.208433	0	0.628984	0
Slfn5	ENSMUSG00000054404	6.81701	5.76563	8.70994	6.65355	2.85353e-05	0	1.40949e-13	1	0.242287	0
Gimap4	ENSMUSG00000054435	3.45289	3.67127	3.1203	3.20984	0.394698	0	0.0268863	-1	0.99625	0
Tmem119	ENSMUSG00000054675	9.27855	6.74204	7.7611	6.17763	2.39502e-26	-1	1.50576e-09	0	0.378985	0
Srsf12	ENSMUSG00000054679	2.63035	2.85447	3.02139	2.92555	0.0343508	1	0.00330507	1	0.14963	0
Fsd1l	ENSMUSG00000054752	7.01475	6.86605	9.41062	8.86721	0.556399	0	1.32815e-47	1	0.608468	0
Rnd1	ENSMUSG00000054855	8.12761	9.82462	8.3758	9.91013	1.82414e-41	1	0.168039	0	0.712164	0
Stfa3	ENSMUSG00000054905	2.75006	4.74606	2.67354	2.73776	0.000916894	1	0.560028	0	0.522279	0
Miga1	ENSMUSG00000054942	11.0593	10.648	11.0096	11.0857	0.000863316	0	0.881212	0	0.0356099	1
Them7	ENSMUSG00000055312	5.43096	6.53723	6.46104	6.73284	6.78045e-13	0	2.77654e-11	0	0.000318718	1
Slc6a2	ENSMUSG00000055368	4.21966	4.28243	6.6677	8.22451	0.397632	0	4.2163e-20	1	0.663901	0
Rnf212	ENSMUSG00000055385	2.00807	2.64892	2.00671	2.17334	8.77266e-05	1	0.99625	0	0.704712	0
Map6	ENSMUSG00000055407	4.36012	5.55272	4.77249	5.02439	4.12078e-09	1	0.0405604	0	0.00879135	1
H2-Q5	ENSMUSG00000055413	7.89982	8.10226	8.92882	8.63819	0.170097	0	3.79706e-22	0	0.0251441	1
Epm2a	ENSMUSG00000055493	4.0021	3.54258	4.07698	3.77838	0.0142001	-1	0.959203	0	0.663901	0
B4galnt4	ENSMUSG00000055629	9.15038	10.7555	8.43344	11.5261	4.09439e-22	0	5.79499e-05	0	1.77874e-08	1
Gpc3	ENSMUSG00000055653	6.6669	8.79799	7.88576	10.1782	4.3422e-28	1	1.04643e-09	0	0.990405	0
Clca3a1	ENSMUSG00000056025	6.56953	10.9382	6.31808	10.2911	6.20105e-125	1	0.347035	0	0.703781	0
Rgs9bp	ENSMUSG00000056043	3.80533	3.16477	3.75179	3.39104	0.00112905	-1	0.955946	0	0.475618	0
S100a8	ENSMUSG00000056054	13.9472	16.6565	11.8286	14.4888	4.47371e-20	1	6.33389e-13	-1	0.966837	0
S100a9	ENSMUSG00000056071	12.6234	16.2102	10.5241	13.8934	5.9124e-11	1	0.000155175	-1	0.940194	0
Trim34a	ENSMUSG00000056144	7.58563	6.84549	8.53198	6.69789	4.56659e-07	0	1.6642e-11	0	3.43256e-06	1
Kcnq3	ENSMUSG00000056258	3.65854	3.31163	4.1882	3.80627	0.00392515	-1	0.011261	0	0.460849	0
Ms4a4b	ENSMUSG00000056290	5.30326	6.11169	5.93226	5.29549	2.17003e-05	0	0.00206999	0	3.33259e-07	1
Slit3	ENSMUSG00000056427	3.79532	3.74267	5.69334	6.259	0.726225	0	3.33656e-09	1	0.697764	0
Adgrf5	ENSMUSG00000056492	1.44807	1.59466	1.51218	1.69415	0.0348927	1	0.252017	0	NA	0
Ptafr	ENSMUSG00000056529	7.06495	6.80263	5.62359	5.47108	0.500839	0	3.06423e-11	-1	0.985565	0
Zfp658	ENSMUSG00000056592	5.64251	4.99416	8.05738	6.93722	0.0576774	0	5.56832e-13	1	0.910906	0
Chst13	ENSMUSG00000056643	11.1386	10.6135	8.84772	8.70044	0.00301246	0	6.62539e-52	-1	0.519703	0
Apol8	ENSMUSG00000056656	5.88774	8.71791	5.04133	7.32994	2.34289e-40	1	5.73591e-06	0	0.940469	0
A730036I17Rik	ENSMUSG00000056738	2.86145	3.77064	3.02159	3.17364	7.02599e-05	1	0.149714	0	0.0468989	1
Hmga2	ENSMUSG00000056758	8.0438	7.70168	9.09375	8.01616	0.0700181	0	1.31957e-12	0	0.0106245	1
Gadl1	ENSMUSG00000056880	2.29711	2.71397	2.60132	2.4632	0.000323729	1	0.00186617	1	0.00291904	1
Skap1	ENSMUSG00000057058	6.48567	7.35682	5.24364	5.93719	1.42939e-07	0	8.07522e-15	-1	0.867589	0
Trim12c	ENSMUSG00000057143	9.75261	9.39268	10.594	9.38095	0.00288862	0	8.73515e-16	0	3.57136e-07	1
Scn3a	ENSMUSG00000057182	3.34358	3.20908	4.0732	4.23593	0.0862207	0	0.00352195	1	0.288032	0
Phex	ENSMUSG00000057457	1.99235	1.74965	1.95029	1.91988	0.0397508	-1	0.996209	0	0.479729	0
Trim30d	ENSMUSG00000057596	6.83493	6.76509	8.227	6.83337	0.828881	0	2.7379e-19	0	2.43175e-07	1
Colq	ENSMUSG00000057606	3.85515	3.64309	4.74701	4.0283	0.224535	0	0.000616804	1	0.848923	0
Palld	ENSMUSG00000058056	4.47875	6.61137	5.2214	4.9137	9.95965e-15	1	0.00169027	0	3.34701e-09	1
Gstm1	ENSMUSG00000058135	14.0464	12.7682	14.9333	15.0954	2.84196e-55	0	3.33111e-26	0	4.52425e-33	1
Adamts17	ENSMUSG00000058145	3.49161	3.04118	3.70637	3.22588	0.00794038	-1	0.749833	0	0.681683	0
Gm5431	ENSMUSG00000058163	2.34052	2.23841	2.89819	2.27793	0.266137	0	0.0499445	1	0.775609	0
Mmel1	ENSMUSG00000058183	2.64652	3.17092	2.61479	2.97944	0.000863928	1	0.822447	0	0.988555	0
Gstp3	ENSMUSG00000058216	5.419	6.73182	5.43173	6.06452	5.50197e-11	1	0.974629	0	0.248504	0
Spock2	ENSMUSG00000058297	2.53586	2.46669	2.92403	2.51876	0.617523	0	0.0362468	1	0.657374	0
Osm	ENSMUSG00000058755	11.8894	11.9945	10.7512	11.3737	0.584454	0	1.63493e-20	0	0.0466681	1
Pirb	ENSMUSG00000058818	8.40797	10.6276	7.71295	9.08512	4.1987e-39	1	0.000262168	0	0.0285381	1
Col25a1	ENSMUSG00000058897	2.9133	2.91947	3.32995	4.04522	0.878924	0	0.0181048	1	0.834368	0
9630013D21Rik	ENSMUSG00000059027	2.87625	2.81606	3.39609	2.99515	0.678699	0	0.00194017	1	0.725818	0
Fcgr4	ENSMUSG00000059089	6.51241	8.07962	5.33114	6.68569	7.82385e-14	1	9.50883e-10	-1	0.835449	0
Ifitm6	ENSMUSG00000059108	7.89451	11.4456	6.6873	10.6836	1.2526e-50	1	3.27009e-07	0	0.489308	0
Zfp945	ENSMUSG00000059142	8.06013	7.78586	8.7608	7.88906	0.116089	0	1.67472e-06	0	0.0476284	1
Slc14a1	ENSMUSG00000059336	10.4871	10.3461	10.2117	9.2459	0.63466	0	0.242941	0	0.00170399	1
Plg	ENSMUSG00000059481	2.97762	2.73951	3.2084	3.25815	0.0150939	-1	0.411311	0	0.122232	0
Stfa2l1	ENSMUSG00000059657	3.73421	8.77218	3.87199	4.79256	9.72934e-10	1	0.312745	0	0.00642699	1
Adamts14	ENSMUSG00000059901	3.66163	3.33835	3.9515	3.95523	0.0106133	-1	0.280362	0	0.16598	0
Hspa2	ENSMUSG00000059970	11.2514	10.5266	13.4483	13.7474	1.48343e-17	0	1.35417e-159	1	2.2867e-16	1
Gm5868	ENSMUSG00000060204	2.40417	2.29816	2.95913	2.48421	0.0490219	-1	0.00632899	1	0.740914	0
Sntb1	ENSMUSG00000060429	7.60309	6.02986	7.70753	6.37765	1.3234e-11	-1	0.860903	0	0.787833	0
Trim5	ENSMUSG00000060441	7.30674	6.87152	7.79656	6.61724	0.0226247	0	0.00969698	0	0.0290262	1
Sycp2	ENSMUSG00000060445	2.6555	3.59	2.57928	2.72247	0.00347239	1	0.558301	0	0.767573	0
Samd5	ENSMUSG00000060487	8.31189	7.77905	7.65678	6.29217	0.000541552	0	1.05331e-05	0	6.47372e-05	1
H2-Q7	ENSMUSG00000060550	10.4516	11.1203	11.2998	11.4177	5.68097e-11	0	2.2835e-17	0	0.00253217	1
B2m	ENSMUSG00000060802	15.1974	15.4249	15.6483	15.2927	0.037585	0	2.76688e-06	0	0.000135498	1
Slc4a4	ENSMUSG00000060961	2.18174	2.1608	2.6777	2.29637	0.849556	0	0.0127025	1	0.775609	0
Dmkn	ENSMUSG00000060962	9.88241	11.6423	8.51172	10.7038	8.40245e-38	1	2.61149e-23	0	0.161475	0
Myl4	ENSMUSG00000061086	6.05549	5.4272	8.42573	7.42409	0.015156	0	9.02639e-20	1	0.921968	0
Prcp	ENSMUSG00000061119	9.99648	9.89594	10.1453	9.66467	0.425969	0	0.232292	0	0.0276568	1
H2-K1	ENSMUSG00000061232	14.7206	15.0954	15.1644	15.0754	0.000477663	0	2.51069e-05	0	0.0154397	1
Cxcl12	ENSMUSG00000061353	2.33465	2.29227	3.3393	2.33791	0.464626	0	7.853e-05	1	0.539898	0
Adgrg5	ENSMUSG00000061577	2.84063	2.80768	2.36609	2.3553	0.885653	0	0.00104964	-1	0.916713	0
Ksr2	ENSMUSG00000061578	5.20527	4.66157	4.2075	3.9769	0.105059	0	0.000202897	-1	0.98851	0
Akap6	ENSMUSG00000061603	3.49152	3.92479	3.66013	4.46993	0.0249233	1	0.46371	0	0.93415	0
Rufy4	ENSMUSG00000061815	5.86748	6.69637	4.77255	5.60994	0.0326295	0	6.09542e-05	-1	0.759173	0
Sphk1	ENSMUSG00000061878	7.55924	7.61886	6.63639	7.99818	0.889885	0	6.13977e-08	0	5.53893e-07	1
Hsh2d	ENSMUSG00000062007	9.80064	9.59617	10.4332	9.70322	0.108522	0	2.96298e-10	0	0.00436298	1
Ear6	ENSMUSG00000062148	3.76019	3.56208	2.89893	2.88987	0.557971	0	1.93169e-05	-1	0.963246	0
Unc13c	ENSMUSG00000062151	2.01732	2.47699	2.01501	2.25197	0.00535927	1	0.99625	0	0.864933	0
Ifnlr1	ENSMUSG00000062157	2.20825	2.86735	2.13153	2.19923	0.0179208	1	0.220037	0	0.913662	0
Hs6st2	ENSMUSG00000062184	8.34359	9.76312	8.80964	9.32996	4.94861e-18	0	0.0205976	0	0.00253741	1
Serpinb9e	ENSMUSG00000062342	2.28142	3.28714	2.27928	2.40436	1.31359e-05	1	0.99625	0	0.545205	0
Serpinb2	ENSMUSG00000062345	7.81936	6.77543	9.49346	7.46595	3.19709e-08	0	3.08784e-18	1	0.0355849	1
Tubb3	ENSMUSG00000062380	5.70217	7.22019	5.02234	6.21487	5.58695e-23	1	1.21159e-05	0	0.967722	0
Ifit3b	ENSMUSG00000062488	2.59114	2.5679	3.53786	2.86388	0.740688	0	1.58355e-05	1	0.841631	0
Fabp4	ENSMUSG00000062515	4.18617	4.15937	6.78113	5.69297	0.956268	0	0.00271212	1	0.768576	0
Syt9	ENSMUSG00000062542	2.56458	2.55806	3.26729	3.04446	0.978985	0	5.04228e-06	1	0.919556	0
Sim2	ENSMUSG00000062713	3.65966	3.87218	3.20317	3.8957	0.564825	0	0.00172155	-1	0.0353043	1
Phactr2	ENSMUSG00000062866	10.6939	9.7239	11.1904	10.6524	8.06563e-44	0	1.91336e-12	0	0.000282569	1
Sox7	ENSMUSG00000063060	2.75245	2.80335	3.53261	3.26629	0.191497	0	7.77274e-07	1	0.302747	0
Parp10	ENSMUSG00000063268	10.515	10.6655	11.0119	10.5358	0.0719055	0	8.47493e-14	0	6.74451e-10	1
Glyat	ENSMUSG00000063683	3.67071	3.84697	4.32537	5.88579	0.111225	0	0.000261338	1	0.681977	0
Mapk15	ENSMUSG00000063704	0.878795	0.931496	1.07603	0.93078	NA	0	0.0423714	1	NA	0
Pepd	ENSMUSG00000063931	12.2339	11.9516	11.8125	11.8587	1.06458e-05	0	4.51849e-12	0	0.00291904	1
Ccr1l1	ENSMUSG00000064039	2.35583	2.40135	2.69437	2.57351	0.600791	0	0.0278503	1	0.700313	0
Trerf1	ENSMUSG00000064043	10.2331	9.66686	9.68762	10.0929	0.00445574	0	0.00554268	0	0.00178288	1
Ipcef1	ENSMUSG00000064065	6.85262	8.39551	9.36792	9.97518	1.03735e-09	1	1.43882e-20	1	0.039268	1
Rab44	ENSMUSG00000064147	14.0897	13.5442	13.7951	13.664	7.8813e-13	0	0.000432953	0	0.00255754	1
Ifi27	ENSMUSG00000064215	11.6569	10.3105	12.7006	9.82914	5.79527e-22	0	2.23529e-13	0	3.1504e-13	1
Paqr9	ENSMUSG00000064225	5.99623	9.33271	7.33095	8.74541	5.75049e-46	1	2.34874e-09	1	9.92384e-09	1
Chil1	ENSMUSG00000064246	6.5843	10.3967	5.09361	8.18099	1.12078e-10	1	5.44879e-06	-1	0.74439	0
Gimap8	ENSMUSG00000064262	3.3499	3.04703	2.86043	2.94459	0.280935	0	0.0130231	-1	0.524045	0
Ccdc146	ENSMUSG00000064280	3.77958	3.50524	5.06339	3.68925	0.0910264	0	8.21706e-06	1	0.479682	0
Aox3	ENSMUSG00000064294	3.96667	3.97028	7.80914	5.86094	0.642525	0	2.34399e-21	1	0.0561456	0
Mir144	ENSMUSG00000065401	1.54416	1.95839	1.54338	1.64335	0.000418785	1	0.99625	0	NA	0
Dhrs3	ENSMUSG00000066026	9.21123	10.051	11.3381	10.5883	4.79251e-11	0	2.28552e-66	1	8.1965e-18	1
Adamtsl1	ENSMUSG00000066113	5.30421	5.77408	4.27892	4.76395	0.089444	0	2.34874e-09	-1	0.532991	0
Kndc1	ENSMUSG00000066129	2.34348	2.3505	3.13064	2.56631	0.811033	0	2.46892e-06	1	0.577943	0
Serpina3b	ENSMUSG00000066364	2.75125	2.69302	2.37678	2.37985	0.91224	0	0.0222205	-1	0.959162	0
Hmgn3	ENSMUSG00000066456	10.4611	8.5698	9.83046	7.86685	7.83443e-20	-1	0.0103877	0	0.816777	0
Ifi208	ENSMUSG00000066677	4.4284	4.4009	8.95621	8.40805	0.809268	0	5.44639e-32	1	0.692807	0
Rnasel	ENSMUSG00000066800	10.4674	10.6604	11.023	10.6553	0.181286	0	3.06298e-06	0	0.00772728	1
Oas1g	ENSMUSG00000066861	9.04227	8.04572	9.58933	7.35772	5.26828e-08	0	0.00715695	0	6.93546e-06	1
Serpinb7	ENSMUSG00000067001	3.80341	3.81488	6.99109	5.11752	0.710233	0	5.62208e-20	1	0.0356099	1
Col4a4	ENSMUSG00000067158	4.25762	5.20715	4.19371	4.46694	1.90343e-06	1	0.875334	0	0.324216	0
Lrrc66	ENSMUSG00000067206	5.76719	5.3534	5.54838	6.41692	0.161851	0	0.623519	0	0.00224713	1
H2-T23	ENSMUSG00000067212	11.5411	11.4613	12.2184	11.2412	0.843133	0	2.29609e-05	0	0.000336847	1
Nipal1	ENSMUSG00000067219	5.75443	5.14701	7.55799	6.46706	0.000745638	0	4.20899e-22	1	0.848479	0
Cnga1	ENSMUSG00000067220	4.86314	4.15501	5.03373	4.54517	1.16947e-05	-1	0.661889	0	0.483377	0
H2-Q10	ENSMUSG00000067235	4.64169	6.35019	4.22908	5.72569	9.53972e-15	1	0.0128012	0	0.68311	0
Lgi1	ENSMUSG00000067242	4.16926	4.0195	8.2344	6.79027	0.0680743	0	7.11417e-31	1	0.707282	0
Capn6	ENSMUSG00000067276	3.25148	3.1396	5.35768	3.30739	0.599535	0	0.000691148	1	0.533271	0
Bmpr2	ENSMUSG00000067336	8.3692	9.05982	8.89911	8.77702	0.00128501	0	0.0291771	0	0.0440958	1
S1pr3	ENSMUSG00000067586	9.40157	8.14875	9.74956	9.78724	8.6511e-05	0	0.464013	0	0.0375318	1
Krt83	ENSMUSG00000067613	1.79795	1.83138	1.56377	1.56559	0.935953	0	0.00567471	-1	NA	0
Wfdc13	ENSMUSG00000067704	3.2351	3.2192	4.81942	4.0452	0.978108	0	2.4972e-10	1	0.78123	0
Clec4b2	ENSMUSG00000067767	7.72597	7.10811	6.89188	7.25694	0.0181135	0	0.000775163	0	0.023454	1
Pi15	ENSMUSG00000067780	3.09274	3.02627	5.52148	3.3039	0.441817	0	5.95816e-10	1	0.5587	0
Nnat	ENSMUSG00000067786	4.37214	6.41112	4.68886	6.17369	1.23173e-22	1	0.0417152	0	0.0699008	0
Afdn	ENSMUSG00000068036	8.1656	9.34389	9.54014	9.87137	2.88949e-13	0	6.18258e-17	0	0.00253741	1
Grxcr1	ENSMUSG00000068082	1.80958	2.15212	1.79421	2.02147	0.00516486	1	0.857776	0	0.965791	0
Insm1	ENSMUSG00000068154	2.9624	2.96248	4.1184	3.08903	0.973845	0	2.50186e-07	1	0.0972335	0
Apol9b	ENSMUSG00000068246	1.52632	1.56822	2.00266	1.54347	0.377642	0	0.000784436	1	NA	0
Efcc1	ENSMUSG00000068263	4.69351	4.1677	7.98467	6.29495	0.000348066	-1	1.5724e-44	1	0.746719	0
D430041D05Rik	ENSMUSG00000068373	2.45064	2.40111	3.07573	2.73942	0.363599	0	0.0167011	1	0.823496	0
Rnase12	ENSMUSG00000068407	9.24125	8.96634	6.22016	6.2938	0.656586	0	7.1122e-26	-1	0.759416	0
B630019A10Rik	ENSMUSG00000068463	2.26097	2.17744	2.98964	2.25231	0.119434	0	0.00122531	1	0.878824	0
Mgam	ENSMUSG00000068587	6.96313	9.87028	6.35171	9.93389	8.44214e-07	1	0.292434	0	0.687439	0
Gm10248	ENSMUSG00000068680	1.20302	1.56146	1.18675	1.21846	0.0226763	1	0.876835	0	NA	0
Dusp22	ENSMUSG00000069255	6.73053	6.74062	8.36285	7.93673	0.883884	0	3.87519e-16	1	0.528987	0
Marcks	ENSMUSG00000069662	8.60091	9.76337	8.92911	8.75385	9.58827e-11	0	0.211386	0	2.65865e-06	1
Wfdc17	ENSMUSG00000069792	5.7606	9.52965	5.20625	6.34848	2.59218e-14	1	0.337616	0	0.0241428	1
Ccdc92b	ENSMUSG00000069814	3.57127	5.2471	3.69575	4.23554	0.00132533	1	0.667869	0	0.529323	0
4930438A08Rik	ENSMUSG00000069873	7.21177	5.91075	5.04876	4.23245	4.11592e-06	0	8.71045e-18	-1	0.233146	0
Hba-a2	ENSMUSG00000069917	4.78745	10.2245	4.58409	8.18668	5.51571e-76	1	0.178706	0	0.618756	0
Hba-a1	ENSMUSG00000069919	6.76502	12.3029	5.97492	10.3308	8.28233e-110	1	0.000437094	0	0.387311	0
Mmp27	ENSMUSG00000070323	5.36565	5.48678	7.70231	7.34272	0.539286	0	7.93324e-41	1	0.358565	0
Rnf213	ENSMUSG00000070327	11.0602	10.3057	11.9408	10.3021	4.3302e-06	0	5.47844e-07	0	0.00434979	1
Adamtsl3	ENSMUSG00000070469	5.09183	5.09386	6.23376	7.28	0.970089	0	1.9907e-12	1	0.0104139	1
Ifi214	ENSMUSG00000070501	3.57536	3.55126	5.18756	5.08814	0.97806	0	2.156e-08	1	0.99403	0
Gtsf1l	ENSMUSG00000070708	3.76928	3.26904	2.97926	3.07592	0.156117	0	0.000510669	-1	0.390794	0
Cited4	ENSMUSG00000070803	10.134	9.39872	7.89043	7.68207	0.000167946	0	1.19594e-40	-1	0.434438	0
Gm10309	ENSMUSG00000071036	2.38762	2.35711	2.78198	2.449	0.849848	0	0.0260666	1	0.706503	0
Cecr2	ENSMUSG00000071226	4.40352	5.53006	5.42862	5.71999	7.56137e-08	1	7.63507e-07	1	0.00595953	1
2410004P03Rik	ENSMUSG00000071398	6.42961	5.15544	7.77321	6.45322	4.3939e-14	-1	2.9857e-14	0	0.582303	0
Cpa2	ENSMUSG00000071553	4.30107	3.51901	3.61236	3.4044	0.000235854	-1	0.00399112	0	0.661112	0
BC100530	ENSMUSG00000071561	4.71585	11.429	4.72578	6.27828	1.27215e-11	1	0.935037	0	0.0145009	1
Stfa1	ENSMUSG00000071562	5.66767	12.7513	5.58476	7.90339	6.64955e-21	1	0.930834	0	0.000375498	1
Mcc	ENSMUSG00000071856	3.82408	3.78777	4.55679	4.21989	0.866408	0	0.00143654	1	0.822997	0
43348	ENSMUSG00000072214	7.1691	6.93623	5.43777	5.09408	0.686639	0	1.78648e-10	-1	0.759173	0
Slc39a2	ENSMUSG00000072572	4.85023	4.30798	4.07904	4.07566	0.018281	0	0.000158198	-1	0.487324	0
Slfn2	ENSMUSG00000072620	12.058	12.5862	11.161	10.9169	0.00157927	0	2.30479e-08	0	0.00637719	1
Gm7457	ENSMUSG00000072683	2.03622	2.81572	2.03234	2.00342	0.00308112	1	0.993866	0	0.0863301	0
Myo18b	ENSMUSG00000072720	5.70916	4.40983	5.68243	4.43569	6.18913e-09	-1	0.995383	0	0.938596	0
Gpr27	ENSMUSG00000072875	3.09494	3.57256	3.82955	3.35343	0.0156317	1	0.00205262	1	0.0188578	1
Gm1070	ENSMUSG00000073018	2.00827	2.02891	2.35489	2.0906	0.836131	0	0.0193049	1	0.597141	0
Hbq1b	ENSMUSG00000073063	3.32118	5.03397	3.25929	3.92646	2.41021e-10	1	0.491202	0	0.949242	0
4930599N23Rik	ENSMUSG00000073144	2.95061	3.16466	3.28454	3.06411	0.11044	0	0.0216527	1	0.110456	0
9830107B12Rik	ENSMUSG00000073386	4.93334	6.17859	3.67495	3.92042	0.00183722	0	2.35511e-06	-1	0.669028	0
Trim10	ENSMUSG00000073400	3.97057	7.72567	3.8988	5.98459	2.02565e-21	1	0.30731	0	0.960887	0
C4b	ENSMUSG00000073418	2.04847	2.62369	2.09301	2.24409	0.000318006	1	0.476289	0	0.377117	0
Ifi204	ENSMUSG00000073489	4.87829	4.93356	6.67001	5.78787	0.733577	0	2.2797e-05	1	0.464012	0
Ifi207	ENSMUSG00000073490	3.01108	2.97539	3.76134	3.00195	0.905239	0	0.0246755	1	0.492403	0
Ifi213	ENSMUSG00000073491	4.0096	3.96036	7.79629	6.63631	0.97797	0	3.48816e-18	1	0.789589	0
E330020D12Rik	ENSMUSG00000073538	7.67234	5.73598	9.89282	7.19506	8.57862e-29	-1	1.88832e-38	1	0.661112	0
Gm4951	ENSMUSG00000073555	3.1526	2.99814	4.51097	3.07806	0.185764	0	7.29606e-10	1	0.20326	0
Fam196a	ENSMUSG00000073805	3.97617	3.45318	3.71417	3.62569	0.00262917	-1	0.339293	0	0.346285	0
Hbb-bt	ENSMUSG00000073940	10.0388	13.1788	9.87598	11.6607	2.28955e-38	1	0.770808	0	0.00247787	1
Olfr618	ENSMUSG00000073945	1.08057	1.07864	1.42874	1.11153	NA	0	0.0213263	1	NA	0
Ggh	ENSMUSG00000073987	10.9494	10.7972	11.0588	10.3868	0.288493	0	0.562018	0	0.00324487	1
Gm10647	ENSMUSG00000074232	1.42171	1.74703	1.43457	1.53983	0.00462658	1	0.883348	0	NA	0
Gm6166	ENSMUSG00000074280	3.10145	3.17171	3.70992	3.43121	0.574574	0	0.00211592	1	0.593867	0
Tnfaip8l3	ENSMUSG00000074345	1.86964	1.86562	2.46728	1.9951	0.981224	0	0.000538753	1	0.707337	0
C5ar2	ENSMUSG00000074361	7.34633	7.68048	5.59449	6.5884	0.2647	0	1.80437e-21	-1	0.0173777	1
Crxos	ENSMUSG00000074365	3.25822	4.62968	3.23711	4.10847	1.54015e-07	1	0.842899	0	0.993675	0
Gm14548	ENSMUSG00000074417	5.75594	6.31512	4.78873	5.29096	0.203324	0	0.00165852	-1	0.858798	0
Kcng1	ENSMUSG00000074575	4.61492	4.13232	5.75444	5.67081	0.00328181	-1	7.23475e-06	1	0.117667	0
Fam65c	ENSMUSG00000074577	4.64355	5.68649	4.0614	4.65821	1.09832e-05	1	0.000833249	-1	0.924236	0
Sirpb1c	ENSMUSG00000074677	3.24404	4.67963	3.20022	4.22182	4.0713e-06	1	0.607951	0	0.904971	0
Il1bos	ENSMUSG00000074805	7.51438	9.93919	7.01386	9.85871	1.73958e-28	1	0.0841063	0	0.631376	0
Ifit3	ENSMUSG00000074896	4.10699	4.14341	6.78617	4.88611	0.793168	0	4.88407e-29	1	4.6404e-05	1
Ptar1	ENSMUSG00000074925	8.54404	8.45703	8.24124	8.5982	0.592788	0	0.00927635	0	0.0273343	1
Ano3	ENSMUSG00000074968	1.71387	1.55507	1.89247	1.57188	0.0132212	-1	0.504386	0	NA	0
Qser1	ENSMUSG00000074994	10.5557	10.2442	10.5828	10.851	0.0153302	0	0.942919	0	0.00397098	1
AW112010	ENSMUSG00000075010	8.10883	8.97608	8.91353	9.08016	1.06121e-11	0	9.24352e-10	0	0.00140149	1
Cd80	ENSMUSG00000075122	5.06191	4.71605	4.14894	4.16711	0.350471	0	7.9755e-05	-1	0.699791	0
F930017D23Rik	ENSMUSG00000075184	3.50466	4.38233	3.87523	4.84151	1.40767e-05	1	0.00309157	1	0.154533	0
Smim6	ENSMUSG00000075420	6.76408	8.41479	6.64882	7.96479	2.44287e-14	1	0.823565	0	0.697764	0
Ly6a	ENSMUSG00000075602	8.54484	10.3888	9.51198	9.47775	6.2149e-48	1	2.00183e-13	0	8.60742e-24	1
Ighm	ENSMUSG00000076617	9.71993	8.4595	9.40621	8.95739	3.64274e-11	0	0.269606	0	0.0402405	1
Tcrg-C1	ENSMUSG00000076749	13.3842	11.005	15.6023	13.7333	1.63392e-96	-1	1.08266e-79	1	0.0113627	1
Tcrg-C2	ENSMUSG00000076752	3.62262	3.07605	4.35522	3.16013	0.00029654	-1	0.0128037	0	0.887369	0
Trav2	ENSMUSG00000076759	1.17348	1.17161	1.47537	1.25777	NA	0	0.0038979	1	NA	0
Gm16485	ENSMUSG00000078117	1.59459	1.29661	1.31186	1.41123	0.00739937	-1	0.0481778	-1	NA	0
Ankrd63	ENSMUSG00000078137	6.56353	5.87424	4.86022	5.20026	0.0158175	0	7.55665e-14	-1	0.0257024	1
Airn	ENSMUSG00000078247	2.87923	2.8728	3.57371	3.5084	0.976577	0	0.000125949	1	0.987454	0
AW011738	ENSMUSG00000078349	6.08848	6.23552	6.48617	5.50387	0.608679	0	0.174132	0	0.00105587	1
Smim1	ENSMUSG00000078350	6.76321	9.49845	6.13936	7.97327	1.0921e-31	1	0.0166454	0	0.288571	0
Gm4070	ENSMUSG00000078606	6.27555	5.18331	6.97483	5.96427	2.00151e-06	-1	0.0644999	0	0.700619	0
1700024P16Rik	ENSMUSG00000078612	5.77115	6.22692	6.06975	5.55798	0.0899599	0	0.436427	0	0.0326681	1
Trim30c	ENSMUSG00000078616	5.51899	5.52356	6.74237	5.9841	0.981561	0	1.6372e-12	1	0.0592066	0
Slfn1	ENSMUSG00000078763	4.82588	7.93409	5.2995	7.83485	1.12739e-08	1	0.444571	0	0.640075	0
Gm5150	ENSMUSG00000078780	3.15352	4.9796	3.12678	3.7702	1.0924e-07	1	0.856052	0	0.737053	0
Gm9733	ENSMUSG00000078783	6.29627	7.76841	5.96455	6.75559	2.54777e-10	1	0.290134	0	0.441668	0
Gp6	ENSMUSG00000078810	1.94857	1.64044	1.5577	1.54539	0.0979609	0	0.00549036	-1	NA	0
Nlrp12	ENSMUSG00000078817	7.32681	9.76697	5.70202	8.39203	3.7688e-23	1	1.42992e-13	-1	0.354116	0
Ifi47	ENSMUSG00000078920	12.4724	12.0746	13.656	12.7821	9.69202e-05	0	8.28484e-39	0	0.00728542	1
Tgtp2	ENSMUSG00000078921	9.13307	8.20067	11.1333	9.31336	3.72123e-11	0	1.29145e-49	1	0.000905319	1
Serpina3i	ENSMUSG00000079014	4.00652	4.88457	3.50965	3.92676	2.36866e-05	1	0.000391594	-1	0.669028	0
Ifi27l2a	ENSMUSG00000079017	5.71246	4.91759	6.5828	4.49703	0.00718354	0	0.00611108	0	0.00109102	1
Ly6c1	ENSMUSG00000079018	3.27566	2.7902	3.29115	2.87052	0.0027148	-1	0.989855	0	0.751325	0
Insl3	ENSMUSG00000079019	3.79333	4.37312	4.07531	4.41241	0.000380103	1	0.0706708	0	0.497596	0
Prnp	ENSMUSG00000079037	9.75216	11.7741	8.89342	10.6229	1.3621e-37	1	4.4026e-07	0	0.667147	0
Kcnip3	ENSMUSG00000079056	7.19555	5.20738	8.12801	6.32009	2.45784e-29	-1	3.75806e-07	0	0.191876	0
8430423G03Rik	ENSMUSG00000079069	3.58855	3.31608	3.93249	4.05754	0.01946	-1	0.122344	0	0.103569	0
Gm14085	ENSMUSG00000079071	4.89559	3.69797	3.73834	3.62161	9.61637e-05	-1	0.000323537	-1	0.214006	0
Fam155a	ENSMUSG00000079157	1.80791	1.776	2.2074	1.93033	0.470841	0	0.00781321	1	0.963482	0
Ccr5	ENSMUSG00000079227	7.24284	10.0293	9.48188	11.28	1.69551e-30	1	7.63725e-20	1	0.0119204	1
Trim71	ENSMUSG00000079259	2.61481	3.22717	2.68857	2.95037	0.00146892	1	0.445502	0	0.492638	0
Ifit1bl1	ENSMUSG00000079339	4.48711	4.15335	7.26444	6.63532	0.0160281	-1	1.28821e-38	1	0.521323	0
Gbp4	ENSMUSG00000079363	5.40572	4.31683	5.86819	4.99149	2.73576e-10	-1	0.142825	0	0.179107	0
Ms4a6c	ENSMUSG00000079419	8.05865	8.65779	8.93799	8.75875	1.01e-06	0	8.13352e-14	0	5.11497e-05	1
Col4a3	ENSMUSG00000079465	3.62602	5.83528	3.63414	4.41996	3.60853e-15	1	0.952448	0	0.14159	0
Gm13420	ENSMUSG00000079497	2.15137	1.99882	2.34919	2.14542	0.0497991	-1	0.410508	0	0.633211	0
Mpp4	ENSMUSG00000079550	5.50683	4.8124	7.07831	5.41387	0.000179196	0	2.04948e-15	1	0.276748	0
Gm684	ENSMUSG00000079559	1.81332	1.48443	1.57749	1.50626	0.0128967	-1	0.348495	0	NA	0
Gm364	ENSMUSG00000079584	3.85814	3.56277	3.1514	3.20818	0.665616	0	0.0181048	-1	0.774125	0
BC117090	ENSMUSG00000079594	1.98003	2.80265	1.97852	1.99986	1.8457e-05	1	0.99625	0	0.191482	0
Gm5483	ENSMUSG00000079597	4.54609	10.9222	4.41364	6.11698	5.97199e-18	1	0.844246	0	0.014615	1
Prrt4	ENSMUSG00000079654	5.10548	6.8448	4.35763	5.34794	9.63403e-08	1	0.0010951	-1	0.968673	0
Gm13181	ENSMUSG00000081070	3.74862	3.2972	3.14776	3.15528	0.0245105	0	0.000479153	-1	0.489623	0
Gm15821	ENSMUSG00000081512	4.30124	3.68841	4.36673	3.99405	1.55664e-05	-1	0.903914	0	0.367102	0
Gm15467	ENSMUSG00000081594	2.94223	3.31637	3.26358	3.07656	0.049698	1	0.122252	0	0.14976	0
Gm12216	ENSMUSG00000081769	4.25006	4.32233	5.09624	4.73107	0.794515	0	0.00295122	1	0.645037	0
Gm12193	ENSMUSG00000081934	2.77053	4.31403	2.76699	2.98587	3.48672e-09	1	0.99625	0	0.415039	0
Dnmt3c-ps	ENSMUSG00000082079	2.69292	2.35563	2.29508	2.2863	0.108607	0	0.029623	-1	0.668173	0
Gm12250	ENSMUSG00000082292	7.95378	7.10913	9.44906	7.88036	7.3376e-10	0	2.84618e-31	0	0.0143303	1
AA414768	ENSMUSG00000083307	3.48303	3.42117	4.45879	3.55307	0.758285	0	2.22871e-05	1	0.249183	0
Rnf138rt1	ENSMUSG00000083695	3.41923	3.19985	2.8826	2.95815	0.763106	0	0.0416984	-1	0.77389	0
Gm15712	ENSMUSG00000083827	1.87397	1.85483	2.16755	1.98754	0.834679	0	0.0352626	1	0.896374	0
Gm11956	ENSMUSG00000084012	3.94311	4.00108	3.38018	3.52118	0.865834	0	0.00019143	-1	0.704872	0
Gm15666	ENSMUSG00000084399	2.88351	2.91717	3.68511	3.06739	0.811613	0	0.000750493	1	0.400637	0
Mir1904	ENSMUSG00000084651	2.614	2.62436	3.06451	2.68364	0.929525	0	0.0151796	1	0.532718	0
Gm24140	ENSMUSG00000084722	3.3724	3.34655	5.55917	4.05258	0.968617	0	1.71063e-10	1	0.531926	0
Gm11342	ENSMUSG00000084788	3.27262	3.65022	3.72218	3.85507	0.00371283	1	0.0012717	1	0.230559	0
Gm16194	ENSMUSG00000084956	10.6258	9.97572	10.3543	10.2481	4.41475e-07	0	0.0944404	0	0.0351955	1
1700060J05Rik	ENSMUSG00000084970	1.06998	1.06829	1.34196	1.15254	NA	0	0.00732113	1	NA	0
Gm13842	ENSMUSG00000084992	4.11716	4.55087	4.831	5.17314	0.00378738	0	7.4595e-06	1	0.5462	0
BB031773	ENSMUSG00000085041	2.00513	2.12423	2.13277	2.47159	0.0377146	1	0.0353158	1	0.703781	0
Ict1os	ENSMUSG00000085072	3.92952	4.1538	4.52638	4.54195	0.250248	0	0.00180715	1	0.650591	0
5031425F14Rik	ENSMUSG00000085129	2.6769	2.32551	2.37217	2.31655	0.024392	-1	0.103585	0	0.643909	0
Gm16206	ENSMUSG00000085174	2.59527	2.73232	2.89053	2.89678	0.154505	0	0.0141025	1	0.571992	0
AI838599	ENSMUSG00000085180	2.51057	2.97113	2.46639	2.88292	0.00224412	1	0.514051	0	0.745092	0
Gm12709	ENSMUSG00000085181	3.65459	4.1934	4.12215	5.29895	0.000364226	1	0.00162732	1	0.766211	0
Gm15581	ENSMUSG00000085264	1.73291	1.41434	1.4672	1.38913	0.0240688	-1	0.16885	0	NA	0
Gm16104	ENSMUSG00000085327	4.38458	3.95699	3.66493	3.44993	0.0817318	0	0.000259362	-1	0.772462	0
Gm16150	ENSMUSG00000085391	3.46505	3.60344	4.03519	3.68368	0.435225	0	0.0108144	1	0.380252	0
Gm16348	ENSMUSG00000085445	2.42078	2.78128	2.46143	3.03753	0.000378395	1	0.392659	0	0.786589	0
Gm13053	ENSMUSG00000085574	2.85905	2.4352	2.3249	2.34435	0.0135139	-1	0.000498185	-1	0.437714	0
Gm11697	ENSMUSG00000085629	3.87663	3.39706	4.1812	3.51126	0.000497917	-1	0.263807	0	0.969243	0
Gm15290	ENSMUSG00000085634	3.32233	4.36957	3.34453	3.99677	1.10385e-06	1	0.907962	0	0.678395	0
Gm16193	ENSMUSG00000085672	2.42995	2.78086	2.50401	2.69502	0.0062104	1	0.518821	0	0.634629	0
Mecomos	ENSMUSG00000085702	3.03177	3.06817	4.05075	3.69125	0.452611	0	5.21507e-06	1	0.540266	0
4930455G09Rik	ENSMUSG00000085761	1.86794	1.7392	1.63087	1.67058	0.507301	0	0.0489257	-1	NA	0
Gm15392	ENSMUSG00000085857	2.60378	3.10457	2.53346	2.65155	0.0107095	1	0.659594	0	0.780834	0
1700057H21Rik	ENSMUSG00000086007	3.22067	3.12141	4.07955	3.79506	0.225765	0	9.89786e-07	1	0.706439	0
Gm12694	ENSMUSG00000086251	1.66168	2.12933	1.67468	1.63417	0.0072479	1	0.91717	0	0.0489334	1
Gm11345	ENSMUSG00000086344	2.03104	2.22623	2.21773	2.28054	0.0276597	1	0.0359212	1	0.351268	0
Gm16158	ENSMUSG00000086410	0.813933	0.833337	1.02721	0.869486	NA	0	0.0375872	1	NA	0
4933431K23Rik	ENSMUSG00000086451	1.59401	1.59146	1.93012	1.78072	0.98002	0	0.00107008	1	NA	0
Gm15835	ENSMUSG00000086464	2.10696	1.93045	2.14612	2.12215	0.036668	-1	0.929674	0	0.360984	0
Gm13372	ENSMUSG00000086560	2.19874	2.63459	2.21839	2.24233	0.00886398	1	0.909964	0	0.405643	0
Gm16548	ENSMUSG00000086593	2.77061	3.14059	2.8092	2.85336	0.0329303	1	0.913947	0	0.583853	0
Gm15408	ENSMUSG00000086610	2.39566	2.18465	2.4852	2.25509	0.0388188	-1	0.809711	0	0.792498	0
Gm15883	ENSMUSG00000086868	1.41033	1.58213	1.4355	1.65903	0.0189141	1	0.66693	0	NA	0
Bcas1os2	ENSMUSG00000086999	2.61246	2.35007	2.6905	2.34252	0.033145	-1	0.879684	0	0.896572	0
Gm13387	ENSMUSG00000087028	2.46593	2.52889	2.24725	2.59492	0.856316	0	0.00613429	-1	0.0520399	0
Dhrs13os	ENSMUSG00000087050	2.48211	2.78534	2.55062	2.76147	0.0149057	1	0.585216	0	0.717407	0
Gm11714	ENSMUSG00000087113	3.92696	3.88331	3.24475	3.24113	0.880318	0	8.59019e-06	-1	0.99403	0
Gm15133	ENSMUSG00000087175	4.09007	4.10854	4.70265	4.03237	0.920044	0	0.000425629	0	0.0346622	1
Gm13431	ENSMUSG00000087187	5.8188	6.17074	4.61161	5.01953	0.289232	0	1.21927e-07	-1	0.773761	0
Gm5699	ENSMUSG00000087346	2.15729	2.4877	2.14366	2.44012	0.0172956	1	0.903169	0	0.942706	0
Gm16091	ENSMUSG00000087502	3.10292	3.48498	3.49668	3.41739	0.00372034	1	0.0038767	1	0.0533674	0
Gm16174	ENSMUSG00000087593	3.42653	3.94424	3.60247	3.64913	0.00292724	1	0.298042	0	0.223853	0
1500009L16Rik	ENSMUSG00000087651	6.1098	4.99001	6.07862	5.28694	2.28965e-11	-1	0.935037	0	0.50422	0
Gm15845	ENSMUSG00000087689	2.65151	3.60362	2.58577	2.65702	1.41779e-05	1	0.527991	0	0.590282	0
Tnfsf13	ENSMUSG00000089669	4.16507	3.73128	3.5658	3.5481	0.0429715	0	0.00133153	-1	0.600605	0
Gm15756	ENSMUSG00000089781	1.51403	1.88409	1.49964	1.59864	0.0106553	1	0.868125	0	NA	0
Bcl2a1b	ENSMUSG00000089929	4.32517	3.72816	4.29827	3.97135	0.000135066	-1	0.967517	0	0.500061	0
Rnf224	ENSMUSG00000089953	2.6685	2.25816	2.55648	2.41504	0.000323697	-1	0.843191	0	0.0933165	0
Cd200r2	ENSMUSG00000090176	2.73911	2.69001	3.30463	3.00371	0.615661	0	0.000760879	1	0.961937	0
Ifi203-ps	ENSMUSG00000090222	3.07671	3.00427	3.73737	3.65006	0.420204	0	3.53195e-05	1	0.7365	0
Mndal	ENSMUSG00000090272	9.98718	9.05824	12.0852	10.7078	1.79347e-12	0	8.63846e-61	1	0.293123	0
Lrrc10b	ENSMUSG00000090291	2.68241	2.66529	3.38519	3.07747	0.942616	0	0.000713991	1	0.878824	0
Teddm3	ENSMUSG00000090356	2.96816	3.35178	2.98259	4.6124	0.000239994	1	0.858802	0	0.683205	0
Mir99ahg	ENSMUSG00000090386	4.85688	4.7334	6.37544	4.88476	0.842757	0	3.05301e-06	1	0.0470066	1
A930033H14Rik	ENSMUSG00000090622	6.33829	5.1569	6.631	5.9811	8.85654e-07	-1	0.547752	0	0.348286	0
Gm8378	ENSMUSG00000090722	1.4691	1.64279	1.59881	1.54773	0.0497702	1	0.118534	0	NA	0
A930018M24Rik	ENSMUSG00000091089	2.15178	1.81071	1.95473	1.85051	0.0158129	-1	0.491539	0	0.624444	0
Gm6548	ENSMUSG00000091549	7.59206	7.77674	8.40416	7.53523	0.466878	0	1.49469e-05	0	0.000557904	1
Phf11b	ENSMUSG00000091649	5.30299	4.76981	6.24302	4.56602	0.0345295	0	0.000261639	0	0.00443131	1
Apol11a	ENSMUSG00000091650	2.56793	3.38331	2.5659	2.96273	1.18693e-06	1	0.99625	0	0.805978	0
Tcrg-C3	ENSMUSG00000091682	3.11531	3.03797	4.41305	2.92994	0.700616	0	4.79483e-06	1	0.00164882	1
Apol11b	ENSMUSG00000091694	4.25828	9.06393	4.26082	7.74958	3.61547e-22	1	0.856039	0	0.615978	0
Siah3	ENSMUSG00000091722	2.70463	2.82422	2.98042	3.70891	0.0625779	0	0.00393862	1	0.756417	0
Gbp11	ENSMUSG00000092021	3.87375	3.45119	4.69912	3.7391	0.00256541	-1	0.000994733	0	0.968769	0
Peg10	ENSMUSG00000092035	4.92843	5.88155	7.74597	7.06693	2.19639e-10	1	5.83874e-51	1	1.19334e-13	1
Gm20443	ENSMUSG00000092219	3.6095	3.55982	2.99631	3.02152	0.9278	0	0.000154579	-1	0.896993	0
Serpinb10	ENSMUSG00000092572	6.29049	6.5601	6.93837	5.0264	0.349269	0	0.00305619	0	4.75548e-16	1
Mirt2	ENSMUSG00000092920	3.37794	4.59558	3.18983	3.36737	8.00145e-05	1	0.311908	0	0.594793	0
Ighv1-76	ENSMUSG00000093896	2.20099	2.11836	2.87685	2.2021	0.141999	0	0.00479501	1	0.929723	0
Mrgpra2a	ENSMUSG00000093973	3.92245	5.2889	3.82009	4.74669	2.38692e-11	1	0.659635	0	0.890514	0
Ighv1-80	ENSMUSG00000094075	2.02826	2.00913	2.59123	2.11828	0.7559	0	0.0033178	1	0.7831	0
Gm5294	ENSMUSG00000094504	2.98205	2.87679	2.65754	2.7873	0.628702	0	0.014323	-1	0.492403	0
Ighv1-81	ENSMUSG00000094689	1.14544	1.18245	1.38083	1.2389	NA	0	0.0150732	1	NA	0
Gm5416	ENSMUSG00000094733	3.37457	7.32016	3.33957	3.79972	4.48984e-14	1	0.842567	0	0.164043	0
BC147527	ENSMUSG00000094796	5.66401	4.44322	7.01784	5.07919	1.4888e-08	-1	2.29235e-06	0	0.971685	0
Muc3a	ENSMUSG00000094840	3.48207	3.60665	3.9957	3.75971	0.543969	0	0.00790402	1	0.557991	0
Ighv1-56	ENSMUSG00000094862	2.19638	2.19154	2.84366	2.36116	0.979273	0	0.000327778	1	0.714017	0
Ighv1-84	ENSMUSG00000094940	1.70921	1.69208	2.17012	1.79706	0.760348	0	0.0041155	1	0.829566	0
Sirpb1b	ENSMUSG00000095028	2.8623	3.84186	2.85935	3.48293	8.50118e-05	1	0.99625	0	0.892451	0
Edaradd	ENSMUSG00000095105	4.1023	3.8255	5.43848	5.17417	0.0446137	0	4.46121e-10	1	0.516703	0
Ighv1-82	ENSMUSG00000095127	3.5306	3.70059	5.18358	3.70137	0.223708	0	1.8763e-13	1	1.82281e-06	1
Gm25465	ENSMUSG00000095319	1.34033	1.78133	1.33962	1.35688	0.00191218	1	0.99625	0	NA	0
2010005H15Rik	ENSMUSG00000095620	3.54956	7.34696	3.5093	3.9778	2.23853e-20	1	0.92258	0	0.00262097	1
Trav7n-4	ENSMUSG00000095736	3.55477	4.1247	3.27889	3.91947	0.00739937	0	0.0182047	-1	0.291436	0
Sirpb1a	ENSMUSG00000095788	2.14602	2.64634	2.11323	2.39482	0.0102269	1	0.644262	0	0.927198	0
1700036A12Rik	ENSMUSG00000095956	1.32977	1.32737	1.73474	1.38732	0.981954	0	0.00445282	1	NA	0
A630095N17Rik	ENSMUSG00000096094	4.07326	4.17104	5.06761	5.16473	0.538628	0	9.86462e-09	1	0.864947	0
Ighv1-85	ENSMUSG00000096150	1.86969	1.85019	2.46246	1.94563	0.758766	0	0.00128401	1	0.73698	0
Gm23306	ENSMUSG00000096186	1.38596	1.86654	1.3852	1.38709	0.0028556	1	0.996262	0	NA	0
Samd11	ENSMUSG00000096351	4.72317	5.95274	4.67172	4.77116	6.7803e-07	1	0.916081	0	0.0318825	1
Ighv1-77	ENSMUSG00000096452	3.70562	3.36597	5.22176	3.83146	0.0087301	-1	2.55489e-13	1	0.875121	0
Moap1	ENSMUSG00000096458	2.03142	2.06392	2.35995	2.25947	0.630525	0	0.0152078	1	0.712164	0
Mrgpra2b	ENSMUSG00000096719	5.62479	7.92767	5.26291	7.17453	4.04215e-20	1	0.137475	0	0.931879	0
Platr7	ENSMUSG00000097076	3.09065	2.849	2.72331	2.8538	0.324416	0	0.0354395	-1	0.425461	0
Gm19705	ENSMUSG00000097113	3.07692	3.64295	3.15732	3.21148	0.00241188	1	0.751483	0	0.316046	0
Gm26698	ENSMUSG00000097208	2.98741	3.38511	3.00307	3.11783	0.0363266	1	0.958048	0	0.667147	0
Gm26732	ENSMUSG00000097344	4.0118	3.90109	5.65875	5.87982	0.433731	0	2.57163e-14	1	0.604669	0
C030034L19Rik	ENSMUSG00000097365	7.07318	6.35336	8.76571	8.08123	0.00294016	0	2.53697e-15	1	0.900155	0
Gm26785	ENSMUSG00000097390	3.0215	3.25087	3.42211	3.22671	0.143574	0	0.0199023	1	0.263134	0
Mirg	ENSMUSG00000097391	1.82919	1.94508	1.87082	2.3114	0.0435869	1	0.438518	0	0.977986	0
Gm26781	ENSMUSG00000097433	4.31931	4.13038	8.5472	6.87836	0.165269	0	1.09671e-50	1	0.964916	0
Rian	ENSMUSG00000097451	4.30799	5.84891	5.27457	7.50881	1.00415e-13	1	3.68661e-08	1	0.448066	0
Gm26583	ENSMUSG00000097476	3.46605	3.01191	3.36459	2.95865	0.0490601	-1	0.924323	0	0.895105	0
Gm17322	ENSMUSG00000097604	2.56033	2.31514	2.20887	2.20029	0.297875	0	0.0387602	-1	0.780637	0
Gm26562	ENSMUSG00000097621	1.89922	1.89581	2.24307	2.22941	0.980291	0	0.00143925	1	0.996681	0
Gm16617	ENSMUSG00000097633	4.45647	5.39503	4.44192	5.52778	4.54995e-05	1	0.988304	0	0.948389	0
Gm26740	ENSMUSG00000097705	5.70104	6.60691	5.56702	5.42388	0.000553902	0	0.829589	0	0.0354319	1
2310015A10Rik	ENSMUSG00000097729	6.04703	6.98929	6.28369	6.34396	1.47311e-06	0	0.409582	0	0.0144074	1
D030040B21Rik	ENSMUSG00000097744	2.8223	2.7364	3.66803	2.97468	0.402904	0	0.000162725	1	0.825015	0
5730420D15Rik	ENSMUSG00000097766	4.39463	4.35204	5.73595	5.24679	0.876131	0	1.23472e-13	1	0.651492	0
A930007I19Rik	ENSMUSG00000097855	6.84339	8.63239	6.48897	7.01424	1.3384e-23	1	0.109269	0	0.000198268	1
Gm26601	ENSMUSG00000097859	3.22367	3.27939	3.74761	3.63232	0.771851	0	0.020569	1	0.805978	0
Gm16894	ENSMUSG00000097899	3.54183	4.06735	3.16133	3.41479	0.0891542	0	0.00840099	-1	0.74176	0
Gm26577	ENSMUSG00000097923	3.30095	3.29874	3.7929	3.48807	0.980291	0	0.0305607	1	0.727989	0
Gm26578	ENSMUSG00000097928	1.87646	1.92325	2.13464	2.20475	0.234577	0	0.00197266	1	0.651492	0
A430106G13Rik	ENSMUSG00000098206	2.53268	2.60165	2.89209	2.68682	0.590402	0	0.0320323	1	0.590177	0
Mir7688	ENSMUSG00000098679	4.05585	4.81277	3.98786	4.27072	0.00157954	1	0.870226	0	0.651492	0
Mir6386	ENSMUSG00000098766	2.94458	2.90411	3.38027	3.45252	0.735393	0	0.00232194	1	0.795232	0
Gm27211	ENSMUSG00000098875	1.49021	1.51976	1.71771	1.71497	0.475886	0	0.0177637	1	NA	0
Gm18852	ENSMUSG00000099241	2.38602	2.17023	2.59948	2.28792	0.0173396	-1	0.504214	0	0.651492	0
Gm17767	ENSMUSG00000099413	3.36884	3.55696	3.9874	3.80262	0.237593	0	0.00116893	1	0.489308	0
Gm5960	ENSMUSG00000099775	7.35927	5.35898	6.94333	4.99733	3.80028e-22	-1	0.162268	0	0.793345	0
Gm29458	ENSMUSG00000099847	3.08613	3.25964	2.81178	3.04208	0.534284	0	0.0336055	-1	0.626586	0
1700018L02Rik	ENSMUSG00000100075	4.35525	4.57439	5.17099	4.76645	0.293894	0	2.23158e-05	1	0.192786	0
1810008I18Rik	ENSMUSG00000100094	5.29298	5.07983	4.62302	5.2009	0.352327	0	6.70825e-05	0	0.00415393	1
A530053M12Rik	ENSMUSG00000100247	2.03984	2.03511	2.79359	2.11968	0.979273	0	7.71366e-06	1	0.513635	0
2310069B03Rik	ENSMUSG00000100291	3.70329	5.19115	3.646	5.01237	2.46545e-12	1	0.672962	0	0.826009	0
Gm28818	ENSMUSG00000101211	1.62196	1.61921	1.82695	1.96548	0.980536	0	0.0158454	1	NA	0
Gm28180	ENSMUSG00000101295	1.05806	1.08426	1.26231	1.17873	NA	0	0.0326056	1	NA	0
Ms4a4a	ENSMUSG00000101389	2.49441	3.22925	2.52222	2.75309	0.000882693	1	0.822399	0	0.579207	0
1600010M07Rik	ENSMUSG00000101585	4.42406	3.62927	3.6006	3.40691	0.000122213	-1	5.52193e-05	-1	0.709198	0
Gm29017	ENSMUSG00000101586	2.90498	2.87533	3.34665	2.96187	0.861861	0	0.0106389	1	0.616822	0
Gm5733	ENSMUSG00000101739	4.5408	3.93426	3.57539	3.3321	0.145857	0	0.00171953	-1	0.649	0
D130051D11Rik	ENSMUSG00000101828	2.84917	2.76849	3.41479	3.10408	0.379692	0	0.000241302	1	0.953326	0
Bcl2a1a	ENSMUSG00000102037	6.30164	5.26218	6.84707	6.47315	1.19836e-08	0	0.0279842	0	0.0234886	1
Gm10344	ENSMUSG00000102207	2.47073	2.6047	2.63905	3.26942	0.0196309	1	0.0109394	1	0.764143	0
D330025C20Rik	ENSMUSG00000102260	2.69963	2.55672	3.20601	2.77056	0.098791	0	0.00554114	1	0.829294	0
9430053O09Rik	ENSMUSG00000102344	1.28478	1.31121	1.61398	1.30134	0.626206	0	0.0360401	1	NA	0
Ighv8-7	ENSMUSG00000102381	1.07151	1.0567	1.31449	1.13966	NA	0	0.0426182	1	NA	0
Gm38197	ENSMUSG00000102460	4.44899	4.57912	6.30036	5.75905	0.533393	0	1.64141e-13	1	0.335393	0
Gm37844	ENSMUSG00000102615	2.27098	2.25085	2.67569	2.48958	0.843134	0	0.0141197	1	0.947263	0
Gm37899	ENSMUSG00000102657	2.93878	3.34953	2.93521	4.2825	0.00283505	1	0.99625	0	0.66543	0
Gm38252	ENSMUSG00000102786	3.45507	3.0338	3.47198	3.17369	0.00873743	-1	0.957971	0	0.709198	0
C130023A14Rik	ENSMUSG00000102854	1.62209	1.58616	2.11083	1.63919	0.528289	0	0.0242723	1	0.786318	0
5830415G21Rik	ENSMUSG00000102895	1.18304	1.23339	1.34208	1.34523	NA	0	0.0486238	1	NA	0
Gm37552	ENSMUSG00000102941	3.56535	3.43205	5.22136	4.21413	0.216303	0	4.60042e-08	1	0.994435	0
Gm34727	ENSMUSG00000102984	3.63167	3.58795	4.28947	3.72324	0.88159	0	0.00400008	1	0.535865	0
Gm2238	ENSMUSG00000103138	3.06614	3.42457	3.30593	3.33888	0.0199997	1	0.1307	0	0.423339	0
Gm37642	ENSMUSG00000103197	5.17404	5.82567	6.34491	6.08641	0.0100408	0	3.33182e-05	1	0.0731379	0
Ighv1-23	ENSMUSG00000103290	4.53007	3.52598	3.45191	3.34331	7.02493e-06	-1	7.64536e-07	-1	0.423339	0
Gm37800	ENSMUSG00000103308	2.09841	2.67264	2.09713	2.33009	8.67154e-05	1	0.99625	0	0.80872	0
Gm37755	ENSMUSG00000103382	5.45291	4.65717	6.04299	5.79036	9.65524e-06	0	0.0148621	0	0.0476228	1
Gm37537	ENSMUSG00000103420	2.26789	2.04177	2.3662	2.15212	0.0174715	-1	0.790289	0	0.594017	0
Gm7019	ENSMUSG00000103439	2.84316	2.81656	3.80367	3.04196	0.845012	0	2.69898e-05	1	0.625312	0
A730089K16Rik	ENSMUSG00000103529	6.09957	6.58682	7.33478	6.45255	0.0066116	0	9.04655e-15	0	3.02327e-08	1
Gm38215	ENSMUSG00000103556	4.26075	4.25333	5.1658	5.78108	0.981693	0	1.40058e-05	1	0.649772	0
Gm37352	ENSMUSG00000103593	8.9889	8.71108	7.32862	7.28599	0.441499	0	9.87729e-11	-1	0.867155	0
A430034D21Rik	ENSMUSG00000103594	1.82417	1.84928	2.22028	2.04439	0.570285	0	0.0013765	1	0.649772	0
Gm37242	ENSMUSG00000103630	2.55826	2.57824	2.90069	2.81297	0.902139	0	0.0348654	1	0.863369	0
Gm37652	ENSMUSG00000103738	2.37413	2.4156	3.01219	2.70838	0.274549	0	3.32636e-05	1	0.372237	0
Gm37527	ENSMUSG00000103788	1.67204	1.91002	1.67173	1.92185	0.0276395	1	0.99625	0	NA	0
Gm37063	ENSMUSG00000103805	1.34764	1.37165	1.72514	1.33361	0.675379	0	0.0303867	1	NA	0
Gm19026	ENSMUSG00000103845	2.43151	2.14205	2.64657	2.17753	0.00110406	-1	0.624779	0	0.846976	0
Gm38071	ENSMUSG00000103916	1.76802	1.80779	2.25418	1.79462	0.492434	0	0.00359933	1	0.125885	0
Gm36963	ENSMUSG00000103932	1.46914	1.47825	1.90611	1.52861	0.830456	0	0.00114724	1	NA	0
Gm38026	ENSMUSG00000103999	2.28446	1.98015	2.14764	2.06536	0.0495106	-1	0.74511	0	0.606045	0
Gm6525	ENSMUSG00000104043	2.2277	2.19284	2.67796	2.47503	0.558212	0	0.00602973	1	0.903744	0
Gm37024	ENSMUSG00000104079	3.61567	3.65455	4.88442	4.50098	0.74819	0	1.03462e-08	1	0.640075	0
Gm10513	ENSMUSG00000104466	1.97152	2.51671	1.92838	2.02264	0.005144	1	0.42727	0	0.921034	0
Gm38066	ENSMUSG00000104486	2.44866	2.47122	3.24044	2.75499	0.547646	0	2.74596e-06	1	0.459097	0
4921511C10Rik	ENSMUSG00000104585	5.10481	4.95793	6.26007	6.06939	0.645623	0	1.21006e-06	1	0.997086	0
Gm42555	ENSMUSG00000104701	2.7372	3.11591	2.8146	3.09634	0.0207282	1	0.631198	0	0.764143	0
Gbp6	ENSMUSG00000104713	4.15438	3.6013	5.55438	3.7412	0.000133494	-1	5.39443e-13	1	0.351571	0
Gm36448	ENSMUSG00000104788	1.5812	1.58985	1.99563	1.62623	0.830934	0	0.00340755	1	NA	0
1700016F12Rik	ENSMUSG00000104955	4.72674	6.71288	4.9103	6.65515	5.6409e-24	1	0.443819	0	0.623287	0
Trgj1	ENSMUSG00000104962	6.25886	4.76587	7.21985	6.08831	3.21843e-18	-1	2.29978e-07	0	0.00579279	1
Gm43717	ENSMUSG00000105089	1.12522	1.15003	1.32254	1.26661	NA	0	0.0258227	1	NA	0
Ighv1-79	ENSMUSG00000105123	1.49436	1.49207	1.84763	1.57327	0.98066	0	0.0141258	1	NA	0
Gm42515	ENSMUSG00000105378	3.80332	4.20527	4.54156	4.39026	0.036613	1	0.00204805	1	0.230559	0
Gm43653	ENSMUSG00000105447	5.40701	5.89406	6.36409	6.17054	0.00566068	0	4.23e-08	0	0.0339224	1
Gbp5	ENSMUSG00000105504	8.16103	7.00194	10.88	10.4402	9.89358e-05	0	3.09529e-22	1	0.375771	0
Gm42586	ENSMUSG00000105550	3.84615	3.91347	4.49349	4.3196	0.685278	0	0.00118528	1	0.690209	0
Gm42889	ENSMUSG00000105650	2.6853	2.64773	2.3775	2.46231	0.933269	0	0.0208818	-1	0.681556	0
Gm43385	ENSMUSG00000105715	1.7777	1.75905	2.07373	1.97082	0.755115	0	0.0259745	1	0.953822	0
Ighv1-83	ENSMUSG00000105757	0.964802	0.977098	1.27149	0.980392	NA	0	0.00982725	1	NA	0
Gm43654	ENSMUSG00000105804	5.58418	5.72669	7.22025	7.04882	0.670492	0	1.19546e-10	1	0.733662	0
Gm42776	ENSMUSG00000105889	4.37765	3.8169	3.24811	3.21018	0.117082	0	4.19415e-07	-1	0.940372	0
Gm10440	ENSMUSG00000105912	2.01721	2.49211	2.01605	2.28767	0.000204555	1	0.99625	0	0.877414	0
Gm43194	ENSMUSG00000106139	3.00563	2.56838	2.67044	2.58548	0.00513902	-1	0.107764	0	0.573805	0
Gm42992	ENSMUSG00000106320	4.00372	3.47368	3.93107	3.42386	0.0324885	-1	0.961186	0	0.938828	0
Gm43011	ENSMUSG00000106475	3.96327	4.70216	4.65023	4.79074	1.42049e-05	1	7.01811e-05	1	0.020907	1
Ighv1-73	ENSMUSG00000106599	1.95711	1.83491	2.21137	1.96204	0.0271105	-1	0.202389	0	0.637695	0
Gm43181	ENSMUSG00000106609	3.44381	5.17865	3.3653	4.14789	3.58678e-10	1	0.528652	0	0.916713	0
Gm20559	ENSMUSG00000106734	7.09522	6.75234	8.44694	6.62887	0.163367	0	1.87204e-11	0	1.11616e-05	1
Gm43482	ENSMUSG00000106757	3.86207	4.45684	4.11509	4.39037	0.0034431	1	0.289385	0	0.592978	0
Gm42571	ENSMUSG00000107109	2.97381	3.2625	3.33603	3.04661	0.0807957	0	0.0413107	1	0.0561456	0
Gm43323	ENSMUSG00000107390	3.36926	3.69258	3.97113	3.92262	0.00712854	1	2.91143e-05	1	0.0855673	0
Gm44029	ENSMUSG00000107479	2.8247	2.73192	3.97757	2.97934	0.105342	0	6.52187e-06	1	0.962146	0
Gm44065	ENSMUSG00000107502	3.61639	3.23798	3.56769	3.61988	0.00447797	-1	0.900754	0	0.0924585	0
Gm31520	ENSMUSG00000107653	3.25746	2.97018	3.46512	3.1645	0.0107474	-1	0.394609	0	0.700619	0
Gm43904	ENSMUSG00000107849	3.46551	2.97374	3.43629	3.01144	0.00109926	-1	0.96015	0	0.85136	0
Gm44250	ENSMUSG00000107881	5.39237	5.50611	6.62451	5.71643	0.668877	0	2.39055e-11	1	0.00372534	1
4921529L05Rik	ENSMUSG00000108060	6.32056	5.65167	4.57322	5.05864	0.000147669	0	3.46027e-24	-1	4.25915e-06	1
Gm44210	ENSMUSG00000108079	3.51951	3.55215	5.05618	4.11115	0.724346	0	1.15687e-12	1	0.114948	0
Gm44766	ENSMUSG00000108814	3.36865	4.47045	3.43039	4.67422	1.55815e-08	1	0.196424	0	0.563272	0
Gm35147	ENSMUSG00000108849	3.51916	3.36715	2.92512	2.92794	0.771182	0	0.0154351	-1	0.93026	0
Gm44861	ENSMUSG00000108897	1.4765	1.77896	1.43261	1.52002	0.0478463	1	0.426166	0	NA	0
Gm7972	ENSMUSG00000109032	5.12343	4.96062	7.52394	8.12474	0.488275	0	2.83924e-26	1	0.213067	0
Gm45067	ENSMUSG00000109039	3.12589	2.6038	3.06473	2.72824	0.000375987	-1	0.915176	0	0.321768	0
Gm44571	ENSMUSG00000109046	0.904895	0.973532	1.09184	0.95356	NA	0	0.0424512	1	NA	0
Gm44789	ENSMUSG00000109054	3.5072	3.31667	5.06933	4.09598	0.0111863	-1	8.46037e-09	1	0.54922	0
Gm45145	ENSMUSG00000109076	2.51799	3.0939	2.5162	3.05152	2.11538e-05	1	0.99625	0	0.983789	0
Gm44653	ENSMUSG00000109149	1.79339	2.01927	1.9847	1.89656	0.0210802	1	0.0449859	1	NA	0
Gm18806	ENSMUSG00000109519	2.48575	2.37304	2.29874	2.66544	0.482308	0	0.1307	0	0.0461768	1
Gm45597	ENSMUSG00000109608	2.09555	1.91158	2.32494	1.98751	0.00581267	-1	0.326054	0	0.689119	0
Gm45493	ENSMUSG00000109784	1.6509	1.44524	1.56797	1.57521	0.0109374	-1	0.81174	0	NA	0
Gm45714	ENSMUSG00000109866	1.79139	1.78889	2.15335	1.98721	0.980291	0	0.000803056	1	0.899137	0
4930543E12Rik	ENSMUSG00000110009	2.53417	3.17075	2.61259	2.94541	8.20136e-05	1	0.157922	0	0.291966	0
Gm45294	ENSMUSG00000110068	2.13848	2.13633	2.4517	2.27729	0.98426	0	0.0296571	1	0.791435	0
Gm45329	ENSMUSG00000110115	2.13318	2.40431	2.16806	2.32984	0.0317976	1	0.798891	0	0.763795	0
Gm45621	ENSMUSG00000110125	1.08341	0.878786	0.852289	0.894901	NA	0	0.00978804	-1	NA	0
Gm45424	ENSMUSG00000110341	2.19548	2.55131	2.24922	2.54021	0.00362061	1	0.429933	0	0.651286	0
Gm45518	ENSMUSG00000110368	2.72905	3.44219	2.69606	3.25928	0.000307514	1	0.603978	0	0.824175	0
Gm45757	ENSMUSG00000110426	4.04313	3.84674	3.46127	3.57681	0.591983	0	0.00266526	-1	0.619709	0
Gm45879	ENSMUSG00000110495	2.33777	2.52731	2.55512	2.74282	0.0201896	1	0.0159398	1	0.436741	0
AC158630.1	ENSMUSG00000110737	2.38167	2.22671	2.86217	2.33754	0.0147603	-1	0.0402359	1	0.767573	0
AC153729.1	ENSMUSG00000110758	1.33466	1.33234	1.73312	1.39113	0.981561	0	0.00379671	1	NA	0
CAAA01194877.1	ENSMUSG00000111212	3.7271	3.50692	4.82105	3.5514	0.412918	0	0.00202081	1	0.307739	0
AC133947.2	ENSMUSG00000111348	3.02244	3.71581	3.02701	3.1467	0.00178868	1	0.952871	0	0.432842	0
AC153959.1	ENSMUSG00000111361	2.27642	2.54432	2.33429	2.47384	0.0317505	1	0.671159	0	0.703725	0
AC151971.9	ENSMUSG00000111378	3.23951	3.82501	3.40703	3.57912	0.000904052	1	0.313346	0	0.395385	0
AC156163.1	ENSMUSG00000111505	3.92993	4.31029	4.3588	4.03362	0.0535493	0	0.0344988	0	0.039268	1
AC137843.1	ENSMUSG00000111631	1.80826	1.8245	2.08163	1.99905	0.786054	0	0.0475475	1	0.811031	0
AC100386.1	ENSMUSG00000111752	5.87972	6.32551	4.72426	5.43201	0.0606292	0	2.52371e-11	-1	0.246684	0
AC112680.3	ENSMUSG00000111761	2.27214	1.91539	2.10805	1.97397	0.00746687	-1	0.708278	0	0.539898	0
AC159809.2	ENSMUSG00000111840	4.17393	3.4597	3.10575	3.24257	0.0794312	0	4.17769e-05	-1	0.141616	0
AC108401.1	ENSMUSG00000111933	1.40279	1.78949	1.37341	1.40514	0.0340726	1	0.667869	0	NA	0
AC133174.1	ENSMUSG00000112030	4.68952	4.31698	3.95893	4.21971	0.306488	0	0.00161461	-1	0.286342	0
AC132332.1	ENSMUSG00000112095	3.95325	3.92529	4.84554	5.26562	0.973768	0	0.000479713	1	0.81075	0
AC110381.3	ENSMUSG00000112417	2.74805	2.88882	3.35185	3.27807	0.0119274	1	8.48656e-06	1	0.0743427	0
AC124171.1	ENSMUSG00000112983	1.99035	2.28297	1.96149	2.16366	0.0352071	1	0.784347	0	0.946003	0
AC125409.1	ENSMUSG00000113003	4.05281	4.27287	4.43187	3.8213	0.460645	0	0.206447	0	0.0285879	1
AC159261.1	ENSMUSG00000113010	4.95509	5.08814	4.21638	4.36387	0.69165	0	9.39669e-05	-1	0.886644	0
AC118222.2	ENSMUSG00000113101	2.30197	2.33262	2.01703	2.12882	0.898767	0	0.00201319	-1	0.373712	0
AC173210.1	ENSMUSG00000113290	2.38829	3.13487	2.38643	2.72823	1.82388e-05	1	0.99625	0	0.798403	0
AC173210.2	ENSMUSG00000113309	2.08503	2.48051	2.06906	2.3929	0.00218112	1	0.854491	0	0.921968	0
AC121583.1	ENSMUSG00000113701	3.83267	6.15285	3.70986	5.43834	1.90449e-14	1	0.0749558	0	0.600901	0
CT009757.6	ENSMUSG00000113853	5.92365	6.10002	7.38811	7.28472	0.421611	0	9.81366e-17	1	0.640075	0
AC173210.4	ENSMUSG00000113960	1.70579	2.01235	1.70496	1.96118	0.00132588	1	0.99625	0	NA	0
AC133083.4	ENSMUSG00000114190	1.42045	1.44618	1.72722	1.49242	0.663754	0	0.0478668	1	NA	0
