# Supplementary material for: Myeloid lineage enhancers drive oncogene synergy in CEBPA/CSF3R mutant acute myeloid leukemia
Source: Nat Commun. 2019 Nov 29;10:5455. doi: 10.1038/s41467-019-13364-2 (PMC6884457; doi:10.1038/s41467-019-13364-2)
Supplement: Supplementary file 5 — Supplementary Data 2 [file 41467_2019_13364_MOESM5_ESM.xlsx]

## Sheet: TARGET HD Clinical Annotation
# Supplementary Data File 2. RNA Sequencing Results for TARGET Pediatric AML Samples.
ID	CSF3R	CEBPA	Sample.Classification	Blast..	CEBPA mono/biallelic
PASFLM	Y787*	No	CSF3R mutant	NA	NA
PARXNG	T618I	Yes	CEBPA/CSF3R mutant	NA	biallelic
PANLIR	T618I	Yes	CEBPA/CSF3R mutant	21	biallelic
PANTPW	No	Yes	CEBPA mutant	NA	biallelic
PANINI	No	Yes	CEBPA mutant	86	biallelic
PANCSC	No	Yes	CEBPA mutant	NA	biallelic
PANNJI	No	Yes	CEBPA mutant	78	monoallelic
PAPWIU	No	Yes	CEBPA mutant	75	biallelic
PARZWH	No	Yes	CEBPA mutant	92	monoallelic
PASPTM	No	Yes	CEBPA mutant	70	biallelic
PANNHB	No	Unknown	WT	58	NA
PABLDZ	No	No	WT	93	NA
PADYIR	No	No	WT	29	NA
PADZCG	No	No	WT	58	NA
PAEAKL	No	No	WT	80	NA
PAEERJ	No	No	WT	60	NA
PAEFGR	No	No	WT	75	NA
PAEFGT	No	No	WT	100	NA
PAEIKD	No	No	WT	87	NA
PAKERZ	No	No	WT	89	NA
PAKIWK	No	No	WT	14	NA
PAKIYW	No	No	WT	73	NA
PAKLPD	No	No	WT	75	NA
PAKSMZ	No	No	WT	72	NA
PAKVGI	No	No	WT	30	NA
PALGKX	No	No	WT	73	NA
PAMVKZ	No	No	WT	74	NA
PAMYAS	No	No	WT	63	NA
PAMYGX	No	No	WT	79	NA
PAMYJX	No	No	WT	25	NA
PANAEV	No	No	WT	59	NA
PANBZH	No	No	WT	85	NA
PANDER	No	No	WT	NA	NA
PANDIX	No	No	WT	40	NA
PANFMG	No	No	WT	91	NA
PANGCM	No	No	WT	58	NA
PANGDN	No	No	WT	89	NA
PANGJY	No	No	WT	86	NA
PANGTF	No	No	WT	NA	NA
PANHYK	No	No	WT	71	NA
PANJGR	No	No	WT	NA	NA
PANKFG	No	No	WT	62	NA
PANKFZ	No	No	WT	50	NA
PANKKE	No	No	WT	52	NA
PANKNB	No	No	WT	NA	NA
PANLIZ	No	No	WT	90	NA
PANLJN	No	No	WT	88	NA
PANLKB	No	No	WT	NA	NA
PANLLX	No	No	WT	25	NA
PANLXM	No	No	WT	54	NA
PANPKN	No	No	WT	71	NA
PANPLS	No	No	WT	44	NA
PANPTM	No	No	WT	72	NA
PANSBH	No	No	WT	93	NA
PANSJB	No	No	WT	70	NA
PANTNA	No	No	WT	65	NA
PANUTB	No	No	WT	90	NA
PANUUA	No	No	WT	60	NA
PANVGE	No	No	WT	85	NA
PANVGP	No	No	WT	72	NA
PANWHP	No	No	WT	61	NA
PANYGP	No	No	WT	67	NA
PANYNR	No	No	WT	72	NA
PANYSN	No	No	WT	80	NA
PANZKA	No	No	WT	99	NA
PANZWB	No	No	WT	67	NA
PAPAWN	No	No	WT	71	NA
PAPBEJ	No	No	WT	50	NA
PAPVCN	No	No	WT	75	NA
PAPVDV	No	No	WT	NA	NA
PAPVZK	No	No	WT	100	NA
PAPWHS	No	No	WT	36	NA
PAPWYK	No	No	WT	36	NA
PAPXRJ	No	No	WT	29	NA
PAPXWI	No	No	WT	89	NA
PARAJX	No	No	WT	70	NA
PARANT	No	No	WT	31	NA
PARASV	No	No	WT	95	NA
PARBFJ	No	No	WT	86	NA
PARBIU	No	No	WT	99	NA
PARBRA	No	No	WT	78	NA
PARBXE	No	No	WT	81	NA
PARCCH	No	No	WT	NA	NA
PARCUK	No	No	WT	96	NA
PARCZL	No	No	WT	NA	NA
PARDDY	No	No	WT	80	NA
PARDMG	No	No	WT	57	NA
PARENB	No	No	WT	80	NA
PARFAL	No	No	WT	69	NA
PARGVC	No	No	WT	86	NA
PARHVK	No	No	WT	92	NA
PARIHK	No	No	WT	46	NA
PARIMT	No	No	WT	44	NA
PARJCR	No	No	WT	NA	NA
PARJYP	No	No	WT	80	NA
PARKCX	No	No	WT	92	NA
PARMZF	No	No	WT	90	NA
PARPDS	No	No	WT	70	NA
PARPWL	No	No	WT	77	NA
PARSAN	No	No	WT	46	NA
PARSHM	No	No	WT	23	NA
PARTAL	No	No	WT	66	NA
PARUBT	No	No	WT	96	NA
PARUDL	No	No	WT	63	NA
PARUNX	No	No	WT	87	NA
PARUTH	No	No	WT	61	NA
PARUUB	No	No	WT	99	NA
PARUWX	No	No	WT	90	NA
PARVAI	No	No	WT	71	NA
PARWDZ	No	No	WT	NA	NA
PARXBT	No	No	WT	68	NA
PARXMP	No	No	WT	35	NA
PARYFN	No	No	WT	90	NA
PARYGA	No	No	WT	NA	NA
PARYVW	No	No	WT	83	NA
PASBHI	No	No	WT	92	NA
PASBPK	No	No	WT	90	NA
PASCCS	No	No	WT	90	NA
PASFJB	No	No	WT	92	NA
PASGGK	No	No	WT	96	NA
PASGMZ	No	No	WT	64	NA
PASGWH	No	No	WT	NA	NA
PASHBI	No	No	WT	78	NA
PASHYZ	No	No	WT	NA	NA
PASIBG	No	No	WT	NA	NA
PASIEJ	No	No	WT	30	NA
PASJTM	No	No	WT	39	NA
PASLSD	No	No	WT	NA	NA
PASMGW	No	No	WT	85	NA
PASMHY	No	No	WT	83	NA
PASPGA	No	No	WT	96	NA
PASPKE	No	No	WT	73	NA
PASPLU	No	No	WT	NA	NA
PASSSI	No	No	WT	91	NA
PASTUH	No	No	WT	NA	NA
PASVVS	No	No	WT	88	NA
PASVYA	No	No	WT	49	NA
PASVYL	No	No	WT	80	NA
PASWAJ	No	No	WT	95	NA
PASWAT	No	No	WT	54	NA
PASWLN	No	No	WT	96	NA
PASWPD	No	No	WT	NA	NA
PASWPT	No	No	WT	72	NA
PASXYG	No	No	WT	NA	NA
PASYJI	No	No	WT	63	NA
PASZLJ	No	No	WT	95	NA
PATAST	No	No	WT	72	NA
PATDHA	No	No	WT	86	NA
PATDNN	No	No	WT	89	NA
PATELT	No	No	WT	80	NA
PATIAK	No	No	WT	62	NA
PATJHJ	No	No	WT	NA	NA

## Sheet: TARGET HD DGE and TPM
ensembl_gene_id	gene_name	log2FoldChange_CEBPAvsWT	padjCEBPAvsWT	log2FoldChange_CEBPAvsdouble	padjCEBPAvsdouble	PABLDZ	PADYIR	PADZCG	PAEAKL	PAEERJ	PAEFGR	PAEFGT	PAEIKD	PAKERZ	PAKIWK	PAKIYW	PAKLPD	PAKSMZ	PAKVGI	PALGKX	PAMVKZ	PAMYAS	PAMYGX	PAMYJX	PANAEV	PANBZH	PANCSC	PANDER	PANDIX	PANFMG	PANGCM	PANGDN	PANGJY	PANGTF	PANHYK	PANINI	PANJGR	PANKFG	PANKFZ	PANKKE	PANKNB	PANLIR	PANLIZ	PANLJN	PANLKB	PANLLX	PANLXM	PANNHB	PANNJI
ENSG00000000003	TSPAN6	-1.39662	0.0980693	0.347165	0.803107	0.120706	1.16762	0.315291	0.184603	0.821992	0.197798	0.586143	0.418662	4.72887	0.731294	0.15762	0.115848	1.11602	8.50959	0.0508285	0.15924	0.0155634	18.8273	0.345911	0.122298	0.337155	0.076934	0.052999	0.405331	0.188502	0.0157265	0.225628	0.0151681	0.280662	0.215929	0.0537263	0.221089	0.278116	0.0180554	0.0528778	0.0470689	0.24896	0.0745349	0.0174343	0.00899653	1.08705	0.821631	0.183325	0.108508
ENSG00000000005	TNMD	-0.435107	NA	NA	NA	0	0	0	0.0180853	0	0	0	0	0	0	0	0	0	0	0	0	0	0	0	0	0	0	0	0	0	0	0	0	0	0	0	0	0	0	0	0	0	0	0	0	0	0	0	0
ENSG00000000419	DPM1	-0.0756703	0.876434	-0.319655	0.840147	10.0116	57.2294	17.4499	12.3432	33.3396	29.2743	26.2333	34.4763	49.1927	40.9546	18.9571	27.8962	19.8325	27.6273	10.4729	16.4799	19.2806	34.331	12.241	7.21341	29.1347	24.9614	17.9039	26.018	20.3958	8.34443	18.7047	10.3373	32.2571	25.5693	12.9044	14.1577	29.198	8.41649	12.6954	2.89343	23.0957	20.1605	5.05545	13.8145	31.3464	38.5977	36.2163	13.142
ENSG00000000457	SCYL3	0.00728561	0.988982	0.438554	0.733578	0.821244	2.18607	5.52384	0.890985	5.6854	1.85418	1.97418	1.82199	2.62319	1.7335	1.82783	0.904435	4.90202	2.20926	1.00743	1.92766	0.49183	3.63846	0.987067	0.535201	1.18145	1.94864	0.924903	3.64984	1.49966	0.565333	3.97714	1.666	0.891142	2.12814	0.969655	0.571466	2.05854	0.766454	0.627283	0.456602	1.68391	1.12971	0.839839	0.576816	3.78687	1.50678	1.71214	0.94317
ENSG00000000460	C1orf112	0.217702	0.651441	1.07393	0.220888	1.83826	0.818789	3.98389	3.2964	3.45614	0.769802	1.27727	2.58696	5.9168	3.52035	2.57158	0.635867	8.14244	5.05711	1.5366	3.35935	4.3906	6.42501	0.841815	1.35648	4.5688	1.80474	2.69648	4.63737	1.02159	3.03975	2.90944	3.30348	2.79781	3.48128	1.15664	0.840276	3.00427	2.19521	2.26007	1.49499	4.85096	1.6502	2.07383	1.10666	3.30584	3.87628	6.0658	4.47007
ENSG00000000938	FGR	-0.94883	0.334251	2.24114	0.226305	2.81199	42.0588	52.3345	104.069	43.2568	24.7266	5.52529	50.6774	0.358202	23.7631	95.3303	91.2671	6.63222	16.9722	6.90141	8.81626	0.886704	9.08098	12.1068	44.3341	24.8796	3.32098	12.8696	31.4965	14.2595	23.222	93.0371	97.7549	47.7798	8.69121	1.0356	1.03186	17.0216	36.6388	38.8012	112.592	63.883	0.834453	1.4574	41.8027	4.75548	2.75036	3.00077	4.26743
ENSG00000000971	CFH	-0.309193	0.867268	1.91533	0.224327	0.410843	0.197231	2.41579	0.211665	5.40132	0.0920037	1.28054	0.161547	2.70377	1.25516	0.00813989	0.137613	7.9458	17.348	0.365432	0.0272739	0.658685	25.1782	0.174532	0.230436	0.096715	0.541643	0.0248606	0.526711	0.459644	0	1.88666	0.0563876	0.249867	0.558629	0.0613379	0.259901	0.379069	0.0229878	0.0267063	0	1.81857	0.0501366	0.204862	0	0.484038	0.746334	0.672417	0.5766
ENSG00000001036	FUCA2	-0.0526627	0.940739	0.272382	0.889745	2.58977	6.32648	18.3212	28.5692	21.1972	6.36988	6.12496	31.7122	10.2414	8.59289	31.0849	24.3362	20.7106	7.75101	11.7291	10.5257	8.32014	38.3093	4.4714	6.28348	7.78847	7.71249	14.8439	15.8879	16.0601	9.18781	20.7651	29.0779	21.3093	14.5024	4.53178	7.11026	30.5975	12.4377	10.6754	18.7748	15.3537	14.268	9.67394	9.66493	14.0914	11.5064	11.0555	20.2076
ENSG00000001084	GCLC	-0.0780571	0.92841	0.616156	0.770373	3.36781	11.3482	8.9801	1.51312	33.3951	4.2998	6.31552	9.09572	7.61401	27.8916	3.16165	4.4519	9.47417	4.69115	1.15504	4.32371	2.40227	14.547	5.21908	6.55196	2.97997	4.10311	1.49255	13.9697	7.09373	1.76193	5.83813	2.55003	9.57517	8.1106	0.778017	1.30489	10.1691	1.07038	2.01616	2.44696	10.9304	8.05919	1.67581	1.47175	26.97	18.7855	7.15241	3.26762
ENSG00000001167	NFYA	-0.475489	0.322323	0.882759	0.304625	4.98189	12.7864	9.6793	5.05418	6.38103	3.7166	2.60585	13.5113	18.9449	12.9134	13.548	3.39001	12.4913	7.96522	7.03097	11.1936	3.56866	28.431	2.4752	0.990184	1.81062	2.00606	2.37528	3.60882	3.9531	0.760318	3.84236	1.85584	9.90268	12.6522	1.77741	1.85835	13.326	1.14123	4.73549	2.64	5.10959	8.89608	2.00352	2.02671	10.9833	17.9999	7.75635	4.79651
ENSG00000001460	STPG1	0.201487	0.683627	-1.28165	0.185395	0.955349	2.24233	2.82315	2.45398	3.34621	1.56719	1.38191	1.52292	1.01459	1.68473	1.57877	2.81626	3.7509	2.51521	1.0718	2.87476	0.994518	3.30517	1.13883	1.49506	2.34485	1.34057	1.91267	1.57928	1.23279	2.52851	2.40801	3.86084	1.35015	1.68758	1.67701	1.29558	2.03239	1.39442	1.59334	1.81695	1.26995	1.80923	3.02247	1.90596	2.22454	3.96899	1.80828	2.19491
ENSG00000001461	NIPAL3	0.0100751	0.984423	0.0901082	0.960026	1.65173	3.93635	7.01928	2.93709	8.108	3.13454	3.31985	4.58997	1.8223	3.4054	5.07344	2.26502	7.34669	3.72979	2.46614	5.93266	1.1485	13.3321	1.55048	2.7753	2.30225	2.96988	3.67826	4.02762	2.28705	1.66082	4.08614	5.50009	2.40362	3.71752	2.93199	1.28243	3.92409	1.0716	2.40401	2.96287	3.74088	2.87709	2.71079	1.00075	6.26519	6.92685	2.18284	4.21333
ENSG00000001497	LAS1L	0.216731	0.458294	-0.0531477	0.97074	5.35224	14.3849	14.271	13.4409	13.4258	6.86293	6.00564	13.2434	22.2474	12.0784	9.97474	8.78208	17.523	14.2561	5.97506	13.1211	6.3468	28.8459	5.42191	3.7345	6.58429	6.77689	8.47503	10.3922	10.8208	5.00044	7.32682	10.6532	8.80534	12.8055	5.30203	4.35333	12.3933	3.5476	6.3142	11.8309	11.5271	8.3711	8.79233	4.69738	18.9959	13.8945	9.87363	10.4497
ENSG00000001561	ENPP4	-0.266168	0.836345	1.15643	0.529657	0.625864	4.29901	3.5269	0.222859	20.1181	0.592315	7.35801	11.8433	16.7441	7.10705	1.69907	3.49597	1.68133	7.71871	0.526411	1.49891	1.86397	13.7567	1.99286	0.27863	0.0722634	2.69758	0.630343	3.41879	1.70098	0.00850609	1.35804	0.973487	4.14585	5.24795	0.223614	0.834099	5.14867	0.0791917	0.173019	0.0486596	4.61546	0.291362	0.238025	1.52055	7.69889	0.753777	7.35107	0.442925
ENSG00000001617	SEMA3F	-3.663	1.62956e-05	-0.982488	0.669991	0.0533748	2.34769	1.68466	0.292438	3.65256	25.4225	1.22569	1.92372	0.840063	1.95201	0.375865	16.4286	0.139543	2.00565	1.01978	0.0396612	1.69487	3.93889	2.86578	2.00752	0.691628	0.323226	0.105992	0.74206	2.51099	0.698825	2.81974	5.98286	2.0894	2.52312	0.0428958	33.7194	0.576682	1.6389	1.89058	0.588185	0.283253	0.329313	0.408206	3.9068	8.08249	0.727583	2.39033	0.0696045
ENSG00000001626	CFTR	-0.496121	0.587234	-1.41037	0.242576	2.2276	7.68782	8.17549	4.4159	4.1919	10.1061	5.54301	2.51911	2.59108	16.3392	1.42126	1.14939	11.0573	6.95902	1.39467	5.27788	0.79663	11.9496	12.2036	3.34172	2.87906	3.09359	0.869711	2.45901	4.5767	0	7.13462	2.74964	5.28333	1.87892	4.6186	4.01025	4.83818	1.33671	5.73223	0	1.55203	1.37181	14.6266	8.71973	7.88188	17.1762	3.66422	4.79831
ENSG00000001629	ANKIB1	-0.111089	0.867179	1.15002	0.363501	1.61271	5.52226	7.96275	1.13555	9.56235	4.78852	5.4101	6.69491	5.11594	7.23113	2.18867	2.03454	12.8363	4.75314	1.49191	3.53378	1.19674	15.473	2.05531	2.08816	3.98939	4.12274	2.09364	5.2378	3.14827	0.529217	3.59959	0.708647	4.62223	7.07785	0.947024	2.95289	6.13149	0.518176	1.6112	0.865292	5.43522	4.54708	0.973247	0.394112	9.9321	9.52198	3.70921	2.37512
ENSG00000001630	CYP51A1	-0.0404105	0.955536	-0.238618	0.917112	1.20717	12.3443	4.0422	2.90521	10.5477	8.55611	4.24691	23.5036	9.65228	12.0201	17.3194	6.44326	4.66014	10.0827	5.77804	4.09074	4.79411	29.2131	2.65858	1.84262	5.01064	7.33025	1.89694	8.91005	9.12102	2.34843	9.40019	1.94305	12.5758	18.391	2.08603	3.47011	20.5696	1.75734	5.0027	1.67199	5.80758	15.7797	2.12521	4.23422	17.3212	9.71924	13.5567	2.84955
ENSG00000001631	KRIT1	-0.0253677	0.972307	1.61144	0.193422	2.28886	6.4075	13.7589	2.08532	12.1473	5.46764	7.06357	7.95492	4.43345	11.1594	2.06445	3.17791	17.338	7.53127	2.53306	5.14145	1.65466	16.7157	2.67223	1.98832	6.00606	3.09899	1.62639	7.1477	5.08232	0.340089	6.68975	1.4159	6.30091	6.49243	0.907601	4.14448	6.11493	0.669078	3.28417	1.46018	8.97703	3.82423	1.43725	1.08623	12.3025	11.0983	7.79908	3.44453
ENSG00000002016	RAD52	0.197016	0.620285	0.0136082	0.994588	1.50189	3.03474	6.50004	2.22101	4.04125	3.67933	2.99306	3.52425	3.44215	5.16174	1.28181	1.42971	8.91727	3.71029	0.926292	4.16428	0.974303	7.83808	3.88309	3.19633	1.48212	2.68664	1.08783	2.06304	4.19882	0.487209	1.63803	1.1637	2.09312	2.5314	2.35262	1.85742	4.15425	0.774248	2.19293	2.13918	2.95573	1.27495	3.48203	1.34823	6.8936	4.22048	2.65844	3.27707
ENSG00000002079	MYH16	-0.733523	0.670852	-0.30194	NA	0.00646451	0.00628701	0	0.166678	0.0189225	0.189286	0.00534085	0.0404795	0.126687	0.0294465	0.00178826	0	0.0234762	0.060987	0.00565688	0.0128895	0	0.0823975	0.109674	0	0	0.00217291	0	0	0.0195239	0	0.0122114	0.0256066	0.0226657	0.00386063	0.00573935	0	0.0448018	0	0	0	0.00986758	0	0.0656224	0	0.0142646	0.0524205	0.00881362	0.00993627
ENSG00000002330	BAD	-0.0419431	0.950419	-1.01551	0.292709	8.22969	11.8018	24.2793	29.7058	25.1223	14.5453	22.2592	21.0596	7.33918	17.0385	26.1022	40.7583	28.838	19.2876	13.4162	23.4598	9.84779	28.427	9.52394	26.0021	13.165	8.78591	24.5702	25.6383	15.8573	21.8256	21.1315	81.6782	15.0846	17.4017	9.70552	12.3035	21.3634	18.0892	15.7155	33.1584	12.4601	18.1375	17.6144	49.6705	18.6133	17.6711	19.0384	17.8214
ENSG00000002549	LAP3	-0.541907	0.179428	0.65967	0.39068	11.3357	40.1238	24.6214	15.3377	34.6543	15.4852	11.9642	43.3697	42.2462	52.6701	38.4723	24.2849	26.0385	25.5676	12.8566	22.0483	9.35333	46.6132	20.2861	10.9974	13.9942	12.6942	12.541	23.9492	14.2267	8.10843	26.2574	11.5305	18.6165	25.5485	7.64144	6.73047	29.2872	9.87118	14.1981	7.47922	26.313	39.5121	7.1858	6.44703	32.168	44.7415	25.293	14.9573
ENSG00000002586	CD99	0.702451	0.382256	-2.66191	0.0220243	123.159	161.101	181.395	255.37	563.549	388.302	318.35	439.617	64.6415	116.23	239.821	220.453	832.872	36.6721	517.201	1284.42	606.273	73.1032	71.0389	280.45	627.585	446.643	2119.11	166.169	413.892	1187.74	142.507	462.579	282.287	561.238	685.898	1812.65	285.14	862.839	589.725	601.898	106.67	608.856	537.274	48.1344	206.043	216.041	1425.34	820.624
ENSG00000002587	HS3ST1	-0.92718	0.131039	-0.242253	0.888657	0.277267	0.359488	0.222751	0.21398	0.150255	0.603439	0.292823	0.247717	0.092963	2.10285	0.235785	0.367252	0.332576	0.791903	0.261057	0.531676	0.369946	0.269043	0.384509	0.221357	0.130746	0.195011	0.0609027	0.110364	0.293317	1.5888	0.41378	0.0811089	0.123698	0.190246	0.107596	0.847818	0.420601	0.574582	0.187221	0.16936	0.22404	0.20973	0.197596	0.22094	0.151036	0.203808	0.161824	0.119671
ENSG00000002726	AOC1	-1.21719	0.286461	2.62556	0.0407683	0.143587	0.134702	1.33073	1.06034	1.04693	0.488448	0.220239	1.13891	0.219734	0.0976921	0.297009	3.6176	0.937869	0.296855	0.465862	0.0614429	1.01622	0.475094	0.221866	0.405654	0.0127456	0.0832644	1.14616	5.80572	0.609963	0.100416	13.4792	14.0224	19.02	0.117035	0.148267	0.200938	1.73525	0.706164	0.669812	1.33029	1.9825	0.241977	0.945167	0.165041	0.638151	0.844193	0.152045	0.0651508
ENSG00000002745	WNT16	-0.64084	0.644818	-2.39908	NA	0.00879647	0.197512	0.0412886	0.0166387	0.00457897	0.0465759	0.0560048	0.0773126	0	0.0993718	0.0675244	0.0154798	0.108978	0	0	0	0	0.0341663	0.122108	0.0126325	0	0.0227709	0	0.0144641	0.0365513	0	0.0581708	0	0.00361813	0.094381	0	0.0165045	0.0768735	0	0.0439776	0.0108407	0.0106634	0.00709521	0	0.0169121	0.0512387	0.0164104	0.016991	0
ENSG00000002746	HECW1	-0.80954	0.357807	0.147405	0.949533	0.375745	1.23906	0.789039	0.460266	0.550044	1.00979	0.751498	0.396467	0.228125	2.24043	0.224334	0.0639216	0.775156	0.340646	0.388189	0.210589	0.9153	1.27046	1.14097	0.696884	0.157325	0.271272	0.428835	0.111736	0.476527	0.0858502	0.925392	0.073869	0.953078	0.357507	0.193105	0.446262	0.348642	0.209328	0.0099139	0.0489765	0.744513	0.731868	0.341522	0.0539702	0.662528	1.55429	1.37001	0.136019
ENSG00000002822	MAD1L1	-0.191028	0.743119	0.0607265	0.978986	5.17939	20.9065	8.89332	18.9326	11.5671	6.63681	5.34323	25.2316	22.4801	19.8913	22.9758	35.7818	7.42945	7.37952	6.94476	10.5133	11.0168	15.8791	5.59691	9.3389	6.04672	3.6086	6.78881	8.95009	10.1317	9.10797	12.6936	57.0386	9.60343	10.2366	4.52056	4.39665	11.2849	5.93732	8.96963	30.3421	7.45967	7.03695	12.2562	12.8583	13.3101	9.84897	7.91985	11.5524
ENSG00000002834	LASP1	0.108092	0.801521	-0.263401	0.822277	8.40868	51.0369	42.2342	19.9236	60.1024	43.8862	38.3025	40.5916	67.3016	49.6258	22.2769	51.5034	32.1004	32.4338	11.4277	27.2082	8.66232	38.895	19.7643	51.7806	22.0495	22.372	11.2451	32.8433	24.6016	38.1527	25.3028	17.7355	78.1175	37.0702	13.4137	18.6238	43.6196	23.1323	19.2967	52.874	33.3974	22.0949	11.502	25.0813	28.868	52.8717	25.1176	21.1848
ENSG00000002919	SNX11	-0.152883	0.712543	-1.07721	0.381615	3.32329	27.61	8.51343	9.23778	18.3832	11.6414	9.82242	15.8013	35.5107	12.2391	10.0718	18.6746	8.82177	10.5161	3.33533	6.46839	6.38464	27.06	5.75078	6.34426	9.04507	5.73143	2.21726	13.1554	16.5679	6.74672	6.70353	10.0083	11.0679	11.4972	6.24845	9.58104	18.7765	5.51334	5.0321	8.52185	5.37244	6.84185	4.55906	9.08539	18.5044	17.0988	13.6791	4.14416
ENSG00000002933	TMEM176A	1.42737	0.207795	3.03122	0.029477	2.01937	25.2687	3.19834	6.89113	1.27905	1.26513	0.218613	45.1953	0.340173	9.76269	18.2341	140.61	2.02121	18.6132	7.90553	7.48969	5.95691	2.84503	1.2092	41.6586	14.3411	1.62451	23.8899	21.8027	7.60037	2.99128	16.5839	4.58205	24.5993	2.96215	0.858367	2.03039	13.0911	1.59958	36.4918	5.30708	39.9805	0.716736	2.984	13.1813	0.138965	0.731584	16.042	3.57761
ENSG00000003056	M6PR	-0.0758073	0.900737	0.000934792	0.999254	17.2163	55.9881	94.0699	78.7017	167.687	68.9213	72.1915	118.749	79.9698	57.2088	102.682	79.522	77.1173	74.3848	34.0684	69.8569	45.102	104.665	14.6163	59.6188	54.3535	37.6135	53.8703	111.478	75.9432	130.693	50.3137	85.7656	110.928	56.8751	46.7411	31.9969	101.053	106.886	58.9346	81.4748	70.3967	61.554	48.5674	22.9849	69.3595	51.7684	76.3549	63.1262
ENSG00000003096	KLHL13	0.957961	0.327386	-1.40953	0.429681	0.868439	0.475148	1.48691	0.444421	0.881353	0.00898329	0.129244	3.43853	1.63489	0.0144383	5.29723	0.281117	1.63199	5.03501	0.316545	2.02549	0.108561	20.4452	0.0355061	0.0215692	0.604243	0.972029	0.436215	0.551947	2.93869	0.0596683	0.0949702	0.244172	1.60478	1.68086	0.295451	0.0160936	6.42777	0.0080232	0.226737	1.21935	0.548966	0.0376919	0.457128	0.0849592	0.852759	0.130581	0.486499	3.59064
ENSG00000003137	CYP26B1	-0.78406	0.768508	-0.885024	NA	0	0.136038	0.00850155	0	0.0106063	0	0.0157139	0.04133	0.0264524	0.362303	0	0.013288	0.0174024	0.0278626	0	0	0	0.0400202	0	0	0	0	0	0	0.0247091	0	0.107799	0	0.0111708	0	0	0.0235971	0.00888381	0	0	0	0.00582108	0	0	0	0.00232258	0.0133637	0	0
ENSG00000003147	ICA1	-1.19072	0.098984	1.29639	0.277568	0.454769	3.16913	16.0947	2.73916	19.0008	3.37191	2.27092	1.49039	16.5276	5.07438	0.438762	1.74978	15.6465	31.1546	8.70545	1.75287	5.31504	41.5963	5.20151	1.6719	2.08166	2.17728	3.8286	11.9863	1.73513	0.563086	5.74147	1.51727	1.1548	21.8814	0.865988	13.6714	0.88394	0.57775	8.17719	0.273636	7.63735	1.27815	7.22831	2.4191	23.7837	3.78049	6.69872	1.60084
ENSG00000003249	DBNDD1	0.890226	0.292533	-4.1752	0.00736296	0.0744654	0.520314	0.19333	0.120556	0.668824	0.582173	1.96369	0.619107	2.00655	0.201416	0.0106695	1.48241	0.438377	0.466024	0.132229	0.125711	0.208732	1.60151	0.404838	0.247148	0.035073	0.730036	0.0190125	0.215778	0.0627411	0.37885	0.139237	0.293047	1.08131	0.688743	1.19621	1.40279	0.492015	0.105196	0.0686863	0.368961	0.0653077	0.626311	0.164008	0.748715	1.5112	0.854227	0.544928	0.110176
ENSG00000003393	ALS2	0.39705	0.474184	0.739207	0.584838	1.7748	5.65459	8.67623	0.700808	7.97398	3.77094	5.55453	6.17943	6.35309	4.22569	2.42503	1.00576	15.8007	5.98714	5.09147	4.43843	2.94725	9.37487	1.6374	0.683997	5.06286	5.76456	10.3804	6.05875	1.93462	0.744266	2.05669	1.0104	4.21926	19.0305	3.63151	2.3485	9.89828	1.24682	2.22169	0.563783	4.53282	2.78944	1.14991	0.601605	7.97038	12.0224	8.6565	2.77653
ENSG00000003400	CASP10	0.523164	0.119586	-0.456741	0.726084	3.8731	7.8332	11.9591	4.01535	13.3762	16.3559	15.094	7.82122	8.41119	14.8874	4.08163	4.15092	15.4264	20.8484	3.19051	9.65526	4.55367	19.5713	7.0263	6.33156	9.29787	16.7495	5.94679	6.41835	5.14664	2.17297	4.24064	1.7335	6.33265	8.41268	4.30257	6.06702	6.74436	3.08673	6.5353	2.00954	9.4897	5.34553	2.95878	3.33449	10.5862	21.228	10.0054	13.1427
ENSG00000003402	CFLAR	-0.222577	0.440157	0.407964	0.53445	19.7397	61.6584	60.5313	20.6278	41.3664	47.2597	41.7183	68.8801	40.2123	67.2313	55.8465	40.748	46.8682	101.606	30.6285	35.9918	26.2	76.6962	32.9405	52.6703	42.6718	27.3889	54.5018	35.6574	35.3921	32.6182	22.752	25.8037	61.6338	50.9074	22.4968	33.816	61.7434	28.2408	32.2516	13.9398	40.9251	31.0635	19.819	48.2923	50.2115	55.5252	58.9423	31.4061
ENSG00000003436	TFPI	-0.368639	0.648799	-0.436523	0.771693	3.59056	16.5451	10.7617	0.902936	52.6509	79.6567	43.0747	9.78545	89.9405	26.6204	3.58909	0.829078	59.9592	55.2763	27.5631	17.3252	21.5838	52.7003	11.0545	8.04506	50.7251	41.7198	59.3471	42.1026	2.52397	22.6218	3.98433	1.18326	1.35325	57.7272	9.06981	17.0239	8.75823	11.2056	16.4686	0.815722	10.9403	22.4666	15.4618	0.321904	69.8948	34.7668	104.762	10.7005
ENSG00000003509	NDUFAF7	0.0443744	0.932111	0.228787	0.88323	2.94113	19.986	9.22036	2.06931	15.1584	10.8064	13.9761	9.75516	24.6326	8.86963	8.06953	4.76512	12.0972	10.6722	2.5578	4.0443	2.46105	13.6834	5.41755	2.07088	5.12871	7.25591	3.24589	11.2494	11.1299	1.21831	5.14826	1.54918	4.59077	4.76866	3.22343	3.43539	6.73434	1.28309	3.62218	0.908842	7.10852	3.56903	1.81574	1.67053	17.5741	8.45342	11.6207	3.36575
ENSG00000003756	RBM5	-0.090653	0.867063	-0.0551651	0.972068	19.1232	145.535	76.2617	15.0364	125.377	90.4912	68.1541	88.1675	120.931	139.323	6.80324	36.4027	102.77	74.0467	8.72136	35.9385	31.6295	211.635	60.2262	28.4186	40.2204	51.5979	17.2989	57.8368	43.4282	14.3118	32.5224	6.66157	66.6469	65.2336	31.0667	56.2147	74.8905	11.5389	29.4406	9.37063	47.4236	40.724	14.7854	13.2173	146.368	177.004	123.827	23.1256
ENSG00000003987	MTMR7	-0.515963	0.4324	0.403365	0.859885	0.267931	1.39421	2.7053	0.209205	2.44156	1.86743	1.47089	0.852417	3.0271	1.94641	0.230182	0.261225	4.09829	1.82747	0.223129	1.10217	0.398009	3.55014	2.59062	0.326825	0.874165	1.06807	0.230659	1.2192	0.507307	0.175448	0.289219	0.484799	0.645635	0.67958	0.0913998	0.166165	2.14715	0.130046	0.248789	0.0739261	0.625165	0.998102	0.39368	0.0483087	2.74506	2.16004	1.67671	0.25607
ENSG00000003989	SLC7A2	-1.13324	0.247521	4.01048	0.000840379	0.00630404	0.029122	0.255269	0.0323369	0.0351055	0.0168002	0.0081901	0.365532	0.00413868	0.0241568	0.0149489	0.0199543	5.36329	0.0391902	0.0270597	0.0150631	0.00525777	0.0272239	0.0111494	0.0165067	0.000972663	0.00333193	0.0423135	0.0440721	0.0806172	0.00103124	0.0768729	0.0145927	0.0189284	0.0192869	0.00175996	0.0265732	0.0408831	0.00670196	0.00518898	0.0201896	0.182848	3.90107	0	0	0.018118	0.0807692	0.140455	0.00769339
ENSG00000004059	ARF5	0.402322	0.440157	-1.14099	0.391445	22.7848	64.1234	66.6149	106.541	98.099	37.934	42.6597	75.7392	51.6201	53.6073	93.5785	103.751	68.4255	60.6073	23.5391	80.3745	41.4095	73.1719	22.1408	47.3061	48.8383	29.7411	64.2007	54.088	63.5371	107.914	49.1851	101.208	63.5896	75.8117	66.1701	53.7949	69.3583	88.1981	78.0815	124.487	43.6548	31.757	49.208	49.4746	61.1368	62.6646	74.3618	74.9638
ENSG00000004139	SARM1	-1.55835	0.00115442	0.28685	0.875004	0.2546	1.56173	3.60522	3.5748	3.86953	0.747887	2.62065	1.26138	0.232008	0.989719	0.604865	1.6726	4.51237	1.94367	0.6044	0.716031	0.562718	15.4664	0.913989	0.782252	0.0967264	0.0811026	0.207272	1.68745	0.6721	0.0996217	2.44581	0.611495	2.0936	0.494504	0.418818	0.647485	1.61462	0.168314	0.147456	1.20117	0.651966	1.07325	1.00487	1.96976	1.83043	3.80391	0.377753	0.0525691
ENSG00000004142	POLDIP2	0.191476	0.706216	-0.514611	0.725167	8.57007	15.75	21.0326	29.37	27.3445	11.4148	12.6487	28.57	18.7113	19.1335	25.5962	23.509	19.0742	18.2537	14.5755	24.0159	12.3431	34.0069	4.32883	10.7452	8.88373	6.15157	17.7188	20.7657	21.342	14.7718	15.4377	37.9283	20.9711	24.7468	11.9049	9.58799	27.4737	15.6055	13.3709	35.9351	18.5633	30.6025	14.036	6.79751	25.0094	25.1225	17.4669	27.0131
ENSG00000004399	PLXND1	0.0373187	0.966721	0.161166	0.932261	13.3123	23.9113	69.5465	29.6568	50.7214	28.245	23.6826	27.1321	16.7421	28.6743	9.3685	21.0402	64.7831	10.4539	32.4311	92.1126	21.1075	15.1897	21.0456	16.7798	33.3216	17.4428	52.5042	54.132	25.31	27.2547	57.6177	19.6276	81.6087	69.3803	20.8759	70.0206	22.778	22.0199	37.4349	11.8338	47.5434	36.2799	30.527	1.50662	66.0541	97.1221	82.3746	30.1746
ENSG00000004455	AK2	-0.716869	0.309705	0.884454	0.432375	23.3977	8.43796	120.668	112.376	52.7485	13.6353	17.7361	75.7092	28.137	13.1907	115.106	78.048	88.8289	31.9616	24.0374	59.894	13.3376	61.7039	11.9108	30.1917	17.9624	11.7055	38.957	50.9045	25.2701	12.0817	125.874	175.126	87.9438	30.1392	11.3359	5.93691	126.261	15.0806	26.9509	117.661	45.6367	29.5047	96.2879	34.0018	41.3324	46.6077	11.6331	39.9744
ENSG00000004468	CD38	1.24032	0.0358709	-0.51642	0.819328	7.84946	2.43049	32.1723	13.0593	17.1016	2.49635	1.4658	10.5067	6.13036	7.90706	20.521	4.9532	1.48308	2.46184	14.6014	66.8512	10.8983	10.2442	2.02406	2.44918	10.1849	9.33249	54.9299	10.4046	5.13985	4.15735	18.9012	13.1399	2.03764	12.72	6.25212	1.69512	10.6956	4.66001	11.1964	6.25694	9.78407	1.41724	5.61232	8.26443	8.67168	11.4665	12.838	59.6004
ENSG00000004478	FKBP4	0.153405	0.880403	0.582229	0.758403	9.09909	4.76554	13.1922	15.0939	3.21945	9.42637	2.82875	6.89408	54.3462	8.0971	3.09728	6.88468	10.3549	3.36099	10.1208	26.2071	5.72341	15.3549	2.87769	3.21001	3.67256	3.24245	5.19809	7.5944	5.25591	3.34503	4.09733	7.12737	2.25839	24.2878	3.02001	8.55096	2.20496	3.63041	9.46484	3.66934	16.2484	6.15996	11.4218	4.07097	11.2345	17.3034	3.5489	18.4986
ENSG00000004487	KDM1A	0.355451	0.263547	-0.443741	0.710686	9.1138	29.8864	28.2464	7.68586	29.8656	27.1422	20.6988	36.3833	102.725	40.0133	10.0505	11.446	58.3657	35.8287	8.06295	18.4533	11.1134	64.4123	15.1838	6.7468	14.1518	35.6919	8.9917	22.9638	25.2178	8.17585	9.4065	5.64422	13.4243	37.8515	8.80524	13.64	32.4303	4.21308	10.2562	10.049	19.6952	26.5191	13.7052	7.83429	48.8056	52.2847	38.5709	18.0106
ENSG00000004534	RBM6	0.00382343	0.994227	0.425157	0.643396	12.4377	31.4904	45.943	24.964	40.8121	27.529	23.3064	35.3809	43.0196	35.3101	7.94618	11.8616	80.4793	27.9066	9.58505	19.4212	8.2794	48.3248	12.9888	7.61503	12.4826	19.4134	7.85082	23.2488	24.4663	4.02541	22.0302	5.25899	21.9969	14.6707	7.20591	8.06124	28.1048	5.27184	10.0881	13.9846	24.1268	14.2103	19.0063	7.38759	33.0767	39.7305	30.1478	14.0906
ENSG00000004660	CAMKK1	-0.885017	0.0435132	0.719269	0.496948	0.414468	4.07348	2.13203	2.14454	4.27555	1.87968	0.634085	1.20661	0.563413	2.33623	0.394356	3.02764	0.916093	1.43985	0.505513	2.88983	0.726031	4.81967	0.788427	2.04388	1.14895	0.635197	0.963007	2.38084	1.44412	1.80668	1.26037	1.7712	3.09462	1.49425	0.397167	0.603493	1.14823	0.795134	0.351623	1.65176	0.967021	2.3093	0.803575	3.47571	2.43645	1.25016	1.43033	0.251378
ENSG00000004700	RECQL	-0.464922	0.450294	1.82576	0.217215	1.28892	7.48239	5.29429	1.98127	12.9602	6.35157	3.8419	9.41715	7.46083	10.976	3.97737	2.64028	8.58175	6.51635	2.09366	2.8476	0.580598	9.68489	1.52191	0.539503	2.34899	2.28536	1.62645	8.10329	5.19071	0.391349	4.23244	1.36678	6.21717	6.27799	0.288909	1.48589	4.48697	1.01603	1.25815	0.815294	7.95477	4.00189	0.372123	0.0945404	5.41457	6.93089	3.62523	0.982167
ENSG00000004766	VPS50	-0.254361	0.789898	1.66296	0.290487	1.19515	3.65567	3.98786	0.875953	5.21379	2.17902	2.54617	3.43972	4.02835	2.9004	2.49907	1.16695	5.38916	13.0057	1.56533	1.33809	1.03301	6.1624	1.24942	1.89294	1.21597	1.87962	0.754623	2.94283	1.63408	0.727806	1.67423	0.536994	1.02638	1.69356	0.463649	0.492658	2.54296	0.361888	0.776575	0.309497	4.13858	1.44853	1.25839	1.12219	4.75595	4.63127	1.47239	1.4196
ENSG00000004776	HSPB6	-3.5791	0.000787488	-0.182538	0.961266	0.108655	0.0986691	0.318585	4.32882	1.87018	0.166634	0.15384	5.96464	1.69931	0.261671	2.05365	29.7015	0.0523198	2.36814	3.55736	0.476729	4.80493	3.12782	0.614656	0.509637	0.151236	0.00480303	2.1387	0.0991122	32.4096	0.172607	12.1533	48.9314	5.02067	3.9131	0.0711379	0.251828	5.38527	1.62945	0.300997	10.596	0.33314	0.414132	0.384342	5.05275	0.0635348	0.109025	4.42925	0.312114
ENSG00000004777	ARHGAP33	0.0965139	0.862325	-0.264384	0.865455	10.027	11.8362	43.7121	31.7048	22.0072	5.86854	12.1719	18.3345	34.8646	31.6452	3.24543	12.7888	48.7685	41.2983	9.65958	19.5741	7.50437	42.5139	17.9062	10.6024	9.42136	7.96129	6.9745	24.6414	22.1186	6.02165	27.7843	35.9991	37.0684	11.8812	7.47025	9.67191	19.0986	5.9423	10.9805	16.7402	18.6341	13.634	18.9294	28.3654	39.8946	44.4391	16.7739	11.838
ENSG00000004779	NDUFAB1	0.357259	0.501018	-1.10939	0.275747	15.0489	42.2633	48.4825	90.9715	47.8457	23.7362	23.4051	69.0588	39.8614	47.893	65.7255	75	33.4736	40.4581	34.6004	72.0744	56.03	50.9197	15.9463	25.7694	28.105	30.0585	43.1195	40.2221	34.3468	67.7596	44.0231	94.9082	28.2547	42.4514	44.3172	25.837	66.5023	42.9233	47.3789	52.8719	42.1533	47.6901	52.946	35.1286	39.2477	51.9761	40.0272	88.073
ENSG00000004799	PDK4	-1.80761	0.168935	3.90411	0.0204293	0.010943	0.531046	0.676028	0.147556	0.396789	0.0141712	0.0154481	3.11171	0.00598882	0.644124	1.39416	1.32918	0.00656709	0.647021	0.169133	0.0435913	0.019845	3.38677	0.0075601	0.240013	0.453718	0.209823	0.114079	0.876503	11.4723	0	0.507919	0.168658	0.368312	0.00643811	0.00191156	1.14128	1.02089	0.33923	0.184852	0.419754	1.3601	0.0109606	0.0307261	0.104418	0.00526256	0.168474	0.0890525	0.05227
ENSG00000004809	SLC22A16	-0.0915786	0.903746	0.0096257	0.996956	4.24973	3.07569	21.8507	14.1828	10.7983	3.27516	2.20036	7.14339	3.20956	3.79139	5.06482	3.93053	5.77391	4.83544	7.40406	20.9315	5.9959	3.85075	2.8837	3.11119	9.1826	3.30464	12.7585	5.90334	3.2597	4.17103	2.9233	5.14855	4.72631	12.1195	4.88054	7.17783	4.75604	5.44023	8.52355	5.44563	7.05169	5.29794	10.6012	4.22945	5.98667	8.49004	13.2125	6.77171
ENSG00000004838	ZMYND10	-0.288046	0.676385	-0.417986	0.797941	0.245191	0.734042	1.20028	3.77871	0.432716	0.642994	0.304922	3.12306	0.256229	1.6192	1.36446	1.92052	3.88903	0.521081	0.525464	1.04047	0.652905	2.33142	0.96972	1.10249	0.379913	0.991061	0.420811	0.33385	3.46011	1.32933	5.22596	5.69813	1.32541	0.426796	0.670456	0.824044	2.5706	0.621186	0.901462	4.03003	1.11672	0.150357	1.57334	2.27051	0.288957	0.579338	1.29179	1.15622
ENSG00000004846	ABCB5	-0.763448	0.350663	-0.364489	0.831623	0.0654471	0.287512	0.302539	0.155991	0.271788	0.205145	0.123873	0.111436	0.119826	0.421841	0.0187128	0.0613979	0.238474	0.674346	0.0107957	0.0857299	0.0291289	4.48436	0.342035	0.108272	0.102523	0.0892502	0.00834201	0.108104	0.0998424	0.00433711	0.0406478	0.0199608	0.0706109	0.0793951	0.0238349	0.0282763	0.111764	0.0297182	0.0371604	0.0181646	0.153328	0.0450251	0.0134496	0.0627511	0.32867	0.299347	0.048722	0.0826152
ENSG00000004848	ARX	0.0425361	0.973606	-0.191868	0.951828	0.0109937	0.0289115	0.0680872	0.0501956	0.0605705	0.0452336	0.0145627	1.40617	0.0268569	0.0816228	0	0.00847151	0.132443	0.0126018	0.0360033	0.0143951	0.0372737	0.0482656	0.0750928	0.0442474	0.0317693	0.0361701	0.00343695	0.00924917	0	0.0112829	0.0386539	0.00283358	0.0273995	0	0.0124155	0.0204108	0.0560042	0	0.0314114	0.0127262	0.0233226	0.0334753	0.090033	0	0.0403089	0.0546274	0.0861511	0.0158836
ENSG00000004864	SLC25A13	-0.0256956	0.95235	0.610248	0.620526	2.11779	11.1239	12.604	3.2368	12.4949	8.22954	10.0747	13.164	10.1449	6.80973	5.63695	8.32006	14.0796	10.149	2.2723	9.93118	4.82144	27.4819	4.2446	4.63948	13.6375	7.90027	7.42734	10.0754	13.0227	2.76196	6.52945	4.59943	9.79144	10.0924	3.49286	3.86722	14.8015	3.84992	5.60562	4.75076	10.7289	7.14849	4.82667	3.83321	13.0629	11.8856	9.54112	5.48601
ENSG00000004866	ST7	0.916493	0.112381	-0.591359	0.371429	0.44576	5.4924	3.17067	2.85583	11.5711	9.28063	4.51025	10.8557	19.5926	17.7401	8.80033	8.92136	0.888551	28.098	4.35108	0.900623	6.94693	29.5612	6.43284	5.16818	8.79947	15.4163	13.4978	20.4431	10.0663	9.29996	9.37108	19.5655	8.05392	4.16108	10.2526	7.27927	20.1023	6.50268	7.60679	11.4886	13.839	6.39059	0.559162	1.45391	21.8207	3.03531	1.78985	14.6576
ENSG00000004897	CDC27	0.0717367	0.928311	0.164111	0.958857	7.20624	30.0888	22.0101	5.18541	37.9484	37.3769	39.0032	23.4963	32.8095	64.5982	8.79484	17.1611	16.8083	31.2927	3.86417	7.23875	6.29763	79.9211	13.8335	29.616	19.9136	35.1208	4.57944	33.4528	17.4877	4.73564	17.704	4.4902	37.0335	11.4023	8.27962	11.5534	29.5561	4.37707	8.03582	2.9523	24.1811	11.2903	2.94974	7.82644	53.0504	41.7603	11.932	6.58837
ENSG00000004939	SLC4A1	-2.04329	0.111075	-1.07499	0.830791	32.0217	10.0375	21.6691	2.85488	55.6748	2.36666	2.32089	0.811625	0.566527	128.052	1.74995	18.012	1.66639	2.79111	0.860153	0.359308	12.146	10.3813	32.6117	282.043	5.36791	0.519948	0.668038	57.2225	1.25601	0.213364	6.95802	0.518957	4.87308	0.428459	0.602986	2.51838	1.73832	0.433263	1.16123	0.826155	20.3024	12.1315	2.32538	6.70137	153.726	117.06	3.14969	1.78524
ENSG00000004948	CALCR	-2.08387	NA	-0.879419	NA	0	0	0.0188511	0	0	0.0107493	0	0	0	0	0	0	0	0.0129647	0	0	0	0	0	0	0	0.0038497	0	0	0	0	0.00259139	0	0	0	0	0	0	0	0	0	0	0	0	0	0	0	0	0
ENSG00000004961	HCCS	0.348675	0.298949	-0.930661	0.35822	4.26804	8.48719	8.24401	6.16619	9.88272	7.75429	9.45462	8.41685	7.65324	11.5451	12.5227	8.48132	5.40072	6.84569	4.73072	4.06634	3.04539	6.5789	2.49924	11.0888	7.54053	6.25231	5.918	9.89407	10.8003	3.84118	5.1699	7.3949	5.84146	5.12577	9.45441	7.61832	5.80031	5.67244	4.30148	4.88643	6.84623	4.65168	1.97949	4.31964	8.91948	7.38254	6.35372	5.18141
ENSG00000004975	DVL2	0.127182	0.805253	-0.272614	0.798899	4.3658	8.81491	10.7152	10.9756	14.8879	5.91388	10.0762	10.1873	69.9127	11.8974	7.21848	5.13366	15.8605	26.5539	4.83256	12.0901	3.38949	27.2997	4.25406	6.51301	5.95347	8.1194	4.10555	12.039	8.49246	4.52084	6.28493	10.338	65.0876	11.1975	4.69808	3.04292	12.8759	2.89564	4.00206	11.8849	6.97119	8.01427	7.98585	2.85412	12.7473	14.1981	8.36809	7.97325
ENSG00000005001	PRSS22	-2.22331	0.309059	-2.32718	NA	0	0.299723	0	0	0.0854025	0.122881	0.024994	0	0	7.06172e-05	0	0.0300304	0	0.0873769	0.0655675	0	0	0.111972	0	0.0982763	0	0.0163477	0	0	0.0143913	0	0.0726285	0	0.0285318	0	0	0	0	0.000146853	0	0	0	0	0	0	0.15279	0.1357	0	0
ENSG00000005007	UPF1	0.170576	0.670777	-0.46889	0.74087	6.62021	28.6727	14.9169	10.2595	19.8782	15.7969	12.1794	20.0784	22.3509	17.8843	5.49249	10.8349	14.0837	16.6613	3.13839	6.97302	4.11207	34.9505	11.502	11.8455	7.17099	10.3128	3.97612	13.6072	12.3084	6.15805	11.6744	12.265	16.0448	11.304	7.2999	9.12894	19.558	3.84943	5.52476	9.95036	10.2592	5.23059	8.05805	19.2564	28.1487	28.7584	13.228	4.84849
ENSG00000005020	SKAP2	-0.0637417	0.948185	1.65045	0.179308	0.462052	3.28875	30.3493	24.8544	9.23063	2.63444	7.63328	4.35192	3.76917	4.50109	17.9135	8.38672	9.46345	2.20266	10.8137	20.9672	3.42509	29.4941	4.11993	4.74942	17.2832	3.99709	14.158	9.47461	1.64146	3.91386	24.0647	6.80464	14.0203	15.2697	2.99482	2.60735	4.3298	3.77997	9.73226	2.71861	19.4728	15.2848	0.676573	4.74832	8.85865	20.9087	7.05641	15.6778
ENSG00000005022	SLC25A5	-0.0768513	0.896994	-0.965719	0.20546	111.105	111.366	183.021	314.828	235.051	132.527	166.755	350.437	231.889	202.849	299.418	230.888	185.982	261.06	145.48	248.403	149.196	185.478	59.9811	107.459	258.907	107.07	239.499	349.327	310.113	296.114	143.61	200.968	247.242	290.283	134.475	160.457	269.659	202.529	204.477	230.361	140.791	241.612	134.71	168.457	187.202	311.937	227.644	269.579
ENSG00000005059	MCUB	-0.983586	0.130468	1.02657	0.451564	1.91302	38.8267	3.7057	2.01137	14.7323	5.84826	2.632	23.0419	1.40664	19.6073	31.7164	24.1216	8.83381	6.13673	9.63722	18.7219	4.06316	11.1765	2.5196	7.56024	10.8342	2.92306	12.4312	7.13156	18.0031	21.9603	9.61286	11.4787	25.5348	8.26749	1.86943	4.38015	10.3263	21.4986	6.68787	7.02487	10.626	9.25808	3.70625	2.1341	4.39231	2.29213	10.2256	6.44036
ENSG00000005073	HOXA11	-8.20832	2.34759e-06	-1.74268	NA	0.0131572	0.0138113	0.066674	0.908981	0.586108	0	2.62907	1.37173	0.0519	0.0106854	0.62661	25.5528	12.7836	0.111965	0.0114817	0	0	59.8215	0.225712	1.74625	0.0883768	0	0	0.00388016	0.0146482	0.0233112	0.496781	0.108357	0.186424	0	0	0.0393109	21.0311	0	0	7.17641	0	0	20.3971	77.1465	0	0.200612	0	0.0254241
ENSG00000005075	POLR2J	0.461436	0.516639	-2.04537	0.148101	12.6731	41.3673	47.8017	117.833	44.9468	21.5511	31.3098	45.5538	46.9442	36.6531	79.792	162.791	32.5579	54.9467	30.106	72.2379	74.1347	46.0002	14.5645	63.9376	48.0965	15.0952	85.8445	44.2368	32.3791	116.674	39.1527	215.93	69.9065	42.5611	66.2039	45.9148	55.3837	98.0573	84.4498	143.624	34.1938	41.6495	77.7561	74.8026	39.6017	59.9267	51.6189	107.807
ENSG00000005100	DHX33	-0.227318	0.626822	0.560667	0.721102	0.535633	2.10653	2.80311	1.59953	2.19224	1.07515	0.739842	2.51537	12.2428	1.88569	0.943256	0.831732	3.35861	3.79626	0.643702	3.36346	1.26716	4.70255	0.594951	0.397264	0.88307	0.425108	0.883666	1.21137	1.03791	0.747516	1.19544	0.820953	1.19494	3.08218	0.73523	0.415179	2.45113	0.699233	1.22867	1.22434	1.90211	2.86526	1.90246	0.898894	4.31237	4.93728	2.2992	2.32249
ENSG00000005102	MEOX1	-3.73481	0.0281663	NA	NA	0.0142727	0.0832542	0.00835403	0	0.0107477	0	0.00775182	0.0504952	0	0.0107291	0.208544	0.141298	0	0	0.016615	0	0	0.011659	0	0	0	0	0	0.00600983	0	0.0148125	0	0.00302263	0.0417564	0.0281121	0	0.115036	0.0295001	0.00842723	0	0	0	0.0153305	0	0	0.0291043	0	0	0
ENSG00000005108	THSD7A	-0.444378	0.838804	3.77553	0.0886882	0.00268414	0.0598681	0.0125862	0.104468	0.00261679	0.277164	0	0.00551708	0.153079	0.258683	0	0.00619421	0.00217106	0.0480262	0.00538547	3.70833	0.030979	0.0191498	0.00148206	0	2.27751	0.0349204	1.34445	0.0015081	0.0251668	0	0.0636322	0.0792364	0.028517	0.11588	0.167349	0	0.0287538	0.125413	0.306441	0	0.178632	0.411003	0.0348274	0.57579	0.0498659	0.00715302	5.60902	0.000684384
ENSG00000005156	LIG3	-0.198109	0.551068	0.0732275	0.961052	3.95464	11.4057	22.103	6.51562	16.9667	9.71539	17.9156	10.9636	22.7888	11.2047	5.40226	5.64787	26.2275	19.4361	3.10602	13.5	3.77083	36.321	10.338	6.7325	8.35231	5.11039	5.06147	13.9154	6.93585	1.92558	8.83872	5.88737	11.0217	8.44542	4.98938	5.244	14.8553	2.53222	5.23957	8.9398	10.7272	5.12106	5.65664	5.10839	20.3239	27.663	4.31188	10.3051
ENSG00000005175	RPAP3	0.306651	0.355147	0.714061	0.535956	6.41242	11.7192	12.208	5.00443	14.9092	7.0898	13.5011	14.1675	11.7136	16.1739	12.5798	7.79635	19.5169	13.3825	6.5462	6.52203	8.88056	24.2531	4.54028	3.59261	9.68058	9.64596	4.0529	14.1822	6.29296	4.96827	7.33188	5.52417	11.0282	10.2846	4.88624	3.79303	13.7763	3.2005	6.7566	2.40088	12.0579	13.7343	5.35075	3.22956	13.4667	18.7366	14.0439	4.303
ENSG00000005187	ACSM3	-0.0357218	0.97643	1.48554	0.381615	7.7781	13.5825	13.3436	9.22731	27.6853	10.0335	27.8039	9.05709	100.969	15.7651	5.02678	5.0059	244.444	13.0214	11.3838	7.47311	10.4622	32.7437	10.3918	3.9673	12.727	12.2851	3.98153	12.7458	13.0088	0.791243	2.21467	2.31609	5.86025	25.5269	2.27586	2.1054	22.1153	1.16438	4.03186	1.89029	9.65178	19.7019	5.68307	1.06761	19.5021	46.0885	34.3447	5.94366
ENSG00000005189	REXO5	1.49889	1.04929e-08	-0.694374	0.500501	3.47661	1.55528	10.5371	6.22125	7.02198	3.49359	5.74951	8.32429	17.287	5.30279	6.36163	2.48612	13.3769	11.5415	7.76336	8.76141	3.15589	11.951	2.35347	1.77206	3.94562	7.01646	5.11523	8.90816	10.5885	1.62113	4.32814	1.7249	5.83033	13.0208	9.93719	6.13965	10.0256	1.1757	4.97259	2.37161	6.63818	9.9271	3.79763	1.69825	11.7023	12.273	9.86686	15.8642
ENSG00000005194	CIAPIN1	0.127164	0.763289	-0.807277	0.385009	3.99849	21.2097	16.5496	15.443	32.6221	16.9539	16.1732	26.1633	26.0369	24.3027	13.5028	25.3212	22.4241	23.8516	6.52985	16.3373	10.3079	35.6809	5.30809	8.29801	17.6843	13.5898	11.5667	19.51	24.3696	13.8909	11.2017	31.0073	16.7067	18.7675	13.9214	12.2062	22.5348	11.451	9.75697	16.1091	11.3651	15.544	13.0509	12.3893	18.9163	15.8399	18.8361	14.0482
ENSG00000005206	SPPL2B	0.16587	0.706133	-0.182528	0.901838	18.7572	36.8586	40.7699	25.7528	73.51	12.6293	30.8007	40.1117	52.0351	18.7939	9.52219	13.1788	50.9135	32.6217	6.86076	30.3062	9.72837	73.534	15.6854	8.48365	12.1164	16.3923	11.0754	31.3957	29.6798	8.2729	27.836	25.1069	24.5634	28.509	10.2167	8.42171	28.3593	8.34084	13.0243	39.8314	21.0225	13.42	18.6032	10.316	71.0275	44.4179	28.3545	16.4731
ENSG00000005238	FAM214B	-0.172885	0.820377	-0.0476971	0.984258	3.13838	8.39397	7.35451	8.42277	11.5688	11.8633	6.4144	3.64562	4.91098	13.6095	6.28221	15.3553	5.95573	4.73111	3.18585	4.31765	1.60817	16.4511	3.45402	26.0954	3.26432	5.86849	1.26687	10.0777	4.17403	11.8623	8.95272	5.83785	10.4055	4.8321	1.13873	2.26472	3.40137	6.32687	4.86943	7.73189	8.55127	3.62011	1.17989	7.19993	8.38864	3.98818	3.012	3.89559
ENSG00000005243	COPZ2	-2.52197	0.00911617	2.15719	NA	0.10675	0.80228	2.52594	0.747425	0.83198	0.0828613	0	0.266276	0	0.239579	3.0892	8.58922	1.06144	0.977987	0.190187	0.0385536	0.12301	2.41231	0.305126	0.886953	0.605352	0	0.245132	1.21364	0.139216	1.54271	6.87629	2.60685	0.532178	0.0662133	0.0272078	0.14286	1.25824	0.949453	3.68371	0.909136	0.489726	0.0735383	0.853635	1.44263	0.335468	0.164356	0.24682	0
ENSG00000005249	PRKAR2B	-1.06542	0.260483	2.7421	0.109199	0.860106	2.66482	11.7734	0.93665	21.1926	0.505382	6.07601	9.79338	24.1009	10.8292	8.68767	5.27981	0.733519	103.907	1.48174	2.40865	0.591006	116.211	2.00131	5.39545	2.35553	1.66246	0.774502	7.61932	2.20576	0.561805	27.155	2.54898	3.26625	2.12965	0.0336878	3.34984	8.89394	2.86875	1.20464	1.5763	14.5296	11.33	1.24539	2.20891	17.1291	13.6044	0.629129	0.626666
ENSG00000005302	MSL3	-0.185745	0.708386	1.04019	0.257284	8.09266	44.579	24.3994	9.03163	15.4341	14.0572	12.2556	31.4438	10.4322	16.4316	12.9937	7.22786	23.9957	17.8998	6.63519	10.3157	4.92606	32.246	11.0931	6.60278	12.671	7.49439	5.15014	14.1289	9.16245	4.36699	6.10221	2.81425	13.5599	14.7468	2.9692	3.25179	12.7979	4.1544	9.36137	4.12398	19.0398	9.23433	5.83327	7.57245	14.8921	13.9793	15.3797	7.06739
ENSG00000005339	CREBBP	-0.253049	0.600242	-1.28798	0.274446	13.2688	155.328	47.2538	27.8073	96.3699	123.024	49.2175	51.1207	56.2599	234.278	18.0374	75.5292	51.6955	45.3209	13.8829	28.9711	23.5056	181.611	54.8479	32.7249	29.2476	31.4134	12.0687	36.3869	42.4438	28.983	37.5455	23.1912	52.2106	31.6003	48.9916	92.27	77.1621	47.072	18.7576	30.2338	27.7642	27.1492	12.9516	18.7026	79.6418	161.032	53.3004	12.8474
ENSG00000005379	TSPOAP1	0.0408442	0.962146	-1.20187	0.288922	34.3041	24.3097	27.8835	8.80891	27.378	15.6646	8.48051	16.7054	6.71923	25.644	1.54972	6.05245	21.6146	11.3796	4.14624	23.3808	8.19029	11.0994	15.2394	3.69326	15.3339	14.4099	11.3057	17.0074	36.3874	8.20616	16.0831	2.42306	27.0821	17.643	12.7422	6.15683	10.0868	12.7315	13.7824	2.36582	7.42338	11.1927	13.1283	5.83321	70.226	40.9267	17.7737	4.96417
ENSG00000005381	MPO	0.186533	0.915013	-0.423343	0.849555	485.307	148.167	294.692	43.4035	665.087	443.023	6.01748	15.5983	10.7861	228.34	29.7607	174.093	195.449	125.159	1450.72	2879.46	1700.4	8.97999	108.658	26.2398	1139.71	248.351	1855.85	888.737	0.129439	807.693	553.96	147.662	27.7686	2371.86	622.233	719.304	6.72978	1755.84	1169.87	5.72943	519.621	781.429	738.523	249.656	111.454	285.361	2332.3	487.468
ENSG00000005421	PON1	-1.34333	0.343427	-0.61275	NA	0.00388898	0.0718231	0.27505	0.00297353	0.00571631	0.0174544	0.0126752	0	0.00426251	0.0226412	0	0.0038492	0.107718	0.10846	0	0	0.00652496	0.0868319	0.00864185	0	0.009037	0.0180303	0	0.0127923	0.00806423	0	0.0794633	0	0.0135234	0	0.00273367	0.00900553	0.0127159	0	0.0128682	0.00479017	0.0141053	0	0.0262577	0	0.0187706	0.0409266	0.0105847	0
ENSG00000005436	GCFC2	-0.171102	0.702035	0.639797	0.597725	5.69603	13.543	5.34692	1.99786	8.03965	4.83328	6.38111	12.3125	16.878	9.42712	5.75801	4.75448	5.7213	15.6931	5.68309	5.90036	4.23154	15.5745	3.22221	0.933492	6.33783	4.58	3.03794	6.59936	9.74272	4.38024	3.31723	2.08488	7.50677	7.75004	3.10251	2.914	9.91317	4.59352	4.70746	1.98456	4.94696	10.3572	4.41873	0.613251	10.3726	4.45573	8.3556	5.37539
ENSG00000005448	WDR54	-0.265605	0.658133	-1.32709	0.367525	6.7634	4.0786	14.8924	18.6115	8.72436	3.73233	5.17707	7.49381	9.4554	5.33369	13.3607	8.26948	16.2536	18.6938	6.83381	11.3445	5.43704	19.4867	2.78295	2.58673	2.6681	1.29403	9.14407	10.6079	3.98367	6.33394	8.24849	15.6581	2.25814	5.85869	3.78853	1.55641	4.0168	9.57061	8.23303	10.4499	4.29501	12.6262	13.1533	7.35928	8.52909	12.3947	8.75407	9.74959
ENSG00000005469	CROT	0.34714	0.613774	0.788408	0.585169	0.775984	2.1642	2.61256	0.440003	3.28817	0.717724	0.922343	2.72422	2.22822	1.74284	1.26663	0.395404	10.238	4.48409	1.56148	1.28078	0.522367	5.22005	0.559467	0.0977886	0.189324	0.773577	0.0620015	1.4672	1.20711	0.390814	0.582587	0.496046	1.36368	0.491488	0.226271	0.192306	1.29816	0.252175	0.415784	0.16259	1.11261	0.905845	0.527442	0.0159526	2.96365	4.32312	1.01058	1.20937
ENSG00000005471	ABCB4	-0.435957	0.700517	2.46693	0.268274	0.0178403	1.68335	0.412854	0.134052	0.278624	0.429383	0.105659	1.31229	0.0379579	0.690681	0.427604	0.335223	0.184588	0.329717	0.377335	0.118344	0.124664	1.78988	0.978343	0.162274	0.0289036	0.0691691	0.0233619	0.22738	0.426236	0	0.0831514	0.0993222	0.0834131	0.074266	0.0309985	0.051929	0.652875	0.167358	0.0573426	0.0473546	0.836481	0.129783	0.0896961	0.0972537	1.62076	0.204351	0.663331	0.196389
ENSG00000005483	KMT2E	0.0215945	0.977408	-0.813051	0.646015	31.2498	122.381	61.7969	8.67774	83.6259	133.503	82.8053	51.6147	80.9081	124.306	20.5899	43.7129	63.5917	75.5059	12.0614	23.1865	14.799	107.099	47.3876	21.537	50.2644	98.799	22.7912	59.3891	53.9294	12.6559	34.7062	9.16966	86.1994	42.272	18.7092	36.2642	71.5766	14.1776	17.8244	9.60612	45.8125	42.5921	8.05098	15.0956	155.981	100.987	74.0711	11.0311
ENSG00000005486	RHBDD2	-0.739883	0.185747	-1.54079	0.177628	7.44284	75.954	30.6657	47.6519	50.2844	55.1212	29.745	61.0615	48.3868	55.9512	46.4661	52.272	46.9007	25.7243	60.0193	19.6213	45.1073	52.6502	13.4858	30.4109	23.4506	10.5364	33.3568	33.3074	36.3158	120.454	22.2889	110.994	52.1271	78.627	13.5725	41.0069	91.3237	75.5412	37.5537	56.421	16.7372	45.2167	16.9711	36.1875	54.4275	82.3472	59.3383	27.2964
ENSG00000005513	SOX8	-3.75996	0.00238331	2.55478	NA	0.0032367	0.0848421	0.0113853	0.0319493	0.00473497	0.126423	0	0.0919429	0.0106301	0.450616	0.00705302	0.0288127	0.0621775	0.272566	0.0197417	0	0.00541042	0.0784909	0.0322124	0.0163306	0.393154	0.0171258	0	0.00794012	0.00479871	0.58581	0.00604568	0	0.0187078	0.0495639	0	1.42865	0.0211354	0.108936	0.0427489	0.003987	0.033801	0.15217	0	0	0.0249411	0.0169717	0.0395374	0
ENSG00000005700	IBTK	-0.128582	0.814251	1.19686	0.383298	1.27582	3.71416	4.76029	0.861911	7.78418	3.24825	2.52944	4.67442	3.30048	3.19799	2.29797	1.1415	6.99292	2.03157	1.9212	2.22429	0.844714	5.67135	1.00793	1.87154	2.60379	2.95511	0.953236	4.56106	4.34014	0.534193	3.30524	0.35896	2.48028	5.04176	0.373245	0.546262	4.79634	0.524446	0.971009	0.600621	4.1037	3.09676	0.658077	0.602642	4.97274	3.64549	3.16097	1.03549
ENSG00000005801	ZNF195	-0.0588087	0.934207	-0.00346192	0.998328	5.92686	15.0106	21.3272	6.02551	17.9171	13.5481	12.6815	17.2721	39.7255	10.7238	7.56964	5.91389	42.266	19.3098	5.0962	9.97319	4.97492	30.6351	10.6899	2.53784	8.03838	11.1704	5.41419	19.0467	10.6004	4.37857	6.75131	2.64163	10.7387	17.2066	10.6615	6.34844	19.2359	2.53107	4.46064	4.22422	5.71902	9.28574	4.20855	4.35003	30.491	44.3305	18.1198	5.43386
ENSG00000005810	MYCBP2	-0.432976	0.339054	0.811108	0.496749	8.31398	48.4504	42.4181	10.2444	31.289	9.58652	10.829	39.697	27.7901	26.5519	8.73268	6.73564	31.2807	35.0339	7.67529	15.8252	4.44113	58.3737	19.963	5.05146	10.0425	13.0184	5.71034	22.0901	17.879	2.61776	51.6234	5.9144	22.5363	26.1881	2.43973	3.86941	34.3074	2.81815	6.21914	8.58068	25.0796	20.3772	7.27025	5.45374	54.351	46.4677	20.0497	11.6451
ENSG00000005812	FBXL3	-0.24322	0.75476	-0.5074	0.806708	7.41927	54.4531	13.7132	1.88083	33.8034	32.9507	13.9254	47.4945	25.1072	34.4031	9.2033	9.3729	21.106	34.4557	5.11732	4.62179	7.89333	47.2476	17.8077	2.85624	8.21109	20.1011	3.08988	13.2404	15.8954	2.10779	6.19012	1.61277	34.4613	32.6495	4.57893	8.45399	37.894	2.14645	5.7884	0.86337	12.4476	21.5099	2.25449	3.39734	32.7206	32.9521	45.7493	3.11409
ENSG00000005844	ITGAL	-0.328099	0.735688	0.579597	0.746931	18.7341	44.7998	72.2937	69.5665	49.4217	9.27469	10.271	97.2842	4.8257	31.9642	108.99	48.8094	14.2327	7.35798	11.5665	14.2711	5.03036	29.493	5.48058	34.3606	20.3503	7.49742	10.1436	29.7691	47.7137	35.3103	64.9496	47.2592	118.274	16.1264	8.985	6.05596	95.3268	19.4414	37.1114	229.057	41.7102	7.76834	8.52748	90.6646	28.5094	7.52899	9.99481	43.3302
ENSG00000005882	PDK2	-0.952464	0.0705532	-0.433953	0.815172	3.15624	7.49735	13.0444	27.0759	4.63876	2.95056	5.13868	19.6966	9.52165	11.1257	17.8104	11.221	11.0584	20.1362	6.73621	16.8027	5.21685	36.6978	1.44887	8.33897	3.22589	1.32712	8.31182	10.8419	7.29017	6.53914	9.42996	51.4153	6.9709	9.09209	3.54436	3.43512	19.0381	4.75901	7.51384	39.6767	5.5998	15.1374	8.63438	11.4153	7.90526	8.11163	4.32626	9.98953
ENSG00000005884	ITGA3	-0.64981	0.284758	-1.02043	0.236874	0.19338	1.14912	0.866828	1.0462	0.852909	0.720094	0.753155	0.918947	0.307889	0.80307	0.57172	0.51483	1.31751	0.554808	0.61036	0.516745	0.215727	1.66957	0.382262	0.615987	0.228867	0.274375	1.33443	0.384965	0.303033	0.963044	0.74326	0.383945	0.7249	0.523563	0.362776	0.6456	0.547126	0.134792	0.604976	0.505989	0.248133	1.28836	1.07776	0.302392	0.937633	0.754368	0.510692	0.915701
ENSG00000005889	ZFX	-0.287351	0.638762	-0.341987	0.8842	4.27977	15.7337	16.9647	4.26987	16.951	16.196	12.9376	23.7437	19.64	18.5565	11.0621	13.1649	12.0219	20.1676	7.57926	7.00452	8.18334	26.2675	8.67241	2.95469	6.30661	12.9398	6.27191	9.11167	6.91777	4.09437	4.49939	3.87027	31.7297	18.7688	4.12819	6.72525	26.5769	3.3366	4.73893	1.58507	6.01118	11.6623	2.4349	6.62921	13.8253	31.6851	15.6655	3.69494
ENSG00000005893	LAMP2	-0.638106	0.0721522	0.164355	0.914467	17.3872	24.9874	94.0264	26.2269	104.02	36.4078	73.4509	129.465	78.6088	30.1539	84.1322	45.2616	128.618	53.2867	40.7215	39.9573	21.4495	98.5989	16.2412	29.1711	31.5132	30.0765	43.5237	109.084	64.9294	17.7214	87.9278	20.1761	118.945	50.9482	11.4536	9.2891	123.546	17.9373	20.7954	15.7535	32.3058	40.4092	19.311	12.7879	55.6917	55.7167	57.7646	18.8368
ENSG00000005961	ITGA2B	0.542109	0.708369	-0.450238	0.849555	0.326864	6.35146	10.7887	5.85791	6.73669	1.3727	29.6147	4.28197	84.7232	1.90389	6.93601	2.04996	3.19483	296.335	2.5757	0.161212	0.3036	1423.09	3.6202	5.86012	0.130802	11.695	1.52278	14.1954	1.21466	5.04313	2.98922	0.236779	1.16813	1.4137	0.616916	0.708326	6.92535	1.31915	2.83175	3.73694	8.24643	0.424147	0.598198	42.0703	52.7385	43.2608	0.745688	8.90916
ENSG00000005981	ASB4	-0.451323	0.569698	-0.157843	0.930389	0.0953054	0.364315	0.376806	0.0536591	0.323347	0.348975	0.211762	0.135254	0.160872	0.608853	0.102688	0.145932	0.536969	0.334715	0.0221928	0.139005	0.0772225	0.841558	0.310779	0.1722	0.149741	0.151011	0.0272407	0.193599	0.147263	0.0292124	0.142513	0.0447265	0.230979	0.112202	0.144262	0.199517	0.209517	0.00677389	0.0642504	0.034541	0.143216	0.131319	0.167292	0.0194561	0.413441	0.689036	0.206336	0.234243
ENSG00000006007	GDE1	0.0794605	0.882332	-1.10173	0.239754	8.81956	21.3311	21.3966	8.53322	42.4473	29.426	37.3087	34.2991	142.649	31.9844	20.6134	20.4862	30.7069	29.2119	12.826	12.0914	10.3503	78.7921	7.26002	39.4091	13.6182	32.4925	13.5392	32.1206	33.7896	12.9447	16.4992	9.82257	20.6991	20.8451	9.57655	14.7987	26.7604	10.6023	9.98464	5.96958	13.5473	20.8497	8.70508	18.0443	42.9217	42.8057	21.6187	12.7509
ENSG00000006015	REX1BD	0.0349035	0.964244	-0.785339	0.508818	20.1848	26.5708	42.7727	50.6205	28.3555	9.55908	13.4801	39.3302	22.9932	19.1548	46.2845	39.1759	32.8487	31.8978	28.2941	54.5944	29.8809	43.4017	14.2158	13.4472	31.9084	15.953	58.1214	31.544	37.9577	54.1784	40.9469	134.505	22.8594	38.7211	25.43	27.6064	46.6892	39.2959	52.9655	81.4985	22.9969	24.9983	47.4427	33.5411	30.6494	32.4149	40.8511	51.9507
ENSG00000006016	CRLF1	0.172965	0.750536	-0.243088	0.904241	0.870507	5.22826	2.57542	0.505581	2.03062	1.96095	1.31032	2.89132	3.60857	3.92093	0.40924	2.18618	2.30962	1.09391	0.146169	1.26962	0.964164	2.93509	0.906202	0.464536	1.26571	1.28575	0.329556	1.0228	1.63415	1.52211	0.727146	1.23623	1.07105	1.64814	0.839275	1.49672	1.70883	0.869764	1.48297	0.687733	1.71576	0.97288	0.631986	1.71432	3.55601	3.00963	2.06501	0.648131
ENSG00000006025	OSBPL7	0.269246	0.532503	-0.458905	0.699753	2.60855	4.22608	8.26621	11.4168	8.87797	3.00592	4.83781	6.45019	6.19472	5.40272	3.90188	4.08039	12.3254	3.25947	3.0664	7.5742	1.14356	11.5736	2.66969	1.83297	2.89996	4.19475	2.23684	5.55346	5.33906	1.75857	5.72887	7.40272	5.12584	6.82914	3.35774	2.04278	5.75526	2.56617	3.46529	10.0782	4.04012	3.33387	5.32346	3.34679	9.05824	6.37361	2.72385	6.48022
ENSG00000006042	TMEM98	-0.723106	0.417442	0.445994	0.718812	0.255641	0.28611	0.480047	0.403767	0.508884	0.498179	0.227726	0.200269	0.469394	0.487364	0.0387861	0.0789365	0.908321	11.9508	2.37845	0.142138	0.158584	26.4025	0.160181	0.194416	0.189079	0.124559	0.0653563	0.337013	0.228708	0.155054	0.196697	0.0788937	0.179698	0.138407	0.151284	0.210842	0.136688	0.0892493	0.0344359	0.0137609	0.614871	0.154059	0.938262	0.0448612	0.250529	0.763133	0.199793	0.108852
ENSG00000006047	YBX2	1.87021	0.0854293	3.51173	0.00269716	0.0852118	0.149947	0.166383	0.0522533	0.18232	0.0872319	0.00345406	0.0247692	0.00719554	2.46605	0	0.184226	0.0307435	0.0945915	0	0.0126999	0.0169173	0.389626	0.1625	0.368883	0.00164188	0.113988	0.0596775	0.186075	0.0228125	0.0325355	0.0830949	0.0999239	0.220811	0.0478777	0.106455	0.0303995	0.0721234	0.10245	0.0163951	0.0489971	2.54703	0.0700499	0.245661	0.0333783	1.47718	1.1499	0.0207336	0.063491
ENSG00000006059	KRT33A	-0.33109	NA	NA	NA	0	0	0	0	0	0	0	0	0	0	0	0	0	0	0	0	0	0	0	0	0	0	0	0	0	0	0	0	0	0	0	0	0	0	0	0	0	0	0	0	0	0	0	0
ENSG00000006062	MAP3K14	0.340827	0.510999	-1.133	0.442183	1.59883	20.1974	3.9544	1.44879	10.7223	7.03475	5.62761	6.50438	2.86032	9.00809	1.58124	7.099	5.30417	2.81379	0.955284	4.56542	1.07228	7.36851	2.19901	5.80673	2.33322	3.81699	1.31534	4.24057	5.21442	4.87227	2.61499	2.23178	7.73647	4.31538	4.39734	4.38593	5.75213	2.26586	1.80288	3.66531	3.15919	2.81435	0.76186	2.48513	4.25962	5.00429	5.70134	1.72462
ENSG00000006071	ABCC8	-0.567285	0.507522	-0.37876	0.890209	0.0352966	0.102623	0.128174	0.0445155	0.0520921	0.0654664	0.0399084	0.0528616	0.0423048	0.0846021	0.0172292	0.0641352	0.0700841	0.0746039	0.00507547	0.106567	0.0376297	0.0878764	0.0824334	0.0144067	0.0320917	0.0327485	0.0289936	0.0175066	0.0353133	0.0169776	0.0883502	0.0326936	0.0452998	0.0836671	0.0876967	0.0584865	0.0787373	0.0312274	0.0271	0.0433039	0.0524661	0.0682826	0.0424925	0.0878877	0.058975	0.0866457	0.0525964	0.0285946
ENSG00000006116	CACNG3	-0.413973	0.712459	-1.05285	NA	0.0361825	0.0290198	0.00990373	0.00805303	0.0453784	0.0398799	0.00559137	0.0127288	0.00719107	0.0539802	0	0.0379032	0.0161162	0.015098	0	0.0147915	0.029358	0.0707423	0.0537491	0.0257781	0.0235708	0.0285525	0.0247962	0.0271198	0.0395107	0	0.0423638	0	0.0806568	0.0189682	0	0.024056	0.0297356	0	0.020192	0	0.0129847	0.00264463	0	0	0.0288639	0.0764625	0.0173362	0.0362351
ENSG00000006118	TMEM132A	-0.664533	0.330527	0.934419	0.488497	0.15571	0.659561	0.361351	0.129511	0.313096	0.313992	0.106043	0.312303	0.151523	0.516811	0.0371075	0.260857	0.25466	0.38139	0.0509421	0.0992218	0.0235913	18.5038	0.190968	0.537794	0.0696423	0.106991	0.0166233	0.149266	0.318612	0.378214	0.335656	0.0374093	0.343795	0.104732	0.0512515	0.0389304	0.22604	0.143476	0.26896	0.20586	0.271027	0.0447048	0.0948915	0.449336	0.196254	0.287	0.107516	0.07903
ENSG00000006125	AP2B1	-0.102586	0.792225	0.316821	0.80176	8.76726	23.4477	30.8398	12.7285	42.7972	34.251	40.3563	27.1196	34.4757	44.8159	16.7832	18.1572	44.2315	52.8159	15.8193	27.7817	15.7463	122.774	10.6395	24.3318	36.4919	24.1476	28.1022	34.0535	14.6514	13.5758	18.8332	11.1792	18.8026	41.4874	10.1993	26.7439	34.6753	9.23991	24.5843	17.4941	31.4381	37.1034	9.7305	7.27212	54.8258	64.0602	40.974	18.4634
ENSG00000006128	TAC1	-0.199035	NA	NA	NA	0	0	0.070129	0	0	0	0	0	0	0	0	0	0	0.0173676	0	0	0	0	0	0	0	0	0	0	0.0242064	0	0	0	0	0	0	0	0	0	0	0	0	0	0	0	0	0	0	0
ENSG00000006194	ZNF263	0.350925	0.319035	-1.09708	0.276343	3.44227	15.7834	7.91909	5.24799	13.319	13.2873	5.06624	13.1893	19.4095	12.6174	2.96219	4.64726	12.6242	15.4391	3.213	9.90063	7.56354	31.4318	1.85778	2.42531	4.90029	11.5947	3.1177	9.0969	9.77545	6.85753	4.36157	5.1395	8.13592	22.5967	7.66388	9.53173	11.4821	2.99971	5.93048	5.23082	5.61448	12.9179	3.51996	2.27335	17.2384	13.5034	17.2461	6.19427
ENSG00000006210	CX3CL1	-0.881212	0.214987	0.596504	0.766994	0.0310593	0.122465	0.116576	0.0670544	0.0768073	0.0565875	0.0895869	0.0514694	0.0592369	0.18513	0.0108556	0.0235514	0.0876992	0.102434	0.0235342	0.0615696	0.0278298	0.253199	0.0974228	0.0293802	0.0480268	0.0425563	0.00174504	0.0521832	0.0374108	0.00275825	0.129912	0.0165068	0.0578449	0.024878	0.0205241	0.0605141	0.0522556	0.02534	0.026642	0.00409435	0.0557744	0.024221	0.0233834	0.0328136	0.109657	0.157482	0.0468746	0.0146894
ENSG00000006282	SPATA20	0.0825157	0.914231	-1.22888	0.294339	0.106831	2.55167	20.8854	16.2015	26.5059	4.86329	19.4443	16.278	5.10938	3.54542	10.4623	24.6423	27.7943	4.1005	6.54148	9.24804	6.51448	24.6929	3.90422	7.38445	20.1629	3.84035	10.6394	25.5667	13.5728	9.42171	11.2484	8.08719	30.88	8.78284	13.199	13.5502	7.87784	12.0373	20.2023	6.66057	7.20916	9.53858	20.7226	17.1937	25.4637	18.4822	10.5782	9.68163
ENSG00000006283	CACNA1G	-0.529048	0.446873	-0.094648	0.976337	0.216205	0.214531	0.202888	0.105797	0.239904	0.357514	0.0799878	0.104278	0.0924601	0.260513	0.0236465	0.0974748	0.242599	0.0813755	0.0455467	0.145372	0.1166	0.301408	0.242577	0.129124	0.151709	0.100302	0.0407159	0.068133	0.109066	0.0145065	0.14732	0.0970352	0.259835	0.155249	0.0911688	0.208788	0.217248	0.0371792	0.0464454	0.0175648	0.121334	0.0495594	0.134033	0.0334767	0.216137	0.471037	0.212591	0.0438636
ENSG00000006327	TNFRSF12A	-0.318136	0.736042	-1.39654	0.358165	1.72692	17.0078	2.75585	2.54252	8.42148	12.5881	3.75572	19.4107	0.736484	4.81773	1.00971	28.5229	2.59028	11.3335	4.51679	1.51518	3.72752	6.33341	6.89045	9.689	3.19593	3.6309	6.62998	7.7016	5.26558	12.4351	2.92609	1.39626	15.3452	7.61344	2.52619	19.4783	9.69402	5.27883	4.06363	2.06528	3.91888	2.6852	0.551688	3.43028	14.5205	4.99053	16.3486	0.924166
ENSG00000006377	DLX6	-0.489012	0.55708	0.451222	0.830062	0.0320302	0.335643	0.360925	0.159666	0.101662	0.19585	0.118952	0.107965	0.0988848	0.207656	0.0982403	0.0680144	0.138332	0.141817	0.0648119	0.0878587	0.0207205	0.493205	0.289059	0.767879	0.149919	0.0385682	0.0597675	0.245283	0.184109	0.290285	0.323221	0.0323713	0.261414	0.0361048	0.213345	0.0492591	0.142754	0.0715886	0.0951189	0.0699711	0.170183	0.028355	0.0788154	0.0827277	0.0701636	0.134839	0.0611668	0.0713583
ENSG00000006432	MAP3K9	-1.49647	0.0219027	-1.28474	0.297942	0.0196468	1.62176	0.503557	0.113633	0.409929	0.557113	0.225716	0.418622	6.5901	0.806782	0.0885561	0.29583	0.1234	0.359539	0.0315562	0.0230895	0.0788392	1.49703	0.155871	0.156564	0.040412	0.0338025	0.0463546	0.0591906	0.263857	0.0258509	0.308103	0.14388	1.11219	0.291343	0.0435068	0.137763	0.621036	0.0293507	0.0396343	0.26629	0.102032	0.067482	0.074534	0.219096	0.494888	0.481708	0.224096	0.0214156
ENSG00000006451	RALA	0.233719	0.704362	-1.27242	0.178347	4.31717	24.7854	9.48985	3.6737	27.0047	32.6814	29.9029	28.1713	56.9227	27.3616	17.0928	15.9714	22.5458	24.3712	19.0008	9.33874	25.8185	21.2595	7.67983	9.48616	24.005	31.4393	22.1275	20.5535	40.4908	20.5244	10.2825	6.62856	10.2419	20.2785	28.7801	43.4268	34.2833	16.6606	16.7246	7.93392	7.68433	20.3904	6.0115	17.6816	31.8394	31.5206	55.3124	11.2059
ENSG00000006453	BAIAP2L1	-0.549443	0.425028	-0.365838	0.751987	0.272167	1.70956	1.26408	0.578706	2.01389	1.8825	0.63572	0.568457	0.335695	3.09142	0.295576	1.66712	1.32981	1.24081	0.0837932	0.861259	0.117605	3.72602	1.12881	3.04053	0.393211	0.727984	0.113935	0.862339	0.403629	0.798543	0.995475	0.627821	2.36039	0.677523	0.561912	0.605892	0.713756	0.247415	0.199799	0.133253	0.757434	0.249194	0.976692	1.00483	1.57905	0.575012	0.399137	0.557724
ENSG00000006459	KDM7A	-0.367846	0.671141	1.25084	0.544163	1.2841	26.2585	7.2981	0.0865095	4.76499	16.0127	2.24918	5.8801	1.28391	10.4035	2.30365	5.93445	7.40176	5.40655	0.531776	0.79669	0.578456	7.47672	6.28914	3.79608	4.16395	2.72866	0.350848	5.22185	4.16357	1.82825	4.23427	0.276102	5.32859	3.57603	0.564086	1.00494	4.66974	0.473387	1.73926	0.253653	7.49021	0.628193	0.377071	0.139402	11.7197	3.3936	2.47609	0.225981
ENSG00000006468	ETV1	-2.55811	0.0187474	0.609848	NA	0.027602	0.199563	0.0198615	0.76213	0.0202197	0.0211564	0.0454041	0.972596	0.138035	1.21116	0.0815972	0.399808	0.250285	0.300342	0.0121956	0.0333886	0	0.804919	0.384635	0	0.0217056	0.0199135	0.0956975	0.121224	1.67407	0	0.0333552	0.680475	0.117907	0.111591	0.0789956	0.0505039	0.544685	0.0122206	0.0114878	0.683764	0.124202	0	0.266802	0.0243591	0.0137143	0.238775	0.00638675	0.096509
ENSG00000006530	AGK	0.120721	0.706133	-0.0552222	0.972863	2.56867	9.0312	11.0699	4.61185	14.0332	4.8463	5.09518	8.86325	11.3449	9.06685	6.3556	5.7319	11.4756	8.73337	1.79798	7.11916	2.99756	15.2374	3.42405	1.16642	3.67431	3.10542	5.21688	7.33586	5.40424	1.52169	5.57735	6.58181	5.87942	6.20624	3.67036	2.20393	7.26479	2.208	4.19875	4.87214	6.49162	3.86325	4.34621	0.933474	10.6318	12.7616	3.38224	7.79101
ENSG00000006534	ALDH3B1	-0.361119	0.686424	0.80661	0.676064	5.25974	5.07268	30.459	35.931	31.1311	12.238	10.2401	35.4118	8.39452	2.92438	45.2655	47.8373	14.3233	2.85446	14.8346	27.0189	6.77096	2.80373	6.82864	15.7584	12.6283	4.26295	28.9441	24.4013	39.7955	14.7507	42.4738	49.4327	35.8611	21.7792	5.54117	10.6244	45.1955	22.7766	24.1717	86.9642	22.867	15.5204	3.99099	18.7378	10.5816	14.9428	20.3898	5.37609
ENSG00000006555	TTC22	-0.549792	0.360091	0.329012	0.805537	0.0897312	1.06832	0.694985	0.149061	0.591647	0.334025	0.301716	0.562808	0.177913	1.08588	0.0945358	0.148715	0.63472	0.315791	0.0497669	0.194249	0.215161	0.659823	0.405794	0.212076	0.131882	0.162512	0.0312353	0.193818	0.223573	0.0127112	0.477207	0.0232243	0.416562	0.316723	0.0809024	0.204266	0.316694	0.0712728	0.0630717	0.100392	0.287298	0.121179	0.717984	0.0365837	0.682164	0.613842	0.272471	0.17612
ENSG00000006576	PHTF2	-0.366618	0.437457	-0.284599	0.882533	2.55027	11.2556	8.31196	1.09416	18.6925	11.3792	23.5445	10.3497	11.9277	12.6665	7.51368	10.3251	8.5913	8.04673	7.40192	3.7364	3.99584	18.1789	3.88014	3.37774	13.8123	11.2727	8.2292	13.5113	12.6153	2.2129	6.88224	2.22883	8.21637	6.3985	3.98027	10.1733	5.90066	3.93854	3.96275	0.687876	5.37926	6.1864	2.74258	7.85334	7.30495	8.28739	15.114	2.08879
ENSG00000006606	CCL26	-3.84547	0.0945825	2.50074	NA	0	0	0.0462249	0	0.0385161	0	0	0.0328388	0	0.0896556	0.117417	0.129898	0.0319812	0	0.683743	0	0	0	0	0	0	0	0	0	0.0282296	2.76041	0.154299	0	0	0.0975417	0	0	0	3.13618	0	0	0.032398	0	0	0	0	0	0	0
ENSG00000006607	FARP2	-0.80682	0.0170983	0.687414	0.62972	2.09164	11.7771	4.77268	5.00665	10.3547	8.94295	4.94887	11.6648	9.93197	6.63002	6.02517	12.5479	4.32935	14.4916	2.17749	5.51772	3.49841	22.8214	3.51897	2.23252	5.01071	2.3488	4.70606	6.615	12.4663	1.54545	3.06554	6.97858	13.9563	10.7484	2.36388	10.7659	13.3365	2.75723	3.47205	3.67299	4.65631	13.6405	1.16466	6.85383	14.0845	11.7017	5.59105	1.27687
ENSG00000006611	USH1C	-1.29364	0.789896	0.755664	NA	0	0	0	0	0	0	0	0	0.0633427	0	0	0	0	0	0	0	0	0.00603348	0	0	0	0	0	0	0	0	0	0.0602391	0	0.0128334	0	0	0	0	0	0	0.0113118	0	0	0	0	0	0	0
ENSG00000006625	GGCT	-0.41831	0.377437	0.428739	0.808273	10.7421	4.02822	13.9965	22.2575	18.035	6.41683	8.22001	33.3746	25.3034	12.7215	36.5149	16.7648	15.7322	28.4804	16.1329	21.3768	11.2249	16.8297	3.65859	5.47299	18.1026	3.4338	15.3673	24.6318	16.2514	7.16936	16.3047	14.7862	15.778	17.5551	4.15389	5.89591	24.7662	10.0934	14.5599	13.8649	15.602	31.4533	13.7747	7.5569	11.1065	20.3362	11.6295	17.9989
ENSG00000006634	DBF4	-0.101711	0.909695	-0.0226454	0.99551	3.05065	44.4644	7.97604	1.21144	19.8803	16.6308	9.79621	37.9023	22.8198	40.2021	9.08465	7.36492	16.8338	20.0334	4.91573	3.59024	4.73569	29.5439	9.94517	5.19046	6.61783	14.6713	2.42431	10.65	9.4248	1.10549	4.42581	0.588322	19.4469	27.9524	1.62321	5.85154	22.216	1.59546	3.36426	0.449732	12.2266	16.2897	1.47186	2.34678	34.0298	29.0705	27.8864	2.49077
ENSG00000006638	TBXA2R	-1.55757	0.0144485	-0.427723	0.800625	0.163059	0.925842	0.98418	0.421857	1.48299	2.13105	0.690792	0.694262	0.179616	1.96082	0.233806	0.191636	0.985937	0.762054	3.04074	4.15111	0.866798	4.02884	0.399038	0.428767	0.778187	0.577735	2.69681	0.797242	0.177114	2.93101	0.470299	0.0723967	0.260532	4.30722	0.304284	3.36375	0.424802	0.830131	1.04312	0.0925754	0.307123	5.0034	0.956034	0.176336	1.01933	0.625456	2.70353	0.84089
ENSG00000006652	IFRD1	0.0785843	0.933947	-0.0760672	0.985986	20.1129	119.376	94.7498	6.16322	26.4234	70.7298	30.4885	82.4347	152.816	40.1741	23.7751	17.4085	137.619	54.1684	17.9652	22.5317	18.4934	96.2236	43.7477	11.6952	41.1439	50.8658	16.5282	25.3771	25.2809	8.30572	9.84335	3.67556	24.0059	96.6769	6.7016	27.9236	35.3886	11.2892	51.8508	3.15916	43.477	47.9009	11.2656	13.9667	137.363	120.96	105.564	11.0315
ENSG00000006659	LGALS14	-1.31362	0.0592209	0.111006	NA	0.0773733	0.710745	1.83826	0.16259	0.430828	0.452818	0.75913	0.500443	0.13612	0.526053	0.15387	0.229722	0.561838	0.243082	0.205447	0.154674	0	0.856049	0.198442	0.079364	0.0976054	0.134086	0.0768947	0.657612	0.325785	0.0128025	0.148247	0	0.396296	0.280797	0.174913	0.129508	0.237661	0.0136793	0.10432	0	0.169999	0.125719	0.299727	0.164962	0.559314	0.660627	0.601085	0.0482162
ENSG00000006695	COX10	-0.0488794	0.932165	0.109157	0.944531	1.6173	4.68142	5.96763	4.36973	5.8506	3.3114	2.87651	8.7121	9.53299	6.14646	4.56342	5.06357	8.99464	6.56368	4.02833	7.75969	5.09205	18.7444	1.43703	1.06682	4.66546	2.1126	3.82569	2.67752	3.12197	3.25757	4.57629	4.19356	8.02727	10.1762	2.11227	3.06205	11.1225	2.97498	5.96626	5.33596	4.76877	6.05659	3.01682	1.62088	6.02848	6.49066	4.81145	6.64891
ENSG00000006704	GTF2IRD1	-1.47887	0.00770997	-0.210502	0.89972	0.117409	0.229866	0.43738	3.58187	0.668988	0.501687	0.360528	0.903016	0.803204	0.524643	0.455648	0.321185	1.37963	0.677169	1.6522	0.621014	2.73206	6.09957	0.310234	0.423668	0.654285	0.152023	2.42163	2.86141	3.6732	0.999388	0.425064	1.1478	1.4579	1.07256	0.201353	1.69027	0.342875	0.557845	0.779791	3.35749	0.269272	4.93126	0.357165	1.66233	0.644862	0.557241	1.5575	0.199661
ENSG00000006712	PAF1	-0.0512515	0.912654	-0.381608	0.723024	10.8964	26.1236	32.1389	18.2448	16.7592	15.4501	16.5972	21.5058	22.2173	17.2341	11.5419	13.9316	27.3013	17.2966	10.189	14.649	17.9146	35.9755	17.032	25.3296	13.5063	11.4385	14.0831	14.9053	12.5638	6.79363	12.6605	17.3697	16.1493	25.7268	12.4765	17.9926	21.6197	10.0392	15.9462	17.0103	16.2726	13.7195	16.3639	20.9668	33.2563	31.628	23.7496	12.2736
ENSG00000006715	VPS41	-0.102959	0.870856	1.41306	0.170364	3.73247	5.38331	16.1443	5.18667	11.8825	2.26095	4.21948	8.72116	9.69988	5.23073	6.68485	1.99643	13.4914	10.0229	4.83092	6.66362	1.17148	24.8487	1.41803	0.440446	4.42235	2.83565	4.62785	10.9593	4.90863	0.783881	7.93122	3.58104	3.7189	6.08524	1.66343	0.77828	7.34706	0.635912	1.48318	2.24943	9.20167	4.11944	1.41993	0.432468	13.8726	12.1292	3.90291	4.80772
ENSG00000006740	ARHGAP44	-1.63669	0.0677393	0.611991	0.67114	0.042799	0.173076	0.198671	0.796148	0.083791	0.0698484	0.0583017	0.547939	0.102407	0.179824	0.038358	0.100862	0.323059	0.225975	0.0821275	0.147469	0.0525253	0.205912	0.112061	0.0753733	0.101345	0.0491428	0.0531758	0.0651599	0.0859875	0.0128837	0.102429	0.0412623	0.0898275	0.0704942	0.0396449	0.034346	1.09715	0.0404098	0.0432773	2.98186	0.126756	1.51113	0.283311	0.280419	0.265679	0.178263	0.124843	0.127274
ENSG00000006744	ELAC2	0.0325947	0.948185	0.262511	0.826399	5.52888	25.0894	22.7142	15.2182	28.3196	11.1726	10.362	24.8395	19.7255	21.2941	8.97048	9.54497	24.9516	11.626	5.60034	16.4548	5.45828	38.2892	6.79572	5.18787	5.70445	7.97953	8.03394	15.6139	20.9815	5.60206	10.0823	12.1686	17.1772	16.4657	5.09566	7.45289	18.5364	5.34834	7.28965	21.449	15.2379	11.0705	10.249	4.70585	27.2777	23.7678	8.50753	14.0452
ENSG00000006747	SCIN	-0.172453	0.785224	0.00649071	0.996956	0.623994	1.46734	1.05656	0.530902	2.26486	1.72081	0.672992	0.584189	0.824733	1.5011	0.200266	1.31293	1.87639	0.811576	0.20746	0.815061	0.260208	1.9749	1.26379	0.330723	0.597181	0.62462	0.470497	0.763538	0.830077	0.117262	0.870326	0.216685	0.868207	0.924372	0.414419	0.341179	0.767455	0.332145	0.87978	0.462463	0.621821	0.414107	0.839655	0.650409	1.29075	2.38384	1.07092	0.322776
ENSG00000006756	ARSD	-0.7859	0.185837	0.433406	0.830429	2.00666	2.10079	19.6625	16.1845	11.3213	5.35056	4.6809	8.74281	4.16062	2.59907	13.494	9.54425	19.43	4.27834	11.3362	8.19421	2.8655	41.5834	2.87061	1.85741	3.76227	1.88978	7.23761	6.121	5.9672	2.45897	11.0157	9.49236	21.7159	7.72769	2.19323	4.14478	11.529	3.77739	3.66169	9.55288	4.37292	6.8369	4.69406	4.36695	10.7223	4.31326	9.01762	5.41348
ENSG00000006757	PNPLA4	0.102076	0.837265	-0.585048	0.626124	1.25305	2.5183	5.89687	7.20089	5.8135	3.19238	8.75998	4.23956	5.46558	2.8892	7.58983	4.81825	6.91882	7.15455	3.45391	7.46482	2.94965	4.68468	1.42632	2.62791	2.33773	1.09832	6.99878	5.18194	3.4006	2.80024	3.41838	21.1083	3.51693	6.04736	4.18048	3.22559	3.22468	2.60917	5.31383	8.02359	4.35706	5.63423	4.21897	1.01861	5.11425	7.73517	3.67127	8.28581
ENSG00000006788	MYH13	-1.98064	0.416161	2.17856	NA	0	0	0	0.0112041	0	0	0	0.0281718	0	0.00182569	0	0	0.00195344	0	0	0	0	0.12023	0.0170124	0	0.00125138	0.00535656	0	0.0052952	0.039857	0	0.0015093	0.0212977	0.00749041	0.00382103	0	0	0.00707783	0.0071808	0	0.00798812	0	0.00389303	0	0	0	0	0.00219577	0
ENSG00000006831	ADIPOR2	-0.136307	0.832957	0.59896	0.706869	1.31584	2.29296	8.89489	2.52836	11.1929	4.03636	2.81438	7.36037	4.55801	4.34156	3.78067	3.29362	4.12154	2.56146	1.31429	2.31952	0.738886	4.54504	1.77181	4.82191	1.92807	2.53783	1.59864	5.60254	16.2076	2.28193	4.85559	2.87337	6.9644	2.77878	2.3973	1.59628	9.91846	1.25893	1.41695	2.40959	6.65392	2.47929	1.17318	0.76332	8.02376	4.60315	1.54573	1.36556
ENSG00000006837	CDKL3	0.0947689	0.894699	-0.0179609	0.994588	0.323546	1.23729	1.19014	0.881943	1.12538	0.529332	0.467698	1.82025	0.972884	0.871795	0.716917	0.211956	2.58706	0.959507	0.45301	1.84546	0.287991	2.77016	0.601888	0.320076	0.217825	0.471585	1.06519	1.12949	0.508652	0	0.678539	1.46916	1.12794	0.91894	1.21916	0.855938	1.41728	0.556398	0.23247	0.449661	1.02546	0.316167	0.805477	0.738068	1.17209	1.37913	1.15907	1.16461
ENSG00000007001	UPP2	-0.506567	0.641104	0.563704	0.806886	0.0291823	0.0559499	0.173687	0.0624308	0.0541788	0.0122782	0.00669951	0.111856	0.0365808	0.0234871	0.00897499	0.0284893	0.108743	0.108951	0.0323034	0.0292601	0	0.44793	0.0478055	0.0249405	0.0223131	0.0211807	0.0120016	0.0642663	0.0292208	0	0.0269471	0.0370536	0.087869	0.0425526	0.0230272	0	0.0915631	0	0.00340143	0.0861676	0.0433877	0.0297168	0.0277704	0	0.104488	0.0654596	0.0670955	0.0378121
ENSG00000007038	PRSS21	1.11789	0.524528	-1.92158	0.803724	0.0248623	4.7595	64.484	0	0.13095	0.0604769	14.8101	35.1753	58.5915	0.127995	7.6833	21.5194	44.6619	14.7359	1.73542	0.0913325	48.4551	32.2284	17.0443	0.0489352	16.0921	0.0305515	33.2833	0.131921	7.73336	0.835387	13.0912	27.4087	0.0290614	30.585	22.7706	18.6954	0.100282	42.8105	27.0941	0	22.1237	26.094	43.0974	0	37.141	0.019455	21.0621	83.8333
ENSG00000007047	MARK4	-0.228633	0.58609	-0.998078	0.220243	4.73537	9.89027	16.9089	9.44801	18.5394	28.5353	11.7531	16.3326	10.3752	13.1004	10.1315	16.3218	17.2137	13.987	13.048	18.984	4.98256	27.645	6.63958	15.4256	11.1506	9.52996	13.2177	16.1857	19.605	13.7978	11.2116	15.9439	11.7307	15.7738	6.4053	11.1118	16.5323	11.045	12.3125	17.9893	7.70245	16.5548	10.0288	19.265	17.6302	14.0294	20.8145	10.8617
ENSG00000007062	PROM1	0.493476	0.734831	-0.933794	0.627204	6.02093	10.0241	11.387	0.0607194	10.5376	6.94076	2.66254	51.4799	0.426771	4.05649	8.1619	12.2087	0.224708	12.6915	0.481145	28.3043	3.19413	82.8431	3.78735	1.00645	10.3026	12.4159	11.8236	25.1864	0.04753	2.15954	0.240099	0.0384644	0.127624	0.613954	6.78292	0.162674	43.9813	1.18136	4.84322	0.0282089	1.5391	1.7308	0.686686	0.0405366	44.6826	10.9208	50.4063	17.4649
ENSG00000007080	CCDC124	0.333833	0.612712	-1.11225	0.471056	12.3729	13.442	22.5288	63.1699	22.3351	8.90893	8.58177	32.3684	21.8328	25.6029	36.0316	56.4198	23.9081	26.7013	20.6354	38.3798	20.5971	35.8409	9.04781	21.1713	16.2299	8.57293	41.6906	22.2411	22.6138	28.7769	23.2784	89.3635	24.5605	31.1345	19.9207	13.2456	41.9848	30.7883	28.4926	67.4272	21.974	20.0537	32.7675	32.8433	20.9385	33.0262	18.3721	51.5821
ENSG00000007129	CEACAM21	0.662318	0.315236	-0.341576	0.857929	1.93679	2.40817	0.800567	0.717319	4.90809	3.14625	0.841242	2.16242	0.185123	1.41842	2.54726	2.89963	0.245245	0.566762	2.43166	5.88663	0.78556	6.41265	0.515267	0.466734	0.470996	2.58341	2.25016	1.06943	0.739097	1.58012	1.21107	5.79687	5.31209	2.26386	1.35458	4.78311	1.83617	1.05045	1.37041	0.858858	4.4018	1.90481	0.0252408	0.748002	0.772489	0.278411	1.1397	3.91549
ENSG00000007168	PAFAH1B1	-0.0597936	0.909816	-0.298851	0.838923	9.61001	48.8841	34.77	18.6789	70.5512	45.9312	31.2646	28.5871	56.4264	58.0886	29.5502	22.8592	45.0193	31.5771	10.4444	23.2445	18.8229	56.2384	24.3327	38.8098	35.4067	40.354	33.6011	53.9525	32.4864	33.355	29.9986	25.6378	22.9362	21.5616	29.3235	15.6633	50.232	25.5451	18.2126	13.7556	33.6787	22.1994	13.6797	30.4976	69.7913	33.415	40.6298	18.8495
ENSG00000007171	NOS2	-3.40609	0.0624225	-1.29275	NA	0	0	0	0.0200618	0	0.00361777	0	0.0150357	0	0.00330654	0	0	0	0.00378942	0.0063609	0	0	0.0503493	0	0.00497308	0	0	0	0	0	0	0.0082177	0	0.00678407	0	0	0	0	0	0	0	0	0.0235218	0.0574352	0	0.0117046	0	0.0159267	0
ENSG00000007174	DNAH9	-0.744608	0.422872	-0.00953819	0.997166	0.050583	0.316156	0.288423	0.151038	0.219916	0.187963	0.106973	0.189826	0.112669	0.204318	0.0218666	0.0470672	0.378462	0.22039	0.0546187	0.160822	0.0244516	0.283018	0.174403	0.178029	0.0882589	0.0812998	0.0221857	0.0397026	0.0781562	0.0402664	0.11926	0.0162462	0.109949	0.0469437	0.0960382	0.0617373	0.214591	0.0948523	0.201811	0.0363918	0.139364	0.0631958	0.0698321	0.0986933	0.214713	0.388756	0.110195	0.0857027
ENSG00000007202	KIAA0100	-0.0226376	0.959078	-0.249332	0.853205	12.7362	42.2316	49.5517	23.5257	50.749	32.3456	39.118	44.3403	37.8904	28.9564	12.4131	24.3078	55.6091	23.143	13.4657	39.6707	15.2157	94.2396	13.9665	14.5939	19.7546	26.9526	12.4743	29.8482	33.6843	17.5495	21.459	9.67816	48.9474	32.238	20.1045	16.9945	55.4783	9.22211	22.0341	47.515	26.3022	21.1185	12.059	15.9795	53.5231	67.319	23.2107	27.9035
ENSG00000007216	SLC13A2	-0.176113	NA	1.75636	NA	0	0	0.00381216	0	0	0	0	0	0	0	0.00756488	0	0	0	0	0	0	0	0	0	0	0	0	0	0	0	0	0	0	0	0	0	0	0	0	0	0	0	0	0	0	0	0	0
ENSG00000007237	GAS7	-0.150894	0.883562	-0.100175	0.965393	4.78124	10.9057	23.2373	29.8261	43.2141	9.97872	3.14445	48.4675	0.202442	15.2482	29.6406	40.7302	8.33946	6.09346	8.18383	21.6272	6.42208	2.47095	4.50598	32.1086	17.9852	6.69128	16.0351	20.8356	37.2388	19.9573	61.7222	55.0167	82.6284	25.1491	8.67254	1.82919	39.1512	19.1005	11.817	54.2156	20.5734	22.412	1.78817	7.79967	7.3431	8.76837	11.0558	6.82641
ENSG00000007255	TRAPPC6A	0.751997	0.161458	-1.49853	0.214794	13.2609	16.9334	27.2772	47.5945	23.083	5.80937	11.456	29.9932	15.6886	12.1523	41.2448	38.2383	36.815	19.4108	24.0399	43.6367	27.3034	51.5725	7.82255	6.59761	14.2039	18.0255	36.2412	17.6412	31.2828	29.937	11.4197	29.8562	29.6838	47.3175	23.7009	18.7211	34.5114	26.5223	30.9287	55.2653	14.6628	29.6906	24.5973	14.348	20.3798	32.0279	35.6534	62.362
ENSG00000007264	MATK	0.710486	0.236784	-2.01813	0.0451558	13.1887	9.56162	17.0091	11.3724	12.7354	9.90736	6.38785	21.756	3.16428	10.135	8.96665	13.3035	19.5437	4.31242	9.74039	13.9486	12.6284	6.02429	10.8544	1.63775	13.0928	9.75105	9.70145	9.6087	30.2892	10.9879	3.24954	0.229514	1.81764	9.32193	17.35	13.2627	20.1093	9.1245	13.4873	31.9178	4.15478	12.0771	17.128	2.44075	12.2151	15.6963	8.57773	31.1211
ENSG00000007306	CEACAM7	-0.00503753	NA	NA	NA	0	0	0	0	0	0	0	0	0	0	0	0	0	0	0	0.00872727	0	0	0	0	0	0	0	0	0	0	0	0	0	0	0	0	0	0	0	0	0	0	0	0	0	0	0	0
ENSG00000007312	CD79B	-1.65608	0.0138851	-1.59246	0.300754	0.681452	9.97071	14.602	5.77842	4.31464	6.29164	5.55537	27.2663	2.56763	102.026	18.9042	20.0985	2.46906	16.1752	13.7386	21.6327	15.191	16.751	1.74955	5.09456	7.19568	2.92947	26.7687	6.42353	7.0188	24.0758	16.2507	57.7183	4.65024	31.5291	1.61545	9.57755	10.7496	15.2814	13.2641	11.78	1.20447	103.153	8.02679	6.20741	5.27291	5.11669	23.5599	6.85631
ENSG00000007314	SCN4A	-2.65553	0.000556034	0.454996	NA	0.00122022	0.0390499	0.260292	0.217609	0.05889	0.0162551	0.0911152	0.0195679	0.0533939	0.0439576	0.00265274	0.0120675	0.014631	0.0371755	0.0410476	0.00607328	0.00813996	0.181948	0.0842029	0.00122803	0.00658808	0.000806015	0.023744	0.0179252	0.0503336	0.444666	0.0853393	0.0640811	0.0225425	0.0744192	0.00510894	0.205577	0.0477429	0.0118888	0.0797371	0.0120226	0.0205455	1.13406	0.0177855	0	0.290379	0.0685846	0.0115606	0.010235
ENSG00000007341	ST7L	-0.191003	0.577395	0.551785	0.633308	6.08762	9.692	15.7	6.97015	8.22262	9.65723	9.31545	9.66489	8.87867	9.44005	4.1773	6.30371	20.3654	14.2553	3.6062	8.71319	3.20736	18.7603	5.64839	2.33327	4.91588	3.95433	4.45579	6.25876	5.08369	1.25361	5.19231	7.27535	4.52248	8.55342	3.76815	5.08954	11.1738	3.30262	6.22115	2.91438	7.13033	4.90771	10.0123	11.3715	14.5564	9.30335	8.14296	4.29875
ENSG00000007350	TKTL1	-3.98683	0.000100229	-2.45806	0.275847	0.0275315	0.650534	0.273656	3.21861	0.239583	1.0396	0.139294	14.7461	1.21388	0.600052	0.799892	1.49994	0.0590548	0.240315	7.06737	0.551102	0.207673	5.13123	0.429954	0.766792	0.0602439	0.91349	0.0340209	4.96326	0.0400142	0	1.86548	0.276101	1.44153	10.9862	0.0247795	1.02685	0.626286	0.244287	0.68698	22.2528	0.101192	0.0842923	0	0.911615	1.83243	0.632128	2.5872	0.0446648
ENSG00000007372	PAX6	-0.74558	0.283786	0.0659699	0.980618	0.0888214	0.270952	0.336122	0.255944	0.357524	0.444032	0.30154	0.261936	0.361349	0.627411	0.0617344	0.235719	0.442352	0.291343	0.0725551	0.236848	0.0582634	0.712279	0.60653	0.152557	0.257772	0.0703541	0.0640315	0.163078	0.121116	0.0278677	0.276935	0.127359	0.186066	0.0900838	0.0542842	0.282556	0.180755	0.0145452	0.118636	0.0431356	0.226962	0.0317382	0.219265	0.0741672	0.344746	0.702024	0.07397	0.312216
ENSG00000007376	RPUSD1	-0.200619	0.747711	-0.460261	0.730947	3.41921	6.35151	8.17133	18.874	10.7496	4.27588	2.20812	13.7145	5.2629	5.60372	13.9177	13.6631	8.70165	6.2008	4.73897	13.1648	5.05974	11.0558	1.85513	2.86626	6.04121	2.65013	9.59819	7.06213	7.29563	7.15402	5.43178	12.1005	8.20776	12.0346	3.10864	4.67671	14.2044	5.85504	8.40932	21.8345	5.31766	13.3171	5.50119	5.83305	7.28791	7.68275	7.47531	7.29391
ENSG00000007384	RHBDF1	-3.28246	7.17498e-06	-0.501848	0.83606	0.123673	1.11134	3.21343	1.77409	23.1244	26.5447	3.14841	0.640303	0.46239	0.887893	0.139692	2.44482	2.07294	0.570234	0.200495	0.236695	0.732542	1.94638	4.72121	4.03949	3.93961	0.159735	0.126155	6.68461	1.0976	15.2451	2.33296	0.375045	1.46224	0.441419	0.0457705	0.785323	0.453692	5.1966	6.15724	0.490279	0.632246	0.437427	1.91956	1.8809	18.9019	0.812012	1.88029	0.227119
ENSG00000007392	LUC7L	0.24375	0.476621	-0.281939	0.800579	9.77548	46.603	35.7096	25.5927	30.6755	23.7913	24.4417	33.9035	48.7184	40.5271	9.26178	11.2045	78.2546	25.2774	5.2989	25.1773	8.8677	76.2577	21.3474	9.91752	14.27	17.8038	7.90294	21.4325	16.1618	9.58908	12.431	6.03629	18.8995	21.4397	13.4707	17.5851	19.528	4.94191	12.9905	13.6129	17.8258	8.19799	20.6342	15.1994	39.8855	55.827	35.5952	14.9086
ENSG00000007402	CACNA2D2	-2.68342	0.00473307	0.80272	0.671523	0.104424	1.16016	0.251226	0.275232	0.180148	1.3322	0.148109	0.690533	0.120384	0.556981	0.0527598	0.114418	0.327036	0.0862463	1.26055	11.2129	9.58452	1.95626	0.328408	0.261888	0.394801	0.0619033	6.50992	0.152128	0.371591	0.038896	0.253176	0.459019	0.365083	0.765632	0.0251253	0.967669	0.299971	0.00350335	0.0754231	0.161112	0.577439	3.58664	0.167541	0.0989815	1.28454	0.249955	23.6337	0.214035
ENSG00000007516	BAIAP3	-2.19882	0.00483192	-0.227287	0.91742	0.125299	7.37685	0.979536	0.272576	0.717467	3.52872	0.572669	1.64059	0.730714	2.19004	0.107335	0.665471	1.55642	0.502756	2.82264	1.91244	0.47744	2.04328	1.62265	0.564673	0.897141	0.563863	3.73609	0.56182	1.64979	1.90444	0.868047	0.549767	0.559985	8.00739	0.137653	18.2757	0.834807	0.741051	4.25511	0.336724	0.175795	1.39753	0.282882	0.936629	2.38988	0.425135	9.75514	0.499623
ENSG00000007520	TSR3	0.15212	0.839666	-0.651828	0.71063	4.76598	10.151	14.2321	28.93	13.0697	2.73328	2.92358	20.1766	7.87665	8.94823	20.8588	22.0772	13.8491	9.93258	10.2345	25.106	8.4073	19.5222	2.65629	6.41789	4.72376	2.80601	13.5877	7.29693	10.4996	8.84171	11.1332	41.2013	8.1152	18.9193	6.41462	3.15188	20.4545	11.0064	13.737	35.0796	10.1021	14.8194	15.3953	7.64879	11.3897	11.8909	9.16212	25.6166
ENSG00000007541	PIGQ	0.566342	0.13379	0.2307	0.890644	8.60334	6.16326	25.6127	15.6855	26.9285	4.82424	5.59775	13.241	22.1698	52.192	6.52711	12.6015	22.1663	16.7379	8.15761	12.4754	7.97212	28.8451	7.45819	25.3193	5.04784	7.91693	8.4883	17.5864	6.68064	4.01866	10.0495	8.68478	9.48359	21.2756	8.15418	4.10837	15.6891	4.07305	7.10147	17.2564	24.983	11.3832	9.22018	3.44139	46.5373	36.1694	20.5775	11.1968
ENSG00000007545	CRAMP1	-0.0994092	0.883065	-0.603937	0.654454	3.16951	15.9872	13.1905	4.9368	24.3171	20.6376	10.7375	13.439	88.515	26.5227	1.71694	14.6792	19.4365	35.5871	3.25823	12.0574	5.04496	23.4545	10.7657	7.86252	8.59031	11.6063	4.21125	11.0748	22.0289	6.78363	6.78322	3.02633	94.5705	15.8844	6.11389	10.9158	13.0145	3.26706	4.64811	8.23428	6.1406	8.04378	5.0225	14.2276	17.757	18.9103	16.6313	6.5566
ENSG00000007866	TEAD3	-2.31349	0.0365055	2.22788	NA	0.0145665	0.0424342	0.0961753	1.49148	0.105278	0.0757369	0.134895	0.0269922	0.0906663	0.0534515	0.0108288	0.281062	0.730359	0.0965655	0.0108287	0.0181377	0.00304505	0.630976	0.0322253	0.100245	0.0479261	0.00240914	0.0181261	0.0208528	0.00680834	0.0477332	0.38369	0.0239722	0.0153182	0.0146749	0.0203722	0.0654345	0.0317145	0.0264062	0.00300809	0.00448593	0.144462	0	0.686113	0.00695735	0.147495	0.0812001	0.0049454	0.00278688
ENSG00000007908	SELE	-0.221883	0.940793	2.3178	NA	0	0	0.125102	0.0209304	0	0.0764108	0.00941457	0	0.0063372	0.118625	0.0126106	0.00286309	0.00347472	0.639229	0.0714648	0	0.0159964	0.062372	0	0	0	0	0.0451009	0.0581354	0	0	0.0324187	0	0	0.0328439	0	0.00218006	0.0119054	0	0	0	0.0329544	0	0	0	0.026933	0.00911326	1.17896	0.0132769
ENSG00000007923	DNAJC11	0.376326	0.400363	0.827112	0.48943	3.29928	8.34168	9.50764	10.3883	10.1259	4.03705	2.17135	6.2397	13.928	7.20105	4.53008	2.54315	12.6655	5.43388	3.55188	8.72628	2.65382	16.4021	2.04277	2.57805	2.73636	3.07566	3.61236	6.5002	6.08944	2.35029	6.05849	6.84685	3.42511	7.6352	4.34915	2.11346	6.47128	2.46704	4.66486	9.92575	10.9525	4.85174	6.4443	3.41937	10.9993	10.6301	3.27636	8.41076
ENSG00000007933	FMO3	0.503936	0.587989	1.84383	0.0637495	0.216687	1.00278	1.706	0.445954	0.431111	0.753022	0.476262	0.309559	0.165458	0.794327	0.0195718	0.208555	1.0375	0.668777	0.166948	0.386948	0.206456	0.812859	0.52301	0.221537	0.0636682	0.249579	0.0251658	0.24451	0.410137	0.0899471	0.515122	0.0469275	0.57143	0.223691	0.122396	0.187221	0.420259	0.464684	0.0652867	0	1.3835	0.133403	0.0855071	0.0174016	0.835766	1.03314	0.484807	0.374064
ENSG00000007944	MYLIP	-0.264564	0.647186	0.070735	0.977972	27.5911	83.5505	39.282	12.6733	37.5456	44.5175	19.651	51.9997	14.2805	27.0634	52.157	36.0306	36.1469	25.7562	35.0027	28.3687	4.52808	58.9563	20.3185	12.644	33.3955	23.8146	38.5233	22.9427	66.263	15.362	30.666	3.28892	57.0782	50.8333	19.6548	9.96029	28.8334	24.9341	23.8452	12.9409	36.6706	65.2198	5.19889	29.1108	58.8625	59.2618	58.1186	11.3844
ENSG00000007952	NOX1	0.590133	0.677516	1.47985	NA	0.00829129	0.121752	0.117154	0.0283056	0.1115	0.0123722	0	0.0710871	0.0272398	0.0280396	0.0135648	0	0.0379625	0	0	0.196166	0	0.0583386	0.0132085	0.00418837	0	0.0164607	0	0.0315711	0.0198099	0	0.0271528	0.0068265	0	0.0927187	0	0	0.00451453	0	0	0.0306423	0.0400091	0.0133079	0	0	0.0536392	0.0435319	0.0791421	0.0893248
ENSG00000007968	E2F2	-0.814857	0.366617	0.626726	0.821617	0.988277	0.358809	1.22092	0.453675	4.3628	0.413733	0.196336	1.11448	1.414	41.1386	0.622975	2.63635	0.357621	4.45278	0.106338	0.32202	0.898872	2.46136	1.69593	10.4154	0.557305	0.113652	0.0626182	2.51565	0.492408	0.895686	3.97976	1.01619	3.1076	0.310606	0.0829797	0.558454	1.36697	1.22748	0.790745	0.660864	2.70237	0.53709	0.65182	0.405207	4.53958	4.66298	0.207484	0.50082
ENSG00000008018	PSMB1	0.0911241	0.830163	-0.858878	0.186658	41.1087	121.731	122.321	70.1377	172.575	138.03	177.561	222.293	193.886	150.372	247.886	174.969	126.742	189.627	119.563	111.25	91.4388	206.957	52.5492	57.4352	113.437	146.777	156.804	168.648	196.911	88.5746	88.0831	78.6753	112.243	171.205	96.9885	129.983	179.817	93.4125	89.3878	57.8051	92.0908	190.115	53.4963	91.0986	135.974	160.079	179.137	107.068
ENSG00000008056	SYN1	-2.69902	0.00629644	-1.0433	0.669914	0.176247	0.595506	0.340412	1.69668	3.99278	33.6798	0.499494	2.42803	1.76599	4.2253	1.6374	34.6534	0.311891	6.14762	5.26945	1.4292	1.09541	1.47787	0.0281845	2.48823	1.78997	0.23557	7.46444	0.102115	2.32503	22.7251	2.97218	2.17753	0.274251	1.77498	0.245754	12.7513	0.444522	41.3627	19.709	1.2283	1.13209	1.0945	0.805892	1.17544	0.354107	0.114036	3.16342	1.11564
ENSG00000008083	JARID2	0.225978	0.688146	-0.928931	0.381615	7.27526	44.3683	19.5699	5.23787	42.0781	48.8588	21.1735	11.3298	18.3646	35.6577	8.52756	29.6789	26.4152	22.8485	5.61712	10.2454	8.0403	31.8909	12.0052	18.6726	21.4396	26.9287	11.7294	25.1648	8.22009	6.50595	16.9949	7.1574	25.056	11.5016	12.226	17.5002	17	9.57929	10.3873	4.13235	14.9541	7.31084	8.57693	6.38588	40.7454	42.8284	27.3815	7.02321
ENSG00000008086	CDKL5	-0.68502	0.177018	0.251595	0.816131	0.786991	6.47406	2.73562	1.17621	4.16294	3.31403	1.96258	2.37471	1.15367	4.77056	0.534925	1.193	4.88533	1.93039	0.534998	1.43274	0.635104	3.97072	2.70659	1.6291	1.80458	1.27478	0.570439	1.05655	1.4131	0.264221	1.58003	0.411142	2.28691	1.36845	0.638819	1.37413	2.16689	0.312536	0.958535	0.362898	1.81601	0.65491	1.3693	0.470342	3.11372	5.14	2.22981	1.10821
ENSG00000008118	CAMK1G	-0.917342	0.703928	-0.379621	NA	0.00410545	0.240634	0	0	0.0339976	0.190144	0.279148	0	0	0.105413	0.180809	0.155769	0	0.0459154	0	0	0	0.0815216	0.163136	0.0720512	0	0	0	0.0193201	0	0	0.00768207	0	0.0170153	0	0	0	0	0.0109084	0.0475143	0	0.00495243	0	0	0	0.00792888	0	0	0
ENSG00000008128	CDK11A	-0.0716593	0.907698	-0.465069	0.765339	16.3695	222.289	41.5203	17.6272	71.8642	52.5118	38.968	55.7453	98.3209	96.2542	7.52186	45.8894	60.9065	43.9942	6.66198	24.2707	23.9801	85.2101	51.9211	39.7366	32.2685	29.4223	11.5342	35.6166	29.8779	17.0158	22.6458	13.4847	42.9498	27.3825	15.8212	30.0892	35.8287	21.6296	20.4158	12.539	29.0641	12.6286	16.9567	43.4373	99.3869	101.204	58.7242	16.9824
ENSG00000008130	NADK	-0.377365	0.401346	1.04521	0.0859524	6.34552	40.0917	42.2309	29.5226	40.5819	21.532	11.1637	32.1961	17.1489	38.0686	23.3576	27.409	15.7799	36.1229	6.56692	19.2385	3.33881	27.0747	35.0018	23.3272	28.8916	10.6212	9.05218	25.0102	18.6364	16.2959	33.0795	27.8949	25.151	18.228	6.04695	6.16537	27.5963	11.2151	15.5129	38.635	36.583	10.4411	9.09839	37.819	22.9905	16.6445	10.2884	10.4973
ENSG00000008196	TFAP2B	-3.02951	0.544508	-0.879419	NA	0	0	0.00292424	0	0	0	0	0	0	0	0	0	0	0	0	0	0	0	0.0498107	0	0	0.0093426	0	0	0	0	0	0	0.00192045	0	0	0	0	0	0	0	0	0	0	0.0015846	0.0148359	0	0	0
ENSG00000008197	TFAP2D	-2.68137	NA	NA	NA	0	0.0173265	0	0	0	0	0	0	0	0	0	0	0	0	0	0	0	0.0234646	0	0	0	0	0	0	0	0	0	0	0	0	0	0	0	0	0	0	0	0	0	0	0.00587442	0	0	0
ENSG00000008226	DLEC1	-0.524261	0.40569	0.260602	0.834979	0.383792	1.3183	1.71323	0.24207	1.68787	1.73579	0.228061	1.18786	0.297177	1.1048	0.0168389	0.706721	0.83846	0.497337	0.126822	0.309579	0.0593228	0.738652	0.479083	1.28073	0.817521	0.456729	0.122336	0.433587	0.849316	0.0841912	1.15726	0.0850277	1.0206	0.252056	0.338536	0.373549	0.899015	0.164978	0.597675	0.324593	0.654465	0.0126162	0.385674	0.133528	1.0202	1.60023	0.152808	0.22843
ENSG00000008256	CYTH3	-0.532065	0.328933	0.270065	0.856625	0.556737	6.19218	2.86763	0.929979	9.7558	13.0273	3.78029	2.21479	1.70852	16.1173	1.01861	1.28825	11.4871	12.8201	1.19433	4.39737	5.93963	34.5571	3.35628	2.4781	3.99065	3.78072	2.22105	2.86626	2.97571	1.97925	2.21536	1.44082	7.37574	3.75755	1.66402	6.17184	4.31522	1.76361	5.07243	1.8187	4.49482	6.50188	2.47576	0.478504	17.248	12.5197	5.22906	0.587312
ENSG00000008277	ADAM22	0.37949	0.638992	0.375508	0.80325	0.088763	0.394757	0.21856	0.223644	0.503639	0.166591	0.122554	0.407743	0.302275	0.106214	0.232988	0.0919318	0.399669	0.878023	0.357444	0.126027	0.857729	2.33104	0.0412575	0.166058	0.0564284	0.423614	0.0873015	0.276044	0.400625	0.0597578	0.177424	0.117081	0.218474	0.204453	0.0474352	0.124522	0.939575	0.0478669	0.00939177	0.101443	0.279102	0.580614	0.668374	0.0195176	0.742359	0.267783	0.285337	0.108126
ENSG00000008282	SYPL1	-0.394296	0.248861	-1.26929	0.0666475	14.1089	40.4402	48.1256	25.9275	78.656	54.5537	81.2591	73.0793	86.851	48.0302	49.2681	36.7915	47.554	89.9357	29.048	53.2511	28.101	56.224	16.9444	19.5912	39.7999	40.9884	34.1948	66.7629	69.6875	42.8208	30.7635	26.7119	40.9002	51.9901	24.3116	45.7973	51.7471	21.2226	33.9179	24.4248	15.9522	48.687	17.888	21.1421	35.6939	58.9746	85.4476	21.5125
ENSG00000008283	CYB561	-0.987822	0.0817926	-0.105567	0.961266	0.830812	2.99895	6.80117	1.4589	5.68401	2.44667	2.70614	1.74845	0.39213	1.8413	0.516386	2.19524	2.8644	0.720829	2.15119	10.2606	1.13085	5.20681	1.82742	2.24245	2.79603	0.88759	2.17787	4.04702	0.721209	5.39106	2.45926	0.39459	1.4083	5.3691	1.52124	2.72567	0.884296	2.07106	4.02054	0.39705	1.22932	7.37905	3.87163	0.775735	5.83835	2.28475	3.72215	1.97994
ENSG00000008294	SPAG9	-0.830541	0.135106	-0.00302308	0.998658	8.58384	88.4754	31.3823	6.24213	63.2154	118.043	58.6004	36.3628	73.0296	80.9774	8.27743	21.0716	45.5305	34.9958	4.10681	7.6092	13.3887	41.1081	48.7266	14.5324	42.0617	31.7262	13.3604	51.8933	35.5765	9.8937	25.2313	2.86192	50.2196	23.0826	6.01267	28.9447	31.6104	6.68899	14.3575	1.72646	30.1081	16.1745	3.86694	21.7998	85.1431	96.0598	60.4547	3.19121
ENSG00000008300	CELSR3	-1.2973	0.0667769	1.08337	0.518878	0.0717862	1.52729	0.397272	0.527125	0.642798	2.43065	0.275819	0.778141	1.79741	0.266287	0.0556655	0.495341	0.564747	1.11076	0.0585699	1.95802	0.619046	4.50551	0.624522	0.365884	0.792786	0.0663783	0.083463	0.776618	1.38883	0.144719	1.65862	1.40681	1.01652	5.03871	0.21568	0.581546	2.29404	0.383956	0.625364	0.706642	1.02698	0.32229	0.356748	0.154241	1.53317	0.99757	2.05102	0.0887111
ENSG00000008311	AASS	-1.31487	0.0752374	1.01916	0.552939	0.0568374	0.254663	0.479352	0.191162	0.234127	0.244609	0.138296	0.173413	0.112193	0.35918	0.0700136	0.0952544	0.155044	0.291573	0.0476288	0.104236	0.0420769	3.91294	0.586105	0.0718356	0.0342005	0.0844347	0.06247	0.109642	0.082902	0.0727452	0.200537	0.0324168	0.157792	0.115077	0.0376111	0.148867	0.146783	0.00974695	0.046418	0.047545	0.195571	0.0254454	0.82774	0.0146437	0.298637	0.49261	0.0926698	0.0517648
ENSG00000008323	PLEKHG6	-0.800218	0.0983486	0.0888816	0.973851	0.370477	1.24173	1.04129	0.392809	0.558223	0.970951	0.225039	0.268364	0.454507	1.44114	0.0451775	0.857054	0.736387	1.5059	0.236087	0.912829	0.318429	1.97747	0.813073	0.0555328	0.19675	0.12972	0.954133	0.407408	0.509583	0.273698	0.565574	0.306285	0.538958	0.893661	0.143491	0.926242	0.22812	0.422079	0.528192	0.693754	0.35054	0.69942	0.0926844	0.3159	2.16092	1.7016	0.562529	0.509836
ENSG00000008324	SS18L2	0.117442	0.799436	-0.988788	0.0894404	12.9205	32.7318	20.0028	15.7972	25.3863	19.487	17.8927	39.5729	17.7727	29.8301	23.3778	35.3889	16.0324	20.3675	30.6679	20.7274	28.392	28.7815	6.69568	10.6788	28.3701	19.3207	21.1982	20.0622	36.6787	17.1816	18.6029	15.7587	27.9265	30.2673	13.7277	14.0827	30.8253	19.7536	22.6302	11.4347	17.9935	38.393	11.3918	39.8247	25.9283	31.4081	31.5527	22.5662
ENSG00000008382	MPND	0.969989	0.0263647	-0.702276	0.655994	5.1025	4.39865	9.1355	16.6085	5.80588	4.05914	2.10364	11.7038	8.79789	5.71019	17.8859	14.4591	11.2224	10.5726	5.97453	11.2645	4.96579	14.3592	3.07347	3.96429	5.94705	5.44722	9.10099	3.15396	8.51451	6.86827	8.63141	7.00336	4.94196	11.4898	6.78136	4.27924	10.4418	8.15937	8.34605	12.8472	9.15638	7.5667	9.88288	9.61101	3.78106	10.6818	8.0298	16.6616
ENSG00000008394	MGST1	-0.401232	0.7209	0.140587	0.97393	81.1783	15.111	525.329	57.5491	121.066	42.643	78.3694	55.8459	55.0637	1.37707	34.4946	79.4168	211.434	16.377	291.956	405.533	146.147	19.7717	46.0534	45.3032	247.874	3.65883	488.495	131.74	28.2881	126.124	138.01	207.677	22.6691	173.603	55.4031	64.4202	59.1556	15.6173	18.4102	105.675	84.4205	112.708	342.539	27.966	56.4395	1.64806	157.861	170.488
ENSG00000008405	CRY1	-1.20184	0.055618	-0.13046	0.963798	2.25175	24.4103	4.68239	1.35864	5.28266	10.0624	7.45002	12.1339	10.6905	15.4695	1.83117	5.42742	8.38127	16.3102	1.55972	3.79537	6.26734	19.078	2.61388	2.35846	0.336661	0.948908	0.0408702	7.45733	9.87121	0.362142	3.33623	1.04792	11.6723	10.7759	1.21204	2.59322	7.4303	1.54467	2.81435	0.970614	3.61202	1.31706	2.26735	1.50482	17.6796	10.2825	14.6384	0.828876
ENSG00000008438	PGLYRP1	0.614753	0.758081	3.94907	0.25406	1.45931	2.83756	25.5546	0.495955	0.0994874	3.0969	0	0.232361	0.16801	10.8521	0.093898	0.571019	0.102781	6.0569	122.669	87.6738	7.87974	0.67313	30.5494	0.627853	0.938687	0.0452835	1.09934	0.239036	0.0358311	0.477906	0.635915	0.0850743	0.118617	1.29748	0.0960248	0.878961	0.223634	1.95317	1.21852	0.0627712	148.16	0	0.600348	0.823869	0.391545	0.317615	15.6594	0.0927342
ENSG00000008441	NFIX	-0.514787	0.546906	-0.466702	0.805996	4.53515	6.51259	18.1007	1.16203	71.9733	6.61805	86.0961	2.59392	34.5015	9.82407	1.366	2.22921	18.5827	30.1734	23.4127	18.9324	9.09946	19.8541	36.5342	51.5147	11.3068	2.99085	9.99814	13.3788	1.47945	15.1505	5.02878	1.45603	1.39934	14.5694	4.91582	15.6079	4.57668	5.31192	10.9228	5.22309	9.38916	23.2259	17.3766	0.752412	20.6212	8.51837	8.44277	8.27695
ENSG00000008513	ST3GAL1	-0.388736	0.376356	-0.396508	0.775175	5.90298	17.3315	12.5243	7.65657	33.9349	31.6343	20.5764	8.6287	6.48234	14.5153	6.71796	9.71693	15.3759	9.53356	6.13816	13.6089	8.95972	24.1918	4.06946	22.0826	19.6607	8.1768	21.6847	13.3082	8.05698	15.2216	13.4044	10.2282	10.6067	16.9798	7.87094	18.4227	12.163	12.9301	12.7745	9.2453	7.05099	9.98468	6.67442	5.90642	39.0043	14.2607	20.9832	6.76755
ENSG00000008516	MMP25	-1.09107	0.213599	2.92176	0.00884929	1.86823	29.0322	36.3292	3.59386	2.54137	4.00662	0.814077	1.84952	0.391366	5.20395	2.42682	9.42808	3.64877	9.3275	4.80841	6.78772	1.65609	4.11776	10.7874	1.99745	2.00393	0.322531	1.34435	1.40013	0.217832	2.08134	2.21279	0.914407	2.99783	4.58255	0.607995	2.13872	0.778395	7.19545	8.96707	0.485428	11.2756	5.42047	1.72178	0.268634	2.10919	2.1653	7.44349	0.913532
ENSG00000008517	IL32	0.200304	0.857785	-2.86652	0.152371	27.8218	27.0585	20.8283	3.77333	2.11024	1.53978	3.77777	62.1235	2.36032	41.8737	54.1948	3.85911	9.68728	3.57927	2.1073	4.75192	2.24159	15.2661	7.24675	6.66398	1.49436	1.26734	0.941366	3.60621	3.00259	5.90386	6.84592	1.73757	6.21024	41.7393	0.480313	5.82888	16.2796	1.01817	3.53922	14.8025	2.71002	15.8013	11.6522	3.21067	25.5569	3.02532	12.0514	52.5906
ENSG00000008710	PKD1	-0.148528	0.725379	-0.16491	0.930913	11.4905	45.9269	45.347	14.383	49.4743	31.4908	28.9497	29.948	39.1859	21.6722	3.64943	14.0469	58.09	35.1714	7.44744	25.3358	10.5716	142.271	19.9236	11.0492	13.9291	12.574	10.9716	29.0291	23.0204	12.5984	17.6967	10.3481	25.7908	23.5454	14.4189	14.5115	24.7984	9.4736	12.0873	16.6916	17.6676	10.3219	18.5411	8.70654	70.3963	46.4472	21.9411	9.21428
ENSG00000008735	MAPK8IP2	-0.665055	0.201928	-0.376573	0.806886	0.0580113	0.194364	0.163528	0.111923	0.147904	0.163247	0.117278	0.139968	0.175475	0.293333	0.0599618	0.031233	0.421904	0.13492	0.0322846	0.0883836	0.0455493	0.319142	0.204021	0.106979	0.0779525	0.067807	0.0473668	0.0940772	0.246194	0.0424985	0.139584	0.0803519	0.209914	0.0913695	0.0262093	0.100406	0.161886	0.03889	0.0466788	0.114603	0.0505167	0.033291	0.148139	0.0947777	0.231488	0.273114	0.150236	0.0663188
ENSG00000008838	MED24	0.213043	0.475759	0.0477763	0.977631	12.0577	50.5327	40.8375	30.1345	50.4013	30.4211	35.9409	41.9512	68.4627	86.3286	15.8783	27.9697	65.9123	54.4981	8.93306	31.8335	21.1417	106.909	27.342	20.443	23.3623	18.9004	13.8114	39.7024	44.7254	17.1716	31.7199	34.3162	44.1231	29.7241	18.0581	16.6322	33.6354	13.4599	23.1078	30.7938	38.2753	16.738	32.145	14.2075	60.7251	79.1481	39.3819	28.8907
ENSG00000008853	RHOBTB2	-0.349553	0.63574	0.0413965	0.98606	0.441719	2.2626	5.20875	6.11044	2.93808	0.926254	2.76902	3.02885	0.627354	2.69836	2.76841	1.54444	5.00526	2.15405	1.46534	3.17919	0.937299	7.20143	0.546205	0.815451	1.40061	1.52844	0.803498	1.95823	1.99734	1.03131	3.45062	7.51879	3.56013	2.5407	0.737062	1.16914	7.89618	0.262311	1.38053	10.6614	1.95361	2.31903	1.56231	2.4659	2.74635	3.18046	0.577592	3.32885
ENSG00000008869	HEATR5B	-0.196546	0.746833	1.07966	0.443816	3.63101	11.1673	18.8151	3.12856	18.3451	12.8092	9.76341	15.6068	9.70454	7.87526	2.66269	1.78253	39.3612	19.1383	3.12617	8.3526	2.52708	24.9479	7.30039	3.0193	4.58721	6.15679	3.66422	9.17633	7.39541	1.4799	5.54121	0.749711	4.8294	19.5124	1.22772	4.38984	9.55676	0.887959	3.4289	1.4235	10.4019	9.85154	2.29461	0.736829	23.14	14.9262	11.6292	4.40608
ENSG00000008952	SEC62	0.197802	0.721748	0.085286	0.973172	28.3071	131.036	58.6566	22.9069	103.467	77.8049	91.5433	64.0789	61.7424	151.528	45.7497	60.8598	70.8457	100.403	55.626	20.6202	38.3395	108.747	62.9233	31.637	43.8509	81.7027	27.0061	76.2827	41.8111	21.1826	52.423	11.4761	71.9874	45.7635	42.231	46.2423	54.5361	26.2849	33.7328	7.65169	87.1783	54.3202	18.6862	62.6347	90.4831	83.7144	100.851	19.5952
ENSG00000008988	RPS20	0.439154	0.367034	-2.05953	0.00954305	1702.56	4192.99	2780.73	2095.43	2889.57	3802.01	4777.61	3896.72	3881.7	2378.32	3439.43	2969	2828.3	3249.8	3520.89	3969.9	4403.56	2371.55	1884.05	2381.75	3549.9	2794.86	3988.81	5188.06	6683.94	4277.03	1623.04	1861.07	3447.98	4173.4	5372.41	6251.07	3534.53	4275.14	3712.78	2830.94	1512.49	7328.08	3995.04	2529.14	3788.28	3525.2	4763.44	4709.52
ENSG00000009307	CSDE1	-0.2317	0.608669	-0.0932319	0.965605	77.0429	307.21	167.137	46.3439	280.519	265.556	268.378	332.446	320.969	230.647	127.4	112.632	258.19	246.794	80.2386	82.7272	66.6192	418.864	91.914	50.0459	131.635	198.644	94.8716	234.094	203.532	49.7904	69.6638	32.2287	239.209	270.005	55.3121	96.5112	265.151	39.3246	77.9453	29.7144	124.283	209.889	25.1795	57.9922	267.242	360.011	266.002	56.7974
ENSG00000009335	UBE3C	-0.275521	0.471821	1.13852	0.248363	3.38253	11.1376	18.0137	4.94211	23.6854	5.01864	4.34241	18.1022	9.09875	7.23973	7.81791	3.74978	14.9391	8.00959	1.58034	8.12157	2.49678	18.1175	3.52544	3.77033	5.63702	4.02272	3.2158	9.32515	9.8538	4.5675	6.89949	2.1917	11.2116	12.6747	2.04176	2.12024	15.2365	2.9687	4.24898	4.08651	12.3116	5.35322	3.21149	1.51777	21.3863	17.1475	7.8199	4.08368
ENSG00000009413	REV3L	-0.419977	0.399261	0.641449	0.672975	3.13356	9.31434	15.2865	1.9506	11.3025	5.64561	5.47033	8.10805	14.6076	14.4016	3.52874	4.37163	14.3993	8.45022	3.29976	6.08331	2.52547	15.6287	6.07283	1.98794	5.36993	4.09457	4.28037	8.09523	5.32652	0.543951	5.12538	1.40186	4.98053	9.82079	0.895371	1.91854	8.71414	0.641511	3.25512	1.17275	9.69383	10.6365	1.96868	2.42376	16.4354	16.5861	13.7631	2.92806
ENSG00000009694	TENM1	-2.29003	0.00771936	-0.83701	0.569063	0.114943	2.15063	0.302894	0.00173944	1.12603	0.545184	1.57074	0.719523	0.0178127	1.68391	0.0143652	0.0458812	0.0650455	0.137328	0.401416	0.132682	0.0331256	1.436	0.622843	0.0531167	0.0602297	0.0799689	0.126094	0.394582	0.0432252	0	0.0328708	0.00259286	0.0699305	0.145846	0.0100119	0.0135945	0.131881	0.00909041	0.0189985	0.00286218	0.0453378	0.0961283	0.000835704	0.00837391	1.06231	3.39936	0.547979	0.0715148
ENSG00000009709	PAX7	-2.56549	NA	NA	NA	0	0	0	0	0	0	0	0	0	0	0	0	0	0	0	0	0	0	0	0	0	0	0	0	0	0	0	0	0	0	0	0	0	0	0	0	0	0.00138924	0	0	0.00332907	0	0	0
ENSG00000009724	MASP2	-0.583771	0.412943	-0.624459	0.766994	0.396821	5.96184	1.78419	0.159884	4.79727	3.51519	1.28305	3.05124	1.93518	4.96921	0.154366	0.726325	2.22904	2.69019	0.188342	0.698731	0.81532	5.76255	2.96618	0.773969	0.446306	1.80686	0.139453	0.978479	1.04322	0.325153	0.462316	0.00383606	1.81673	1.52045	0.24127	0.486806	2.73833	0.140231	0.528515	0.243898	0.976879	1.18425	0.617973	0.180338	4.52144	3.67697	2.33011	0.224968
ENSG00000009765	IYD	-0.396949	0.601908	-0.217197	0.883909	0.16099	0.44452	0.547362	0.196182	0.450367	0.39086	0.296292	0.135468	0.185061	0.868227	0.051129	0.197353	0.767518	0.273633	0.0622986	0.113877	0.147694	0.52419	0.493381	0.194265	0.112993	0.0916744	0.0709114	0.229422	0.201539	0.0764596	0.202818	0.00596698	0.283948	0.0637472	0.156235	0.235747	0.26611	0.104334	0.127149	0.0621463	0.247518	0.10399	0.10155	0.132821	0.489568	0.55915	0.28735	0.158095
ENSG00000009780	FAM76A	-0.452616	0.146055	0.849852	0.154028	2.2345	11.6601	4.68926	1.98739	6.05629	5.04693	2.26209	6.60316	2.21275	6.71993	4.28282	4.55632	8.80164	3.8749	1.91724	3.87393	2.08808	7.97522	3.60996	1.90643	2.40857	1.95592	2.4232	2.89527	4.75959	1.52229	4.76806	1.82009	9.25881	4.25622	1.42769	4.06914	5.79124	2.63507	2.78141	1.341	5.29095	4.90461	2.29369	1.9107	5.96269	5.92694	8.02466	2.64033
ENSG00000009790	TRAF3IP3	0.0470675	0.955448	0.908712	0.475366	9.39013	101.213	36.7774	28.9031	16.345	8.62997	6.35219	45.2914	8.57936	8.77943	41.4147	12.6691	58.5185	5.38417	19.5186	27.2769	1.7303	18.9202	8.16135	10.1539	17.1494	5.66834	5.72711	8.18127	8.94082	7.6095	18.1714	15.2304	19.3109	18.6265	5.23681	2.50612	21.2012	6.50786	16.7911	23.0887	22.6598	6.51867	17.8442	13.2726	16.2866	9.57006	14.7519	23.7732
ENSG00000009830	POMT2	-0.252483	0.453542	-0.030691	0.983921	2.13141	4.41459	7.00297	7.02122	5.15753	5.06728	4.47172	6.75234	8.425	8.07557	2.36479	3.5005	14.3645	5.98633	2.78535	6.12464	2.76931	13.8939	4.60447	4.78811	4.41891	2.76778	2.14494	7.03995	5.91583	4.34325	3.69873	4.53058	6.07478	5.08466	2.29877	1.88812	7.34177	2.02329	4.35294	4.51181	4.18962	3.03339	3.80939	2.39585	8.57154	16.1237	3.75959	2.25166
ENSG00000009844	VTA1	0.348837	0.433937	0.247989	0.884782	2.28234	15.9643	10.7855	8.06871	13.806	10.6897	12.2468	13.18	23.6809	18.7752	12.0966	5.72497	11.9539	19.4029	6.10792	8.26348	5.27773	30.3657	7.87625	3.66572	7.72305	14.5168	5.37871	13.5951	7.20915	2.37786	10.4945	4.42211	15.1562	9.99242	3.82397	3.25005	17.8198	2.31992	5.04113	2.21888	12.4647	6.74653	2.78273	2.97635	14.5966	17.7417	8.82255	5.23611
ENSG00000009950	MLXIPL	-1.36991	0.0266331	0.0119323	0.996657	0.158986	1.1454	0.58054	1.35797	1.04599	1.37195	0.260424	0.723176	0.147833	1.35854	0.162569	3.03482	0.453356	0.377651	0.158161	0.178861	0.154022	0.68285	0.666996	0.776707	0.373398	0.285249	0.253313	1.0579	1.12716	0.527693	0.588993	0.552288	0.677839	0.212811	0.178177	0.401363	0.751077	0.417245	0.173599	0.558386	0.328154	0.22162	0.223268	0.818166	0.532195	1.67229	0.468786	0.12489
ENSG00000009954	BAZ1B	0.0645049	0.8833	0.0754513	0.971368	3.56024	15.3088	9.84648	6.35428	16.8743	14.7695	11.5324	14.3038	16.3295	34.2308	5.827	10.1903	17.9619	19.7667	4.40809	8.4772	4.87078	29.1869	8.88727	5.21101	7.6169	14.5204	3.86808	12.7173	14.8578	3.00246	10.7031	3.18024	18.3589	10.9023	3.46983	5.33071	18.6766	2.55397	4.47048	4.98095	12.7647	8.47054	4.40719	15.5661	15.4659	18.8584	13.9323	4.75764
ENSG00000010017	RANBP9	0.0278261	0.964244	-0.885272	0.381278	9.96628	32.4999	20.5489	11.0813	41.2174	44.0993	29.0906	37.7942	104.322	59.5011	15.9894	22.9086	27.4159	54.1944	11.5925	12.523	15.491	50.2578	15.7374	16.4755	22.6531	34.9551	17.8136	23.8264	28.3498	15.3506	10.2919	8.43808	24.2391	36.5116	13.8208	21.5222	36.6679	10.4034	13.3474	11.7471	20.7674	29.7029	5.89141	22.2028	35.0046	44.9911	51.8857	13.4325
ENSG00000010030	ETV7	-1.06869	0.156345	0.401921	0.884595	0.116084	0.631239	0.889685	0.107069	1.4558	0.700963	0.324742	0.953644	3.85251	2.06834	0.267897	0.318181	0.411167	0.576129	0.172567	0.21687	0.3456	1.68327	0.389858	0.383477	0.404284	0.395527	0.0245906	0.369431	0.87985	0.204553	1.7554	0.285598	0.898968	0.35387	0.140918	0.417485	0.702308	0.170326	0.107243	0.184211	0.591793	0.636221	0.0661653	0.230694	0.456766	0.464223	0.731596	0.0621422
ENSG00000010072	SPRTN	0.00823574	0.992365	-0.836793	0.499813	1.29805	10.7672	4.4926	0.612826	6.76858	7.73069	3.38031	12.5611	23.1441	10.4898	3.71423	4.65585	4.95548	25.8146	5.66304	1.33606	4.31704	13.5354	3.22259	2.91917	1.66156	5.5245	1.2594	3.93614	3.78204	1.34659	1.69046	2.30299	43.0352	11.5675	3.6723	2.87011	10.7641	0.995353	2.68407	0.622961	3.14238	7.77162	0.640787	3.42217	10.4597	12.5829	11.2331	2.38443
ENSG00000010165	EEF1AKNMT	0.868604	0.058184	1.64974	0.158117	2.34005	4.7115	6.78625	7.30173	7.81456	3.59489	3.53236	3.89909	5.52479	6.96145	4.29738	2.36702	5.19421	2.8129	3.19367	7.01057	1.04241	4.5978	0.941624	2.0829	2.04723	2.83497	1.16943	5.09322	2.8756	1.39505	4.11643	5.9475	3.41471	2.88934	1.68908	1.33919	4.82589	1.16528	3.29481	4.15859	10.5628	1.86782	2.81476	1.62333	4.25064	10.1352	3.03101	6.36702
ENSG00000010219	DYRK4	0.0303762	0.972307	-0.41831	0.838952	3.86319	6.57739	13.4523	17.98	22.2013	6.81214	7.61917	16.7428	6.35905	6.5475	27.3321	18.2296	11.2986	10.3446	14.765	29.0572	7.82386	13.5744	2.28552	6.62334	16.2165	3.08034	18.3515	16.4237	16.2506	12.7506	14.5299	24.1809	12.7185	10.9377	9.37175	7.85464	12.4055	15.5029	18.2767	25.1685	13.1168	9.69923	21.592	1.69924	9.7608	8.30433	8.41374	32.1974
ENSG00000010244	ZNF207	0.0915631	0.826367	-0.598607	0.583903	47.5251	165.921	102.013	51.6251	155.933	164.877	135.379	155.527	234.393	235.369	72.7622	115.173	200.404	216.766	62.7814	87.9781	91.1522	351.722	65.5625	83.0653	133.645	162.954	104.736	130.171	102.672	83.4239	48.5059	41.9236	210.233	171.505	101.194	139.727	183.248	49.2425	99.0245	35.382	97.2488	145.408	50.8413	96.3733	156.781	287.96	188.393	68.4502
ENSG00000010256	UQCRC1	-0.100577	0.886547	-0.493604	0.742591	27.1249	31.2308	60.0079	118.332	53.885	23.8689	17.7305	124.754	44.696	49.528	107.978	99.446	64.9572	31.4896	41.1821	55.8631	39.5612	118.268	20.7952	35.132	36.7553	27.2796	56.9119	63.6163	79.3669	64.4836	55.1438	162.207	42.9839	66.4439	30.1228	38.8144	99.436	58.3495	56.6953	149.175	51.7215	59.3973	48.8707	53.947	57.6846	84.8883	55.8709	62.8164
ENSG00000010270	STARD3NL	0.16409	0.651786	-1.24204	0.0564856	8.43477	20.1554	37.1674	18.4582	47.161	25.6246	25.1143	44.5761	46.4525	30.0364	37.9144	29.674	30.614	46.0666	23.1073	41.2589	19.9178	47.3011	9.48876	21.5075	32.0187	33.4432	44.9981	42.2199	23.7005	33.9034	18.5423	17.4623	32.714	33.4283	27.9302	19.8046	34.4039	17.2304	25.5517	12.6504	13.6045	34.2769	20.3079	31.6683	36.3835	33.1804	44.6351	31.6512
ENSG00000010278	CD9	-4.82302	7.46841e-14	0.391279	0.842789	6.46255	8.07623	21.1611	24.3705	36.1458	145.968	10.9016	155.689	1.59309	16.1145	74.3026	21.9605	13.12	182.513	23.6041	11.0191	2.56268	137.174	7.8375	19.0406	63.9508	1.53644	57.365	46.8112	76.0856	306.262	151.2	68.9786	42.1065	11.1691	0.32423	4.01611	29.3641	175.312	122.994	129.825	3.93843	38.0302	8.42266	3.20034	22.7758	29.7595	11.6263	3.98117
ENSG00000010282	HHATL	-2.13839	NA	0.908203	NA	0	0.00534521	0	0	0.0656996	0	0	0.0699403	0.0710299	0	0	0	0	0	0	0	0	0	0	0	0	0	0	0	0.0304671	0	0.127534	0.0750793	0.0723404	0	0	0	0.108326	0	0	0	0	0	0	0	0	0	0	0
ENSG00000010292	NCAPD2	0.048871	0.94603	1.16669	0.383082	5.55322	4.48454	17.1477	21.339	14.5325	6.49377	1.85352	14.0302	14.4612	20.9094	16.749	7.00173	11.3548	18.1861	4.82864	13.5049	4.01725	13.9384	2.63246	5.44362	4.6795	1.60477	3.78841	12.9146	9.84256	4.0326	16.0457	16.2185	6.89538	10.1387	2.86421	3.60381	12.4471	4.06945	6.62693	12.7855	23.573	7.19257	7.35166	1.50858	11.7145	22.1163	4.67176	13.2844
ENSG00000010295	IFFO1	-0.269599	0.646378	1.11277	0.250733	2.31822	3.64255	12.8461	13.2016	4.13022	1.81586	1.79896	6.28395	4.69712	1.95676	5.37175	2.15311	15.1892	2.67128	3.40788	7.71608	1.50757	11.6729	1.52097	2.37971	2.89718	1.37988	2.66332	5.00847	3.64429	2.49659	6.30834	3.47308	3.25175	9.50722	1.20169	2.24531	4.18587	1.62894	6.72985	7.32259	5.6855	3.83759	4.79108	3.78949	5.05042	2.86637	4.22914	3.71806
ENSG00000010310	GIPR	-1.14832	0.0554781	-0.211357	0.878651	0.430187	1.65305	0.753617	4.72979	0.986679	0.740601	1.09396	4.41083	0.392127	1.84678	0.647494	1.16049	3.89157	1.12379	2.04195	0.570429	0.480944	3.16701	0.908668	0.610453	0.748793	0.648275	0.331445	0.376337	11.0546	0.806118	1.90611	0.262307	1.22999	0.461622	0.380757	0.938188	1.59674	0.261057	0.338485	1.312	0.77528	0.313773	0.734657	0.99456	1.68637	1.76715	1.40117	0.536733
ENSG00000010318	PHF7	0.204875	0.669748	0.141207	0.90577	3.51196	8.56025	15.256	8.20038	12.5841	4.99109	7.77257	16.4766	7.62727	4.79802	6.5621	5.46514	15.1967	9.29676	3.39259	7.14726	2.30545	23.2885	3.03242	3.80658	3.96498	6.00918	6.20739	10.752	15.9995	2.15032	10.9732	14.566	10.063	9.45677	2.99915	3.16238	17.5718	3.19067	4.30713	7.4818	9.44609	4.87792	5.06614	6.26495	15.0441	8.75578	9.61275	6.27872
ENSG00000010319	SEMA3G	-2.46899	0.0501196	2.04814	NA	0.00985108	0.039628	0.0796923	0.167175	0.0508623	0.00292228	0.00640152	0.160549	0.0258707	0.0377188	0.0107174	0.153749	0.0499082	0.165085	0.00514151	0.104778	0.10711	0.288689	0.00870626	0	0.0045641	0.00130204	0	0.0354002	0.122243	0	0.139092	0.516298	0.015931	0.0279479	0	0	0.330944	0	0	0.268708	0.0308282	0.0171098	0	0.412574	0.026471	0.146496	0	0
ENSG00000010322	NISCH	0.100787	0.836345	0.238092	0.871047	6.19739	43.1675	42.6149	13.5968	32.0722	10.9865	13.6097	27.8855	13.417	35.4735	8.40971	22.9078	38.7336	20.202	4.14692	11.6622	7.11451	58.4609	12.8873	8.35928	8.38929	7.76778	4.53343	17.6208	12.5109	4.03015	17.0361	15.2702	27.7648	17.1505	6.26241	8.89826	25.2539	3.2743	6.79333	18.2908	17.9632	8.14398	11.7526	17.2636	32.8881	43.8629	11.0036	10.5795
ENSG00000010327	STAB1	-0.344995	0.823644	1.71766	0.364215	1.32372	65.2426	356.072	1.76546	118.465	5.14933	36.6474	2.8632	0.792493	6.80967	0.497964	55.772	1.16121	10.6707	4.75043	0.334825	3.10033	16.0026	11.4967	27.6179	36.6156	5.68796	1.66119	55.164	1.24629	15.0285	187.833	6.35012	107.453	5.2458	2.52974	2.16667	1.82294	27.4595	26.1106	3.04901	50.9489	1.75579	3.07087	0.450597	30.7529	39.3332	0.77839	8.16975
ENSG00000010361	FUZ	0.0489848	0.940739	-0.275596	0.874389	5.65291	2.89621	13.4878	7.27415	4.5053	3.92474	5.71057	6.38988	7.85933	5.74183	3.53787	5.72832	8.90013	8.66278	3.92141	4.85534	2.04238	14.1776	4.23059	4.49289	4.22906	2.20047	3.46673	3.69268	2.99852	1.65633	4.74718	15.7029	4.19795	5.68798	2.55321	2.48441	5.62374	2.5215	3.8697	9.66796	4.55204	4.91471	4.91749	3.62312	6.33355	8.5661	4.07948	6.00476
ENSG00000010379	SLC6A13	-3.95559	0.00119926	-0.635256	NA	0.0845589	0.0430258	0.784443	0	0.273198	0.14227	0.0170723	5.68609	1.57088	0.168665	3.76412	0.0207195	0.834869	0.0551843	0.00457461	0	0.223388	0.0866418	0	0.0052979	0.146511	0.048147	0	0.127027	0.192159	0	0.27552	0.330481	0.0116246	0.0414924	0	0.0276568	3.35542	0	0	1.59109	0.0620989	0.0407095	0.377094	0.233581	0.872015	0.24715	0.0620259	0
ENSG00000010404	IDS	0.186224	0.731264	-1.58181	0.190038	29.8087	107.783	110.085	22.1077	106.064	87.9906	152.268	40.0861	61.8781	66.7586	42.1938	82.8773	82.5957	42.2697	26.9255	34.1625	54.075	97.7434	76.3965	69.7615	36.6128	50.3393	42.0554	72.5626	30.7741	178.551	41.2164	34.36	143.246	57.5031	60.3609	95.6691	54.7834	105.912	63.6528	31.9633	32.0353	59.917	11.4983	66.505	175.74	73.617	68.8229	31.8755
ENSG00000010438	PRSS3	-1.31335	0.41572	-3.3472	NA	0.0151475	0.0669224	0	0	0	0	0.0998109	0.0145461	0.0333067	0.0442724	0.077355	0.0149908	1.1745	0.0475768	1.99166	0.196807	0	0.880417	0	0	0.0552677	0.0504709	0.128539	0	0.0318689	0.0513746	0.0290027	1.11925	0.0352587	0.128176	0.0427917	0.0325935	0.0512968	0.0402375	0.177097	0	0	0.0174304	0.265922	0	0.0425757	0.111098	0.0627174	0.0647133
ENSG00000010539	ZNF200	-0.382323	0.455214	0.0730709	0.971235	0.426559	1.88598	1.27502	0.840896	2.07887	1.99729	1.29285	1.15112	2.64054	2.02139	0.566027	0.777016	1.13763	0.878315	0.875699	1.0052	0.362875	2.00382	0.564611	0.381795	0.72048	0.907645	0.23499	2.50198	1.80789	0.205614	1.11961	1.1746	1.73461	1.80611	0.611477	1.53375	1.17484	0.351942	0.367792	0.334216	0.899127	0.993673	0.28749	0.851574	2.28143	1.32333	1.90521	0.674175
ENSG00000010610	CD4	-2.83427	0.0016011	1.73062	0.407536	0.457003	12.9288	29.2497	60.5604	24.1855	3.34974	2.20413	225.263	0.952851	31.8605	103.383	100.447	3.65543	8.73468	11.2444	9.21738	2.17266	106.177	2.33164	10.8667	1.46637	0.813601	6.52244	36.7262	125.221	17.6487	83.8354	380.619	222.794	12.2393	0.327315	1.91068	189.655	24.7974	15.4958	306.905	19.2826	5.57715	3.81966	44.8598	5.04299	4.43222	2.08968	3.92965
ENSG00000010626	LRRC23	-0.454485	0.220261	-0.232104	0.89943	3.59476	1.62926	8.45818	4.6047	3.91493	3.83658	6.43548	5.01324	4.0562	1.4351	3.74901	2.57009	13.9369	4.67691	4.15067	5.18882	1.54533	8.16844	4.14515	1.94166	1.43698	1.45343	4.25273	4.33479	5.66421	1.69246	4.61769	7.09375	3.82076	4.65862	0.792352	2.30038	4.84036	2.4346	3.3717	4.63744	1.67839	2.83748	4.54472	2.76866	4.1182	3.84737	4.57103	4.28164
ENSG00000010671	BTK	-0.0231321	0.97615	0.520453	0.716823	11.9739	6.95949	35.1832	13.3212	37.2179	7.72523	10.9459	25.8542	14.4035	5.94011	26.5904	10.9366	54.5523	19.5722	23.3359	42.4983	9.49984	85.456	4.96135	6.16911	14.4446	13.6339	20.8009	21.1717	31.4568	6.45833	16.4197	6.49632	13.4134	38.392	5.56776	6.83459	28.0275	6.47698	19.3049	14.5228	23.219	26.3215	14.2436	9.03042	20.8546	14.6539	34.1328	26.2319
ENSG00000010704	HFE	-0.289317	0.660233	1.18342	0.323138	0.0910969	0.324505	0.273404	0.112501	0.176915	0.281292	0.18922	0.29308	0.226363	0.357012	0.135854	0.088115	0.25058	0.153611	0.0985146	0.0885881	0.0404707	0.323063	0.261897	0.0606645	0.0791023	0.127004	0.0706337	0.337081	0.205862	0.132078	0.356531	0.120235	0.37353	0.0746061	0.0888594	0.0649766	0.176974	0.311583	0.104339	0.0993792	0.687349	0.0757	0.176941	0.126486	0.401614	0.308839	0.177731	0.106884
ENSG00000010803	SCMH1	0.191919	0.730175	-0.780221	0.397973	6.95759	6.10778	23.1506	9.02108	17.6435	15.5475	7.72147	21.1712	6.90428	12.4096	10.9014	9.7208	33.1481	8.26053	13.5542	26.2666	11.3761	12.4598	8.18281	7.64279	12.7355	14.143	17.513	20.889	25.3433	19.6279	10.6883	17.2351	6.8641	28.5697	11.8486	13.0638	27.9494	10.9594	21.0295	22.7023	9.93335	24.3016	15.0254	8.55023	27.5364	18.89	26.7733	25.7825
ENSG00000010810	FYN	-0.890187	0.084936	0.27473	0.925834	5.40351	82.4498	14.8567	10.5119	51.9732	20.8935	9.70357	39.1882	16.2063	41.6343	20.957	13.5581	40.5974	36.1942	1.12155	12.0382	6.55797	79.7108	9.10842	23.2321	10.0169	3.13841	4.09276	19.9605	6.70223	20.5292	11.5236	15.0571	8.6064	11.877	1.76874	3.88267	9.61838	13.3919	3.78329	7.78493	21.3221	3.73873	8.97538	6.44998	39.2125	5.06888	6.07803	4.21817
ENSG00000010818	HIVEP2	-0.589067	0.446907	-0.767859	0.588857	0.475873	7.69136	3.07965	0.699297	4.95538	8.36213	5.64477	2.60778	4.09588	2.66342	0.497749	0.358364	4.24821	2.03037	1.62639	0.373103	0.182425	8.52506	1.6259	1.42075	1.95813	1.31353	0.345101	4.87574	0.880214	0.855432	2.40227	0.310731	1.08804	2.64561	0.418456	0.545065	2.24243	1.021	1.05045	0.0604966	1.06259	2.1202	0.591188	0.08571	19.8496	4.10001	3.48197	0.83025
ENSG00000010932	FMO1	-1.09451	0.304392	1.44583	NA	0.0062985	0.0513998	0.0110765	0.00717397	0.036848	0.0327998	0.0776836	0.0700186	0.328608	0.0532376	0.0434504	0.0311405	0.0832109	0.0196116	0.0137189	0.208371	0	0.101989	0.0470192	0.00317852	0.0194954	0.0166644	0.0152868	0.0128735	0.0591165	0.0888814	0.0419364	0.0586741	0.0291248	0.215021	0	0.00948739	0.328385	0.00836825	0.0155931	0.1023	0.0572905	0.0126246	0	0.00300645	0.0618831	0.114725	0.16307	0.0313116
ENSG00000011007	ELOA	0.286823	0.466236	-1.33144	0.0972356	5.10668	20.8149	11.0641	3.71985	17.9129	18.0957	11.5128	28.5989	36.9449	33.3643	18.0273	18.4867	18.4845	11.4649	9.60336	11.013	8.1047	33.7553	3.74472	5.498	4.54758	17.302	2.91426	9.77797	16.3155	7.11726	5.47233	2.96536	15.9916	25.0544	9.6753	15.2714	21.6696	6.85984	11.0806	6.98145	7.52075	23.4001	2.20793	9.81423	24.578	23.3035	21.0955	8.08797
ENSG00000011009	LYPLA2	0.0233776	0.970547	-0.563009	0.610903	6.37006	20.9535	22.9652	34.5582	24.7528	11.1891	9.89911	25.441	19.2037	16.0332	18.1714	31.6238	13.6387	23.4397	11.2083	23.6304	9.48315	41.5847	5.67101	17.8108	9.01249	9.69479	12.5234	15.427	16.4286	15.9897	23.1371	33.6256	20.0816	23.3674	6.50974	7.12732	22.7333	14.443	15.5115	33.3641	13.3564	17.0193	13.1645	19.9456	20.2678	18.7483	18.6443	21.3308
ENSG00000011021	CLCN6	0.0869864	0.880508	-0.42617	0.751193	2.38524	12.6635	8.08055	4.61634	13.9905	9.37682	9.92387	7.96646	8.78257	9.11612	1.63843	6.85512	17.163	10.0488	1.21646	6.14298	2.71177	20.8358	4.12226	12.0792	10.0169	8.89523	5.0876	13.5081	5.84437	7.35237	8.8421	2.10999	7.37886	4.68778	3.3271	3.83489	6.95263	3.32509	5.0022	4.03792	6.75633	4.66336	3.67904	4.59823	13.3312	11.004	6.63498	3.01105
ENSG00000011028	MRC2	-0.124723	0.930726	-0.254018	0.924935	1.78049	4.26347	23.2069	13.4584	5.5068	0.367003	0.222999	12.5523	1.02132	2.02165	1.82625	0.733248	16.3569	0.716836	0.7461	7.12877	1.16351	23.4051	7.37417	0.366214	2.22107	0.853791	0.425756	10.7823	9.74301	3.64044	3.23117	0.0375945	1.07676	2.03229	2.61837	0.817093	6.4217	0.760332	0.732162	27.3039	0.961685	3.93023	3.4274	0.966356	34.376	37.5449	2.89335	3.09073
ENSG00000011052	NME1-NME2	-0.0610325	0.949013	-0.92309	0.552939	2.56663	4.88749	5.15633	5.78271	6.06766	1.18321	2.65721	12.494	8.48155	7.2164	14.3763	17.9406	6.63128	4.63439	6.16972	8.8956	4.36002	8.87924	1.86996	2.83002	2.81012	2.1466	14.2969	11.679	6.65705	4.91765	4.58709	20.3786	5.47112	9.21126	2.85748	2.66673	10.7418	6.77216	6.3047	5.28727	3.8354	8.31559	4.17362	7.99072	3.76331	5.1222	4.43382	10.3778
ENSG00000011083	SLC6A7	1.04683	0.599727	0.71206	NA	0.00522153	0	0	0	0.00381894	0.00775843	0	0	0.00857244	0.00588194	0	0.00516438	0.00313328	0	0	0.0051998	0	0	0	0	0.00605388	0.0034521	0	0.00853427	0	0	0.00974051	0	0.00476716	0.00307117	0	0.0285378	0	0	0	0	0.0251558	0.00661548	0	0	0.00753048	0	0	0
ENSG00000011105	TSPAN9	-2.72658	0.00530514	1.49154	0.532015	0	0.163619	0.165297	0.268772	0.10596	0.0889156	0.313001	0.0902652	0.127179	0.21122	0.00492964	0.0377152	0.0108699	0.42469	0.187635	0.849589	0.236239	0.911969	0	0.0605671	0.0558992	0.0312815	0.406169	0.190613	0.0388091	0.0948502	0.135917	0.440868	0.0844825	0.660772	0.068529	0.736083	0.0073897	0.082681	0.224084	0	0.0736243	0.748835	0	0	0.0217536	0.00296482	0.227896	0.11935
ENSG00000011114	BTBD7	-0.0673253	0.875808	-0.118231	0.947624	0.989735	4.78519	4.09761	1.19282	7.64023	4.81642	2.94813	2.75228	2.47266	4.7027	2.68884	2.7213	6.11774	3.06241	2.01412	2.43785	1.77628	6.15489	1.70211	1.74976	1.94721	2.78056	1.92876	4.03246	4.52895	1.29459	2.69515	1.2545	5.02208	4.39639	1.2524	1.46788	7.00954	1.40846	1.81976	1.33976	2.65487	2.33381	0.668494	1.57832	6.23442	6.07643	3.22707	1.89718
ENSG00000011132	APBA3	-0.0166863	0.976289	-0.152694	0.936267	1.85744	17.8884	6.56814	10.2332	3.72766	4.10301	3.6185	11.4771	4.83468	6.64897	6.45268	5.98752	9.21037	5.17953	3.56321	9.28532	2.86872	11.6735	2.50118	3.64501	1.96615	2.10193	3.50612	3.02901	3.65399	2.70795	4.08099	12.7395	3.37815	7.92511	2.4057	2.62234	8.91627	2.22607	4.11578	12.8472	4.66993	3.84737	6.63826	4.47605	5.50307	4.77179	5.70453	8.27047
ENSG00000011143	MKS1	0.57208	0.287571	1.22087	0.308156	1.13193	0.808892	4.69251	4.54382	3.71333	1.50747	0.99065	2.37608	3.6247	2.14647	2.09679	0.805398	7.09431	2.78978	1.06279	3.66149	0.963764	5.33928	0.763577	0.764795	1.28677	0.791532	1.14729	1.96311	1.27347	0.70771	2.55474	2.33957	1.25585	3.2526	1.08042	0.648111	3.98282	0.361651	1.90787	3.32706	5.49523	1.03301	2.97734	0.92568	3.36027	3.82549	0.957606	3.1852
ENSG00000011198	ABHD5	-0.320399	0.64226	1.24204	0.368773	5.05979	17.0786	44.3169	6.3461	12.9375	12.5436	4.07524	10.2989	6.09739	27.1487	4.91072	11.0694	6.9118	13.2386	5.81236	3.96225	2.57001	19.2139	9.56093	24.0708	8.51581	2.35458	3.95566	11.8123	4.97038	1.84765	7.11318	4.70804	9.42208	7.99984	2.59466	4.49219	10.3922	4.63898	5.57946	1.56245	19.9231	2.32037	3.90521	4.89008	30.9917	21.7899	8.2213	1.79297
ENSG00000011201	ANOS1	-0.372412	0.873138	4.25369	0.372665	0	0.188933	0.0615376	0.00461321	0	0	0	0.690516	0.00497705	0.118297	0	0.203558	1.64506	0.0330011	0	0.258781	0.0177084	0.104074	0.00418656	0.00458006	0.0783978	0	0	0.270761	0.173913	0.00496037	0.175115	0.0492277	0.00525351	0.00533888	0.00846747	0.00342225	0.348792	0.012088	0.107339	0.249551	0.118579	0.0351904	0.0391173	0	0.586439	0.00198295	0	0.0601536
ENSG00000011243	AKAP8L	0.431007	0.192669	-1.39842	0.121577	19.3968	72.5535	41.8884	33.6505	73.5056	66.803	55.6564	49.3515	78.6708	112.351	13.895	55.0435	62.5031	56.9967	10.0615	29.646	30.5767	121.976	29.6688	80.6096	45.2652	67.3358	26.2785	63.9033	52.9763	46.8768	30.0127	36.0612	56.337	48.7658	49.8897	45.6015	56.244	29.1267	32.4905	32.1322	32.5017	25.9347	28.2842	58.8314	100.853	79.4445	54.9756	28.1167
ENSG00000011258	MBTD1	0.0013486	0.998756	0.236479	0.906762	1.94041	13.4318	10.0047	2.07777	11.7773	6.59535	5.57669	7.04781	12.9156	10.9205	1.84863	1.28761	16.6953	13.5799	2.36399	5.63337	2.04592	22.1035	4.60833	1.78823	3.22268	6.39244	1.53362	6.24078	3.83346	1.00522	2.70822	0.277839	4.06528	8.53775	1.18772	1.6214	6.07364	0.602175	2.57534	0.749841	4.70224	7.01909	2.2646	0.551872	10.2998	7.18949	10.1861	3.22244
ENSG00000011260	UTP18	0.228895	0.4766	-0.186164	0.91837	8.76521	36.8934	16.7478	5.89933	15.2669	15.5135	13.6388	29.7114	27.5246	31.5651	11.2335	9.07155	31.9902	22.4973	9.3971	16.4256	5.4894	33.4202	13.0075	4.02201	11.648	28.9289	10.5932	16.2901	16.0597	4.97129	6.95202	2.99407	15.3214	25.9738	6.30626	6.45562	21.1981	2.7378	8.72542	3.28529	14.9617	20.2065	6.96859	10.8327	26.6076	29.412	36.3027	11.886
ENSG00000011275	RNF216	-0.00638181	0.990007	-0.384063	0.734451	2.73632	21.5642	10.0448	6.49533	21.2279	14.7284	10.1402	11.1699	14.8413	12.6184	6.22546	8.39765	11.5372	6.82399	3.02623	8.8872	3.35973	17.4257	7.52047	7.44146	11.0389	8.10102	4.20954	14.152	14.582	3.85571	6.85337	4.25932	12.2674	8.29508	6.87609	7.7366	12.3426	3.27137	4.63769	8.60289	6.8285	4.87679	4.54236	6.85751	17.1756	17.335	8.41289	6.52459
ENSG00000011295	TTC19	-0.148042	0.632561	-0.242869	0.836876	7.13949	27.7764	19.2531	5.66462	33.8073	22.7522	15.0599	21.621	27.3934	24.2651	12.1136	12.8482	27.5866	19.4889	6.94402	17.3232	10.3752	30.0284	11.1618	10.3584	19.4876	12.2702	8.60755	18.8194	20.1874	4.63487	9.78295	4.14765	15.8566	17.7443	7.11658	9.42855	16.5953	4.24686	8.6587	5.97261	11.2587	14.0843	4.54051	5.80171	33.2221	38.3619	22.9346	12.7199
ENSG00000011304	PTBP1	-0.307068	0.444073	-0.276932	0.865455	27.2133	105.245	118.619	166.739	162.871	83.6094	58.3813	157.33	241.934	116.735	104.431	182.215	91.1528	152.972	54.7998	90.7208	95.3293	177.72	35.4598	75.5757	164.797	41.439	128.333	129.78	85.8966	139.959	83.6599	211.995	182.451	127.882	51.7295	93.9766	143.658	87.2838	76.9023	165.696	81.6214	101.257	71.9786	154.291	117.564	168.609	122.975	86.0302
ENSG00000011332	DPF1	-0.153598	0.838008	-0.42058	0.788512	0.10205	1.12856	1.35987	0.925728	0.811688	0.50026	0.393875	0.518967	0.545478	1.64348	0.355627	0.745234	3.62643	1.25106	0.14552	0.343774	0.112642	3.51835	1.00028	0.310986	0.141555	0.236228	0.122352	0.333688	0.459785	0.126336	0.554558	0.443362	0.688929	0.484369	0.717526	0.271723	1.06771	0.12922	0.514481	0.546353	0.665783	0.371278	1.17306	0.190562	2.41904	1.98584	0.51433	1.03971
ENSG00000011347	SYT7	-1.66999	0.408142	0.331564	NA	0.00782151	0	0.00874546	0.0511697	0.00290941	0	0	0.0147293	0	0	0	0	0.0110288	0.00927977	0	0	0.00166014	0.00506151	0.0390576	0	0	0	0	0.00324918	0.024455	0	0.0129708	0.0905399	0.0160843	0.00598036	0	0	0.0256156	0	0	0	0	0	0	0	0	0.00520584	0	0
ENSG00000011376	LARS2	0.171252	0.576716	0.134282	0.937166	1.52865	5.25953	4.61363	2.12752	7.33322	3.71431	5.46333	5.60212	8.61564	6.07446	2.63564	2.88063	4.67719	5.82378	2.04705	2.95877	1.13215	10.5211	1.58934	1.73339	2.55717	2.93524	1.63289	3.96553	3.61652	1.29211	2.76736	1.52396	5.02544	5.06897	1.83784	1.35405	5.93076	0.819602	2.26174	1.62018	3.87485	7.46355	1.51508	0.707235	5.89049	9.76627	4.80629	2.81248
ENSG00000011405	PIK3C2A	-0.343966	0.62289	-0.31408	0.900996	1.78537	13.4937	7.54039	1.08947	12.0498	11.4368	10.4473	6.47279	9.76234	10.5345	1.32022	2.40514	8.59412	4.67537	2.69174	1.57135	1.39684	12.7425	4.44854	3.47267	6.06615	5.45558	1.59877	7.57948	3.09114	0.373425	5.2443	0.663411	2.88886	5.1666	2.39208	3.6569	6.27626	0.859625	3.08857	1.37801	4.44668	3.43349	1.9956	1.06412	13.0852	16.5041	5.97552	1.5461
ENSG00000011422	PLAUR	-1.66218	0.0104148	0.50244	0.838601	22.2668	234.449	154.109	73.3145	82.914	78.4915	34.6482	96.1343	59.4484	101.162	1687.79	370.971	64.4694	75.5258	159.168	39.8939	49.5292	21.4748	59.0171	87.447	14.3444	11.4514	45.2716	75.0356	31.4518	63.301	154.892	133.646	154.051	100.215	11.9601	39.6761	107.588	70.4427	144.863	64.6101	73.2769	26.8423	13.8165	190.048	236.09	231.661	90.0914	5.49486
ENSG00000011426	ANLN	0.109519	0.898602	2.30403	0.0349733	1.57203	1.46125	6.34771	4.89178	5.93899	0.897302	0.605622	6.28866	9.84785	18.6666	5.13059	5.88565	2.88945	11.8101	0.773945	3.30065	3.07083	2.3544	3.57501	6.74026	7.45419	1.25123	1.7828	7.19702	5.39423	1.6592	11.6029	2.552	9.56172	3.95453	1.27695	1.32752	4.99354	3.64112	8.75823	2.44715	12.8556	3.12453	1.83563	1.7753	3.94934	11.3303	1.13578	6.6157
ENSG00000011451	WIZ	-0.033065	0.942396	-0.254502	0.878386	3.52708	9.79996	12.302	10.47	9.78303	6.11714	5.21625	10.0945	15.019	11.1419	4.64015	7.48273	12.7697	14.035	5.78994	10.5714	4.58677	23.8276	3.59328	4.17089	5.13454	3.59709	6.08624	6.71199	5.34579	6.27666	6.2667	11.2316	11.5433	10.9428	4.7792	3.83886	11.4529	4.11111	5.91359	11.6492	7.27775	8.77097	6.43249	4.11098	13.8807	12.188	8.13873	8.29644
ENSG00000011454	RABGAP1	-0.464452	0.323928	0.730359	0.545869	1.67134	10.9771	11.2656	1.34172	13.1993	9.96432	9.96775	4.77651	11.9005	8.28262	2.57767	4.30247	13.7047	12.4699	1.37311	4.08012	0.677217	22.2924	2.90898	3.13937	2.88111	3.34442	2.20553	5.49979	3.5432	1.59885	3.67625	0.859468	2.51952	3.89509	1.96165	3.83257	5.19822	2.19444	2.2237	0.883109	4.80384	2.91884	5.2327	1.20739	12.73	22.9098	3.61212	2.23126
ENSG00000011465	DCN	1.7078	0.0117911	2.92384	0.000176175	0.149559	1.0075	6.34052	0.763912	0.774735	0.842929	0.544105	0.55904	0.532686	2.33657	0.222562	0.555554	1.53874	4.43465	0.552184	1.93313	0.977138	1.21183	1.51099	1.01984	0.430338	1.0897	0.31317	1.22555	0.400055	0.268336	5.10113	0.448946	0.331832	0.307913	0.345091	0.281709	0.646667	0.171861	0.199266	0.0177851	8.71373	0.211212	0.19417	0.369611	0.658961	2.52347	0.852499	1.0304
ENSG00000011478	QPCTL	0.258271	0.559256	-0.908933	0.453008	2.02714	4.25985	4.96244	3.86902	4.8999	3.95911	1.6517	3.76248	3.99761	2.12034	1.78566	3.7851	5.35333	3.12718	1.81964	2.06032	2.05637	8.04484	3.47842	2.49262	1.89783	1.45887	2.05214	4.48577	3.4688	2.02278	3.77201	7.66377	7.21061	2.08043	2.73764	1.43282	5.29947	1.76248	3.01964	6.38839	2.76659	1.59853	3.39013	3.6186	9.94493	6.2338	3.14308	2.13389
ENSG00000011485	PPP5C	-0.320579	0.585274	0.52337	0.79622	4.27093	6.55415	20.2966	21.9085	7.44028	3.15226	3.68037	14.6293	6.96972	9.33691	9.90783	11.022	18.0354	8.46662	7.02035	14.9478	5.53431	24.8348	3.62839	3.3203	4.70652	1.29994	9.68436	7.14076	8.33592	4.66943	11.7355	24.4145	8.78806	13.043	1.33745	2.65968	13.534	5.83101	7.85306	19.2736	10.7877	11.3563	9.68274	3.06463	10.047	11.2035	7.21296	14.2094
ENSG00000011523	CEP68	0.31134	0.375515	-0.99437	0.285615	2.4223	8.96191	4.18981	2.09618	5.85841	6.66144	4.76881	3.31292	2.78184	4.37083	1.86231	4.64292	5.49397	5.79892	1.43085	7.90918	1.59356	8.51428	2.06213	1.69829	5.13201	4.46648	3.71446	3.10649	5.75897	1.56677	1.61375	8.42252	2.41191	4.2944	3.65702	13.2017	3.01062	3.51601	2.49874	2.70359	2.61733	4.75342	1.31448	1.46974	4.80098	4.28103	3.62896	2.88209
ENSG00000011566	MAP4K3	-0.601233	0.309541	-0.156109	0.939095	2.64469	23.5678	5.97703	1.36257	22.5546	18.6709	18.0491	13.8187	33.5845	28.919	3.1672	8.63676	23.5174	18.6463	1.4266	4.09521	3.7905	21.5038	4.50568	1.5968	12.7714	6.33085	4.3887	8.75586	8.80017	2.74202	2.51537	1.54409	7.53659	5.10877	2.06927	15.0892	15.6467	4.71128	8.57423	0.518894	5.76466	5.60784	3.14175	0.51435	15.6929	20.6699	9.82559	2.62398
ENSG00000011590	ZBTB32	-0.154159	0.869128	-0.962508	0.6336	0.0572769	2.10999	1.40081	0.0539269	0.340815	0.419315	0.787979	0.74391	3.35362	1.4244	0.0676595	0.271388	1.47265	0.410192	0.0565598	0.0833957	0.36067	2.58674	0.149254	0.648436	0.364861	0.250964	0.0465523	0.32697	0.341437	0.0587408	0.517907	0.0901393	0.775843	0.749074	0.176267	1.21363	1.80669	0.166012	0.0939648	0.214941	0.0360403	0.0959097	0.309244	0.525202	2.23683	0.270129	0.306736	0.548821
ENSG00000011600	TYROBP	0.242003	0.852176	-1.41069	0.47295	104.818	471.092	784.438	1774.7	417.026	441.109	194.336	1141.4	132.265	195.681	1350.11	2298.12	164.83	99.831	379.428	1196.27	187.286	215.284	184.748	559.062	737.778	223.312	702.044	526.005	878.947	2389.36	650.226	2693.94	1126.7	216.026	919.846	158.647	959.417	1823.16	1454.34	4005.48	657.126	81.41	183.194	1269.42	144.366	171.567	349.495	730.415
ENSG00000011638	TMEM159	-0.103659	0.793798	-0.446953	0.700309	1.15149	2.50669	4.26019	1.63633	4.03473	2.42789	5.74368	4.42335	3.52554	1.82699	4.19981	3.21789	6.91575	6.58518	2.54368	4.08327	1.36709	13.3114	1.00458	1.68284	1.07857	1.8999	2.25697	2.96464	3.10157	2.18741	1.22352	2.39477	3.27658	3.71122	1.85061	1.78534	5.0468	0.707491	1.33406	2.55181	1.37457	4.76862	3.09944	2.38595	3.10168	3.35262	5.61756	1.6289
ENSG00000011677	GABRA3	-0.321336	0.712092	-0.112565	0.971235	0.0397653	0.0506384	0.0462685	0.0118473	0.0538747	0.0547406	0.0513234	0.0284444	0.0568319	0.100889	0.00859317	0.0546395	0.0900751	0.182942	0.0435838	0.0396671	0.0284005	0.250426	0.0907381	0.0185689	0.04284	0.0320032	0.0153056	0.0186642	0.0269972	0.00215347	0.047301	0.00432428	0.0638419	0.0207338	0.0314819	0.0171897	0.0433343	0.00932071	0.0215476	0.0601705	0.0208269	0.0102491	0.0295575	0.0150658	0.0832743	0.0932862	0.06661	0.0217075
ENSG00000012048	BRCA1	0.0219323	0.976703	1.80384	0.00732502	2.88676	2.42284	10.2541	4.27098	5.69997	3.00915	1.86337	5.21781	6.11482	8.42653	4.1974	1.58431	8.22369	7.72027	1.6271	4.51442	2.4243	13.1945	3.36811	1.46355	1.69582	1.64048	1.67257	4.7951	2.66502	1.76973	9.08069	1.98505	4.82218	3.27724	1.25647	1.47659	9.5021	1.10891	1.68917	1.70839	8.67468	4.27197	3.35768	1.45652	8.31021	11.7805	3.32594	2.61021
ENSG00000012061	ERCC1	0.513162	0.268173	-0.861855	0.47565	20.0726	17.8369	46.7617	73.8962	48.6977	14.0687	26.0739	34.5205	27.4164	21.2327	54.8435	37.2974	55.5078	40.4661	31.0628	44.3813	22.6088	66.7929	14.2434	16.8863	26.0978	17.5856	59.9813	45.2101	26.0886	35.1585	34.6764	115.236	46.2162	32.5397	43.4914	23.8219	32.2035	48.3834	40.9236	70.4441	25.9142	40.3727	32.7781	26.9873	34.2194	38.4641	28.23	59.5224
ENSG00000012124	CD22	-1.62569	0.00783358	-1.60047	0.202809	1.21597	28.4516	7.4027	0.704304	2.2388	10.287	2.78388	19.4007	0.884594	21.03	8.06098	4.8328	3.9662	4.94591	0.602731	2.1861	3.5651	16.4889	3.15783	4.9356	1.46171	0.854656	1.04636	2.28511	1.11677	1.02227	5.32708	1.66212	3.28651	7.05942	0.749456	2.97389	19.0365	1.38116	3.27209	3.97262	1.18527	18.2358	1.84611	8.15554	14.7654	6.80618	5.59768	2.22534
ENSG00000012171	SEMA3B	0.226492	0.824386	-1.75363	0.267148	0.149337	0.63211	0.308285	0.190202	0.441062	0.929128	0.516605	0.531889	0.600001	0.728994	0.0956944	0.417698	1.88221	0.675585	0.0326685	0.120419	0.454018	3.18947	0.465661	0.359281	0.112112	0.600747	0.235615	0.500632	0.371728	0.126061	0.293502	0.259386	0.623772	0.602156	0.535593	0.601158	0.336187	0.0198518	0.121344	0.131053	0.165431	0.226487	0.102075	0.41483	0.711579	0.603547	0.752783	0.23513
ENSG00000012174	MBTPS2	-0.166569	0.702912	0.311462	0.878386	0.322031	1.49979	2.02641	0.783767	2.76637	1.72137	1.61398	2.08148	1.42457	1.00742	1.95426	0.705182	1.95861	1.18719	0.965817	1.23085	0.276562	3.34182	0.539711	0.343192	1.10612	1.49282	0.878105	1.76092	1.40932	0.32587	1.54722	0.590036	0.757049	1.29282	0.541294	0.442367	1.64554	0.287463	0.629543	0.564333	1.38204	1.27931	0.480762	0.131858	1.31916	1.6164	0.735207	0.787631
ENSG00000012211	PRICKLE3	-0.293931	0.58561	0.2568	0.85724	1.03602	1.13602	4.93899	10.636	3.53965	2.25739	3.64385	1.8847	2.55162	1.36378	2.42852	1.86815	5.10789	1.47981	2.24654	6.81785	0.393307	4.80664	1.56812	3.48984	2.21623	1.43982	3.32984	3.85332	1.83989	2.50393	3.62088	5.55976	1.64569	2.70093	1.27666	0.982489	2.92756	1.16053	2.48049	7.11962	2.95763	1.8356	2.66667	2.84748	3.49837	2.56209	1.48097	3.1221
ENSG00000012223	LTF	1.43947	0.334686	3.9016	0.276174	1.28964	2.81804	5.47957	0.255575	0.254881	19.6848	0.088246	0.595425	0.725649	30.0764	0.183277	0.914359	0.110791	19.3255	38.9178	45.9531	2.5652	1.34649	27.1473	4.32269	1.56617	0.094707	0.261176	0.145528	0.0536436	0.151162	2.50137	0.0726458	0.422617	1.21602	0.144735	1.40167	0.0700525	2.01376	0.444682	0.0654095	198.638	0.0477071	0.184923	0.769681	1.4502	1.45816	9.73073	0.0355173
ENSG00000012232	EXTL3	0.084419	0.896862	-0.493665	0.782806	1.62617	5.09025	5.47631	2.76226	8.13578	4.40758	2.23343	4.14512	2.02382	4.49951	2.08246	4.51131	9.19418	2.74021	1.04187	2.2922	0.61632	8.10616	3.48979	6.67207	1.69999	1.94575	1.00709	2.06403	6.2696	1.79141	3.49543	1.7558	3.53216	2.47524	2.37808	1.20141	5.00825	1.85389	1.99523	3.76011	3.2514	1.10879	2.1893	3.58019	4.10084	6.72186	2.2911	2.02727
ENSG00000012504	NR1H4	-0.0220034	0.986848	-0.872519	0.689039	0.136809	0.218095	0.0515485	0.0239532	0.151465	0.570025	0.151251	0.0732711	0.0967037	0.267689	0.0351839	0.0946988	0.179882	0.0694615	0	0.104351	0.0140389	0.370318	0.0876288	0.0152352	0.133919	0.111587	0	0.0916544	0.0934292	0	0.194506	0.0738	0.104994	0.0534047	0.0922359	0.0451006	0.0825206	0.103602	0.0750893	0.0188542	0.142704	0	0.0213922	0	0.205939	0.126228	0.10091	0.127736
ENSG00000012660	ELOVL5	0.421947	0.223681	-0.0631795	0.968216	11.7418	53.3202	10.616	25.6041	57.3839	23.8963	28.211	43.6412	120.937	35.4405	54.8185	33.3467	51.892	89.7396	15.9019	32.488	28.663	43.6004	11.0313	24.0331	37.2994	62.2377	50.614	42.4846	35.0658	37.3598	21.2552	29.0793	18.3272	31.2534	31.3709	36.8444	29.0305	23.3777	20.8918	22.2373	43.3664	21.3118	13.3407	22.1591	36.8548	52.5115	40.5183	34.1161
ENSG00000012779	ALOX5	-0.859564	0.370075	3.70276	0.0253344	1.03312	46.0094	70.807	2.05156	24.2124	11.3091	5.92475	9.99529	0.0656357	16.2645	3.21723	14.7578	3.14718	23.7586	14.8327	8.99785	2.39123	9.34961	21.972	12.2149	6.71913	0.561464	0.829438	7.14933	5.32177	12.5627	48.9795	3.17719	4.28318	26.9964	0.249036	2.66398	2.62187	22.6961	34.3046	5.87251	47.9031	1.66173	1.65013	1.39152	5.77086	0.976728	6.4984	0.787843
ENSG00000012817	KDM5D	0.396742	0.836495	1.46892	0.762419	0.211242	20.0628	0.468667	0.0861069	0.419689	0.373578	0.263281	15.6729	0.438855	27.6519	0.0500699	0.19094	35.6915	0.43214	0.0957009	12.5553	3.01996	0.747396	0.704249	9.21002	10.6516	0.260739	0.0538648	14.7459	10.8941	1.77593	6.11114	0.0179332	0.583361	1.38574	4.44098	8.63347	13.9468	2.41831	5.85783	4.34943	13.7036	4.84541	4.67654	0.09129	28.9603	0.804369	0.510802	9.74792
ENSG00000012822	CALCOCO1	0.264238	0.549887	-0.307668	0.850285	6.96929	16.9563	35.2707	22.7493	20.6264	9.65261	10.2256	23.9976	14.4822	31.6277	13.7353	9.17248	44.7236	31.6363	10.4695	22.3407	5.95206	67.1719	8.3725	31.2688	8.89608	7.294	10.1332	16.8901	12.2447	9.10163	12.2017	26.3418	14.6852	21.9338	8.46629	12.6544	17.571	6.8882	14.8771	23.0488	14.431	16.247	23.485	11.0392	43.7891	20.8756	19.1721	26.0138
ENSG00000012963	UBR7	0.0934496	0.842881	0.433984	0.775679	0.934498	3.32853	3.97166	3.14851	11.4085	2.5981	2.35911	3.61028	5.75576	11.1427	4.27792	2.04155	3.94972	4.3851	2.04394	3.07487	1.06625	5.16247	1.15032	1.43415	1.68682	2.68725	2.67829	5.49132	4.15403	0.920637	4.38532	1.86669	2.69807	2.35341	0.912855	1.13452	3.44813	1.4557	1.04634	1.3213	5.05084	2.06807	1.5444	2.3508	5.49677	5.55295	1.56224	2.24578
ENSG00000012983	MAP4K5	0.174335	0.756728	-0.235911	0.925834	4.07238	22.08	18.3891	4.1763	40.8773	31.1094	27.1773	23.8971	23.287	29.4571	4.1479	21.0899	40.3496	17.7155	6.23788	9.61697	8.39404	40.5963	6.32083	6.31609	13.1163	29.6125	6.28256	18.4419	14.4633	5.6381	7.31923	1.01872	13.5382	20.7623	7.78108	17.414	19.2852	3.70075	8.03705	3.40225	12.9276	24.4804	3.89753	2.64647	38.3335	32.8508	17.1616	5.85953
ENSG00000013016	EHD3	0.738516	0.397984	-0.735069	0.76096	0.463926	0.558634	1.98827	0.270622	4.96249	1.88282	0.169626	0.432773	0.543658	0.937753	0.354151	0.0723777	1.17735	1.11306	0.435668	2.14198	0.439364	10.6292	0.0681558	0.0611547	0.941765	0.423407	0.804476	0.0801722	0.0492226	0.175919	1.14121	0.646079	0.340356	1.63077	0.228833	0.2247	0.358958	0.610418	1.05194	0.0977834	0.289089	0.245609	0.502185	0.188996	0.733057	0.533005	0.658877	3.70095
ENSG00000013275	PSMC4	-0.0112888	0.984122	-0.682534	0.512627	5.67192	13.7915	17.8537	30.3851	13.7716	12.4509	11.1406	14.0647	20.1241	16.66	13.6592	18.0036	15.7188	15.4089	7.17099	14.813	12.983	23.6187	4.15715	14.1465	9.71021	5.71544	14.7015	12.3516	10.2349	14.0973	10.3228	27.5026	11.6163	15.8865	11.4368	12.1662	16.605	13.3414	12.646	19.8829	11.5382	9.30673	11.9828	12.0526	16.9413	19.8797	16.0143	16.4968
ENSG00000013288	MAN2B2	-0.678369	0.158624	0.73008	0.559103	3.05806	6.99185	11.5931	13.7992	11.1905	1.93827	2.93604	22.1928	8.78344	4.07303	14.899	12.7763	10.0024	5.38055	4.76615	8.14726	2.04875	10.6245	2.34835	2.01556	2.88323	1.18931	5.83903	8.71288	6.93686	2.9803	13.0813	19.1157	21.894	8.86966	1.32856	1.54398	12.098	3.06741	3.81732	20.0185	6.67445	6.51382	3.1554	3.36699	8.9582	7.12828	3.86873	2.96358
ENSG00000013293	SLC7A14	-0.544614	0.37164	0.3284	0.81574	0.553753	4.47642	2.64004	1.05841	2.76808	3.21835	4.65795	2.13267	1.54041	2.97078	0.318287	1.02214	4.75802	2.25548	0.358196	1.13559	0.591923	4.02921	1.8204	0.727855	1.32406	1.72822	0.605244	1.423	2.35881	0.232372	1.61859	0.382342	1.91394	1.41413	0.232631	1.23447	2.03536	0.0972118	0.751227	0.328428	2.76448	0.820398	0.3379	0.0808085	3.73866	5.51758	1.75577	1.06494
ENSG00000013297	CLDN11	-0.0124728	0.986735	-0.424498	0.782073	6.10628	5.49216	3.47162	2.60795	2.25621	2.13375	6.23154	4.51427	2.13965	5.87289	3.77644	3.04222	6.17596	6.43854	6.07684	2.18359	1.68973	2.87815	11.9567	2.34561	2.33459	3.76833	1.04432	2.10834	8.21742	1.75424	8.71008	1.30909	1.84089	3.12482	3.31169	4.12781	8.14737	3.05449	1.99506	1.7552	3.01747	4.07259	6.587	3.54527	2.25834	3.29735	3.16597	1.6148
ENSG00000013306	SLC25A39	-0.233267	0.804085	-1.10679	0.455413	48.5426	68.6487	59.6127	106.752	80.2415	18.6685	37.9174	62.3071	231.742	207.41	49.0309	128.13	36.7811	76.5226	26.8877	50.6815	51.2269	64.8332	31.6235	336.835	25.692	15.0088	40.2359	86.8999	48.5459	44.3271	37.0545	126.439	111.084	46.3188	28.6783	27.3442	55.5803	45.5892	43.5419	115.229	54.0101	42.9833	41.75	58.9602	178.338	128.059	37.4435	54.7038
ENSG00000013364	MVP	-0.727245	0.115227	0.573489	0.625917	5.98583	21.713	28.5476	27.4035	24.5851	13.9149	12.5825	51.2279	6.56887	18.3598	37.7636	29.7778	19.8022	11.2817	6.46663	16.5381	1.81377	39.849	6.55828	21.5693	7.73358	7.60009	8.88648	16.3563	39.3229	10.0833	36.0489	43.6759	31.861	17.4359	5.57306	5.36085	36.5517	10.2353	9.07873	51.469	16.43	11.8126	7.87855	11.8194	15.9428	8.16934	12.6038	5.3437
ENSG00000013374	NUB1	0.193556	0.542727	-0.701337	0.372041	8.54897	27.2852	14.8995	8.16914	36.5305	24.6338	20.5856	22.0508	15.4797	23.5615	19.0129	17.4568	22.0171	14.8002	6.68834	15.729	11.1655	30.5065	9.23252	14.7765	23.6766	25.2159	15.0658	29.3652	18.7442	7.3307	13.2297	7.99197	31.8188	22.2429	15.3499	18.4804	21.7792	7.7544	10.521	7.23525	15.9771	14.9557	10.5877	10.2931	19.573	24.71	17.7944	15.3909
ENSG00000013375	PGM3	-0.147128	0.836448	0.678638	0.620526	1.46418	16.646	2.29025	0.653673	18.3368	14.8181	4.55069	10.0694	5.20656	7.65752	1.04153	3.01465	17.8509	5.91977	0.223689	0.516934	0.0612447	16.0945	4.30422	2.90209	8.51288	2.73226	0.118464	3.77065	4.43281	0.669873	3.98691	0.641221	9.83528	3.89211	1.33962	0.340619	11.1567	0.320956	1.04608	0.194833	6.55614	2.75353	0.501392	0.167709	10.8719	18.5625	0.864548	2.71482
ENSG00000013392	RWDD2A	-0.554155	0.434454	0.0382961	0.990042	0.148887	0.862445	0.214352	0.0451785	0.57507	0.812277	0.354208	0.728521	0.0878846	0.172229	0.255553	0.351077	0.678144	0.259558	0.00908196	0.0106964	0.0432597	0.739236	0.0639799	0.126485	0.216218	0.102753	0.0490312	0.154646	0.681266	0.0278187	0.192139	0.0415045	0.482841	0.187016	0.124963	0.0373181	0.497435	0.0337748	0.0954236	0.0408178	0.197653	0.0527372	0.0997808	0.0698272	0.189116	0.257174	0.081658	0.114968
ENSG00000013441	CLK1	0.169999	0.822113	-0.316019	0.906399	198.587	710.612	343.241	39.6217	212.003	319.345	211.612	389.796	458.02	402.683	95.185	162.512	723.417	316.557	109.841	83.8803	99.398	548.179	426.196	115.803	163.528	296.453	80.0845	175.131	167.377	70.42	100.297	9.05941	218.335	340.253	121.854	171.995	239.77	74.0148	179.254	21.093	156.742	205.582	201.259	161.358	401.484	548.278	542.956	83.2664
ENSG00000013503	POLR3B	-0.0345708	0.964715	1.05408	0.310548	0.394743	1.45817	2.6071	0.49782	1.37911	0.796717	0.843608	1.28832	11.0049	2.2825	0.634402	1.3869	3.50867	1.72988	0.459863	0.990143	0.727509	7.1656	1.25962	0.36914	0.969577	0.762481	0.149617	0.9071	0.805018	0.00965699	1.03917	0.236939	1.59341	1.56888	0.1121	0.696599	2.88408	0.196493	0.657909	0.325103	1.8766	0.747263	0.275311	0.289622	2.97887	4.86242	0.647832	0.710022
ENSG00000013523	ANGEL1	-0.0136624	0.982686	0.301476	0.824668	1.13807	3.26595	6.81453	3.38033	6.60838	3.01759	3.79965	3.17761	1.31694	3.81228	1.97088	2.4241	7.4062	3.88126	2.41379	5.70096	1.14812	24.0056	1.045	1.53019	0.972298	1.88299	1.10885	2.78311	4.0309	1.31721	2.52735	4.21149	2.50087	4.96812	1.29585	1.93748	4.24462	1.22382	2.135	5.6958	3.9326	3.73433	4.34108	1.06221	4.98034	4.40287	2.43575	3.12697
ENSG00000013561	RNF14	-0.155546	0.749274	-0.0612795	0.977631	2.15624	5.9514	4.96808	2.92762	8.04936	4.07143	3.95915	8.03678	7.0965	4.69132	6.97911	4.3741	5.70041	2.32931	2.03892	6.09262	2.0207	5.05139	0.885357	2.57756	2.99827	5.5859	3.01885	7.9991	5.20429	0.38633	2.80619	2.08202	6.54175	5.17024	3.26765	2.59849	4.83752	0.985125	1.67321	1.47242	4.57267	3.71668	0.730179	3.19275	5.68727	3.44939	5.41839	2.48841
ENSG00000013563	DNASE1L1	-0.177469	0.770441	-0.118357	0.954399	2.73291	7.89028	13.5154	19.7952	13.0331	7.03462	10.3481	13.4169	7.12333	4.95277	18.1451	24.3972	9.41235	11.3015	6.96797	8.97288	3.11079	15.3894	5.10708	8.72363	6.0729	4.22719	14	18.2076	14.2135	8.30831	20.1983	21.7677	21.4586	12.378	4.98138	5.06991	13.9837	7.78891	7.84282	27.0249	8.985	11.4107	4.00871	11.5694	11.5487	9.16953	15.5086	11.3988
ENSG00000013573	DDX11	-0.0148762	0.981945	0.925126	0.452153	10.8895	28.507	30.6455	19.0329	43.3272	5.7715	13.0417	19.2091	32.0515	51.6641	6.34613	17.4781	28.2198	33.1604	3.33383	22.1751	6.62042	45.2542	10.9703	25.3975	6.90385	2.59921	2.74238	32.2368	13.9848	5.81404	31.2779	14.3921	29.3691	7.06794	5.44456	5.14519	23.71	6.05483	10.1034	12.2764	45.692	3.98914	23.2156	6.5465	34.9399	31.3983	10.3555	11.846
ENSG00000013583	HEBP1	0.475731	0.287625	-0.182665	0.90577	11.9298	9.44555	31.4495	19.1217	23.7081	17.0625	24.0273	22.2438	10.6494	43.9323	23.9228	19.8643	16.9694	16.946	13.6128	27.0809	10.1412	15.628	11.3115	17.9814	20.5824	14.3421	18.0897	32.0344	24.0552	18.3209	15.8731	38.476	14.4624	17.922	24.155	26.3928	19.1085	18.1957	21.2753	25.358	35.9463	26.6557	18.4966	5.91722	19.43	34.0721	17.044	25.7318
ENSG00000013588	GPRC5A	0.0819843	0.946397	0.401964	0.868008	1.05987	0.656369	1.72651	0.429016	0.635997	2.84945	0.679546	0.370692	0.404862	1.80275	0.718558	0.363171	0.786335	1.33439	0.379836	0.202788	0.239459	0.610456	3.66139	0.551464	0.429292	0.630978	0.456572	0.523445	0.176719	0.152595	1.02057	0.0564993	0.412526	0.173409	0.382516	1.73352	0.549582	0.381466	0.608456	0.0868717	1.89083	0.107602	1.2549	0.853695	0.330421	0.98609	0.442194	0.294283
ENSG00000013619	MAMLD1	-0.205274	0.90237	0.935321	0.546715	0.0582846	0.336028	0.310706	0.0440264	0.921407	3.90573	0.182633	0.201011	27.3465	0.520122	0.0650847	0.126614	0.1616	14.6367	0.0723131	0.0928771	0.0560912	1.04233	0.153071	0.317048	0.196314	0.13999	0.0601665	0.283369	0.161816	0.221519	0.15298	0.133833	2.48044	0.0323337	0.107906	0.782533	0.261119	0.0312435	0.0900654	0.0650518	1.14291	0.203434	0	0.122205	0.858413	0.361808	0.110325	0.321949
ENSG00000013725	CD6	-1.30925	0.0595571	-1.79021	0.0761457	1.82017	94.0036	5.90399	1.59548	5.93657	12.4388	5.68742	31.5258	5.33384	34.1683	5.36677	7.17202	4.67994	10.317	1.82464	1.18045	7.15234	53.1818	24.4366	17.178	2.60699	2.44284	0.71299	10.2733	6.89495	3.46016	3.13026	0.444068	11.4927	14.4645	2.84082	4.08497	15.5923	2.27978	2.79423	1.72037	2.28073	4.78102	2.20263	8.06364	35.6552	9.77654	7.6047	2.75598
ENSG00000013810	TACC3	-0.0561752	0.919681	0.519628	0.705718	9.39668	42.7698	60.4104	53.2438	48.3784	22.5461	16.9707	30.8705	79.1093	97.95	18.6324	19.696	31.1796	40.4968	15.6839	31.5945	12.2131	36.4076	31.721	25.7396	22.5425	9.26732	10.8842	36.06	13.4998	20.7346	27.433	26.27	22.1611	25.3642	14.9328	14.178	23.9273	15.903	28.6811	30.3898	38.7013	11.7633	31.7012	17.542	75.0601	40.7808	32.0369	25.9141
ENSG00000014123	UFL1	-0.0235954	0.976703	0.404587	0.835993	3.19274	27.9911	9.08899	1.95731	33.2855	16.6698	24.5493	15.8004	13.1372	16.5096	2.02483	7.79112	11.9066	10.2089	3.52585	4.00692	5.28786	13.3651	9.31892	4.50198	7.72256	9.44272	5.30968	15.3322	9.23974	4.35913	6.29269	2.6767	13.9313	8.24031	9.411	10.2985	7.84718	4.88498	4.1498	1.05376	9.18342	6.98188	5.27757	6.31712	19.2942	16.1061	14.8621	1.89864
ENSG00000014138	POLA2	0.164272	0.79175	0.654347	0.608069	3.30923	4.57312	9.12445	20.4444	8.4415	1.98829	1.4576	8.3426	10.1814	11.775	10.3155	7.22268	7.19218	12.3879	2.74074	10.7424	2.86666	10.723	1.67387	3.70551	3.52923	1.49558	3.0405	9.90276	4.70033	3.66672	11.8679	15.2975	7.28822	4.70183	3.69187	1.99398	10.9668	2.50415	6.91225	11.6372	13.9101	4.68392	11.8837	0.730324	7.67344	11.1202	2.77172	10.5044
ENSG00000014164	ZC3H3	0.0847341	0.898243	-0.750881	0.597451	6.23185	9.07992	11.2595	10.5393	22.7117	9.31693	5.57911	6.89092	16.4885	6.51485	7.8416	11.1489	16.3568	6.40283	10.5145	19.1433	7.5744	6.64356	3.5884	7.71657	10.5287	4.53508	14.0413	13.5341	38.0336	5.89278	23.4798	27.1622	7.76578	12.8713	10.1501	20.9784	14.6252	10.0322	12.5253	19.8277	8.58704	13.1221	5.82507	11.793	15.2347	10.3792	19.9769	7.19997
ENSG00000014216	CAPN1	0.0897473	0.886372	-0.132505	0.946973	15.3542	27.9962	77.1492	90.5065	84.517	40.2857	36.66	72.4035	29.3862	42.8435	62.7522	72.9693	97.3271	53.4806	40.9611	74.6343	21.1969	128.846	21.9701	44.1925	27.5256	25.1881	50.5488	53.4166	49.6647	50.5574	71.4871	95.2883	49.7549	82.1209	23.7527	24.4988	69.5413	38.4556	49.9355	133.728	49.9444	60.8403	44.9929	31.4408	62.6769	53.5953	60.4584	69.735
ENSG00000014257	ACPP	-0.763757	0.339054	3.36771	0.00109178	0.945959	1.55474	4.46477	4.1094	5.08139	0.594137	1.68378	6.94651	1.61313	1.09065	29.7424	7.48446	2.07722	2.41682	2.97845	1.25349	0.797362	1.65926	1.07176	1.99256	2.16302	0.190655	1.11344	3.71845	3.58163	1.32462	8.5141	3.30863	12.2837	1.97635	0.0661843	0.443645	4.82646	2.01648	1.86541	4.8945	8.0642	0.610676	0.4188	3.30148	1.09344	3.19306	0.69427	0.91184
ENSG00000014641	MDH1	-0.0376578	0.946562	0.20299	0.912171	18.6243	56.513	45.7119	30.6826	55.669	20.8477	30.1492	89.0982	51.72	47.1696	69.6272	33.2625	50.8938	39.9975	27.7265	52.2124	17.0981	45.121	16.7268	11.7287	28.561	21.5095	21.2599	45.9475	48.8267	11.1857	53.6002	21.3636	31.9733	35.974	10.7098	9.49239	77.6607	14.0021	21.3318	16.5256	41.4506	46.0225	21.7935	24.9716	42.335	45.008	28.082	39.6183
ENSG00000014824	SLC30A9	-0.27726	0.604836	1.29716	0.203764	2.85475	10.9872	14.2568	2.73431	16.1339	6.68941	7.86771	15.1645	14.685	8.93846	11.3032	2.72158	16.5963	13.1522	5.66891	4.91251	1.60875	21.2492	2.27828	1.15228	2.08551	4.41735	2.32976	12.0673	13.0999	0.506311	5.79874	2.59266	5.93653	13.3044	1.57613	1.04818	12.1902	1.11159	2.03603	1.54745	11.116	14.8436	1.12147	0.542688	14.9831	12.7235	9.25701	2.87455
ENSG00000014914	MTMR11	-3.06812	0.00126726	3.34012	0.0138296	3.5226	4.50923	1.13547	100.81	3.98176	16.049	0.0952984	45.0675	0.249762	2.88828	42.4264	60.8731	0.263431	3.74817	1.07636	10.0853	0.283392	2.59853	0.333151	3.66898	20.0508	0.572768	1.90698	2.16438	26.1158	22.5163	28.8568	86.7215	43.8723	3.74478	0.101014	0.285313	30.0201	23.3368	28.0796	59.8771	8.54014	1.725	0.140917	23.1089	0.162289	0.112466	0.49948	0.303616
ENSG00000014919	COX15	-0.0017066	0.997535	0.843427	0.36304	2.90823	6.00317	13.6949	6.2259	12.2539	5.42867	4.45207	10.0152	7.75466	5.17947	7.94128	3.31773	10.4688	11.7794	4.24008	5.87947	2.11985	25.9536	2.62562	3.46882	1.84386	2.62417	3.97189	7.78584	6.57066	2.43167	9.76043	2.96345	5.69868	8.72034	1.18039	1.43787	11.5955	1.77011	3.97752	3.0103	8.05789	7.80595	2.54171	0.962387	7.26467	11.6688	7.49011	7.18874
ENSG00000015133	CCDC88C	-0.264476	0.586616	-0.333814	0.80942	6.33334	42.1801	21.9903	16.3589	24.1583	24.439	13.5982	35.747	6.99902	30.9435	25.1333	37.7169	18.2721	10.3497	6.69219	15.5478	9.40827	18.1114	8.83999	24.3484	28.9638	16.2793	13.513	13.5215	17.2366	16.3451	21.8197	20.9803	48.3143	23.6858	5.20587	18.5575	32.198	11.4018	18.3005	25.3792	14.3577	14.6679	8.2702	51.22	17.9472	13.0394	19.2615	11.5151
ENSG00000015153	YAF2	-0.0164796	0.980376	-0.94144	0.395697	3.07323	39.1823	13.1901	5.69893	42.8529	36.4183	34.3487	20.3265	19.5248	38.8365	9.86905	17.7963	26.7926	24.5487	5.49351	11.7017	4.8131	32.8928	13.061	11.1957	27.2871	36.4386	12.2874	30.0672	17.5485	6.90127	9.44066	4.02202	16.6877	11.4871	12.9702	19.6993	17.0079	8.40972	6.60704	3.36414	10.8564	10.752	4.26618	14.2255	28.7649	31.9968	21.7103	7.98347
ENSG00000015171	ZMYND11	-0.407769	0.440384	1.52236	0.131878	2.64379	4.70534	17.1247	3.79879	9.23523	3.19618	1.72747	16.411	2.53027	3.12556	9.83025	1.39506	18.7719	4.5906	6.41877	10.5819	1.9254	21.7629	1.2276	0.846546	2.93084	1.86251	3.65568	6.94548	3.73289	1.46463	5.54804	1.33102	1.72345	13.1373	0.604471	1.20296	13.3444	1.9387	4.52621	4.15195	7.99976	10.6094	2.48167	0.725019	11.5708	6.93352	5.03691	4.17432
ENSG00000015285	WAS	0.147917	0.855356	-0.663032	0.713917	29.3657	50.565	112.085	229.591	90.2296	29.2755	38.1536	96.6432	56.9502	40.4309	136.671	131.836	79.4368	29.6119	71.5301	135.884	44.4949	92.7167	25.2246	50.9105	42.2664	23.1203	94.5993	73.4455	93.0327	79.9029	89.2295	261.993	79.1829	80.8184	56.5943	70.2861	97.4997	98.0784	102.199	226.704	80.9363	39.4495	52.1644	128.85	39.828	46.9288	46.1161	115.653
ENSG00000015413	DPEP1	-4.31046	0.000810236	-2.60887	NA	0.0273134	0.0532524	0.499823	0.184359	0.229166	0	0.227941	0.0644879	0.25154	0.427789	0	0.0296571	1.77242	0.0351178	1.02625	0.279164	0.0471454	0.280776	0.0461661	0.0408677	0	0.0366919	0.244967	0.25481	0.0589071	0	0.00616436	0	0	0.745855	0.0191537	10.5519	0	0.00515309	0.016325	0	0.0371283	3.50354	0.283968	0	0.963269	2.87753	0.181863	0.0217017
ENSG00000015475	BID	-0.160457	0.816072	-0.667296	0.63843	9.51155	53.435	31.3836	96.0704	74.4586	31.6048	45.164	43.2975	43.1369	39.5545	101.775	130.102	34.3923	17.8891	20.2762	43.8129	23.514	38.9475	13.3096	96.7706	53.9656	19.3625	51.81	46.8311	41.1251	107.079	40.7806	108.27	55.4979	30.9251	26.8164	21.6304	56.8251	89.2719	41.2841	78.1558	30.0637	19.5064	37.6206	86.7523	29.0452	41.9871	14.2308	45.5675
ENSG00000015479	MATR3	-0.317296	0.566583	0.263963	0.906957	38.9453	309.412	116.778	23.5599	175.251	162.442	153.362	221.342	281.448	225.918	67.2547	58.8854	174.531	235.102	48.7233	32.2979	31.7971	335.047	69.4738	25.5834	61.1385	132.772	25.9631	134.07	102.177	18.452	40.1039	11.0203	133.609	156.476	18.485	31.1215	141.925	13.6581	29.8177	9.77287	95.7439	157.051	25.2537	19.9763	182.291	235.03	204.159	24.6913
ENSG00000015520	NPC1L1	-1.10908	0.276383	-0.800772	0.850285	0.0158364	0.0489373	0.0521985	0.0690965	0.0342353	0.0287714	0.00386454	0.0531284	0.0156339	0.0328515	0.0170495	0.0133225	0.0419045	0.01248	0.0106858	0.0191075	0.0145231	0.122755	0.0138567	0.105752	0.0169751	0.027047	0.0148172	0.0391742	0.0257237	0	0.034098	0.0481966	0.0445995	0.0250712	0.00304861	0.00731183	0.077754	0.00548798	0.0191461	0.0337084	0.0210164	0.00306383	0.00303331	0.197208	0.0812741	0.0495766	0.0262179	0.0061107
ENSG00000015532	XYLT2	-0.403312	0.266248	0.076301	0.967392	1.4391	5.92582	6.13055	3.41018	8.94284	5.09502	1.72237	3.8455	2.82086	4.85493	3.27916	2.30014	7.39334	2.22512	1.60867	3.27249	0.889741	11.9829	2.6758	0.962573	1.11079	1.28893	1.19372	4.72086	6.30436	4.76561	2.54397	4.49443	3.32309	2.39482	0.684551	1.27536	5.18205	0.917389	1.64345	3.03245	2.41104	1.53114	3.42911	0.98374	5.90485	8.03229	2.26235	2.31899
ENSG00000015568	RGPD5	-1.79088	0.00626805	0.12132	0.963871	4.00851	42.5964	11.273	2.70186	18.6073	43.2552	27.5512	21.7492	23.6941	68.0208	2.48343	10.9106	29.0327	14.2389	6.22216	10.6422	3.8449	30.2226	45.0598	12.8397	12.4253	8.32496	3.54124	22.9791	7.67286	0.876032	6.05638	0.781637	10.7715	6.50728	2.65232	18.2496	12.934	3.23439	11.9271	0.769105	6.02979	5.84288	7.20275	1.89457	58.4745	82.504	12.2253	3.9268
ENSG00000015592	STMN4	-0.166944	0.909116	-1.72922	NA	0.0176009	0.0384713	0.0386981	0.00333738	0.0321907	0.0722768	0.0430013	0.016315	0.0189103	0.114099	0.0192028	0.0261155	0.0740194	0.0616986	0	0	0	0.0844929	0	0	0.00341042	0.0174744	0	0.0922593	0.0271887	0	0.0370739	0.0181196	0.02036	0.0259807	0	0.0165895	0.0335481	0.0235032	0.0503422	0	0.0106193	0.0320763	0.00990281	0	0.0637911	0.103999	0	0.0438262
ENSG00000015676	NUDCD3	0.258846	0.520377	0.122665	0.936267	2.54074	9.9437	13.3689	10.6702	8.25253	6.13544	3.98569	9.20618	6.44659	5.98236	7.01567	5.86295	15.8924	8.05247	5.36109	12.1236	4.7025	30.8223	2.85714	4.25093	3.92803	6.54888	3.0805	7.00327	4.99219	4.06783	6.69083	10.7227	7.31215	9.70675	8.41817	6.17349	11.4223	2.5985	4.51662	11.5114	9.0788	4.98795	7.41572	4.01556	9.99887	11.165	5.34139	11.1117
ENSG00000016082	ISL1	-1.45052	NA	-0.879419	NA	0	0	0	0	0	0	0	0	0	0.0295287	0	0	0	0	0	0	0	0	0.0067575	0.00920101	0	0	0	0	0.0120115	0	0	0	0	0	0	0	0.00443341	0	0	0	0	0	0	0	0	0	0	0.00691404
ENSG00000016391	CHDH	-0.510835	0.480641	0.537961	0.768209	0.045493	0.183705	0.148939	0.102927	0.117684	0.129923	0.0810112	0.0698055	0.0593379	0.1808	0.0555058	0.0657717	0.174421	0.174332	0.0579658	0.0743532	0.0724218	0.667479	0.183544	0.0429166	0.0465581	0.0766189	0.0201758	0.0551444	0.0812255	0.0116959	0.102794	0.0425596	0.0823099	0.174748	0.0602822	0.0890928	0.100757	0.0162415	0.0413663	0.0326311	0.151624	0.0431191	0.155867	0.028395	0.130049	0.171135	0.096284	0.0512991
ENSG00000016402	IL20RA	0.448296	NA	-1.57944	NA	0	0	0	0	0	0	0	0	0	0	0	0.00859018	0	0	0	0	0	0	0	0	0	0.0172853	0	0	0.05498	0	0	0	0	0	0	0	0	0	0	0	0	0	0	0.0119935	0	0	0	0
ENSG00000016490	CLCA1	-0.555018	0.913852	-1.93771	NA	0	0	0	0	0	0	0	0	0.00324844	0	0	0	0	0	0	0	0	0	0	0	0	0	0	0.00258455	0.00649452	0	0.0029516	0	0	0	0	0	0	0.0111985	0	0	0	0	0	0	0	0.0207157	0	0.0120864
ENSG00000016602	CLCA4	-0.648367	NA	3.06391	NA	0	0	0.0107784	0	0.00448253	0	0	0	0.00335434	0.00345249	0	0	0.00367858	0	0	0	0	0.258145	0	0	0	0	0	0	0	0	0.00286074	0	0	0.0374276	0	0	0	0	0	0	0	0	0	0	0.0460203	0	0.00831587	0
ENSG00000016864	GLT8D1	-0.235638	0.634389	0.505065	0.738141	4.86779	11.2747	21.0725	9.97189	18.9696	10.9236	9.24617	23.1411	14.6525	8.3716	23.4337	5.97228	30.5272	9.98758	11.2302	17.6903	2.87244	24.093	2.55533	3.04136	4.70986	5.81432	8.89776	13.8979	10.2543	2.62661	14.0165	10.3095	10.9075	17.9328	2.96299	1.27127	31.0724	2.99793	6.02955	10.6789	11.6866	8.48458	3.85815	3.76287	11.5625	7.28069	8.10215	11.4228
ENSG00000017260	ATP2C1	0.175741	0.792049	-0.039096	0.98343	14.2146	36.8861	56.0827	3.36627	39.5605	36.7004	98.2834	28.2962	228.956	32.6464	11.5495	6.30686	108.475	104.986	47.2661	31.1827	74.6663	79.0108	36.263	7.15241	40.719	54.8979	87.3312	58.5975	14.4975	13.0606	12.0068	2.76585	14.4327	116.917	34.8668	28.6012	34.3507	8.85621	18.4833	3.74954	25.7123	83.2018	8.82386	3.38747	102.977	138.597	199.237	44.0009
ENSG00000017427	IGF1	-0.55042	0.531367	0.392155	0.85724	0.0346489	0.135238	0.714543	0.0630363	0.482359	0.198356	0.199716	0.119767	0.0531429	0.171665	0.208022	0.0868227	0.140175	0.261844	0.122438	0.0511939	0.0746149	0.423753	0.241157	0.0294473	0.124494	0.0819871	0.058223	0.0628498	0.0393983	0.0117023	0.0942969	0.168273	0.382091	0.0304983	0.0155067	0.0248577	0.0777076	0.0371007	0.0422151	0.00984897	0.137102	0.0912296	0.0638254	0.554257	0.085949	0.194693	0.197541	0.159069
ENSG00000017483	SLC38A5	0.0650259	0.947177	0.87471	0.641787	5.14232	2.18633	13.7912	1.37277	10.4576	1.95216	1.73496	5.59292	5.12241	34.6402	2.52736	5.80679	7.01386	12.5929	4.04156	7.88647	6.14847	19.7611	3.07371	21.9962	6.71403	1.27724	3.8731	13.4844	3.2449	5.24708	3.82211	8.85506	0.865717	14.696	2.04943	2.8528	3.17067	3.59746	5.13745	6.18009	21.134	12.5901	11.0024	2.46562	31.6447	30.8989	4.66303	8.37889
ENSG00000017797	RALBP1	-0.12111	0.716975	0.420127	0.67897	6.35591	6.12328	26.3071	11.7686	34.2298	15.9434	18.0436	17.7864	24.6512	14.38	16.8892	9.22727	24.1873	22.3471	17.2463	21.5097	8.61605	48.3559	5.42172	17.5967	13.3147	14.9559	15.3289	24.3176	16.0422	7.27856	14.4749	9.9963	9.15967	20.9384	7.65959	19.6672	20.1067	8.14989	12.0664	10.2879	20.7778	19.7249	6.72048	6.04485	26.247	19.64	17.9695	14.9333
ENSG00000018189	RUFY3	0.292333	0.640925	0.336752	0.8568	13.8148	12.0964	15.79	0.715116	19.8912	10.6084	4.99627	6.99311	0.836738	24.2943	3.47164	5.21864	37.9267	2.5249	4.47429	9.53211	2.04463	19.0923	4.38978	5.48318	7.31257	16.0213	2.91397	10.8294	5.37541	4.49911	4.82013	0.885578	11.0988	5.92725	2.55415	3.00124	3.74374	4.64594	6.62343	1.59633	13.7129	0.996165	7.15685	0.597944	14.7491	14.4785	10.485	5.52275
ENSG00000018236	CNTN1	-0.6263	0.671635	1.99103	0.380132	0.0955769	0.159306	0.82249	0.0704497	0.28723	0.197203	0.25378	0.180159	0.259278	0.520824	0.0035463	0	6.21852	0.280727	0.0748273	0.0633051	0.0362445	2.5618	0.27475	0.160199	0.0218414	0.0760931	0.0984525	0.0547359	0.0637325	0.0217606	0.293636	0.0267703	0.235622	0.440042	0.345678	0.039096	0.266577	0.212854	0.0349732	0	0.381194	0	0.246719	0.0652548	0.763362	3.1846	0.0895332	0
ENSG00000018280	SLC11A1	-0.572181	0.547477	3.19656	0.00117943	4.80929	104.016	71.5643	33.9162	22.7971	46.1911	7.9264	24.8538	6.02669	19.3004	28.7403	51.3905	10.47	19.6554	8.7918	20.0696	4.11127	15.4111	10.0047	36.2969	67.9705	4.11819	23.3297	15.5161	11.6382	10.7173	37.7855	52.1107	14.7748	14.1938	1.43969	6.41422	8.66835	28.708	67.5226	19.4702	67.1477	3.41977	4.1675	12.3893	12.5433	10.2012	13.18	3.50438
ENSG00000018408	WWTR1	0.380312	0.620664	1.76733	0.0630714	0.0907644	0.398972	0.704902	0.227393	0.286	0.293912	0.110948	0.255098	0.155533	1.04275	0.187024	0.0726984	0.435058	0.617369	0.120968	0.167959	0.0714142	0.364572	0.302224	0.445246	0.063868	0.0906377	0.0640017	0.229578	0.197546	0.0580041	1.20035	0.0461149	0.115815	0.151088	0.238835	0.44277	0.231724	0.0344106	0.0277688	0.1618	0.722506	0.137856	0.0603614	0.0749334	0.346073	0.310295	0.213448	0.288797
ENSG00000018510	AGPS	-0.0750813	0.910767	0.615764	0.668027	2.19351	8.06133	7.75573	3.13367	15.7085	7.038	8.05505	7.57354	10.9648	11.9979	6.63195	4.25171	10.0599	9.63384	6.2762	20.1423	3.07828	14.6178	3.58317	1.38136	7.16194	6.10508	7.17072	12.4123	8.15564	1.58466	4.46292	2.30095	11.1503	10.9334	2.21785	8.11854	7.36351	0.8859	4.12968	1.41544	10.7752	12.2497	1.2537	1.27428	12.8852	20.0537	5.83646	3.51566
ENSG00000018607	ZNF806	0.136246	NA	NA	NA	0	0	0	0	0	0	0	0	0	0	0	0	0	0	0	0	0	0.0223981	0	0	0	0	0	0	0	0	0	0	0	0	0	0	0	0	0	0	0	0	0	0	0	0	0	0
ENSG00000018610	CXorf56	0.183281	0.591418	-0.560049	0.568481	2.01431	9.88087	5.5499	7.15221	11.1131	6.31221	5.8378	7.97248	8.2279	8.38367	3.06569	5.81174	5.1273	7.30733	1.96785	0.152993	5.97349	9.4684	2.70332	3.52867	2.90453	3.86094	4.02915	6.4282	6.82824	4.60142	4.79859	3.58883	9.19432	5.98153	4.83126	6.65026	5.49583	4.66194	2.41982	3.76564	5.6529	4.66818	2.67008	4.28253	8.76162	9.1332	7.70924	5.0013
ENSG00000018625	ATP1A2	-0.39127	0.678124	0.701208	0.643161	0.0474557	0.0587149	0.0310517	0.102196	0.0685101	0.0700923	0.0253257	0.0273199	0.0122601	0.0963978	0.0071817	0.0318235	0.0640121	0.034371	0.0231962	0.0604087	0.0220992	0.0338733	0.112493	0.022517	0.0193014	0.0279495	0.00426076	0.0308767	0.0372885	0	0.0314964	0.0208247	0.0594148	0.021019	0.0173878	0.0385118	0.0217389	0.00972984	0.0199873	0.00813818	0.0673406	0.0159672	0.0396061	0.0213317	0.0490984	0.0795588	0.0282984	0.0308279
ENSG00000018699	TTC27	-0.436471	0.511525	1.40804	0.0709471	1.43125	4.29907	18.2075	2.07674	4.968	1.21828	1.47229	4.59335	8.65692	4.38674	4.75687	1.14236	92.2427	12.7977	2.54094	4.65209	1.082	9.57318	1.02766	0.799072	1.35798	1.69889	2.01425	3.54066	2.33985	0.313102	2.24482	1.36489	4.03259	5.87074	1.0717	1.60786	6.74247	0.487927	1.38601	1.13815	5.67171	7.00261	10.5869	0.167248	9.19037	7.38712	4.19515	1.47805
ENSG00000018869	ZNF582	0.445834	0.362165	-0.307468	0.877853	0.408379	1.5172	1.35693	1.56227	1.49778	1.10627	0.5026	1.87105	3.35526	1.24171	0.572441	0.356497	2.50302	1.03727	0.422296	1.39125	0.932282	2.84318	0.11068	0.0306573	0.64798	1.08847	0.342102	0.755278	0.631963	0.212539	0.791412	2.05453	0.542109	2.2119	0.874491	0.487883	1.39649	0.648101	1.35424	1.34283	0.61104	0.612279	0.343073	0.434306	2.46649	1.96107	1.82632	1.8699
ENSG00000019102	VSIG2	-1.29924	0.0748655	1.38347	0.557716	0.102677	1.22728	0.298297	0.438272	0.437874	0.158883	0.518762	1.11906	0.163058	0.500618	1.10891	1.8606	0	7.87824	0.278883	0.345219	0.138332	10.5846	0.418792	0.417236	0.353376	0.0307706	0.627894	0.499751	0.156027	1.47972	5.46717	1.45711	1.85051	0.710361	0.0201054	0.793069	0.959485	1.03401	1.15526	0.665788	1.33703	1.26844	0	0.0733931	0.430817	0.147775	0.85748	0.141312
ENSG00000019144	PHLDB1	-1.4343	0.00263615	0.421496	0.637409	0.487429	2.57248	2.62031	3.3902	2.71351	2.20248	1.69379	1.57063	2.45481	2.66674	0.292873	1.31713	4.42539	6.59035	0.600068	1.30573	1.24051	13.3588	1.62349	3.09578	0.912895	0.950601	0.560439	1.14262	1.93073	0.462022	1.45405	4.49427	1.30398	1.38908	0.470525	2.1944	1.77456	0.567812	1.07689	0.808728	1.67132	2.62921	1.01018	3.54365	5.67467	4.40851	1.17069	0.749906
ENSG00000019169	MARCO	-1.93007	0.150161	1.64829	0.578277	0.193538	1.70395	0.447409	4.99653	0.497059	0.340666	0.00911307	0.587197	0	2.50525	5.9536	6.56325	0.196745	1.13282	0.112338	0.58056	0	0.397816	0.0131445	0.67878	0.203932	0.155458	0.0435887	0.625934	0.181449	3.21325	0.700339	0.548414	7.59412	0.747634	0.0438147	0.0548291	0.544223	12.4638	6.16748	1.74689	1.12886	0.0718654	0	0.568974	0.024816	0	0.224897	0.211709
ENSG00000019186	CYP24A1	-2.55917	0.203816	-1.891	NA	0	0.197394	0	0	0.010762	0.0110697	0.140935	0.0525073	0	0.00339545	0.203726	0	0.00544443	0	0	0	0	0.0192212	0.0300907	0	0.00233081	0	0	0	0	0	0.00424268	0	0	0.0791704	0	0	0.00987042	0	0.00374817	0.00905983	0	0.0218254	0	0.0173147	0.00580184	0.0178508	0.00817808	0.0138878
ENSG00000019485	PRDM11	0.0305146	0.97171	-0.000776481	0.99953	0.72074	0.715764	3.99424	1.6651	3.18113	0.66983	0.323685	1.6218	3.44018	1.2661	1.17208	0.46238	5.64509	1.27045	1.00308	1.44881	0.246702	4.00424	0.548694	0.920551	0.627621	0.499212	1.52834	2.01907	1.72409	1.68534	1.7906	1.47272	0.617642	1.94288	0.581611	0.220365	4.63217	0.244828	0.7918	4.08972	1.24303	0.15125	1.82989	0.447436	7.79702	1.60685	0.453698	3.00346
ENSG00000019505	SYT13	-0.706729	0.500895	1.25333	NA	0.00387663	0.0286867	0.0169981	0.013621	0.0167933	0.0174378	0.00619088	0.00715913	0.0130946	0.0269183	0.00411738	0.00187589	0.0694854	0.0211231	0.00168637	0.00786643	0.00157951	0.0418212	0.0148887	0.00578772	0.00644859	0.00524509	0.00909882	0.0187868	0.00632537	0	0.00950263	0.0246463	0.015711	0.00448944	0.00715736	0	0.02696	0.0033631	0.00780506	0.0149155	0.0137338	0.00664915	0	0.00178834	0.0208442	0.030686	0.00782702	0.00641557
ENSG00000019549	SNAI2	1.8453	0.251584	3.46278	0.443425	0.0202617	0.00984516	0.642887	0.107054	0.00741211	0	0	0.0125259	0.0277455	0.194225	0	0.0202663	0.012178	1.91596	0.137155	0.0201916	0.279202	0.337764	0.17669	0.613105	0.0235799	0	0	0.195024	0	0	0.940434	0	0.00954701	0	0	0.168147	0.00551955	0	0	0	1.4231	0.0203458	0	0	0.0588618	0.847321	0.0137853	0.273161
ENSG00000019582	CD74	0.493418	0.610433	-1.70481	0.261438	1610.12	2663.29	2053.51	2465.65	4700.33	677.186	2000.41	3612.29	1639.95	2194.04	5332.2	1753.54	188.407	724.108	3026.21	6736.42	5294.32	4514.11	435.545	2037.91	3780.55	1780.13	6712.78	2286.87	3260.91	7812.13	2813.6	2279.55	4604.2	4286.48	3839.02	4701.74	2609.36	4920.19	2685.14	13286.5	2390.71	5629.6	208.903	2095.85	1522.05	773.544	7188.34	3248.61
ENSG00000019991	HGF	1.29374	0.184296	0.564864	0.814613	50.5582	1.09494	9.67176	2.87629	8.08056	33.3009	6.25922	8.02723	2.91138	4.01834	7.25588	1.77214	15.5696	2.58148	14.8818	37.3266	6.88882	15.5681	0.371087	0.689927	158.057	33.2515	25.9516	0.180746	21.5124	19.7221	0.906624	6.83607	13.8304	34.6412	51.6817	14.3694	5.26293	20.2807	57.1763	16.27	44.5213	7.75848	13.1686	0.65951	0.263557	0.31105	10.9329	48.5841
ENSG00000019995	ZRANB1	-0.19745	0.814251	-0.845651	0.623239	2.80141	19.0993	5.20759	0.590996	13.8496	15.7903	11.1678	9.38931	37.3128	17.5502	2.77546	3.83111	8.68391	17.3449	2.05354	2.32723	4.66504	25.679	6.2835	2.74634	4.16898	11.7194	2.89401	9.96463	6.71366	1.29482	1.81805	0.78373	7.19715	12.8685	3.12502	7.72524	8.79747	1.21759	2.11755	1.02214	4.89899	9.18242	0.59643	2.26291	19.7954	14.0506	17.9613	1.37629
ENSG00000020129	NCDN	0.0920087	0.926857	0.0934605	0.976601	1.58666	0.969132	7.17204	10.0658	1.14616	0.315195	0.652995	3.5095	2.48468	2.54027	3.00775	2.83188	5.56966	3.26057	3.05005	7.18617	1.82004	10.8762	0.773761	1.52099	0.869756	0.458676	2.6225	1.83132	0.576019	0.543798	2.54678	7.48946	1.78922	7.65278	0.684744	0.580356	3.60368	0.714935	2.16487	7.97807	3.10279	4.56515	4.42914	1.25899	3.70764	5.37486	1.31929	7.2448
ENSG00000020181	ADGRA2	-3.2528	2.93335e-05	2.91415	0.0549807	0.424753	0.506697	2.03716	1.30181	2.06495	0.220077	0.154784	0.613246	0.0112111	0.72448	2.62955	10.6487	0.599945	0.522157	4.52755	1.00319	2.02298	1.16775	2.3842	2.30163	0.342898	0.0141492	1.9195	1.35091	0.844151	0.47604	6.26979	18.013	17.6124	9.71915	0.0662565	3.97834	0.330259	2.19731	1.58405	0.94088	1.52934	18.3083	0.55919	8.57037	0.718393	0.766209	1.09693	0.0855823
ENSG00000020219	CCT8L1P	0.459323	0.767359	-2.19443	NA	0.00619784	0.00602678	0.0218055	0	0.0362825	0.0558082	0.010114	0.00766833	0.0339623	0.0489525	0	0	0.124839	0.0676862	0	0	0	0.207238	0	0	0.00963388	0.00410685	0	0.00508269	0.0384319	0	0.00582373	0	0.0421058	0.0440839	0.0434368	0	0.0540691	0	0	0	0.00749286	0.024925	0.0978386	0	0.0481733	0.0407949	0.0168938	0.033329
ENSG00000020256	ZFP64	0.332596	0.328845	-0.437484	0.765725	1.1597	3.54917	4.54996	4.26917	5.09185	2.1299	2.24858	4.92666	2.82437	3.46538	4.37596	2.56548	8.01412	2.57617	1.77845	4.38563	1.43992	7.00513	1.97738	1.36762	2.15663	1.86687	1.65638	3.09436	2.19227	1.26193	2.37085	4.98682	3.59637	3.03262	3.05359	1.83156	5.55572	1.44073	1.76731	5.60695	2.66023	2.771	3.466	1.65372	3.87452	5.14499	2.06738	5.13904
ENSG00000020426	MNAT1	0.600197	0.0706302	-0.141271	0.889037	5.99993	5.38258	11.7913	7.44649	16.7361	4.40989	7.51291	9.33184	15.9821	7.12098	15.0393	5.48326	20.9833	13.8328	7.71871	7.55981	6.98187	15.2441	1.74736	1.33864	8.83633	7.66702	7.39834	14.2076	5.82813	2.93167	5.49342	2.54151	6.48361	10.2511	5.18793	4.55568	14.7592	4.62809	7.16736	2.03537	10.2698	8.83575	4.20506	0.871571	9.79069	11.6679	7.70864	10.121
ENSG00000020577	SAMD4A	-0.794484	0.116093	-0.0188214	0.994861	0.196712	1.41982	0.524063	0.283051	0.802327	0.700302	0.580163	0.691438	0.352597	1.18195	2.08785	2.08448	0.451758	1.49455	0.406278	0.35234	0.294006	1.40763	0.275225	3.03486	0.320178	0.288209	0.550543	1.52618	0.247909	1.1083	4.12588	1.72112	1.45687	0.353671	0.131993	0.830277	0.95932	2.67709	2.05013	1.70091	1.24694	1.86402	0.11916	0.152198	0.809829	0.657445	0.456041	0.563993
ENSG00000020633	RUNX3	0.434283	0.644818	-2.4602	0.00511343	3.93701	90.5856	6.68446	30.5952	47.9312	13.9723	11.2271	79.4881	68.4283	71.2362	19.4734	13.7356	3.32429	16.249	5.22526	8.69539	6.95212	46.9719	13.7157	19.287	7.82606	26.9721	8.46625	36.9056	81.3155	5.96541	19.9339	23.2181	25.2432	11.0886	15.8469	11.7994	73.7894	1.0089	1.51231	122.508	5.30817	6.22858	3.23128	48.3823	65.7609	21.9657	8.53143	23.9022
ENSG00000020922	MRE11	-0.110303	0.86285	1.35551	0.256539	3.42649	6.23538	10.5681	2.1353	10.7209	3.95781	5.49381	4.43511	3.82916	7.31637	6.01778	1.69948	10.3629	7.88935	3.27635	3.53591	1.61024	7.06286	3.94302	1.21089	4.17759	2.97842	1.83619	7.86979	4.35455	0.718618	4.53053	0.635434	3.92248	3.71845	1.09816	1.64302	4.10874	0.564491	3.30788	0.707072	7.12856	2.96941	1.38466	0.426526	9.30165	12.6473	3.07443	2.62202
ENSG00000021300	PLEKHB1	-1.67301	0.00269023	-1.47861	0.341761	0.227119	1.44492	2.04049	2.28918	0.709461	1.47945	1.03479	1.53484	1.84009	1.38207	0.523698	1.01023	0.604013	2.8958	0.211674	1.01225	1.08088	6.96784	0.32926	0.520346	0.0573471	0.331489	0.337232	0.594607	0.26957	0.34244	0.634216	5.03473	1.31012	1.60506	0.446562	0.50353	0.854265	0.351228	0.203656	0.555557	0.108109	0.794364	1.87354	3.52022	1.67383	1.29287	0.921626	0.345264
ENSG00000021355	SERPINB1	-0.375658	0.552184	0.0695203	0.978051	130.318	76.6657	310.628	59.7315	257.311	269.19	156.627	111.387	74.0069	43.0256	172.935	126.626	131.485	300.439	176.985	293.218	89.0253	161.286	86.9866	63.3104	319.941	80.0006	413.433	354.898	58.8247	83.1377	109.044	83.3992	143.548	268.742	77.1014	107.981	74.4502	111.028	218.303	19.4425	115.935	162.73	66.8731	47.2567	155.714	149.845	343.773	148.303
ENSG00000021461	CYP3A43	-0.351978	0.679703	-0.378398	0.890374	0.17936	0.45882	0.328466	0.383482	0.576786	0.454724	0.343058	0.356185	0.207221	0.710719	0.161559	0.122634	0.685838	0.128884	0.121424	0.26362	0.214163	0.718431	0.382944	0.162983	0.157011	0.221201	0.0111623	0.207567	0.267988	0.0166183	0.176984	0.0246561	0.395962	0.155584	0.222514	0.236729	0.236828	0.0491193	0.100653	0.0517027	0.281848	0.104424	0.10453	0.209198	0.660226	0.667852	0.430284	0.390531
ENSG00000021488	SLC7A9	-0.57971	0.392201	0.963168	0.559103	0.0672764	0.442017	0.430953	0.736221	0.248502	0.241627	0.0997113	0.37333	0.233089	0.307037	0.0317444	0.103867	0.722875	0.29572	0.16074	0.336052	0.130217	0.972266	0.12495	0.0954726	0.0603053	0.0807552	0.0483849	0.0788924	0.0916673	0.00848014	0.0850392	0.00615846	0.211032	0.146375	0.0234112	0.104281	0.208991	0.0570865	0.114235	0.106937	0.116676	0.0899637	0.162635	0.0504592	0.250342	0.275913	0.102045	0.0503366
ENSG00000021574	SPAST	-0.156953	0.743621	0.682856	0.507374	2.50438	10.4045	9.70748	2.81101	17.8411	10.0676	8.47904	9.90646	7.58296	10.1595	3.86407	6.18879	9.27309	8.32638	3.44326	3.7059	2.66693	11.6213	4.83033	3.64889	4.16771	4.12709	3.29872	10.5223	8.51211	1.31269	4.04009	1.31354	16.7869	7.20444	2.58981	5.927	8.67618	1.74445	3.16677	1.51165	7.72397	6.804	2.51882	2.95758	10.6588	10.2863	6.40636	2.77964
ENSG00000021645	NRXN3	-0.658507	0.358545	0.895033	0.458505	0.0828533	0.0877657	0.10678	0.0670813	0.0469664	0.18328	0.0723789	0.0892867	0.0979752	0.37359	0.0355859	0.0249423	0.85509	0.109241	0.0244211	0.0247183	0.0401454	0.219365	0.22313	0.103301	0.0325542	0.0611881	0.00726621	0.10103	0.0906004	0.0127487	0.137581	0.0083978	0.0882615	0.0201571	0.032456	0.0406235	0.0658621	0.0253668	0.0307901	0.0151959	0.182826	0.0333583	0.0387982	0.0551126	0.141097	0.136361	0.170488	0.0289425
ENSG00000021762	OSBPL5	0.122923	0.878646	-0.420639	0.780705	1.98261	8.75499	63.1048	29.5289	22.9917	4.35761	9.62228	27.1325	8.51408	2.28004	9.17238	9.76643	38.1204	3.69639	2.92293	6.13352	3.67013	12.6299	12.2941	10.947	6.86993	3.63048	10.2682	28.858	13.8204	7.60609	26.6968	24.0961	6.371	10.092	11.0473	6.85528	30.2905	4.69741	5.52053	38.0851	8.03839	3.97667	12.7254	27.3867	28.6481	23.1131	10.3157	10.528
ENSG00000021776	AQR	-0.223884	0.661996	0.663258	0.656978	3.45707	37.0984	17.1659	3.43934	27.2255	17.5607	17.04	14.893	29.627	28.18	5.48332	8.1468	22.503	14.4896	3.92941	7.25489	5.27649	27.2494	11.5789	3.62783	5.93222	9.38003	3.46163	12.0519	11.8794	1.63239	11.5962	3.06266	20.5219	9.77913	2.74444	3.79698	14.8574	2.37658	3.94533	2.69849	13.6546	6.34883	4.07642	1.15083	20.2136	22.0717	17.7105	5.16056
ENSG00000021826	CPS1	-1.1075	0.193829	0.47543	0.797376	0.125118	0.349923	0.335517	0.116651	0.217427	0.185419	0.154837	0.118102	5.44403	0.814258	0.153857	0.0589537	0.214156	0.504441	0.0714843	0.0667861	0.0291831	0.394383	0.257105	0.0828726	0.0516261	0.0810943	0.0718685	0.0828452	0.113585	0.00836083	0.103677	0.00628171	0.138992	0.0712033	0.0192941	0.0896295	0.126175	0.0430493	0.0263458	0.0163354	0.240232	0.114799	0.053434	0.127346	0.20794	0.231093	0.104768	0.0657191
ENSG00000021852	C8B	-0.541637	NA	1.75636	NA	0	0	0	0	0	0	0	0.0123441	0.00546865	0	0	0	0	0	0	0	0	0	0	0	0	0	0	0	0	0	0	0	0	0	0	0	0	0	0	0	0	0	0	0	0	0	0	0
ENSG00000022267	FHL1	-4.19566	8.1907e-15	1.13559	0.340292	5.54073	7.10449	3.63217	7.00129	13.8013	12.5875	11.5183	8.72545	6.12488	14.1256	14.2393	2.47425	10.1726	41.6784	30.4066	57.3359	14.6839	186.296	1.17206	0.663655	44.0775	0.474358	27.0798	1.86333	7.67662	9.43727	3.78597	9.17207	5.73485	11.0889	0.198787	35.5953	3.47866	23.1641	13.3119	4.62948	2.14911	103.545	1.10315	1.92085	6.35826	2.78318	47.034	0.855544
ENSG00000022277	RTF2	0.0512876	0.900737	-0.405466	0.700555	12.756	39.1383	43.2316	55.6942	66.3909	37.8978	41.3019	48.0013	65.8083	32.6843	59.2612	39.4819	39.1479	40.1349	29.1455	43.7541	21.7909	47.3116	14.2496	16.6503	27.6804	21.5976	45.2131	47.2208	34.9942	34.217	33.3921	43.2035	34.3834	43.8884	22.0481	33.9843	38.8105	24.3171	28.5321	40.2439	32.676	37.5296	20.1448	30.2588	46.0587	48.2283	42.7484	40.3286
ENSG00000022355	GABRA1	-1.09572	0.225299	-1.04316	0.678152	0.104069	0.147049	0.259746	0.142362	0.237883	0.214824	0.466371	0.10038	0.403442	0.188845	0.013639	0.0619749	0.827846	0.915838	0.0403205	0.0526057	0.25314	0.558895	0.379444	0.1673	0.246729	0.194069	0.127773	0.0515112	0.0266136	0.104308	0.0849151	0.0617831	0.0594076	0.0461995	0.0349152	0.137231	0.152703	0.0109695	0.0946172	0.0152712	0.128932	0.0418795	0.359403	0.25234	0.25893	0.471259	0.196939	0.0482369
ENSG00000022556	NLRP2	-1.61163	0.0175394	1.22005	0.33244	0.933184	2.40469	2.90589	0.229727	0.68983	2.12861	4.00656	0.811999	0.998819	3.46921	0.254176	0.531963	7.57531	2.57702	0.614013	0.327331	0.744896	5.72785	0.441513	1.32072	0.379765	0.570417	0.887808	0.374479	0.377322	0.452168	0.438317	0.223515	0.666787	0.433125	0.184449	0.379462	0.59059	0.404312	0.376215	0.032681	0.851576	0.338612	1.1333	0.15075	2.63837	3.84314	1.14966	0.231629
ENSG00000022567	SLC45A4	-0.377104	0.632737	0.605751	0.709307	0.382311	5.08343	5.15878	3.78947	9.56714	1.89265	5.41946	2.71808	28.0344	2.54536	3.70849	2.06487	2.21092	1.22235	0.974238	0.557714	1.40046	2.51418	2.65804	2.3381	0.600546	0.794425	0.275304	3.62419	2.16065	1.16411	2.92793	3.3925	2.06976	0.974572	1.32715	1.1099	3.50369	1.18078	2.09757	3.45198	3.17376	0.364318	1.16173	0.654442	11.1818	7.44906	0.599528	0.866369
ENSG00000022840	RNF10	0.348019	0.471727	-1.22886	0.277157	77.9423	282.759	249.157	50.9863	259.309	195.955	208.151	191.494	395.357	276.921	56.5409	130.782	228.943	207.329	67.6519	56.2024	78.4074	285.091	143.941	137.203	94.1518	221.292	94.6469	173.746	142.589	103.256	78.6697	52.3904	140.243	245.085	128.055	121.671	174.709	48.8794	62.2041	52.2964	109.257	112.133	59.2479	176.848	271.276	254.748	284.491	55.4389
ENSG00000022976	ZNF839	0.314062	0.239351	-0.391766	0.731728	2.39415	9.89488	9.16627	5.65476	10.3743	7.04826	5.64433	5.23472	8.20948	4.66717	1.89973	2.63498	14.2575	7.56189	1.44047	8.18522	2.11995	16.7939	3.56709	1.34417	3.48681	3.46153	2.6473	4.53247	6.34174	2.55066	2.97662	1.66585	4.24864	7.60183	3.85418	3.23822	5.65114	1.71306	3.27449	2.82158	4.31806	3.61779	4.25544	1.24379	8.6186	8.88601	6.34018	3.85962
ENSG00000023041	ZDHHC6	0.0905596	0.82199	0.648755	0.515232	4.91711	29.1007	20.0614	8.83498	29.2248	11.1694	10.6484	20.0579	22.8627	13.5679	14.6419	4.32327	23.4157	7.25096	6.88885	13.9016	3.3391	22.0042	4.08892	3.05039	7.70941	7.38173	3.8774	16.978	7.14225	4.61138	16.6432	3.51004	7.5619	13.2315	4.28286	3.77716	13.6266	3.67214	7.50554	4.55149	13.4513	5.07161	5.83974	2.90171	20.1927	13.6927	12.9966	9.56046
ENSG00000023171	GRAMD1B	-3.35804	1.01758e-13	0.785425	0.662394	3.84046	6.08349	2.68092	3.42803	5.70054	2.98949	0.677213	4.31148	0.124171	12.2993	6.44977	8.09307	2.27184	3.64154	2.48518	2.66105	3.38309	4.78376	4.54338	1.41848	4.32953	0.166391	1.08812	3.46326	0.946761	1.71062	6.74721	7.18696	2.65072	2.66393	0.0861806	2.41336	2.17518	1.07036	16.6332	0.996145	0.690056	3.53425	1.53683	3.32666	2.15882	0.561485	0.868323	0.285988
ENSG00000023191	RNH1	-0.931634	0.135504	0.828882	0.566492	6.06174	21.7832	28.4153	134.282	30.8866	21.221	4.61297	64.1937	15.5143	13.3465	90.7451	77.4201	16.4411	15.0246	24.4355	47.4758	18.5366	24.2585	6.42962	15.1494	24.4535	4.09228	42.2204	24.643	53.608	29.8769	35.2424	103.284	78.7936	46.8457	4.22624	41.9874	51.2637	30.4091	46.1199	138.94	29.1953	18.8823	9.31463	37.9006	21.9535	17.0996	49.1221	15.4786
ENSG00000023228	NDUFS1	-0.0415562	0.924355	0.566751	0.554777	2.36218	5.99907	7.76004	2.53425	15.6448	6.7685	6.64965	8.43144	11.7576	6.65082	6.52051	3.47314	8.4787	6.19241	2.90143	4.52162	2.265	9.8824	1.25904	1.82864	5.96897	5.53883	3.56795	10.2532	12.2827	1.67345	5.07086	2.07979	3.98717	7.47586	3.42015	2.28979	7.38182	2.23363	2.31805	1.8307	7.87146	7.38199	1.34578	1.42273	9.7482	7.7491	5.93787	4.06208
ENSG00000023287	RB1CC1	-0.352592	0.718859	-0.634184	0.815388	5.67212	65.8512	17.6486	1.06225	37.3878	58.7981	32.7869	22.0626	81.6255	66.5124	3.91151	8.52644	24.7529	38.3055	5.1168	3.30166	7.04501	44.1192	26.3958	5.91557	9.30953	31.01	4.56684	24.7663	20.7732	1.13093	6.5131	0.53731	13.6021	17.4618	2.79024	9.54964	16.4542	2.60607	4.04183	0.648089	12.6094	23.0957	1.20067	1.88221	62.1538	48.9603	31.3288	2.18899
ENSG00000023318	ERP44	-0.429309	0.234182	-0.25148	0.837706	4.20307	8.8463	11.3953	13.9317	20.2204	14.5136	11.7985	28.5723	11.4186	8.58852	26.4585	12.6497	10.4829	9.3571	9.53942	13.515	6.84807	15.1719	4.40162	9.23002	15.8964	12.9906	15.0228	26.2144	20.3064	11.8113	10.9547	22.0937	18.6233	12.9834	5.73791	3.52236	26.0276	12.5249	10.2295	11.7012	10.1228	16.3385	3.70097	4.85838	11.3322	10.1306	11.1901	6.37931
ENSG00000023330	ALAS1	-0.633353	0.28144	-0.0146305	0.994419	10.4678	15.7046	22.1986	17.3923	31.0034	48.0307	44.5806	33.6104	15.6715	38.0725	41.5821	70.4083	14.2564	36.246	28.3788	13.7014	20.8474	16.6911	10.409	35.8	20.3795	17.0792	25.3777	39.7383	32.9	16.9521	57.1385	33.17	27.4447	21.8108	10.3162	13.2159	40.0629	24.6442	14.0143	17.4713	29.9811	18.4865	15.5876	176.223	12.8279	17.3853	36.8964	11.0137
ENSG00000023445	BIRC3	-0.254273	0.792362	-0.483511	0.847136	1.68223	46.5923	14.6374	0.388479	9.83163	7.56493	11.9093	25.4329	4.8516	13.6933	7.2432	1.81211	5.80818	10.5664	2.93384	1.39077	1.58215	13.6296	3.37014	3.52813	1.98796	9.2614	0.55798	7.62233	6.65346	0.366573	9.00397	1.30412	9.11757	10.3085	0.729387	1.25898	12.5421	0.645121	1.11742	0.117447	4.36667	4.17125	0.881625	1.0058	18.7385	10.4707	8.3469	1.61185
ENSG00000023516	AKAP11	-0.224702	0.740636	0.837832	0.633142	1.01253	4.6644	4.34108	0.680812	6.86925	3.08257	2.75237	4.24858	1.71841	2.26333	0.826798	0.286514	3.75621	1.40028	1.35963	1.83196	0.391885	7.5959	0.760742	0.269179	1.16105	2.53429	0.835847	2.0311	3.81076	0.181231	1.23995	0.196736	1.29185	4.12822	0.272746	0.727105	3.29886	0.13626	0.743441	0.455409	2.22654	3.14429	0.461637	0.105534	3.96566	2.98718	2.89097	0.62344
ENSG00000023572	GLRX2	0.0437	0.911516	0.108008	0.951663	1.77707	4.36083	4.80534	10.716	5.5593	3.25928	3.74599	5.27009	5.77159	3.63969	7.16779	4.14605	3.61528	4.76921	3.92622	6.79678	3.44853	4.48898	2.83075	2.88603	6.79137	2.49487	3.777	6.95708	6.35681	5.76452	7.41715	19.4636	5.36863	3.81154	3.82478	3.69422	7.62616	4.4709	6.42705	5.56042	6.1396	5.35684	2.66808	5.44426	4.38042	3.53321	5.18934	7.93975
ENSG00000023608	SNAPC1	-0.140277	0.790468	0.540073	0.746057	1.73839	3.23144	3.11134	1.73592	4.964	3.47235	5.29663	2.95122	7.76468	3.29067	3.5094	1.8955	3.62829	4.65076	2.70202	2.28472	1.34485	4.36266	1.84632	1.4601	3.09391	2.25671	1.47201	3.90331	4.80384	0.333886	2.69007	1.25723	5.37408	2.71931	0.472338	1.10444	2.37281	0.930403	1.86135	0.49162	3.46091	3.82749	1.17271	1.63119	4.90926	3.87333	3.97999	1.00691
ENSG00000023697	DERA	-0.186465	0.739508	0.602011	0.643161	3.83583	2.98389	10.3756	8.21211	9.36295	5.59681	2.5564	15.9854	5.3282	5.65773	21.1885	5.36768	21.7701	7.96357	13.3355	15.0209	4.61837	2.95967	2.21598	1.69882	8.53994	3.52518	14.6474	10.7164	8.1202	4.65092	11.9107	5.4468	14.0043	22.6141	3.90913	3.58634	14.1212	4.47893	7.36741	4.87305	11.5356	22.4783	5.45869	1.89089	7.29395	12.4363	15.9465	10.6171
ENSG00000023734	STRAP	0.131447	0.781025	-1.21385	0.144426	47.5444	232.095	79.134	32.5045	145.906	152.632	148.172	158.542	199.75	164.467	62.9582	104.536	137.404	139.326	48.4183	57.723	73.2007	152.707	66.003	46.477	107.746	128.74	60.0808	89.6775	107.152	52.3157	41.041	20.2114	110.141	127.911	80.2441	87.7673	119.614	48.5862	77.5947	22.6529	57.0745	160.269	36.4307	108.499	152.367	195.702	256.471	51.9448
ENSG00000023839	ABCC2	-0.277238	0.696929	0.102778	0.965605	0.406023	2.1013	1.58659	0.760992	1.84547	1.67478	1.50921	1.89742	0.6814	1.12598	0.354383	1.10984	2.83625	1.00461	0.555695	0.617916	0.763396	1.79316	1.13521	0.420553	0.669375	0.826462	0.0771097	1.48598	1.14902	0.0251926	0.991773	0.717654	1.23048	1.09921	1.59806	0.811043	1.22736	0.180245	0.416633	0.300156	0.582402	0.394859	1.70787	0.670101	1.3047	1.98625	1.65576	0.862266
ENSG00000023892	DEF6	0.0345119	0.937496	0.149786	0.903667	10.4055	61.5559	42.9488	16.7969	43.3524	17.9998	31.2876	35.8319	33.9724	37.0214	26.3949	19.8548	39.3862	31.0342	9.82573	15.1791	5.82607	73.8856	25.3405	13.6791	11.4109	14.9714	9.89705	34.2069	26.1065	13.3281	26.5992	18.1675	36.2699	18.4776	7.18659	9.99733	27.1884	9.13784	14.7311	26.7057	30.6202	9.01598	13.5016	17.194	38.7461	28.4731	17.7394	15.8884
ENSG00000023902	PLEKHO1	-0.464324	0.39665	-0.860603	0.48653	12.5077	86.4943	36.8297	24.9185	120.416	100.331	66.6008	62.5942	64.8835	59.9545	56.4303	31.1972	34.3846	83.0623	28.8772	59.7501	22.3332	93.6241	25.9827	37.2908	49.4214	23.4996	53.3287	105.6	131.724	106.347	32.8068	91.5872	159.256	55.7788	29.9281	58.0129	57.715	60.4673	45.2973	48.9317	34.8426	85.822	11.3044	113.518	96.9235	52.7375	87.909	27.2817
ENSG00000023909	GCLM	0.483161	0.530761	1.404	0.281474	1.4104	3.77014	4.87809	0.348975	3.49741	1.69825	3.0626	1.39578	2.80082	5.69055	0.621487	1.68839	2.88049	3.90887	0.262657	0.219239	0.274232	4.13454	4.77386	2.7106	0.805209	1.10417	0.158382	3.2973	0.57676	0.426203	1.83099	0.853782	0.755096	0.437953	0.878675	0.426031	2.34301	0.308524	1.45584	0.412992	5.95838	2.20883	0.69939	0.50807	6.32747	10.5409	0.524417	1.35568
ENSG00000024048	UBR2	0.0668859	0.909057	0.0147159	0.99527	2.42319	10.5774	11.1618	1.41113	11.8314	7.50305	6.56834	7.9233	15.5462	7.33905	1.50184	6.89612	14.1922	7.22038	1.4626	3.80978	2.63842	13.6882	4.16537	3.77647	6.98595	6.41137	2.81865	8.29045	6.23432	6.60202	4.74902	1.69675	5.51488	6.02918	4.35393	5.65252	5.81063	4.07251	4.27611	1.18093	7.08072	4.00516	3.30048	8.39751	11.4148	7.35327	6.85777	3.14581
ENSG00000024422	EHD2	-3.4699	2.15826e-06	1.22137	0.475272	0.607823	2.82107	7.03125	0.616889	2.61367	1.85393	1.69533	2.49737	2.34441	4.27242	0.23552	0.243493	6.96576	4.58508	8.28869	0.501495	0.159494	26.0211	1.12688	3.06913	1.27764	1.28891	1.6272	1.63276	2.05291	4.2886	3.03769	0.149934	1.55556	1.95303	0.0124459	1.5923	2.46455	0.679983	2.64193	0.216856	1.66109	12.0004	0.642294	0.594274	6.86331	6.53298	1.66149	1.83015
ENSG00000024526	DEPDC1	0.469898	0.627361	3.00123	0.115264	0.536342	0.220223	1.32472	0.59246	2.1831	0.185374	0.101991	0.304728	1.76069	3.15101	1.18853	0.171643	0.0693998	2.81271	0.407411	0.326887	0.102147	0.624194	0.389022	0.256054	0.538703	0.0607096	0.134832	2.03749	0.433715	0.0398939	0.583899	0.286003	0.501003	0.178289	0.00884074	0.0730476	0.562182	0.125304	0.123317	0.119542	4.99304	0.436359	0.153921	0.0443343	1.27304	2.30215	0.127396	0.154655
ENSG00000024862	CCDC28A	0.023223	0.966232	-0.73823	0.374996	5.70779	30.5132	12.687	10.7157	32.3284	19.0969	27.1053	13.1628	28.572	19.9239	9.37364	9.76049	12.3693	27.8703	4.91024	6.30254	7.87167	19.8976	9.67184	5.24375	11.7281	14.528	5.89793	21.5345	11.8748	4.36591	12.2971	7.02516	10.449	12.8069	9.13196	13.7676	12.2506	5.14735	4.66094	4.10237	9.41144	11.6317	5.44929	3.39233	17.5619	16.3138	22.6924	7.32448
ENSG00000025039	RRAGD	-0.648995	0.245706	-0.207881	0.91251	3.77733	5.89594	6.87596	2.93244	14.1939	16.1526	8.65828	4.34805	37.2418	7.80164	3.79417	9.46278	2.57598	2.59698	6.62734	10.1732	8.36389	0.99739	3.55002	2.66262	13.3121	3.61112	9.68005	11.1792	5.106	12.1386	4.33551	6.8965	8.40684	5.78431	3.16028	6.81781	1.86238	11.7133	11.2199	2.67573	4.5153	16.6185	1.19584	11.435	6.01296	12.5943	16.4497	1.43381
ENSG00000025156	HSF2	0.463802	0.485738	-0.892066	0.624749	5.33771	36.3079	5.86032	1.08628	17.2561	20.2907	14.2548	19.5907	17.7081	26.6234	4.80181	9.47434	13.9657	17.0558	2.16706	3.99421	5.94805	23.3735	5.37294	3.05081	11.1588	29.1601	3.53641	11.6699	11.6961	2.08284	2.17605	1.79755	15.3768	18.3243	6.18048	6.95539	14.7623	1.5199	4.05492	0.470672	10.6191	7.93392	1.72133	5.99878	16.9639	12.0722	30.7328	2.60107
ENSG00000025293	PHF20	0.125934	0.784039	-0.734083	0.542751	10.3007	26.9888	25.4058	11.5526	30.0676	38.4473	31.1764	24.3055	18.671	16.0855	14.7842	18.7897	19.0613	22.845	15.9405	16.9027	22.0405	36.0224	11.4714	16.3706	39.4551	31.6993	36.427	21.2061	22.0321	22.0033	15.997	7.48448	17.6982	29.314	14.2704	39.0372	28.749	16.4574	29.6237	7.63847	15.7313	17.9974	15.296	44.9359	39.2159	21.1763	31.6848	15.8905
ENSG00000025423	HSD17B6	-0.571942	0.53751	0.635384	0.856558	0.131985	0.0395106	0.189418	0.278203	0.111154	0.0265218	0.119488	0.189169	1.81604	0.238993	0.155788	0.198148	0.189906	0.121767	0.207518	0.500554	0.091801	0.19533	0.0616183	0.259217	0.0053711	0.00921034	0.115444	0.098767	0.126962	0.0684773	0.0504613	1.06708	0.611827	0.41199	0.0338257	0	0.134432	0	0.170167	0.0945552	0.163601	0.260283	1.18406	0	0.223214	0.257435	0.264203	0.247381
ENSG00000025434	NR1H3	-0.927876	0.146065	-0.578919	0.742664	1.32274	2.41861	17.5171	6.95372	4.31848	4.72997	4.42025	5.40205	12.419	3.61956	4.56688	2.32358	12.5653	10.0851	17.3663	35.2151	4.45776	18.5585	4.24102	2.97528	1.43927	2.08148	25.4636	8.44197	5.65804	9.17666	11.1094	7.12281	4.15481	10.5017	3.35074	7.45957	5.97237	5.56111	12.4885	13.4391	2.34099	16.6877	13.363	2.64186	8.80659	5.3921	17.1159	8.00087
ENSG00000025708	TYMP	-1.43061	0.0474299	1.14658	0.530679	11.0951	46.3175	52.371	128.951	24.4759	10.3691	3.14204	83.1794	2.77163	22.1217	75.8025	103.187	11.845	11.8643	18.4455	24.9897	6.80633	12.5148	10.3673	39.1025	25.5371	3.17737	33.1131	25.5558	55.1827	17.308	72.3347	137.173	46.8705	30.8335	2.7337	6.99688	51.7848	38.7033	43.2216	107.372	24.5114	13.2723	5.97353	31.7665	3.87789	2.11799	23.2807	9.09878
ENSG00000025770	NCAPH2	-0.0284031	0.950929	0.0129555	0.995537	6.18212	47.0907	19.5593	22.7645	24.0203	12.5054	7.22658	30.1374	47.6475	49.1746	11.4513	21.1922	21.5869	26.1433	7.33082	11.7285	9.64547	35.5112	17.5589	10.0278	10.2942	6.18933	6.17071	18.4647	13.9003	9.39565	19.7194	26.8472	22.7137	15.9942	13.1583	13.4628	25.3027	9.40902	15.3926	18.3365	18.5703	10.9954	11.3677	17.4725	41.8153	50.4993	22.5214	11.7848
ENSG00000025772	TOMM34	0.470639	0.199115	-1.55724	0.0870812	5.50741	15.4232	12.0529	39.237	16.2688	10.3428	16.2084	20.2926	19.9121	16.443	14.2188	29.2183	16.7151	17.4364	8.68553	17.996	11.1381	28.5987	4.3635	7.89655	11.5168	17.7005	9.0713	12.2294	9.30848	12.3056	9.53338	18.9741	10.813	11.368	16.5085	13.6935	19.3222	6.39164	6.80607	15.3058	7.86261	14.4814	7.07732	18.235	17.4282	23.8987	19.0733	16.185
ENSG00000025796	SEC63	-0.176448	0.666817	0.0462406	0.986715	14.7797	53.0612	36.5049	12.0737	57.3799	48.4257	46.5637	65.5863	44.0686	62.9565	31.0742	23.2447	57.9433	87.0151	16.6671	15.5959	12.8765	124.172	21.3039	20.878	31.2372	48.6077	14.9256	56.9775	53.9328	8.5757	24.7109	9.29044	76.9693	35.9066	8.96207	16.729	48.6131	9.82447	13.4617	12.4205	39.7061	42.6331	6.64449	14.0737	60.1258	69.6099	50.3827	13.2687
ENSG00000025800	KPNA6	0.167318	0.692766	-0.885798	0.473094	2.66452	13.9956	10.1548	5.42975	17.7274	15.8515	13.0406	10.6319	14.8631	23.6363	3.8209	7.24131	12.2405	13.9826	3.91997	6.1434	5.10207	26.7386	6.77549	8.15462	7.82571	13.113	4.84719	11.5461	9.30821	5.61678	6.81153	4.47131	10.5618	10.0984	7.35892	10.4813	14.1108	3.02307	4.96238	4.21451	8.46929	8.52099	4.03178	10.7629	18.1339	23.1376	12.1391	3.91403
ENSG00000026025	VIM	-0.414353	0.605141	-0.180873	0.942891	690.366	588.168	2504.82	1983.2	2362.56	1839.88	2025.48	3381.63	228.547	529.84	2713.27	3075.34	3894.54	1532.14	1126.24	1525.99	201.709	1639.12	776.817	1796.28	1421.01	501.594	2845.02	1940.31	4060.99	2778.43	1610.37	1959.84	3200.92	1107.69	484.164	222.63	2112.12	2622.08	2140.6	4960.63	1324.06	39.0398	352.554	725.844	2225.28	845.574	1112.68	558.605
ENSG00000026036	RTEL1-TNFRSF6B	-0.0727223	0.914942	0.996978	0.131049	0.567807	2.18964	2.25789	2.15959	2.40799	0.522142	0.515564	2.5034	2.34286	1.63637	0.116643	1.25164	2.44787	1.15788	0.259505	1.38802	0.211566	5.18835	0.924093	0.648639	0.803137	0.476746	0.651689	2.04731	2.86631	0.416731	2.73518	0.987325	1.81913	0.885431	0.323409	0.576602	1.45437	0.457335	1.04054	2.0561	1.88069	0.296925	0.815065	0.786212	2.79764	2.16416	0.779254	0.714668
ENSG00000026103	FAS	-0.376019	0.622982	0.585046	0.76432	7.21419	23.82	16.9157	1.81733	25.5331	9.37557	24.1661	13.5741	7.35952	17.1915	8.40673	14.4148	5.95327	9.36749	2.57212	4.06723	1.63744	6.77422	2.92248	15.6172	9.35345	6.00131	8.42075	17.6906	2.3169	3.43999	24.0312	8.6607	18.0166	10.3182	1.30634	1.49951	5.55234	3.81508	4.06091	1.06433	16.4454	2.88685	1.34702	0.86749	15.9018	12.8974	1.82029	3.22599
ENSG00000026297	RNASET2	0.253157	0.766326	-0.588906	0.750967	38.3464	69.2327	162.569	131.801	81.6226	38.7681	23.7598	278.571	10.4035	40.8118	172.073	152.671	78.8458	15.6106	117.409	109.91	63.7844	43.0237	30.1809	35.5915	35.7263	19.0281	144.014	110.273	141.248	75.9576	61.7916	177.596	88.9429	142.529	62.1815	57.5038	130.167	152.598	120.591	252.17	86.7281	258.317	50.8561	79.0539	17.8716	57.9765	153.62	109.93
ENSG00000026508	CD44	0.0495242	0.955319	-1.32072	0.19114	107.449	580.745	293.841	259.229	512.982	931.607	313.517	604.645	51.5131	299.096	480.87	478.818	205.69	117.732	245.472	419.981	359.948	92.3921	141.915	574.091	463.784	275.136	945.172	322.923	1220.84	2497.27	234.431	423.884	1196.81	812.197	896.576	302.783	490.646	670.45	698.905	736.604	206.156	520.727	137.741	412.462	208.342	336.439	878.256	458.594
ENSG00000026559	KCNG1	-1.50424	0.0261656	0.965028	0.451047	0.0591371	0.176309	0.246436	1.37157	0.0991606	0.176624	0.0917651	0.205119	0.0588377	0.183468	0.0662719	0.153349	0.200419	0.163312	0.0698245	0.0799356	0.0094633	0.437328	0.103816	0.0220491	0.0079717	0.0423416	0.115238	0.047127	0.168835	0.0156735	0.108362	0.0339882	0.149388	0.231734	0.0208345	0.0601131	0.191355	0.0370315	0.0616602	0.30713	0.0925795	0.0302186	0.0253928	0.112622	0.129469	0.229668	0.114564	0.0338364
ENSG00000026652	AGPAT4	-1.32513	0.0277636	-0.489858	0.850289	0.638917	0.95636	1.3902	0.9799	2.61646	0.712822	1.98334	3.44045	2.70425	1.07704	1.84649	0.796488	7.77387	6.31098	3.38687	4.17192	0.773583	11.5374	0.134518	1.63773	2.86508	0.125612	4.76842	3.34578	1.16544	0.665709	5.36815	6.16624	1.14812	3.7728	0.310255	9.90046	1.95335	2.66755	1.74553	2.79931	1.39788	3.30676	1.97191	0.23164	6.90534	1.9427	3.23638	0.590585
ENSG00000026751	SLAMF7	-0.241951	0.784039	-1.01874	0.439096	1.68943	2.89278	3.61862	0.132141	3.95907	1.52099	0.73739	4.58698	0.0743255	8.59085	3.47512	0.482189	0.960414	0.95736	0.177705	0.236767	0.808414	1.68538	1.55111	0.916751	0.544585	0.716572	0.0268681	0.614592	0.635248	0.578689	0.690584	0.063544	0.78003	1.49754	0.639636	0.769853	1.49461	0.0643469	0.222306	0.261097	0.405924	1.1378	1.08422	0.642729	1.83738	0.974504	0.691519	2.43184
ENSG00000026950	BTN3A1	0.0845025	0.902512	0.658187	0.535956	4.83217	36.2093	13.4443	2.16348	8.45963	3.40065	7.74064	33.9116	2.3204	9.93577	2.36601	2.4021	13.9834	4.3928	2.30705	6.29033	4.27158	67.4442	3.09115	3.609	5.86267	8.11752	1.75168	6.99172	6.67637	1.08024	4.58621	1.8273	8.64183	16.4829	6.48075	7.27624	9.48975	2.84877	4.87252	1.4725	8.81288	12.4861	3.63617	1.61143	14.4072	20.3193	12.6163	6.46257
ENSG00000027001	MIPEP	0.834885	0.0871554	0.751474	0.60648	1.29984	1.69926	2.95094	2.75859	2.03374	0.855636	0.427601	4.99634	2.03473	2.11377	3.11387	0.894317	8.62051	1.92598	4.36242	2.69096	0.696564	5.38087	0.639306	0.616969	0.454613	1.33889	1.58843	1.56524	2.1377	0.555026	2.73446	2.21374	0.998777	4.87122	1.10342	0.285625	5.16649	0.756022	1.46806	2.48627	4.97459	2.69547	4.14962	0.618854	2.19795	3.74983	0.615033	6.98231
ENSG00000027075	PRKCH	-0.926618	0.179463	-1.85341	0.213902	2.64597	43.8943	7.36353	1.52878	19.2795	26.2094	15.4651	18.8894	2.85705	23.383	3.62239	3.25276	4.70993	6.77391	1.95938	8.16603	3.83601	24.5311	7.7899	4.23912	13.467	5.84013	3.55917	11.3151	3.65173	8.70852	3.09581	1.28989	3.62964	9.42951	1.22735	10.9409	5.96587	3.08905	5.39748	1.58564	3.24631	10.6551	4.74293	3.26165	37.9006	12.4785	7.96925	3.23932
ENSG00000027644	INSRR	-2.327	0.027769	2.46203	NA	0	0.00183303	0.0398748	0.00718276	0.013818	0.0168115	0.0214854	0.0163222	0.0744299	0.0170221	0	0.00373743	0.0385318	0.00881415	0.0443729	0.00188124	0	0.42346	0	0	0.00145885	0.00499451	0.107934	0.0154305	0.0406616	0.0510078	0.0175977	0.00465492	0.244441	0.00443854	0	0.0127967	0.00410901	0.00669428	0.038905	0.0093089	0.0250145	0.0756321	0	0	0.0398835	0.00247216	0.0153583	0
ENSG00000027697	IFNGR1	-0.499886	0.403518	0.349696	0.875962	10.8217	129.514	46.9881	5.06626	123.565	81.5351	39.046	64.1459	31.4336	23.8511	24.9444	73.6178	19.4711	28.1343	6.83212	10.4019	9.84359	21.473	26.7067	21.2468	47.3141	30.6613	16.0593	73.3825	32.5585	7.68884	40.7349	8.64232	73.8789	25.0049	10.0128	23.272	24.9899	17.1721	20.7156	1.84179	39.0907	8.46116	6.01837	10.3648	38.8001	33.2849	41.4181	3.10391
ENSG00000027847	B4GALT7	-0.103655	0.817836	-0.190439	0.917871	6.55802	20.4325	22.9382	23.2791	19.0742	20.114	15.7212	16.8957	13.705	10.0249	15.6983	33.4649	18.5629	17.2041	3.36599	26.5076	10.1336	38.7683	12.719	11.7468	9.1241	2.57257	15.0583	14.4427	7.39249	16.1409	9.4862	9.75886	16.9742	8.89882	10.0081	4.59599	16.1801	18.5938	8.53162	19.23	10.9655	10.0438	10.8907	24.7101	24.0042	17.4374	13.1321	11.8608
ENSG00000027869	SH2D2A	-1.06023	0.167377	-2.49582	0.0567285	0.279523	3.65046	1.81826	1.39362	4.1036	1.71876	4.35349	5.1079	22.1292	2.92439	1.16955	0.992172	2.34673	4.41058	2.16132	0.168813	3.71538	31.1545	1.32798	1.65025	0.569335	0.341356	5.45422	2.9458	1.37225	1.28706	3.11557	11.9623	0.948975	3.23972	0.696399	1.7053	2.2371	1.12375	0.818847	0.979071	0.344869	2.93005	6.90524	0.546314	14.7547	1.96322	2.56294	2.15352
ENSG00000028116	VRK2	0.137634	0.784872	1.07282	0.208341	2.69969	6.61501	11.7844	7.349	17.0114	5.81616	6.82963	11.7598	11.9112	10.2516	11.1704	2.12889	13.0503	12.4742	6.81124	5.89762	3.00852	18.6006	2.74415	1.88654	4.48464	5.71427	5.09435	11.4195	5.6756	2.53938	4.6837	1.88922	7.97219	11.0619	2.52376	2.2261	10.4117	1.07807	3.25691	2.12769	13.0446	13.5708	2.14891	0.735019	16.1802	16.5463	7.37437	4.80889
ENSG00000028137	TNFRSF1B	-1.40279	0.0549198	1.1568	0.438739	1.89587	34.1587	20.8643	21.4234	66.8746	40.8395	7.32261	18.5728	0.632025	20.1919	38.9455	88.7244	1.46907	9.08661	3.89213	4.98005	3.50621	6.91225	2.49768	148.78	26.2442	4.18619	3.85336	42.4966	21.9739	61.259	63.9487	42.4596	12.6426	4.34954	1.9018	16.1426	12.3899	49.7741	20.7244	44.2871	20.3579	3.19576	4.59377	37.4441	34.0699	4.77153	4.24423	2.51617
ENSG00000028203	VEZT	-0.0225933	0.976703	-0.414271	0.8322	6.33467	18.4148	13.1321	3.04937	26.9728	34.5472	34.7524	13.5014	25.4065	34.6919	7.45354	7.14364	31.9798	20.3638	9.17411	9.6399	7.84795	29.8111	7.66879	4.81873	13.3795	26.0621	14.0263	25.2224	15.7908	3.96481	11.3165	4.97926	24.6766	17.6973	5.93801	17.3581	17.9653	3.86212	6.8479	1.51134	11.573	13.1773	3.18548	3.03419	36.6732	51.4329	27.8947	6.26522
ENSG00000028277	POU2F2	-1.19006	0.0629157	1.4644	0.389197	5.27702	23.9538	15.5246	24.6859	16.5645	7.54579	11.8065	57.9916	2.23413	9.19723	68.7269	33.5787	7.03021	9.5165	10.2082	38.9786	8.82147	36.8883	3.48272	115.476	16.9715	1.91966	10.0529	17.3231	15.8461	26.9203	56.6368	43.4664	23.7925	17.0059	1.66723	3.61753	56.5469	19.3138	21.6892	96.3899	23.8514	22.3508	1.69054	33.1035	11.7553	2.972	9.55214	6.58398
ENSG00000028310	BRD9	-0.204462	0.544836	0.137206	0.925918	31.5981	22.3243	13.3701	19.3738	25.2752	12.5347	11.0769	18.0071	23.2182	16.2312	10.4233	7.54087	17.8509	14.2532	11.9263	11.9045	7.98816	27.8575	10.9857	5.38053	9.0121	10.9218	11.1453	11.8924	13.1329	4.27928	20.1263	6.31183	17.2893	13.4272	6.68535	9.78676	11.932	8.87312	6.9498	8.30068	10.9613	9.38828	9.20787	21.412	24.9903	21.8007	14.5127	6.05702
ENSG00000028528	SNX1	0.0531842	0.884806	0.138377	0.908309	8.56449	46.2784	29.3311	21.5586	31.3222	26.9695	30.7979	20.9815	17.6172	47.8578	15.3571	19.8894	29.8989	24.8933	6.66031	33.8377	14.9444	69.2178	8.34776	14.3752	24.646	15.8724	28.6522	29.9794	14.1519	10.5149	29.056	11.3308	27.5193	24.6277	27.8684	25.9398	22.0845	9.77951	11.9063	12.2131	38.7885	9.86146	11.004	9.90239	26.6053	48.6784	21.9958	22.8013
ENSG00000028839	TBPL1	0.179526	0.708369	-0.45807	0.657904	10.1889	50.3858	21.5804	7.76205	17.6844	22.2845	13.5515	38.4677	41.2644	62.0317	21.9701	25.9476	8.93219	58.1547	10.702	11.39	15.4063	49.3624	9.85669	17.0704	18.5379	16.6888	7.46624	18.9323	12.2786	8.48729	10.6089	6.90985	18.5696	38.1744	11.4372	5.97671	31.9251	10.7705	14.2399	4.02494	19.3416	35.5712	3.98217	7.81489	37.6213	49.3272	35.9439	14.1411
ENSG00000029153	ARNTL2	-1.28115	0.00154503	0.297828	0.836873	0.170772	0.392581	0.855268	0.392571	4.12612	2.95784	2.37587	4.57323	9.19862	1.05357	0.538325	0.505103	5.0012	9.36395	1.47941	0.443918	2.37003	12.8889	0.246332	0.961677	3.87455	1.67619	2.26173	0.961319	4.31182	1.55785	0.576674	0.293685	0.682032	3.94116	0.513862	1.17928	2.577	1.32588	0.932854	0.0873462	0.686285	6.54313	0.560312	1.47001	1.49656	4.04535	4.14684	0.837524
ENSG00000029363	BCLAF1	-0.324541	0.606409	0.20702	0.940967	43.0908	145.129	97.7382	13.4334	122.942	98.7272	95.0964	152.835	215.619	139.648	46.8653	34.2293	165.382	149.996	49.6936	28.1308	19.4897	367.506	66.8805	16.6602	49.8152	69.9533	15.6266	98.7285	84.9876	6.70098	50.7298	9.11119	176.708	132.569	11.7889	24.0374	179.554	14.8448	25.005	12.546	87.7765	77.1538	8.80192	8.16483	155.873	286.729	93.1417	12.2389
ENSG00000029364	SLC39A9	-0.190293	0.60065	-0.0233567	0.992199	2.32489	11.1807	11.1764	5.19354	24.3866	7.4761	13.9934	12.7003	12.8383	7.60575	6.58528	4.79053	13.4687	9.43363	3.70725	6.85589	2.14426	22.9291	3.51962	4.39053	4.68932	6.28855	3.04659	9.59805	10.7192	1.47933	9.17472	3.17256	13.3373	7.63783	4.17779	2.67696	11.8163	2.76781	2.84726	2.11751	6.39569	6.1797	3.57523	4.93527	9.38414	11.0123	8.12735	3.63344
ENSG00000029534	ANK1	0.194702	0.922046	2.84295	0.0862067	4.96374	3.55662	5.37471	0.495313	10.4114	0.751624	1.30328	0.66242	4.86373	46.8617	0.473906	4.47009	0.294752	12.8521	0.384709	0.128998	2.15893	32.7513	4.0417	35.4852	0.724279	0.724082	0.140547	9.82209	0.498668	0.6351	0.910899	0.230409	1.13905	0.355833	0.114576	0.417589	0.581401	0.337551	0.800396	0.231964	27.8816	1.43125	0.45967	0.620339	51.8648	36.7958	0.516686	2.07358
ENSG00000029559	IBSP	2.06433	0.43965	6.28387	0.294703	0.0135496	0	0.0297954	0	0	0	0	0	0.0148528	0.275265	0	0.0268102	0	0.348954	0	0.00675471	0	0.715506	0.112679	0.0549489	0	0	0	0.0389128	0	0	1.59337	0	0.0235428	0	0	0.046064	0.0147814	0	0	0	0.188493	0.0272625	0	0	0	0.508775	0	0
ENSG00000029639	TFB1M	0.209854	0.643064	0.864111	0.496326	2.30284	2.32663	8.05287	3.61682	4.30069	2.12612	4.53059	5.88071	2.77132	2.073	2.81025	1.71781	10.9795	2.86326	1.45474	6.66431	1.59353	7.75058	1.62424	0.985491	4.82913	3.18449	1.80616	4.04252	5.2463	0.543923	3.86502	1.73994	2.73059	3.98626	0.890931	0.628971	4.39077	1.0703	1.60952	1.54069	5.93684	2.14591	4.37473	1.30333	4.78471	6.45218	2.61904	4.37138
ENSG00000029725	RABEP1	-0.0344624	0.953123	0.761907	0.585189	2.98509	18.1284	13.0606	5.1068	21.4319	14.2593	10.9223	9.71175	9.51265	18.6586	7.31646	4.46064	16.9451	10.4888	4.98143	6.73967	3.86867	18.5795	5.81966	5.39639	5.70661	8.50239	6.32357	9.75912	7.06731	3.52891	7.56743	4.04874	4.44693	9.73829	6.43378	4.79937	10.63	4.16086	5.91342	2.57038	11.696	8.97935	4.76122	4.43172	21.0356	11.763	9.42754	5.4199
ENSG00000029993	HMGB3	0.0630471	0.913039	0.353673	0.814915	7.00537	10.6933	20.7264	12.4278	38.4401	22.352	27.5889	31.1891	55.3548	31.4871	20.7288	27.7084	38.6814	51.6191	5.0766	3.49434	9.39683	38.5941	5.90669	9.75572	11.5248	13.3762	5.43519	28.1548	41.2599	11.6408	12.2297	21.5662	27.0654	14.03	4.13043	19.8045	35.8763	25.5691	14.4768	11.5581	29.0015	20.4174	20.0415	15.2568	38.3325	45.5593	18.9092	13.052
ENSG00000030066	NUP160	-0.100746	0.836495	1.46239	0.132244	2.66702	10.4545	8.83519	1.64812	9.17928	5.46527	3.18072	8.16044	12.1778	16.2986	1.23754	3.30304	12.5298	6.12703	1.91941	5.05216	2.80755	11.0497	3.82367	2.333	4.14265	2.27334	2.41379	5.86991	4.40891	1.5373	5.15418	1.13616	5.92558	5.86471	1.49304	3.63956	9.10583	1.47574	3.79032	0.783731	8.86841	5.92773	1.92762	1.16718	10.0345	16.1275	5.7733	2.83727
ENSG00000030110	BAK1	0.138207	0.798927	-1.30325	0.174114	7.30165	17.1693	13.4497	19.64	18.4036	16.5015	15.0932	19.8944	16.2425	18.5796	17.6127	31.0521	11.4702	7.60397	5.57978	11.1399	7.33207	16.3661	4.50004	11.3964	16.7728	11.7105	7.45627	14.648	20.0928	23.4878	8.02398	18.463	20.6386	19.7315	14.3295	15.1251	16.6212	13.2692	17.0254	12.8339	5.8407	10.604	6.44978	17.5719	16.7805	23.5913	19.7801	9.27668
ENSG00000030304	MUSK	-2.59608	0.314395	3.3252	NA	0	0	0	0	0.00609258	0.00621406	0	0	0.00973261	0	0.00393096	0	0	0.00648646	0	0	0	0	0	0	0.055389	0	0	0	0	0	0	0.0907959	0	0	0	0	0.0239189	0	0.0172138	0	0	0	0.319079	0	0	0	0	0
ENSG00000030419	IKZF2	0.518689	0.678421	0.641685	0.812225	0.308511	3.88221	1.49704	0.00210415	0.0634058	4.19948	0.276612	2.04	3.94962	4.08088	1.03884	0.243832	13.5793	0.592249	9.35342	0.46182	3.24605	2.30829	0.915587	0.130306	1.29895	5.95334	4.86557	0.289767	0.929116	0.449362	0.194689	0.368765	0.413232	30.212	0.840651	2.09124	1.59121	0.721319	3.47676	0.0870702	0.561262	5.67918	0.757429	0.391537	0.814876	0.775944	4.16928	8.73859
ENSG00000030582	GRN	-1.43366	0.0957908	1.00131	0.620189	59.1998	101.668	235.825	584.783	269.953	40.0463	21.6327	465.626	55.6299	121.04	717.288	866.5	39.5603	95.715	54.6506	78.2761	47.6701	120.613	81.1984	141.216	25.3421	9.1045	75.5103	220.242	96.6239	193.967	893.649	564.821	1657.53	46.5312	32.7462	35.0454	269.272	344.945	237.839	946.687	227.967	48.9921	34.5183	23.3087	59.534	54.7598	59.258	53.2821
ENSG00000031003	FAM13B	-0.0820382	0.894185	-0.0189746	0.99551	3.43848	13.4586	15.3396	3.65181	17.7027	16.3022	14.3123	11.3556	23.9195	13.657	8.709	3.86033	20.9012	15.3805	3.64386	6.9357	5.41884	26.4142	7.71034	3.59113	8.02016	13.6134	3.44978	14.7426	9.1963	2.29136	8.68978	1.00385	12.3407	9.89039	2.7998	5.54222	19.8138	1.45135	3.57756	2.19281	8.36489	6.3126	1.71264	3.06166	22.9168	26.0292	11.6067	4.21445
ENSG00000031081	ARHGAP31	-1.33668	0.0381787	0.727556	0.692696	0.0985371	0.339379	0.162564	0.237127	0.758361	0.163357	0.0831997	1.62566	0.10126	0.418449	3.11995	0.728056	0.291296	0.426469	0.0955017	0.270192	0.0697939	2.21591	0.116168	1.37451	0.215608	0.0653673	0.189026	0.637327	0.762105	1.10359	1.6037	0.68264	1.72104	0.25969	0.073413	0.206697	2.30023	0.604806	0.455906	4.32545	0.750518	0.066	0.0342718	0.528634	0.361112	0.130513	0.136449	0.401177
ENSG00000031691	CENPQ	-0.0167289	0.984856	1.61768	0.276696	0.602337	0.591436	1.51591	1.22848	3.57836	0.769199	0.797824	0.796784	3.26113	1.41295	1.29715	0.595878	1.08314	1.66515	1.18906	1.25432	0.65001	1.03478	0.201559	0.344266	1.3344	0.636133	0.209485	2.6306	0.381952	0.35734	2.81732	0.487125	1.00811	0.961006	0.175508	0.12607	1.18992	0.623245	0.534116	0.161653	2.94089	0.7433	0.221849	0.07427	1.31438	1.33419	0.568762	0.81063
ENSG00000031698	SARS	-0.100597	0.823727	0.414672	0.74619	7.90473	38.5826	27.8858	26.2779	26.1922	17.6205	12.9776	26.7171	30.3744	25.209	22.8187	25.329	27.6407	27.0775	11.9259	23.8591	6.32399	45.6376	6.85642	28.6203	14.2219	7.09116	23.582	30.3439	24.1562	16.3591	22.54	25.2818	15.8954	21.238	9.33238	11.5391	19.2575	13.3596	15.8617	23.5593	26.2832	10.715	13.955	16.24	25.621	20.1687	17.5906	21.1288
ENSG00000031823	RANBP3	0.116037	0.776515	-0.796268	0.403334	4.51999	35.039	17.4452	29.6254	33.5395	24.671	14.1626	15.4284	22.5471	31.2979	11.9171	21.6264	21.6793	16.8058	6.95906	19.657	10.1431	28.9539	10.668	16.9863	15.9379	15.651	10.0224	18.7658	11.3761	16.0825	16.7412	33.5175	18.4065	12.8446	18.5678	14.4481	21.7836	7.46263	12.8081	25.5434	13.6676	7.63913	11.1277	27.0255	23.3182	28.5993	10.7901	19.7769
ENSG00000032219	ARID4A	0.101563	0.909826	-0.364299	0.897206	9.48401	54.3972	14.8136	5.6962	44.549	40.3769	43.7253	23.7945	74.4837	64.341	6.18204	12.6022	24.5638	31.4442	8.31665	5.24673	8.4792	26.2893	28.8626	9.46913	14.6292	34.5155	4.64913	24.3195	24.5398	1.3848	12.9473	0.90971	62.2602	21.436	5.47001	12.0599	24.8727	3.9123	3.77644	1.49199	21.1928	16.2775	3.51063	10.6867	29.1071	39.7667	30.6327	3.82927
ENSG00000032389	EIPR1	0.0194495	0.981565	-0.019948	0.994588	1.89432	2.2695	11.6019	19.3917	7.67751	1.0706	1.97652	12.3842	11.2008	4.41291	13.6757	5.25162	10.9911	10.7589	6.08408	10.1689	3.66752	11.1702	1.62362	2.24652	4.42237	1.93976	7.37777	6.57356	7.38997	3.84145	9.57134	17.201	4.63741	11.0503	2.33012	2.59213	13.6498	4.29818	6.20468	15.0587	8.04801	9.8537	5.35801	4.13925	6.66823	9.20599	4.84313	13.6102
ENSG00000032444	PNPLA6	0.100181	0.866607	-0.0724887	0.975523	6.96294	23.8806	29.5637	34.7596	30.0167	13.5318	8.9309	35.2918	14.4512	23.602	13.541	34.145	26.8595	14.8962	12.0754	16.5189	8.39113	31.1524	8.52561	25.9231	8.41432	8.60874	10.7173	7.35884	19.1915	25.194	22.9569	23.7292	34.9362	27.868	6.75066	9.0998	43.0054	13.6594	19.9109	63.2118	23.3284	15.4169	18.0303	27.4619	17.4292	24.3674	21.6286	22.6683
ENSG00000032742	IFT88	-0.434258	0.258388	0.858907	0.379855	0.980278	4.9716	4.25605	1.21966	7.7729	3.07354	3.94972	4.36393	4.47476	4.33364	2.4798	2.30539	8.11691	6.18677	1.23717	2.7417	0.759564	9.98347	2.04477	1.47419	1.34687	1.68908	1.39538	4.16292	2.42162	0.322811	2.55272	0.574806	3.84943	2.97807	0.762259	1.37219	2.6952	0.673012	1.24849	0.577667	2.95761	3.40795	0.424019	0.347108	5.50481	6.93234	4.18969	1.85584
ENSG00000033011	ALG1	-0.220474	0.742555	0.27005	0.895853	1.39905	3.81429	7.46503	7.66494	4.964	2.489	3.68597	9.24928	5.58349	4.29802	8.06843	4.71465	6.29209	4.9452	2.36849	5.2053	2.41895	9.5737	1.0219	1.12957	1.52884	0.88404	2.43727	3.90954	8.11998	1.39702	4.25167	16.8077	4.74724	4.35788	2.16041	2.29926	9.66757	1.9582	2.60129	16.2691	4.89624	4.44718	2.8415	1.26299	4.45301	4.54755	3.19483	6.00622
ENSG00000033030	ZCCHC8	-0.301768	0.599035	-0.160706	0.933192	10.4701	32.0327	26.2142	1.78867	20.0493	22.2137	9.33442	29.2851	128.97	58.1056	10.706	16.0171	27.7388	60.9488	7.94746	6.33432	10.1777	26.3518	18.3058	11.2594	13.1504	14.2628	4.91138	17.7887	15.9442	4.11408	12.488	2.22431	100.497	22.8684	6.92469	10.069	19.7102	6.84555	12.9096	2.06691	14.5173	13.7533	6.41904	6.7974	43.1665	43.9361	33.4049	6.31807
ENSG00000033050	ABCF2	-0.0271475	0.968816	0.741698	0.617513	4.43289	3.89777	8.57479	11.2069	6.41234	3.14699	1.52688	6.16231	8.61379	5.7817	6.31593	4.02797	12.598	6.65382	2.78746	11.0972	1.60559	11.7476	1.62784	2.61284	3.13563	1.34757	5.65421	4.19992	2.53538	2.27368	4.51747	5.68749	2.78088	8.54718	0.7154	1.63951	5.64104	2.4915	5.77976	7.71731	8.24264	4.09379	6.10474	1.32098	9.40848	9.6109	1.17993	7.69394
ENSG00000033100	CHPF2	0.499931	0.128393	-1.22091	0.260938	5.8656	17.5705	25.9951	8.13086	36.894	26.263	19.8895	14.8307	13.8836	11.3237	5.66416	14.7279	27.1244	13.9103	1.83178	11.0916	3.84498	35.6353	6.4653	11.0725	7.87545	15.1952	5.48878	18.0384	11.633	9.73943	10.2447	11.9273	17.4238	13.7034	12.8367	8.97154	20.4454	9.28893	6.92876	15.0862	8.47341	5.3876	7.77868	6.62988	42.1003	19.9463	7.81311	7.66036
ENSG00000033122	LRRC7	-0.685009	0.540121	0.366178	0.926709	1.18922	8.38437	3.63597	0.0218286	9.37981	8.84971	5.03062	5.52485	11.936	12.1402	0.111661	1.14642	7.26555	6.32031	0.138216	1.06696	1.09153	11.2673	3.42984	0.667216	1.83957	4.58418	0.237847	3.62105	3.35254	0.186088	1.54447	0.0240138	2.59008	4.0844	0.0635593	1.23909	4.36102	0.0117361	1.53426	0.0232466	5.13853	1.39165	0.0236772	0.0727532	8.98145	8.62014	4.716	0.768818
ENSG00000033170	FUT8	-0.274128	0.724879	0.701572	0.453901	4.12036	11.1746	12.1654	3.90814	5.89363	9.29445	4.68789	8.49555	6.64347	10.7851	4.00735	2.6888	12.6174	16.2725	2.80756	3.06038	3.00323	25.3962	12.7097	2.41406	4.09329	3.90092	2.29623	5.62083	5.1118	0.907134	11.8012	1.47957	6.14951	5.50897	2.96474	5.779	10.4226	3.00041	4.76894	0.997031	15.0989	3.73946	3.16769	1.54585	18.6229	19.7654	6.78645	4.34574
ENSG00000033178	UBA6	-0.16674	0.830163	0.240112	0.930827	1.82555	11.6144	7.23274	1.26669	12.6799	13.0754	9.25961	6.87337	12.8193	13.9758	3.66982	3.73984	11.8911	9.23138	3.65198	3.52175	1.71987	11.2699	7.57085	1.88475	7.17877	7.28883	3.99963	7.39099	3.16374	0.726604	3.59045	0.618449	8.38781	11.6494	0.967126	5.65881	5.31596	0.765365	4.28299	0.262526	7.08018	5.22054	0.921979	0.779655	10.2711	20.7153	10.846	2.10089
ENSG00000033327	GAB2	-0.0617275	0.945457	-1.87727	0.139026	13.738	37.8244	25.4442	8.94814	70.4567	110.419	68.132	23.251	79.9678	72.2134	6.73368	82.2478	40.7556	21.114	14.0131	32.4459	28.253	7.66014	16.5841	54.3603	72.2134	28.4931	42.2572	50.1676	28.8159	57.2356	18.3633	42.132	85.511	22.8382	62.655	95.7542	28.296	41.876	22.3814	25.2685	13.8809	20.2583	16.8006	4.72054	49.8353	64.5981	20.6058	17.9049
ENSG00000033627	ATP6V0A1	-0.493704	0.471845	0.987703	0.505474	4.63578	28.472	25.7196	12.9024	33.798	40.6716	41.117	8.51791	21.9203	35.7978	4.54852	31.9903	19.5301	49.2047	2.05227	3.59204	0.758088	68.9563	19.4236	47.2905	8.74304	6.93361	2.54007	17.6932	3.79946	7.95549	16.4639	7.37617	14.4223	2.78526	3.23812	7.37516	13.7473	5.36906	13.5578	13.175	22.7267	1.33639	2.28409	13.2523	45.048	26.9477	3.69365	5.15653
ENSG00000033800	PIAS1	-0.0573951	0.928311	-0.324998	0.890298	7.65312	51.6765	28.0963	17.1777	34.3183	40.2263	44.0852	19.7409	33.1936	51.879	18.4469	17.441	28.9636	28.8279	14.6239	21.8003	16.2878	34.0072	35.413	18.9281	42.8499	52.3112	35.0712	30.8055	14.5932	8.98874	33.5738	15.6466	34.7198	24.4087	11.4472	25.2266	26.3443	7.69489	14.9381	8.07873	28.5256	20.0967	8.58041	16.9281	32.5428	39.6981	27.6836	12.0548
ENSG00000033867	SLC4A7	0.38852	0.637925	0.377385	0.827675	2.41963	12.4523	8.46354	0.637629	5.2089	2.89195	0.838765	4.58213	0.0776995	3.60837	0.789555	2.29053	23.1081	1.14525	0.504052	3.03017	1.34398	9.46369	1.4404	0.628053	2.80147	3.17687	1.03489	0.839307	1.49222	1.53778	1.41084	0.150984	0.877382	3.07394	1.17154	0.973554	0.7655	1.95035	1.77198	0.0997882	4.27986	2.06165	3.16091	0.440837	1.79928	3.9331	3.14608	2.15875
ENSG00000034053	APBA2	1.55417	0.169948	-2.49591	0.146885	0	2.20199	1.62354	0.217316	0.0373052	0.168823	0	5.25853	3.87572	0.164279	0.32639	3.06766	2.84191	4.84783	0.161958	0.0313462	0.55534	25.0041	0.0867603	0.0644249	0.0658225	2.97648	0.0437215	0.628929	0.111136	0	0.321566	0.0994588	0.211639	0.358433	0.413985	0.176851	0.475272	0.104311	0.287073	0.368182	0.451689	0.162046	0.580794	0.3968	0.589941	0.7999	0.405506	2.21602
ENSG00000034152	MAP2K3	-0.0792733	0.927247	-1.0253	0.387054	33.0851	88.0296	44.1337	39.0901	75.2631	76.9382	63.6173	61.3226	46.5715	145.232	62.5802	81.6686	27.8166	45.2226	67.5544	37.2679	62.3622	32.3034	39.8929	162.148	44.5691	45.9707	63.7617	51.7761	62.0728	39.0903	39.1075	83.6894	73.5779	90.417	38.2223	110.124	55.1184	55.946	58.6546	44.488	48.3238	81.1447	10.1741	72.5536	112.395	140.688	151.916	22.425
ENSG00000034239	EFCAB1	-0.230343	0.832957	0.27953	0.948506	0.0264263	0.13349	0.143318	0.0749473	0.10931	0.10523	0.0286948	0.0772311	0.204908	0.164402	0.019221	0.00435671	0.158763	0.183169	0.0438824	0.0789898	0.0105049	2.60066	0.0971723	0.063527	0.00341367	0.0495577	0	0.12313	0.0680365	0	0.11437	0.0516951	0.0578109	0.13451	0.00924587	0.0332105	0.0767541	0.0550674	0.0277957	0.0217036	0.175273	0.040284	0.109034	0	0.669479	0.142387	0.0854991	0.0101234
ENSG00000034510	TMSB10	0.414748	0.580636	-1.53033	0.270433	896.304	1618.76	1324.92	4643.94	1638.3	1520.59	679.626	3566.59	1403.74	1465.12	3835.68	3153.44	1876.39	897.097	2326.33	3500.66	2096.26	1826.14	431.609	1423.01	2491.84	1372.67	4538.04	1568.96	2619.43	5435.51	2234.47	3571.3	4055.88	3288.86	1685.1	5087.8	2535.4	5879.04	4141	3920.66	1700.08	1831.27	1952.31	3698.94	778.081	916.354	2883.09	4337.63
ENSG00000034533	ASTE1	-0.077028	0.900261	-0.215394	0.890616	1.43121	6.28802	5.86618	0.805585	4.00961	3.57196	2.96958	5.27008	4.11817	2.9095	1.81555	1.7808	4.43912	1.55354	1.71884	1.69165	0.606268	6.78117	1.81853	0.25218	1.55354	2.36084	0.460735	1.95971	3.37366	0.601684	2.21903	0.790357	6.62175	2.50071	1.49366	1.09355	5.38341	0.434564	0.646186	0.451314	2.44707	2.16382	0.466659	0.323524	4.77043	3.92391	2.47647	1.03154
ENSG00000034677	RNF19A	0.0165988	0.983746	-0.28428	0.915931	13.0001	53.3418	34.0574	4.41448	35.9199	36.8424	24.8788	55.8801	38.5075	76.0304	8.46787	16.0495	34.6754	34.9381	6.34614	11.1267	8.99887	135.828	21.637	10.2534	12.0137	37.8737	6.66937	27.3213	51.0163	1.80939	14.0157	2.00562	45.4337	42.2815	3.78653	10.1743	48.3796	2.61496	10.1368	2.34459	21.9886	35.3812	2.68674	5.24737	84.9581	76.1675	42.2629	5.10792
ENSG00000034693	PEX3	0.147888	0.824974	0.475472	0.75675	0.955842	3.35008	6.72645	1.65442	9.6326	1.84946	3.91539	2.46063	4.06364	4.04651	1.88482	0.397305	5.59296	2.67785	1.46251	2.991	0.697072	5.12788	1.21308	0.485363	2.53358	1.70485	1.48322	5.18346	1.19697	0.513684	2.28884	0.822215	1.09909	3.06792	0.524196	0.406388	2.30155	0.43631	1.29272	0.71153	3.7229	4.96762	0.816846	0	5.23923	3.11795	2.92245	2.67317
ENSG00000034713	GABARAPL2	-0.214266	0.616863	-0.751463	0.385808	19.8662	50.901	80.075	43.6743	52.8393	37.1673	52.4184	95.2612	41.1587	62.7691	86.8863	26.754	45.3968	79.5337	38.3088	59.5955	32.807	132.59	16.8012	52.0215	17.4909	40.9407	41.6636	51.7682	25.9995	40.7203	52.5589	56.9679	29.5511	57.6125	25.6757	17.8204	74.8165	18.5725	34.0082	50.8765	31.0464	53.4521	36.835	19.2691	58.3851	51.6686	87.9967	53.0384
ENSG00000034971	MYOC	-1.79186	NA	-1.89202	NA	0.0266153	0	0.0383231	0	0	0	0	0	0	0	0	0	0	0	0	0	0	0.341271	0	0	0	0	0	0	0.00688278	0	0	0.00549423	0	0	0	0	0	0	0	0	0	0.0388844	0	0	0	0	0.00907415	0
ENSG00000035115	SH3YL1	-0.269116	0.593644	0.7764	0.434506	2.89517	12.1394	8.50603	3.29127	4.97552	2.30482	2.74795	10.1956	6.15275	2.97139	7.01211	2.16742	12.8704	5.12806	2.54885	7.12618	2.0377	19.4977	2.83574	1.73055	2.5057	1.39462	2.37214	4.26907	2.46806	0.629439	2.14379	2.03595	2.46262	8.88672	1.23032	1.2156	5.24789	0.800234	1.80203	1.71315	3.45059	5.48864	2.61893	1.81338	7.28908	8.37037	5.9782	2.38872
ENSG00000035141	FAM136A	0.495553	0.00801995	-0.364124	0.60364	6.6244	21.3372	23.1407	12.2288	32.7821	14.523	16.1256	22.7446	13.3177	11.3356	18.1272	20.1538	32.5103	12.5328	9.28287	21.7206	9.83102	30.4409	6.54733	5.22337	11.7919	17.5709	10.7781	20.1258	15.435	9.48694	12.689	12.2732	14.7161	17.0155	9.19245	7.97343	19.4265	7.36182	11.5584	10.5535	15.6448	16.0077	16.955	12.8221	17.7377	22.6801	15.6175	19.4284
ENSG00000035403	VCL	-0.103414	0.869128	0.126785	0.952476	4.21424	9.21932	25.7294	9.77735	19.4188	23.7999	18.3657	11.0477	20.4904	13.6625	13.6783	7.76642	20.382	57.8729	7.4622	12.3789	4.3422	67.7212	11.1768	17.6324	12.0803	22.1115	5.76851	13.2189	10.9411	3.36541	18.9063	6.01755	10.4684	10.9479	3.47933	2.2541	17.6974	2.97102	6.22047	8.33163	16.826	13.5162	2.39855	2.02241	26.1846	16.92	9.88059	10.5104
ENSG00000035499	DEPDC1B	0.422399	0.591545	2.53447	0.0864728	1.14979	0.473907	4.06245	1.84741	4.15162	0.534057	0.984216	1.8884	6.02242	5.26039	1.68559	0.700082	1.62135	5.50649	0.725896	1.51071	1.11296	4.5014	0.970853	1.79819	0.928768	0.684109	1.27414	4.08227	0.75008	0.142285	3.39852	1.04481	1.77192	1.26373	0.373549	0.265232	2.90897	0.249424	0.735259	0.548531	8.49542	2.30084	1.05031	0.623964	3.92619	5.31943	0.99159	1.61242
ENSG00000035664	DAPK2	-0.10149	0.909428	1.52287	0.131878	0.469324	3.0945	4.73793	1.85452	1.04545	1.6353	1.27217	1.307	3.23267	2.61068	2.09726	2.48012	2.25824	2.30362	1.24282	2.09841	0.414524	4.3122	3.02212	0.554974	0.268887	0.791196	0.98445	0.616614	1.27518	0.577526	1.81131	1.46501	3.58526	0.715723	0.962408	1.84704	2.44088	0.540922	0.646547	1.79805	4.54656	0.519721	2.17176	1.37818	2.34382	2.7111	1.64009	2.6784
ENSG00000035681	NSMAF	-0.248637	0.47205	0.538792	0.67011	8.71879	19.8774	26.7449	5.02118	33.4054	18.0678	16.5605	23.5546	21.8624	16.9668	11.3596	8.95808	43.1839	12.8971	7.07768	14.9843	6.05866	37.0471	7.26176	6.00207	16.2835	11.0361	12.2812	29.1185	15.3887	4.38701	15.0636	3.84209	25.2787	17.6231	3.6883	4.98978	19.6551	3.76769	10.5745	5.52054	16.1351	18.0837	5.64499	3.38177	26.8752	33.6246	21.2333	8.46356
ENSG00000035687	ADSS	-0.0486362	0.932757	1.12151	0.381615	3.78169	13.0467	27.5899	5.52767	15.0763	5.16481	3.08158	11.7588	5.68028	5.97752	11.9667	3.80622	21.6086	5.48185	10.1352	14.5209	1.86584	10.8903	3.27636	2.01442	5.19631	3.71064	7.32493	11.5849	7.67581	1.39807	7.21717	4.52108	5.81321	11.2719	1.36866	0.959943	7.11816	1.86259	4.40799	4.63132	13.0605	7.56941	2.92713	2.07692	11.5767	6.33478	7.66361	6.94097
ENSG00000035720	STAP1	0.514236	0.608205	-0.840337	0.575575	1.86378	8.32756	7.17452	0.00525976	15.9598	6.1347	11.7484	3.6416	11.7805	6.09842	2.66567	0.701615	7.82522	1.20133	10.4213	3.98855	3.4113	19.2554	1.56533	0.310186	2.60672	14.7647	4.03641	3.19296	0.301678	0.908007	1.85242	0.0712423	0.348352	18.1693	2.39742	4.69691	1.68434	0.700648	2.41282	0.0824281	1.63059	21.0671	1.57862	0.892012	6.21215	3.56078	10.261	8.45563
ENSG00000035862	TIMP2	-0.940597	0.0803681	0.112965	0.961052	5.50182	27.6388	44.5711	46.7756	86.5615	29.3978	11.1316	38.4993	10.7562	31.8645	46.547	35.2474	30.0047	10.828	20.4327	39.7019	13.8264	18.2243	6.49416	38.3874	17.2714	8.6557	33.1621	41.4896	26.1659	35.2838	43.813	45.0905	31.0436	26.6306	7.64872	14.8836	30.9617	44.074	21.499	53.2865	22.7565	17.1123	9.10413	9.18346	37.6313	12.4333	27.2783	12.1661
ENSG00000035928	RFC1	-0.321243	0.552938	0.495358	0.794149	8.83923	38.3155	17.3798	5.39141	29.732	30.4846	20.587	25.7577	39.5655	59.3085	8.43984	9.3745	23.1254	29.3761	5.76389	8.59966	8.71173	34.5733	15.0454	6.84886	15.4311	17.4617	8.03056	21.7918	15.2801	3.7199	17.5534	4.10064	29.8523	18.544	4.79471	10.7188	20.6929	3.29979	7.59431	2.00344	22.5755	17.1533	4.07688	5.52904	28.4865	51.5961	27.2919	5.07005
ENSG00000036054	TBC1D23	-0.137591	0.874789	0.480076	0.812891	2.52155	29.5267	7.75769	1.71333	24.0754	21.0761	20.9153	11.216	15.8971	30.6562	2.37113	11.5953	10.8632	22.1584	4.18566	2.78234	5.3328	18.9455	10.5634	5.34839	7.52462	11.3047	3.56921	11.823	3.99434	1.96894	4.41315	1.39543	10.0257	13.1852	4.24108	13.8714	8.89659	2.56089	4.49872	0.443824	11.0531	11.0323	1.2938	4.17343	22.8376	28.559	28.8642	1.5713
ENSG00000036257	CUL3	-0.0560547	0.936159	-0.558287	0.746919	8.74131	97.0876	39.5994	8.02064	51.3606	57.6069	44.1307	44.9893	77.7507	82.2402	8.80059	26.5438	43.4731	44.3937	10.7513	16.3363	23.3801	75.1383	44.5629	14.7994	26.5971	54.8526	27.2003	29.9022	41.771	11.1779	22.5209	5.59588	29.4074	32.8301	11.7489	27.8109	56.8993	11.1516	12.1583	4.72682	30.4106	22.9793	7.67712	19.2584	58.0005	50.8282	85.6643	14.0538
ENSG00000036448	MYOM2	-0.536711	0.669748	0.850734	0.744494	0.259527	0.248776	0.121991	0.0474628	0.0377815	0.128006	0.0247889	2.26157	0.413755	0.409898	0.00593373	0.0229333	0.220559	0	0.160154	1.47154	0.218272	0.36309	0.182511	0.00478403	0.159718	0.123768	0.0290197	0.317319	0.0458546	0.0547755	0.119674	0.0389121	0.034378	1.53919	0.36944	0.208329	0.66539	0.153506	0.19881	0	0.0566941	0.269435	0.0685538	0	0.168233	0.030028	0.226866	0.220646
ENSG00000036473	OTC	0.0398145	NA	-1.2894	NA	0	0	0	0	0	0	0	0	0	0	0	0	0	0	0	0	0	0	0	0	0	0.0109101	0	0	0	0	0	0	0	0	0	0	0	0	0	0	0	0	0	0	0	0	0	0
ENSG00000036530	CYP46A1	-1.17799	0.0611431	0.25039	0.879622	0.328052	1.207	0.834311	0.285613	0.979516	1.07577	0.467955	0.6306	0.496802	2.46682	0.19967	0.274759	1.56888	0.787417	0.561496	0.479566	0.202799	1.88354	0.962007	0.202894	0.718047	0.37059	0.152095	0.42161	0.675032	0.123383	0.387111	0.0840624	0.526307	2.13753	0.22871	7.12019	0.80495	0.111033	0.230335	0.0981482	0.685925	0.872429	0.242103	0.151981	1.03392	1.77368	0.910615	0.29815
ENSG00000036549		0.109426	0.807043	0.0171791	0.994103	7.56265	28.2723	16.552	6.13185	27.8487	20.3612	36.5511	28.1929	21.899	25.7805	7.76622	17.2852	22.6701	25.9209	4.99342	12.304	9.22681	35.2099	7.86768	8.21051	18.6622	16.2322	6.7071	18.9715	19.1414	16.7716	8.19728	10.7059	23.3913	22.5582	25.6163	23.5424	23.904	13.5362	13.2998	6.74855	12.6116	19.5882	4.02966	4.70389	24.4054	34.1227	26.1373	10.4817
ENSG00000036565	SLC18A1	-0.727499	0.512117	0.328017	NA	0.0453274	0.114061	0.332359	0.0873206	0.117329	0.163161	0.048902	0.220546	0.112457	0.103319	0.0224919	0.0118034	0.178887	0.0444781	0.0449274	0.0314953	0	0.457863	0.0346224	0.0365294	0.0584343	0.0677225	0.113918	0.26791	0.117652	0	0.0155377	0.0713425	0.0467492	0.0607182	0	0	0.0859329	0	0.0248436	0.218698	0	0.125672	0.0846407	0	0.268043	0.324813	0.0625312	0.0647355
ENSG00000036672	USP2	-4.39686	8.83092e-06	0.163241	0.97482	0.424556	0.567449	0.704073	0.572218	0.337335	2.88227	0.365059	20.6414	0.094722	2.47536	2.52012	26.9936	0.420712	0.341243	0.314365	0.0584295	0.493834	1.07016	0.0226256	0.121325	0.0566615	0.0668155	0	0.0738384	28.1884	0.149416	0.47617	28.5995	6.12878	0.858097	0	17.3251	2.79117	0.893092	0.223827	1.10512	0.29837	0.735514	0.924084	5.12366	0.169438	0.187773	0.0601761	0.0438341
ENSG00000036828	CASR	-0.418813	0.491084	-0.152236	0.889928	0.151958	0.515662	0.469823	0.148315	0.438996	0.456346	0.290926	0.320519	0.289752	0.764943	0.061253	0.229214	0.745271	0.409528	0.0851741	0.210159	0.0808579	0.786969	0.405102	0.234147	0.321886	0.19942	0.198545	0.211753	0.237325	0.0231114	0.196466	0.0376321	0.33087	0.210973	0.115672	0.307521	0.39673	0.0961148	0.228265	0.0956134	0.328118	0.173381	0.181143	0.0646905	0.598246	0.922585	0.464278	0.159312
ENSG00000037042	TUBG2	-0.516688	0.539882	0.0950543	0.966003	1.00287	1.52285	2.82483	4.75643	2.13228	0.40945	0.759484	2.18173	1.24697	6.13626	0.305475	2.34922	0.638338	2.52558	0.098942	3.26333	0.470034	8.67741	1.15988	16.3257	0.879163	0.694506	1.06433	4.13145	2.55588	1.44024	2.40179	5.63157	2.3086	0.938038	0.396463	1.00701	0.574947	0.76111	1.52741	2.90891	1.7598	0.203641	1.67408	2.05001	8.28892	2.11257	0.744733	1.10545
ENSG00000037241	RPL26L1	0.190743	0.69678	-0.656638	0.593863	9.93121	17.1392	23.4345	28.5968	26.215	10.9387	11.7496	28.5022	32.111	33.9331	28.0314	27.6755	20.2573	19.9331	21.3855	21.8272	15.5227	18.8395	4.80802	7.52023	15.5446	8.62567	22.3402	19.648	17.5346	8.31754	23.8785	20.5836	17.8091	19.0444	14.052	11.977	22.3135	18.7985	20.6145	11.502	18.2775	19.6188	17.9768	11.6642	18.199	21.1741	16.9607	35.7285
ENSG00000037280	FLT4	-2.92627	0.000627525	0.4924	0.729514	0.0708259	0.588286	0.852139	0.422142	0.302077	5.46485	0.385435	0.350123	0.193628	0.525678	0.143166	0.155122	0.469368	0.524257	3.01125	0.148124	0.93601	1.73903	0.371095	0.176583	0.831009	0.371273	0.684138	0.308545	0.341504	3.32076	0.625281	0.147904	0.32353	9.22585	0.107311	3.34688	0.453937	0.910053	2.43264	0.149389	0.558865	19.7121	0.148793	0.358462	0.530043	0.459167	2.13336	0.278655
ENSG00000037474	NSUN2	-0.0905674	0.815636	0.493948	0.522884	3.56511	42.0376	23.0324	9.3825	30.1125	21.12	12.8107	35.5309	50.4939	30.8094	8.57316	13.6912	31.9124	25.1302	4.67179	13.8934	6.67492	43.9784	10.5435	5.81457	20.6274	14.3169	4.46541	13.2127	13.158	6.3289	9.26856	4.43649	27.7162	22.4789	5.48552	20.3833	19.7557	4.95906	10.5966	5.18786	18.8713	21.3311	7.81932	8.25685	33.0395	33.2913	31.1536	8.12954
ENSG00000037637	FBXO42	0.506741	0.143485	-1.32389	0.257585	1.63394	9.94502	9.1463	6.87319	11.2213	13.0452	11.557	5.70244	5.31095	7.91873	4.52531	6.67867	10.0263	4.0784	2.25445	5.61693	3.5519	13.7839	2.85086	4.82054	6.52846	8.18954	7.84823	12.3261	8.6029	2.93009	5.45377	9.541	3.57922	4.6482	11.8128	6.90051	8.37171	2.54792	2.59823	5.10404	4.53693	3.13294	3.20175	2.80168	14.6932	5.62008	8.6763	2.88659
ENSG00000037749	MFAP3	-0.0618343	0.936371	0.60899	0.641305	0.990689	6.20543	3.48953	0.933467	10.3843	4.77089	4.7768	3.31613	3.84852	5.28749	1.05695	1.70792	4.62275	4.35796	1.77572	1.7265	1.88286	7.52909	1.25232	1.73666	1.0735	2.25907	0.775925	3.3763	1.58967	0.773131	2.10773	1.26725	3.94213	4.63418	0.742221	0.920621	4.24315	0.656351	0.79594	0.315637	3.83023	2.4448	1.42857	0.293377	6.69515	7.67597	1.92333	0.899902
ENSG00000037757	MRI1	-0.181008	0.711087	0.710551	0.518425	4.98407	4.55058	14.8727	12.5052	8.74537	3.72791	2.85158	10.7527	4.59846	3.81482	3.96461	4.58956	8.9395	5.1818	4.80422	16.6185	3.62893	11.0102	2.31637	3.32037	5.74073	2.36659	6.61282	4.49866	6.73901	3.64292	8.55964	9.43949	5.12073	7.7642	1.71344	2.87252	7.55107	2.43803	10.2111	13.885	7.55876	4.85393	7.51237	4.666	4.63954	5.92807	6.4876	7.29909
ENSG00000037897	METTL1	0.130373	0.867063	-0.487188	0.782291	4.95005	7.95553	18.6618	22.2823	7.53948	1.77762	1.70466	16.641	22.5368	6.80412	6.75732	12.3649	22.9614	11.3907	6.22091	23.9198	9.05557	18.9584	5.19254	6.61649	8.28001	2.49449	22.7662	7.31535	7.03525	7.39236	7.24305	38.2397	23.9037	14.7223	6.8674	3.37229	26.6222	4.87327	7.16701	18.9741	9.15416	10.9976	15.7951	11.6164	24.7109	21.685	18.2172	17.6347
ENSG00000037965	HOXC8	-1.69604	0.630992	2.67241	NA	0	0.00527031	0.0047689	0.00410847	0	0	0	0	0	0.00611585	0	0	0.0195582	0	0	0.00540399	0	0	0	0.0219495	0	0.00359112	0.00528517	0	0	0	0.0101735	0	0	0	0	0	0.00590973	0	0	0	0.0130997	0	0	0.00519086	0	0.03565	0.00738177	0.00416058
ENSG00000038002	AGA	-0.166221	0.736232	0.209321	0.843472	3.5319	9.47168	8.37559	3.37089	11.5635	3.09745	5.64685	20.0113	7.18238	5.6849	15.6226	15.344	10.6994	5.65946	5.95275	5.01266	4.47692	11.0405	1.87973	1.77271	11.0988	3.83786	8.74947	10.2847	10.5254	5.37315	4.94122	8.51102	7.55323	5.94857	4.68927	4.76215	19.2248	2.53455	3.73981	5.5508	5.53979	7.97131	1.89048	0.84059	8.58404	11.0818	6.84968	4.75206
ENSG00000038210	PI4K2B	-0.180957	0.745086	1.74147	0.178927	0.952712	1.95649	3.64335	0.648737	4.91835	2.28346	2.34508	3.26431	3.57946	6.1464	2.78702	0.606961	4.02677	2.65777	1.40835	2.88909	0.798887	6.32856	0.89952	2.21954	1.57782	1.32763	1.44224	4.13318	0.970819	0.954568	4.45096	0.625499	2.76062	3.0626	0.140119	0.609112	2.26016	0.579385	0.677436	0.438103	5.20169	4.31871	0.466871	0.351883	5.34664	5.29024	3.12197	1.30832
ENSG00000038219	BOD1L1	-0.387915	0.527507	0.693734	0.702851	3.91669	32.2194	14.5523	2.54662	38.6741	26.3079	22.5053	17.5719	25.1101	30.0411	2.0032	5.40918	24.3658	18.19	2.37262	2.75707	1.62298	42.3288	12.8903	1.74044	3.73991	10.3516	1.19847	16.3273	14.1255	1.53475	9.89961	0.990919	13.108	8.16269	1.25743	2.06842	14.1845	1.12081	2.80204	1.30438	13.1789	3.36864	3.966	0.722466	30.5985	28.7112	13.0776	1.96512
ENSG00000038274	MAT2B	0.024547	0.967153	0.313044	0.828347	5.17076	24.0025	17.8944	11.4797	36.0903	15.7802	11.4758	20.3568	41.2385	20.9844	19.873	7.76297	17.7779	12.2683	9.25289	18.7516	4.39264	14.7468	3.40678	6.798	14.9873	8.49354	3.875	26.174	23.4586	4.97851	14.4494	3.31065	9.6621	11.2905	5.89739	6.81047	14.1705	4.27309	4.87562	4.64206	17.4725	10.5439	7.9591	2.5745	15.7417	10.5498	11.3512	13.0516
ENSG00000038295	TLL1	-1.34297	0.586698	2.65172	NA	0.0168552	0.0109232	0.00494154	0.00851271	0.0164439	0	0	0	0	0.0159638	0	0.00555804	0.0270249	0.00876154	0	0	0	0.0144296	0.0405755	0	0.00436273	0	0	0	0.00579986	0	0	0.0417033	0.00233114	0	0	0	0.0061244	0	0	0	0	0	0	0	0.0108989	0.0105632	0.015302	0
ENSG00000038358	EDC4	0.355609	0.220261	-0.29106	0.818776	8.58262	81.8961	39.9273	17.6947	48.5547	31.8205	24.7224	35.5622	36.0519	35.2053	6.61817	24.4119	48.3907	26.607	6.70066	17.8854	8.74462	68.0238	20.8697	16.5586	20.5714	20.6972	7.85385	28.842	30.3501	15.4118	19.3418	14.1826	35.7389	23.001	10.5542	12.257	25.4036	11.6833	14.5245	14.5624	23.0287	11.0111	11.5658	36.0506	50.149	42.5269	30.0772	11.3761
ENSG00000038382	TRIO	-0.0413743	0.966877	-0.583745	0.451535	0.945532	15.6458	15.1823	4.27231	32.9746	45.9152	7.13855	25.115	1.40605	13.6826	4.2376	6.68317	19.3671	7.65341	8.35276	21.7615	9.39563	11.4744	10.9915	6.02886	22.0106	11.9554	17.7939	18.0525	24.8069	6.26937	9.95896	3.82294	1.80858	19.4322	9.33367	13.1537	20.3908	7.68152	8.21877	8.00671	14.6693	16.1205	3.2278	3.89867	27.1494	26.266	34.7932	13.1814
ENSG00000038427	VCAN	-0.543857	0.740232	4.77695	0.00114001	3.60495	27.2646	28.5845	3.65006	35.3291	16.2146	0.257829	29.0556	1.48002	3.52042	117.385	381.283	0.550501	20.6273	0.744684	7.1319	0.21358	3.67992	2.82929	87.7374	49.807	1.82659	17.2196	23.043	29.3699	14.8324	63.0517	10.9799	25.2382	5.46814	0.553514	0.349284	2.11023	48.8786	32.5	11.655	80.7329	0.663916	0.0337705	0.462706	0.114664	1.25287	0.872877	0.704331
ENSG00000038532	CLEC16A	-0.217752	0.606985	0.236572	0.8611	2.33894	3.99481	8.19436	8.43426	3.64167	3.23595	2.40667	5.23161	3.54327	7.42816	4.61392	3.84502	8.596	3.52421	2.87614	6.88896	1.49384	10.557	2.29941	3.86271	2.84523	2.08048	2.76825	4.59267	2.8051	1.77183	4.68643	6.405	4.41321	4.64235	1.91877	1.23757	7.27776	2.29029	3.35087	6.98277	5.19056	2.94962	3.77585	3.34549	6.70214	9.77286	1.57703	5.27548
ENSG00000038945	MSR1	-0.612567	0.342748	0.494917	0.758136	2.04373	9.57728	3.56577	1.30586	13.2478	7.00563	4.55417	3.58286	4.84869	23.8038	2.61306	3.41875	5.24171	6.00045	1.10693	2.28835	0.87365	9.06217	3.69332	4.18583	4.68603	3.22793	1.07134	4.74864	3.20293	0.827949	2.56933	0.586278	7.20998	2.35476	0.78124	3.18063	4.02061	4.48459	1.58112	0.501244	4.18606	2.27317	3.87922	0.567636	8.57299	8.00733	4.79152	2.11956
ENSG00000039068	CDH1	-0.750822	0.399868	1.70291	0.18402	1.56787	0.990706	1.7135	0.312329	0.976894	0.801892	0.420589	0.475921	0.359051	4.01707	0.219278	1.34584	0.797655	0.859146	0.0938143	0.338726	0.501331	1.3445	1.03038	7.67167	0.480765	0.372078	0.146504	0.343808	0.300728	0.354273	0.926492	0.0167091	0.359848	0.171446	0.291267	0.501607	0.484069	0.177084	0.26565	0.0404851	1.17842	0.448339	0.246424	0.165922	1.27113	1.84079	0.513864	0.165042
ENSG00000039123	MTREX	0.0715895	0.905821	1.00708	0.492145	3.99074	16.1704	14.0316	4.21845	19.2744	11.9685	12.8598	13.1039	14.2911	13.6129	4.58546	3.59237	14.1458	11.9245	5.35588	7.24568	3.82878	22.7943	4.98206	1.80513	7.08947	8.95663	7.60675	10.9301	7.91418	1.09271	7.43276	2.57127	9.5394	10.1231	1.86237	4.12385	12.0173	0.977965	3.9492	2.40079	14.1901	10.8088	2.5457	1.04741	20.9596	25.4923	11.848	3.2239
ENSG00000039139	DNAH5	-0.746077	0.507362	-0.209776	NA	0.0922363	0.285029	0.259816	0.0552222	0.27052	0.143249	0.121969	0.115664	0.122478	0.18839	0.0613527	0.0188553	0.313166	0.262292	0.11608	0.0184544	0.0313745	0.419071	0.103195	0.0214212	0.0730602	0.0862324	0	0.122466	0.117782	0	0.10669	0	0.150573	0.0282281	0.0914606	0.196968	0.0458738	0	0.209584	0.028758	0.0451751	0.165393	0.021089	0.0358921	0.130132	0.296569	0.383648	0.129896
ENSG00000039319	ZFYVE16	-0.464416	0.428657	1.73706	0.0723157	1.58302	12.0336	6.44854	1.09432	6.77692	8.69779	2.58365	4.12345	4.52663	8.38229	1.63494	4.77918	12.9668	3.2183	1.89838	1.97218	0.389817	5.33635	1.23092	1.2225	3.6155	3.12033	1.5165	3.21801	1.33273	0.289876	4.4623	0.389782	2.09702	4.29127	0.41596	2.30346	2.38164	0.846555	1.91035	0.0979918	8.47425	2.16058	0.996041	0.824008	3.7699	3.78588	3.30274	1.08599
ENSG00000039523	RIPOR1	-0.931652	0.0389868	0.555579	0.718225	9.33859	62.8345	26.0754	21.2722	39.2421	53.7941	60.9737	19.4405	3.31921	89.9252	4.95137	66.894	22.8593	14.7116	6.97183	19.3572	6.91482	30.6165	25.2463	77.0019	20.8314	12.0125	13.5851	40.118	7.52545	61.2248	26.2977	4.89232	14.9971	27.6196	6.19803	25.3025	13.0287	26.0569	18.6971	14.4603	32.1805	25.6097	7.69784	39.7573	57.7208	37.7902	41.7884	3.92537
ENSG00000039537	C6	-0.819514	NA	NA	NA	0	0	0.12952	0.00628078	0	0	0	0	0	0	0	0	0	0.00857653	0	0	0	0	0	0	0	0	0	0	0	0	0	0	0.0492277	0	0	0	0	0	0	0	0	0	0	0	0	0	0	0
ENSG00000039560	RAI14	0.853081	0.420575	3.74013	0.00198733	0.222234	0.774028	1.2174	0.856819	0.924128	1.07574	1.61828	0.372464	0.361832	0.981315	0	0.481702	0.618232	1.30364	0.263386	0.140382	0.093438	1.04762	1.00196	0.141857	0.492909	0.0446237	0.121879	0.599894	0.31532	0.158084	0.765154	0.0963095	0.750554	0.312949	0.156432	0.486258	0.660664	0	0.181979	0.0188801	1.61812	0.178127	0	0.022448	0.864898	1.71551	0.593225	0.309938
ENSG00000039600	SOX30	-2.5829	0.0351873	1.91808	NA	0	0.0710827	0.0475145	0.209831	0.017617	0.018704	0	0.139084	0.0400765	0.0210922	0.00398991	0.0923938	0.0339177	0.00569923	0.0163526	0.0299855	0.105659	0.050763	0	0	0	0	0.0233696	0.0102201	0.0689188	0	0.0313841	0.393378	0.0765577	0.0302078	0	0.0082748	0.0262091	0	0	0.224421	0.00441329	0.00880754	0.0370371	0	0.0105898	0	0.0122552	0.009574
ENSG00000039650	PNKP	0.043758	0.937379	0.122272	0.941494	13.6605	22.58	54.0252	47.8251	33.4687	11.1028	17.033	31.4076	33.6276	22.5024	15.6658	23.9993	52.791	32.4537	8.16862	27.3597	9.68958	87.9634	14.8979	14.8959	15.5091	10.7157	17.4832	29.2482	33.283	10.4746	31.5549	35.5585	37.3313	27.1137	9.03736	11.9047	26.1815	9.74472	19.6577	28.1962	27.1562	11.7774	15.9726	20.3102	35.7033	42.9122	20.4243	16.1285
ENSG00000039987	BEST2	-0.387596	0.601382	0.159275	0.958303	0.211627	0.899499	0.941988	0.654007	0.953909	0.871643	0.65277	0.356976	0.698275	1.16246	0.222756	0.297174	1.32562	1.13963	0.289556	0.347891	0.637276	1.23042	0.593535	0.391026	0.175314	0.613984	0	0.409473	0.48275	0.251406	0.658889	0.12909	0.564909	0.557626	0.532569	0.438606	0.630765	0.0599342	0.531037	0.230035	0.51093	0.219797	0.349211	0.938602	1.73541	1.20592	1.12298	0.2877
ENSG00000040199	PHLPP2	-1.02763	0.0647	-0.192851	0.949914	0.443078	4.38992	1.46941	0.336255	2.03234	1.16857	0.968367	1.80043	1.62307	3.33654	0.249292	0.996386	1.44997	0.872436	0.257031	0.65941	0.459541	2.71721	1.20676	2.21434	0.478545	0.273085	0.235882	0.837634	0.62355	0.215159	0.761665	0.175481	1.13987	1.24879	0.123456	0.500528	1.3486	0.264917	0.257335	0.470266	0.677135	1.35181	0.30724	0.240663	3.48271	3.23048	1.39264	0.199398
ENSG00000040275	SPDL1	0.0577234	0.942579	2.06194	0.155898	2.27016	7.25151	6.8897	4.94494	13.079	3.72811	4.78183	4.39286	16.2407	9.2676	3.61796	1.00329	8.76867	13.5595	1.02722	3.0169	0.846332	12.7725	2.74109	1.29747	2.15549	3.16446	1.0454	7.48193	6.00182	0.353261	5.47804	1.03843	6.46047	3.6916	0.316115	1.02502	6.03134	1.33884	1.12347	0.986223	11.3139	3.5934	1.07278	1.15711	8.76848	9.87024	2.1664	1.33804
ENSG00000040341	STAU2	0.460751	0.245261	0.661304	0.442047	4.70359	7.799	17.1982	4.89924	15.2499	3.20787	4.21106	17.735	12.0728	4.92577	11.898	6.15626	27.1351	13.3481	4.07338	9.98686	3.14723	30.3405	4.83596	4.88654	8.28961	8.70408	7.28388	13.8056	19.4026	5.95802	10.2026	5.51098	7.10558	11.5158	8.77376	2.76814	21.7338	6.26616	7.43128	5.36923	12.2772	9.3574	3.94266	3.5039	15.1047	13.0153	4.16706	12.9319
ENSG00000040487	PQLC2	-1.34296	0.0279404	0.348775	0.809287	1.37491	6.66016	6.30042	34.0543	11.9329	5.02572	3.78129	8.03618	2.40013	4.25968	11.0438	8.14296	4.81734	3.67145	1.49365	4.19896	1.71836	7.00326	2.64065	5.75328	2.80116	1.1982	2.47921	5.87637	13.375	3.28845	18.5742	63.7188	11.9079	2.39021	1.21118	2.01697	11.5052	3.66494	2.37848	30.3449	4.35621	1.78841	3.07039	14.5503	5.73559	4.64384	2.87063	3.36848
ENSG00000040531	CTNS	-0.0842483	0.884118	0.0404889	0.987241	2.08781	3.54634	5.71445	10.6916	4.89249	2.75654	3.22113	4.78077	4.78115	4.33862	5.06379	5.59546	8.62328	7.68051	2.73082	4.43596	1.65986	14.9301	1.01441	3.44633	2.21921	2.27557	2.3274	4.31509	2.13627	2.70107	3.19432	7.51805	3.8099	4.58508	1.97987	2.10727	5.09605	6.07778	3.7289	6.38479	3.14006	2.69337	5.40041	3.50777	4.45598	7.26619	3.58342	6.49345
ENSG00000040608	RTN4R	-2.08213	0.00401949	-0.979322	0.603387	0.92635	2.70525	3.46072	1.73843	7.00826	3.73314	3.02227	0.115849	0.286529	0.307544	0.285235	0.722999	2.58007	0.247237	3.11271	16.4871	0.62722	0.430032	1.22382	1.10413	7.83534	0.518735	4.8953	5.69694	0.059898	3.59879	0.61537	0.593448	0.563782	1.11297	0.341407	2.15048	0.183381	3.20565	1.89034	0.0687943	0.11916	2.06309	2.60184	0.776186	3.71409	4.46157	5.39397	0.356261
ENSG00000040633	PHF23	0.0336014	0.962539	-0.566724	0.522869	2.73679	3.67809	7.36074	7.68766	8.27514	9.056	5.41954	6.7333	19.225	6.84606	6.54917	13.9331	6.22057	11.8752	2.68144	6.36379	3.27589	9.56057	1.61323	7.38663	4.224	5.52934	3.98788	10.3372	10.7425	5.90427	6.2513	15.2438	40.1138	5.45653	2.32554	4.80864	6.80204	5.20154	4.67805	7.56258	4.60868	3.00367	3.2382	19.0438	6.86198	1.85605	7.46698	5.34819
ENSG00000040731	CDH10	-1.41083	0.173924	1.7863	NA	0.0309945	0.114711	0.222352	0.071791	0.0941473	0.103046	0.010118	0.0886845	0.138367	0.0840553	0.0203162	0.0641037	0.0896028	0.969542	0.0216852	0.030877	0	0.409705	0.0670503	0.0125562	0.0337283	0.0205489	0.0484628	0.0355992	0.0413905	0	0.0349851	0.151468	0.086593	0.00737374	0.0174795	0.0187108	0.0291509	0.0164962	0.038391	0	0.0806353	0.04986	0	0.0830984	0.047648	0.0408701	0.0337812	0.00475893
ENSG00000040933	INPP4A	-0.0631797	0.937603	1.03446	0.408135	1.67312	9.11724	10.2156	3.83608	7.34581	1.36997	1.45508	7.19904	0.947053	3.2281	2.57338	1.19084	10.3367	2.99827	0.52049	4.52109	0.500356	7.03318	3.38923	1.66359	2.26209	1.50996	1.11719	5.80451	2.65052	0.540913	3.71784	1.3944	5.7545	2.23073	0.905514	0.677842	4.34203	1.41987	2.29394	2.9744	5.83494	0.926754	1.40843	1.08443	7.33605	5.82986	0.770947	1.90633
ENSG00000041353	RAB27B	-0.790559	0.401764	1.89129	0.204954	0.125316	1.00765	3.02227	0.0438523	3.65129	1.00729	3.84345	3.82612	1.07327	0.521924	1.07071	0.173179	1.85654	7.50751	2.27024	0.108249	0.410697	8.76483	1.30735	0.837071	0.0870662	0.425337	1.474	2.10133	2.74167	0.769455	0.411836	0.183782	11.9026	1.33425	0.377563	0.636245	5.76592	0.546224	0.773426	0.871052	1.13133	0.927339	0.777187	0.0112318	3.07204	1.59286	1.25792	0.379287
ENSG00000041357	PSMA4	-0.0547943	0.91382	0.783011	0.513039	28.8545	62.8361	110.525	41.4928	85.6721	28.8641	52.0269	142.792	79.567	87.1369	151.06	43.9989	114.286	80.2895	69.162	64.2271	21.7488	94.0517	20.2726	18.3081	52.992	51.168	48.6855	89.9282	74.926	10.7783	84.419	25.4016	65.0836	85.6605	11.2108	11.8041	102.984	15.3146	31.3912	18.4171	101.186	99.0915	28.8974	16.0218	56.5052	85.5236	55.811	49.4543
ENSG00000041515	MYO16	-2.58346	0.0117462	-0.0342373	NA	0.0115932	0.032702	0.00934767	0.178709	0.00979723	0.0655307	0.0125981	0.0447139	2.22378	0.0111227	0.012257	0.00592328	0.0143381	0.0776662	0.0107582	0.00824463	0.000591677	0.974579	0.0154765	0.00142345	0.00286536	0.00721069	0.00205454	0.00648087	0.016126	0.0182646	0.115494	0.0547482	0.00634353	0.013382	0.00110511	0.00502827	0.0109722	0.0057787	0.00116941	0.201822	0.0059467	0.00226145	0.0110954	0	0.0745925	0.026801	0.0148968	0.00485761
ENSG00000041802	LSG1	-0.0886879	0.847665	0.191584	0.892681	4.38657	30.6789	16.3734	2.7044	18.929	11.0991	4.20615	16.8568	27.3399	28.8328	3.2486	4.53162	18.5354	14.5373	2.64523	14.4358	7.15935	33.4448	9.56564	1.5106	5.04325	6.802	6.11729	7.08906	5.71013	2.31203	9.24827	3.02951	15.3167	13.0331	2.95362	5.54077	14.7645	2.15653	4.58584	2.36077	9.93171	9.15321	5.21823	1.55198	32.2349	37.2282	17.546	5.18789
ENSG00000041880	PARP3	-0.882675	0.17471	-0.421004	0.816072	1.44263	1.96296	3.92857	4.23352	4.9257	0.431142	1.55055	7.54061	5.80457	3.18656	1.91705	3.43869	3.11046	3.32293	0.973221	3.19538	1.28169	6.67125	0.392175	1.86089	1.5375	0.511388	0.953254	4.49786	12.6659	1.2209	4.94314	14.0485	7.44806	4.30518	0.841589	0.341223	4.67872	1.13209	1.41193	9.12999	1.56963	2.83769	2.037	2.95622	7.28491	1.7201	1.83427	2.11025
ENSG00000041982	TNC	1.74231	0.00399958	3.34834	0.013845	0.0733143	0.181279	2.1172	0.59497	0.137829	0.100579	0.129098	0.0770488	0.0854719	1.0842	0.0215401	0.115329	0.26698	2.29858	0.215867	0.131404	0.356929	0.334862	0.393259	0.857336	0.100473	0.0861168	0.166648	0.400975	0.0608319	0.0422539	3.31802	0.0383217	0.101297	0.13485	0.0550315	0.22987	0.128879	0.146156	0.0936562	0.0306664	4.41714	0.172414	0.0227928	0.0710352	0.170214	1.65764	0.184957	0.596781
ENSG00000041988	THAP3	0.713953	0.0428832	-1.54145	0.152873	2.41347	8.04356	4.29788	5.67326	7.04575	5.44658	5.87889	10.5624	12.1304	9.4782	2.52408	7.43723	8.35763	12.057	2.35085	5.45345	7.6749	15.3069	2.90718	7.49315	5.31538	8.86243	3.4533	6.36346	9.1295	6.35556	2.3909	11.7607	3.97525	7.16058	11.1567	7.75692	14.1099	4.13344	6.66933	5.31543	2.61326	6.41837	11.7919	15.4967	5.84455	8.55605	11.7497	8.72762
ENSG00000042062	RIPOR3	0.4534	0.757763	1.66077	0.20616	2.09063	5.54383	3.61077	0.154626	4.67113	1.17003	1.2493	1.91069	16.9704	16.1689	0.114224	2.89846	1.61027	18.9501	0.230193	0.0965024	0.571039	76.4501	2.82537	8.33092	0.316315	1.49527	0.0891378	6.37623	0.546634	0.10468	0.845439	0.0249309	0.826722	2.36145	0.695025	0.45133	1.34971	0.103418	0.517409	0.185953	6.01385	0.458586	0.783551	0.330529	30.9317	10.7474	0.95818	1.55229
ENSG00000042088	TDP1	0.300548	0.157481	0.00579996	0.997055	3.80167	9.9193	9.56843	10.4651	10.4742	8.49052	5.38785	9.33639	10.2071	7.47602	6.82118	5.63398	11.7806	8.17383	3.92081	11.9137	2.98257	13.7926	3.08015	3.362	5.96186	6.35779	3.98534	6.84297	4.37358	2.63683	7.8833	7.64681	11.2488	8.4585	3.88357	5.92244	9.1555	3.33942	5.13501	4.99151	10.2273	6.4324	5.98515	4.10076	7.25334	10.5624	5.28747	10.0338
ENSG00000042286	AIFM2	-1.08944	0.117096	1.60358	0.163288	0.20558	0.710125	0.388979	0.59564	1.63532	0.255428	1.32916	2.38999	0.130544	0.688191	0.413639	2.04008	0.296501	0.264172	0.163558	0.318633	0.0734779	1.32335	0.316136	1.13686	0.0665694	0.10641	0.0915545	0.921962	1.3491	0.255814	1.85808	4.368	1.39647	0.194811	0.133067	0.174949	1.73964	0.104327	0.126416	1.13681	0.993911	0.0944275	0.2624	0.267014	0.485252	1.32025	0.148701	0.142464
ENSG00000042304	C2orf83	-0.387562	0.649178	0.0138279	0.995927	0.103924	0.791339	0.5489	0.138713	0.563838	0.725949	0.204813	0.38898	0.415622	0.891669	0.0675438	0.129561	1.18164	0.664763	0.177433	0.401875	0.119108	1.0168	0.652261	0.257106	0.343171	0.688309	0.0583927	0.421735	0.307632	0.0830771	0.195246	0.0519274	0.273092	0.389733	0.0845922	0.335777	0.467688	0.0253139	0.346036	0.0275853	0.337741	0.158063	0.368441	0.0648435	0.515141	1.64848	0.528771	0.2067
ENSG00000042317	SPATA7	-0.326073	0.475123	0.539306	0.699178	1.5125	1.75011	4.55504	0.868739	5.95611	1.58197	3.71129	2.56075	3.08072	2.05601	2.10212	1.07186	9.155	3.95243	2.30083	2.67283	0.931944	6.64441	1.70475	0.208953	1.58713	1.37857	1.77121	2.92582	1.80381	0.426724	1.34033	0.844127	2.10954	3.11246	0.623675	0.901888	2.75846	0.536344	1.4746	0.594138	2.66433	4.41504	3.02554	0.355525	2.85911	4.58323	3.98398	1.35093
ENSG00000042429	MED17	0.0514874	0.937482	-1.09565	0.231107	7.47609	23.3854	13.4498	3.72201	15.4731	22.1354	11.2784	35.5913	20.9653	17.8423	3.79072	8.27199	39.1875	17.9459	5.74178	10.8944	10.5313	27.3356	9.01168	5.19999	9.3832	16.5089	6.20908	10.7223	11.5301	4.8528	4.3665	1.07367	12.3129	28.7383	7.5595	24.1493	20.6254	3.73181	11.5128	2.12515	6.30464	23.961	6.28751	7.58642	42.0376	44.6948	42.017	8.26429
ENSG00000042445	RETSAT	-0.162307	0.642189	-0.212522	0.850802	2.41828	2.99384	7.23571	4.06589	7.01731	4.20064	3.51428	6.30457	3.31291	4.69984	2.47138	2.92182	6.50556	3.60293	1.55862	3.90107	1.6747	11.8124	3.14615	2.79082	2.73679	3.09269	1.64475	3.35812	9.09948	1.74375	3.92261	3.70751	5.61557	4.74385	1.55695	1.41472	7.91263	2.20643	2.19845	9.56067	2.36423	1.93936	3.15657	2.00803	6.10703	6.91647	2.56655	3.66473
ENSG00000042493	CAPG	-0.0256345	0.986351	-0.649311	0.774067	29.1046	26.8401	162.972	420.093	112.763	13.1516	7.25447	230.27	9.53842	43.4544	400.013	233.437	132.876	20.0943	17.3431	9.14607	5.43107	4.50928	24.9861	68.9169	7.24286	27.3164	4.45977	61.9301	286.942	173.171	362.15	726.093	471.173	7.30388	19.6806	6.0171	230.208	57.9484	96.4761	1117.49	94.1498	2.79391	51.5969	117.597	40.768	45.2412	6.36584	206.15
ENSG00000042753	AP2S1	-0.0304025	0.974091	-0.841115	0.574997	32.7059	28.0873	54.4883	233.51	56.724	24.9889	16.2771	79.3052	49.6565	72.499	125.73	157.172	33.1876	65.1195	61.9225	90.4495	60.0615	55.3911	17.7381	82.4091	37.7427	16.8247	73.4835	57.8401	40.8535	124.139	82.3523	263.667	77.3041	60.9626	46.3906	50.3912	70.8091	122.301	71.884	147.061	61.5765	46.5998	69.9128	48.1499	36.9655	60.1043	48.086	108.161
ENSG00000042781	USH2A	-1.76682	0.375904	0.786119	NA	0	0	0	0.00806524	0.00655173	0.0044123	0.00484489	0	0	0	0	0	0.0029831	0	0	0.00247721	0	0	0.00164801	0.000500522	0	0.00262946	0	0	0.00152626	0	0	0	0.000574555	0	0	0.00037419	0.0032936	0	0	0	0.000598265	0.00159171	0	0.000473724	0.00190287	0	0	0
ENSG00000042813	ZPBP	1.51468	0.207102	-1.78867	0.487882	0	0.136463	0.139854	0	0.0854936	0	0.0739801	0.0110793	0.32045	0.0506683	0.0442896	0	0.0570944	0.242754	0.0597505	0	0.300738	0.253982	0.0198583	0.138418	0	0.00593414	0.201956	0.0497948	0.0701603	0	0.0743797	0	0.0260453	0.0361579	0.12813	0	0.0390676	0	0.0190013	0.0330531	0.036714	0.0865452	0.252552	0	0.0215649	0	0.0414455	0.324121
ENSG00000042832	TG	-0.763547	0.19517	1.55666	0.164258	0.231204	1.45506	1.21316	0.471296	0.452765	1.14274	0.59001	1.41978	0.295025	1.03963	0.530375	0.972565	0.702463	0.848652	0.0256696	0.665885	0.0971885	1.05032	0.700532	1.0026	0.484251	0.535547	0.407733	0.48397	0.617112	0.0818463	0.376818	0.482761	0.623344	0.187905	0.125162	0.643832	0.704786	0.198943	0.2226	0.16854	0.848507	0.263852	0.740618	0.332149	0.701306	0.175756	0.320022	0.389865
ENSG00000042980	ADAM28	-0.735372	0.360332	0.815277	0.621419	2.11986	56.7391	23.1284	0.266828	64.0917	56.9112	39.427	20.5184	24.9551	18.8965	3.84369	4.47172	54.6624	5.07151	10.0681	5.96087	3.06408	9.60481	8.99052	1.82216	5.24918	4.48858	4.98962	32.9684	10.2037	1.97403	12.6385	0.466746	9.81334	16.1181	0.91967	9.7153	17.2279	3.74156	5.93742	1.61173	14.4607	30.8005	1.41412	0.134838	50.5273	31.6442	31.92	6.77985
ENSG00000043039	BARX2	-0.44243	0.621737	-0.240439	0.944981	0.035344	0.318882	0.159243	0.142445	0.173026	0.170017	0.105081	0.117546	0.0699384	0.309994	0.0669253	0.072232	0.205069	0.237329	0.118831	0.10235	0.0230445	0.289837	0.216258	0.149569	0.0913705	0.142802	0.0645556	0.0578476	0.104059	0.0519893	0.0922522	0.00389086	0.182594	0.0581046	0.0376619	0.0712169	0.170881	0.0843014	0.0141068	0	0.107146	0.0247069	0.043609	0.337463	0.199219	0.360539	0.171896	0.0448027
ENSG00000043093	DCUN1D1	-0.00354443	0.997244	-0.380747	0.877055	3.19551	14.8488	6.28236	2.13342	17.6805	12.4651	23.0788	11.0317	15.956	16.6082	4.20202	5.00717	9.36297	12.927	3.42536	3.16088	2.8802	15.1963	4.31326	6.1169	5.39997	8.81636	3.62217	14.4656	6.3957	1.26049	3.09143	0.897759	8.67567	8.47126	3.94637	4.62147	7.00436	2.17124	2.13504	0.607801	6.07045	8.74755	0.873091	3.13624	16.9519	17.9145	10.3249	2.64849
ENSG00000043143	JADE2	-0.488627	0.208478	-0.428168	0.767708	1.8826	18.9067	10.7674	7.21364	14.9093	9.6081	6.6318	8.27254	3.24685	13.5533	6.18684	5.08718	7.57956	4.37083	4.71276	15.4402	2.85468	15.5461	3.84904	5.9827	5.97505	2.56392	4.32454	5.25036	7.14894	6.95425	7.02384	5.32783	6.7133	8.46015	2.8829	10.3655	9.72034	3.81337	5.20241	12.5694	3.24388	7.86353	6.90357	3.79051	12.0181	5.22136	3.84533	4.83746
ENSG00000043355	ZIC2	-0.935751	0.57459	-1.46677	NA	0	0.00321619	0.00873942	0.0321042	0	0	0	0.26649	0.0290149	0.050453	0.0072192	0.0294891	0	0.0705252	0	0.00329955	0.00276895	0.0625158	0.0250758	0	0.00512648	0	0	0.0373767	0	0	0	0.055833	0	0.0567119	0.00231584	0	0.025238	0.00293403	0.00546973	0	0	0	0	0.00316318	0.00957456	0.00434299	0.00449662	0
ENSG00000043462	LCP2	0.465536	0.295875	-0.842636	0.419162	15.8012	181.938	60.6181	99.7155	95.6676	59.9795	89.2477	65.3639	85.2392	112.911	75.8157	90.2335	87.8706	287.8	27.5091	49.6886	9.85234	183.481	60.4385	71.9261	66.0837	100.373	22.2485	61.4345	29.1008	52.2157	65.62	110.87	113.309	46.6506	33.2192	10.8399	68.502	34.5187	40.1553	108.911	62.4314	18.702	22.6176	147.935	34.4979	52.44	21.6915	114.695
ENSG00000043514	TRIT1	0.291498	0.495622	0.511356	0.754525	1.30704	5.51237	6.81319	1.10686	11.3693	2.91756	3.45832	5.49715	8.74848	5.57521	3.78398	1.06708	11.1304	7.10854	2.34012	3.09687	2.57157	20.7103	2.10417	1.2195	3.24411	5.4164	2.1961	3.20633	2.41682	0.854456	3.79532	1.25533	2.97183	3.54661	1.64799	0.79953	4.96006	0.86516	2.22569	0.830025	7.50719	2.68642	2.11522	0.559364	6.86196	13.5142	5.53014	1.80454
ENSG00000043591	ADRB1	-2.36119	0.00278404	2.08941	0.207663	0.247955	1.19561	0.796333	0.15944	2.92102	2.17526	2.72523	0.142133	0.0916218	0.27942	0.088976	2.09092	5.05587	0.546507	0.0485369	0.0555656	0.0909917	0.205102	0.454002	0.393906	2.40309	0.178301	0.101589	1.40952	0.0751315	0.779529	0.330731	0.00574997	0.157397	0.0941464	0.0733708	0.0914579	0.0760517	2.59012	2.62802	0.0984046	1.11754	0.0478181	0.131883	0.167024	0.723656	8.97415	0.051964	0.0564361
ENSG00000044012	GUCA2B	-0.045386	NA	NA	NA	0	0	0	0	0	0	0	0	0.0722789	0	0	0	0	0	0	0	0	0	0	0	0	0	0	0	0	0	0	0	0	0	0	0	0	0	0	0	0	0	0	0	0	0	0	0
ENSG00000044090	CUL7	0.0176634	0.978824	0.212421	0.889745	0.988508	1.40719	5.79722	3.44764	2.33536	1.20209	0.691461	3.50579	4.00582	1.73278	1.11903	0.640946	10.5358	3.21679	1.52007	3.37583	0.787951	13.2311	0.84673	0.549469	0.622795	0.871056	1.42	2.00198	2.70347	0.699964	2.2637	1.74407	1.82846	3.66276	0.773212	1.08577	3.40408	0.457478	1.59561	4.53809	1.85596	1.71964	2.24886	1.31716	4.11204	2.6442	1.52655	2.53661
ENSG00000044115	CTNNA1	-1.87358	3.3938e-10	2.37439	0.0743215	4.26798	17.8095	22.8389	25.6127	34.0272	53.2441	23.4078	33.6888	51.2643	31.8999	25.7062	22.5967	59.736	106.084	17.9645	26.0046	15.1756	135.937	8.38608	19.5657	26.1015	5.23087	22.1571	37.1872	23.457	19.7092	29.2226	18.5362	27.1839	37.9343	2.16784	22.8125	22.9975	16.035	13.5068	13.0532	26.4492	37.2224	16.8547	11.5158	47.2231	35.6259	50.5221	4.49794
ENSG00000044446	PHKA2	-0.45313	0.119351	0.505438	0.508712	3.65113	15.8014	32.6781	7.65526	29.1866	11.5029	8.45625	28.3387	10.0228	12.6664	8.10429	8.55881	27.9301	10.9867	4.44743	8.42136	4.3761	24.6733	9.97048	10.4066	6.66969	3.65624	3.91216	13.8984	17.2588	3.26491	17.8722	7.14536	21.6725	8.93193	3.04777	4.17911	26.3296	3.54364	6.93833	11.2143	9.99852	5.81371	6.45479	7.06894	20.6888	19.5562	12.3066	5.1245
ENSG00000044459	CNTLN	-0.199765	0.724988	1.97927	0.0270333	1.43443	0.941848	2.73335	1.06123	2.23126	0.699165	1.0133	2.25121	2.74363	2.69417	1.26126	0.916132	2.48731	3.36335	1.44285	1.58309	0.596084	2.97342	1.3901	0.560797	1.23244	0.393516	1.67105	2.24042	0.93198	0.263277	3.91264	0.620397	1.54362	1.67952	0.265511	0.272499	1.73638	0.221604	1.35442	0.291432	4.34101	1.70167	0.731216	0.51943	2.38858	3.24548	0.929736	0.961395
ENSG00000044524	EPHA3	-1.07473	0.266001	-2.1114	NA	0.00602684	0.0565242	0.0800661	0.070781	0.0232191	0.0350617	0.0366825	0.0350595	0.0198359	0.0739914	0.00450651	0.0175612	0.058432	0.034713	0.0224001	0.0200051	0.0141707	0.0553498	0.0493385	0.0554035	0.0220834	0.0319207	0.0468462	0.0092157	0.0164729	0.0128631	0.127237	0.0232216	0.0340464	0.0208939	0.0403318	0.0243225	0.00883703	0.0295058	0.0267462	0.00984107	0.010175	0.00678789	0.014407	0.026268	0.0341251	0.150933	0.116214	0.0323282
ENSG00000044574	HSPA5	0.470028	0.514907	0.693002	0.800621	199.525	131.354	65.2153	43.1356	180.307	200.42	94.1028	241.451	199.289	178.615	284.574	305.639	153.451	108.584	947.69	98.254	111.249	274.247	70.6206	382.292	271.511	367.309	209.297	286.165	125.043	94.8518	105.893	78.7566	190.561	260.001	130.083	188.382	244.401	186.749	178.155	53.9193	237.163	124.685	153.215	271.685	220.781	395.019	88.8775	46.6301
ENSG00000046604	DSG2	-2.27855	0.0172568	0.554284	0.822557	0.0325148	0.0816333	0.141835	0.0203931	0.0536185	0.0660418	0.0193981	0.10406	0.140894	0.125291	0.0179471	0.0499567	2.97093	0.2895	0.0279317	0.0166488	0.0042932	9.11612	0.0562652	0.0329466	0.0346271	0.0144279	0.0129266	0.0189931	0.147491	0.00583704	0.0778043	0.104293	0.0531904	0.0197048	0.0207204	0.31467	0.0494056	0.0192641	0.0155207	0.0121849	0.0879461	0.0385427	0.856249	0.0251621	0.0579648	0.277118	0.0619564	0.00644365
ENSG00000046647	GEMIN8	0.417809	0.150167	-0.0908717	0.943621	3.01372	3.99782	8.56708	5.20314	9.20124	3.17759	5.77903	8.21755	7.6608	2.6983	4.58602	2.76158	19.8449	7.92333	2.93025	9.00027	2.76462	19.2395	2.08029	2.15835	3.87571	3.79024	5.99389	6.48676	3.26908	2.83325	2.2859	3.72886	3.59946	8.11793	3.32385	2.41158	3.46763	2.54178	5.29595	3.27563	6.17012	5.0151	5.14154	3.67086	8.86584	7.02201	8.2015	6.51814
ENSG00000046651	OFD1	-0.438581	0.384151	1.25173	0.392465	6.77712	29.4432	22.4977	16.0683	20.2147	9.7391	13.7031	18.6424	22.7509	20.4782	22.5007	5.5724	35.8338	24.3093	4.84823	19.7789	4.96167	38.2604	10.5826	7.62068	9.35985	8.91821	6.8487	13.2138	17.4379	0.979332	12.483	1.92758	28.5199	11.4842	0.704742	5.075	16.1231	1.72959	3.70165	3.193	14.8954	14.8053	5.86158	11.1389	30.2811	18.9203	19.6335	5.5131
ENSG00000046653	GPM6B	-2.53446	0.00681835	1.71959	0.136834	0.226154	1.22617	1.47177	19.2553	1.27581	0.580838	0.758282	2.5782	0.663123	1.24909	2.21544	1.98947	1.42029	1.85829	0.328673	21.4208	2.70679	2.11929	0.960625	0.542639	0.567973	0.172523	2.58245	0.489106	0.820518	0.0182013	0.48186	0.0609021	0.28728	0.532832	0.0363799	0.551653	0.886669	0.0736153	0.251434	1.28408	0.781027	7.25658	0.805568	0.971378	1.22224	0.666985	11.3113	0.256142
ENSG00000046774	MAGEC2	0.0353599	NA	NA	NA	0	0	0	0	0	0	0	0	0	0	0	0	0	0	0	0	0	0	0	0	0	0	0	0	0	0	0	0	0.00592309	0	0	0	0	0	0	0	0	0	0	0.00979624	0	0	0	0
ENSG00000046889	PREX2	2.59173	0.000125484	0.161779	0.958303	0.0358855	0.121526	0.1928	0.0370131	0.119217	0.128568	0.148938	0.14174	0.061124	1.26716	0.0411235	0.0569569	0.251212	0.101775	0.0321874	0.0322527	0.0125517	0.125897	0.138626	0.0628006	0.0201833	0.0572138	0.028822	0.0765795	0.0768258	0.00792089	0.309711	0.000784514	0.0962605	0.0655366	0.0114897	0.0752344	0.0548363	0.0159903	0.0376742	0.0144228	0.340777	0.067053	0.00806013	0.0126085	0.138246	0.208372	0.0829375	0.546827
ENSG00000047056	WDR37	0.108135	0.857384	-0.757112	0.622727	1.48259	15.9147	7.88443	2.95777	23.3372	15.1705	13.8893	8.44341	18.1031	11.7211	2.93636	11.763	6.54786	10.3531	1.70285	5.36228	6.86229	11.9017	5.74603	7.55496	6.28783	5.61253	3.70562	11.7817	4.79285	8.47378	3.73298	3.7209	16.5792	7.95519	10.2811	12.2998	8.57114	5.22723	3.9032	2.91392	5.41205	7.08153	1.56074	4.8336	17.143	9.35106	7.40039	3.99199
ENSG00000047188	YTHDC2	-0.147179	0.839436	1.21745	0.324921	1.75295	18.2073	6.6131	1.07326	9.21088	6.14488	6.43183	7.90406	11.2008	8.31773	0.762447	2.06217	8.58079	8.15716	0.784464	2.05678	1.01295	10.532	3.74382	0.45708	2.31784	3.54929	1.77008	6.81297	6.13531	0.176853	2.18696	0.280844	4.41912	5.30927	0.787075	0.938685	4.43389	0.418846	1.25052	0.483389	7.61324	3.47124	0.83328	1.43627	9.27951	8.96559	7.26895	1.30543
ENSG00000047230	CTPS2	-0.0348945	0.9509	0.457903	0.651197	1.25401	2.04477	8.9022	0.691773	6.83465	3.11353	2.68091	5.94428	6.06613	3.12098	2.61546	0.588263	15.0594	7.57822	2.36077	3.52407	1.24065	18.7182	1.37414	0.356154	2.60322	2.88852	2.48529	5.54136	6.26494	0.9863	2.34022	0.818766	0.985545	5.1337	1.05912	1.68558	5.54616	0.589066	2.37233	1.58412	3.36338	2.86814	3.12406	0.836857	7.39469	5.92861	5.21653	2.75967
ENSG00000047249	ATP6V1H	0.400624	0.166415	-0.91359	0.26185	4.86996	26.5812	23.6666	12.286	42.4412	19.1009	21.2594	21.376	35.7538	43.048	19.597	13.1573	20.226	24.2457	12.2471	14.2716	13.1892	21.3364	12.3592	17.1857	13.7917	30.5252	12.6662	37.0879	43.6551	14.938	24.874	11.743	22.0473	17.6027	18.9543	15.3715	22.9815	10.3572	8.79225	8.4212	17.3806	20.8489	14.9349	11.3735	24.3695	31.6482	31.7117	20.6407
ENSG00000047315	POLR2B	0.302446	0.638514	-0.270681	0.916912	10.8595	55.8554	24.3392	7.06029	73.3452	49.7886	47.7529	38.2562	92.0277	46.2737	5.86333	16.3437	48.8873	39.6873	2.70011	10.8081	8.95747	61.3839	18.2238	7.91103	21.4705	52.0993	8.76977	43.2453	41.9186	3.93698	11.6013	1.96578	35.6013	16.2721	7.23081	12.5934	26.0868	4.60981	8.3386	2.35391	32.5532	10.7666	2.87563	5.64746	47.125	41.835	42.5427	11.1703
ENSG00000047346	FAM214A	-0.150657	0.854833	-0.519971	0.811591	3.62425	53.8262	16.7325	0.481116	44.6762	37.1732	22.8412	13.9025	36.5389	37.2268	3.27811	7.39366	20.3811	20.7139	4.24133	5.4792	4.2786	30.8467	15.5021	4.34562	9.21457	17.9776	2.302	21.7458	11.9755	1.87889	8.52832	0.853945	7.4921	13.5346	3.21644	7.96866	11.1556	2.36203	5.21705	1.17866	9.45012	12.9651	3.88815	2.10552	27.5098	19.1863	18.7741	3.4618
ENSG00000047365	ARAP2	-0.708177	0.374594	0.492397	0.819216	2.96964	25.3236	6.0425	0.611076	8.54884	16.8728	6.52792	12.6886	0.305683	30.503	1.21895	1.39356	1.64752	8.14392	4.84883	11.8134	2.86671	20.7045	9.61228	2.35577	11.0851	9.0502	11.4695	9.36678	1.18817	2.09229	20.2275	0.28956	2.9046	20.9699	0.980101	5.72199	5.39096	3.02502	8.75557	0.0732534	10.2477	23.6607	0.328704	1.55955	21.2719	23.7262	32.4584	3.04954
ENSG00000047410	TPR	-0.452554	0.420561	0.912551	0.576183	7.04741	41.4797	29.2692	4.14313	33.7732	24.1446	15.1705	33.3338	55.6332	50.309	11.2081	6.33405	30.772	48.7361	7.49396	4.98752	5.03555	71.6792	13.4593	2.94887	6.04179	15.2612	3.7965	24.5611	22.1535	2.2683	16.0273	4.87973	17.9405	28.8616	1.38767	4.5328	27.8518	2.82995	6.61847	3.2234	19.2148	22.6941	3.46567	2.67045	38.2964	44.1627	23.0904	3.19945
ENSG00000047457	CP	0.786424	0.414561	3.43273	0.0155629	0.099056	0.538368	8.72319	0.820435	0.916865	0.821244	0.14493	0.102609	0.16355	1.82855	0.0770745	0.157735	1.25717	1.88876	0.526569	0.245936	0.107006	0.210261	0.33396	0.486236	0.43984	0.10436	0.188357	1.46685	0.229737	0.0924946	4.48372	0.0320479	0.126417	0.61841	0.0293234	0.261692	0.529701	0.105332	0.440474	0.0336676	6.10122	0.180105	0.0281652	0.0580818	0.529426	2.97006	0.193178	1.26223
ENSG00000047578	KIAA0556	-0.0836383	0.816525	0.076109	0.962148	1.61842	6.66252	8.67984	6.28684	8.47556	3.29238	2.79454	9.37364	4.19069	3.30534	2.59957	4.2055	13.6129	5.52662	1.50479	3.71738	2.66106	13.65	3.59327	3.47885	4.32618	2.89186	3.5598	5.06122	6.23453	2.16395	5.83661	5.1942	10.2794	5.3582	3.4444	3.53186	6.61472	2.40187	4.50958	4.94272	4.44496	3.0337	6.00565	2.39774	8.82212	8.27289	3.35543	3.43223
ENSG00000047579	DTNBP1	0.29207	0.458554	-0.690953	0.492145	2.52373	9.96584	9.14648	10.0087	10.6706	2.80998	7.16548	7.51204	6.66863	6.12554	10.1316	4.39978	10.7349	5.54023	3.36182	13.1853	1.91058	9.80367	2.44487	3.12366	4.96055	4.786	5.63475	7.29049	3.63966	6.57205	5.48781	14.7801	3.71962	7.76309	6.06879	3.2223	8.24934	2.65299	3.34132	7.71301	4.17925	7.79035	8.36046	8.56336	7.69167	6.07091	6.30469	9.34532
ENSG00000047597	XK	0.745195	0.637361	2.0833	0.101784	1.1815	0.670843	2.26965	0.0716964	3.3615	0.095954	1.01215	0.54989	4.05236	8.9052	0.17096	0.486421	0.113114	20.7401	0.053068	0.00552266	0.476759	61.7973	0.973226	3.95938	0.0513896	0.632907	0.0304306	4.60069	0.147779	0.0242001	0.396038	0.0364394	0.190075	0.0933747	0.171697	0.282439	0.164854	0.00491308	0.130955	0.0455465	7.2497	2.12253	0.282141	0.17624	15.3949	10.4091	0.08516	1.68359
ENSG00000047617	ANO2	-4.47647	0.0194677	1.75636	NA	0.0393618	0.0227172	0.157262	0.0742273	0.0291267	0	0.042887	0.0252255	0.165162	0.0908636	0	0.00782754	0.0241062	1.11525	0.0207877	0.020299	0	1.99008	0.0277007	0	0	0	0	0.00837234	0.0105933	0	0.0418902	0	0.0599762	0	0	0	0	0	0.00849366	0	0	0	0	0	0.0399882	0.0375442	0	0
ENSG00000047621	C12orf4	-0.388356	0.433034	1.33072	0.231024	1.51809	7.05211	6.22461	1.19573	10.037	5.50665	6.27702	5.76041	7.01094	14.3138	4.31534	3.8028	5.53015	5.71661	1.75962	3.63741	1.99334	9.0036	3.20924	1.46869	3.49808	3.4003	1.56496	6.40321	2.81763	0.760276	4.74865	0.269	5.05385	5.07085	0.629756	1.56441	3.29704	0.583455	1.35383	0.823952	4.4146	3.94437	1.79297	1.08039	5.67321	9.35874	5.18062	1.76649
ENSG00000047634	SCML1	-1.2458	0.273023	-0.0994796	0.981525	0.126283	15.8131	2.18399	0.141763	1.27056	1.23186	0.549403	6.9956	1.08153	3.26337	0.465474	1.4416	1.40102	1.0734	0.0637688	0.0851583	0.230048	4.96178	2.14661	0.703435	0.118069	0.40665	0.0323809	1.76269	0.757307	0.0418434	0.578838	0.230004	1.91153	0.458231	0.031261	0.10778	1.96781	0.0230275	0.0767109	0.0777816	0.584951	0.137342	0.0542906	0.489671	3.03621	0.647136	0.851926	0.0540941
ENSG00000047644	WWC3	-1.19647	0.018065	0.481959	0.832396	3.97048	18.2219	10.9861	0.719873	40.4859	22.4474	37.3744	4.53058	17.5452	19.2713	0.76912	6.27058	10.249	16.6538	3.53793	0.559798	3.01929	12.8247	2.90311	7.24105	14.3583	4.63835	1.28574	11.7116	2.40342	14.6869	1.44138	3.51804	2.28342	12.581	0.56012	17.8495	3.714	15.6477	7.95654	0.445574	3.58296	1.85149	2.7745	0.406383	22.9585	9.75655	9.39445	1.30628
ENSG00000047648	ARHGAP6	-1.68497	0.278762	1.50133	0.605479	0.00250948	0.662895	0.423704	0.203677	0.0260108	0	0.499052	0.251576	0.794664	0.0623979	0.247759	0.261331	0.152038	18.9865	0	0.00499794	0.0185984	0.255415	0.030508	0.251546	0.00581813	0.0829017	0.0259435	0.188842	0.0823906	0	0.306918	0.0729357	0.0102822	0.329688	0.184611	0	0.247739	0	0.0441132	0.102844	0.319828	0.0572467	0	0.252406	0.00241208	0.650463	0.00340257	0.0345102
ENSG00000047662	FAM184B	-0.296521	0.796003	-0.242446	0.95096	0.0460069	0.347622	0.129397	0.00814024	0.27304	0.362247	0.140195	0.109961	0.159562	0.381896	0.00875808	0.0558806	0.103309	0.184261	0.0105857	0.0334798	0.0439191	0.270766	0.174995	0.0689664	0.0200089	0.173192	0	0.0643148	0.112864	0	0.030575	0	0.0329911	0.0833853	0.00825796	0.122604	0.135942	0	0.0515023	0.00276826	0.084711	0.012284	0.20571	0.0200341	0.321528	0.365873	0.228629	0.0450251
ENSG00000047849	MAP4	0.0134635	0.983779	-0.870054	0.297942	7.65854	7.28988	22.1413	11.6324	28.1029	11.1508	7.7648	30.6417	7.96637	17.5258	15.9673	10.3642	41.1746	8.92295	14.1756	29.4098	6.46273	26.7768	4.26134	6.89593	17.8782	15.9832	21.2227	16.5362	31.6001	11.4865	15.6395	30.6263	19.8056	33.0111	13.7057	11.7738	34.9777	10.294	14.8447	40.4981	9.07813	22.6734	7.03351	12.6963	19.528	23.3973	15.8158	18.5239
ENSG00000047932	GOPC	0.219315	0.716779	0.839102	0.523284	1.46663	6.39935	6.25876	1.48379	8.32501	3.46821	3.86415	3.94604	6.32634	3.92878	1.9642	0.988215	8.81379	2.7571	1.48253	2.79608	0.304404	6.76539	0.907362	0.431143	0.797623	3.26162	0.690124	3.50239	4.21135	0.215593	2.08641	0.675287	1.34175	4.33179	0.962036	0.511905	2.99072	0.285664	0.846272	1.05976	3.77683	1.23246	0.965273	0.564783	5.0406	2.48048	2.1893	1.14674
ENSG00000047936	ROS1	-3.29425	0.522769	NA	NA	0	0	0	0	0	0	0.0823617	0	0	0	0	0	0	0	0	0	0	0	0	0	0	0	0	0	0	0	0	0.0152865	0	0	0	0	0	0	0	0	0	0	0	0	0	0	0	0
ENSG00000048028	USP28	-0.115786	0.836506	0.554994	0.664512	0.803125	4.79139	3.37549	0.648064	2.03359	2.36786	1.91284	7.15694	1.76816	6.25108	3.53586	1.00338	6.67495	1.15656	2.39028	1.63204	0.769844	3.62263	1.066	0.601007	1.72666	2.64016	0.874291	2.53785	2.14997	0.270475	2.39187	0.878019	1.02999	4.7886	0.576414	1.42993	6.72453	0.730274	1.43723	0.980222	3.27279	8.35261	0.882669	0.585618	3.8798	2.04489	3.39539	2.64193
ENSG00000048052	HDAC9	-0.374127	0.687413	1.70797	0.217203	8.45953	4.39216	8.6356	6.67968	8.09835	2.12098	1.33862	15.0901	2.34862	3.88787	14.3377	14.8879	1.17397	7.86274	3.96562	10.4397	2.14424	1.98316	1.20733	5.46256	30.5507	4.79075	7.42853	22.0624	8.62153	3.82334	15.3302	6.89734	5.47697	7.18962	1.42949	4.62031	12.7652	7.64967	8.63437	2.54919	23.8896	16.3247	1.2449	3.59969	14.2733	7.41888	3.11577	6.86319
ENSG00000048140	TSPAN17	0.0439746	0.961049	0.929053	0.526279	1.67906	2.57291	6.90138	6.32312	8.69532	0.622566	0.871226	5.64037	3.32986	20.1797	3.99295	6.58084	5.05626	5.42099	1.13281	3.82149	1.13898	12.9718	1.6171	8.03519	0.877366	1.10175	0.954394	5.32504	3.43626	1.46276	2.45773	4.94673	6.21525	3.13693	1.13258	1.04681	4.54383	1.89846	1.22964	4.29695	9.38106	3.41266	3.04743	3.35763	22.1919	19.4397	1.83167	2.54659
ENSG00000048162	NOP16	0.153564	0.792204	-0.444703	0.728126	4.63073	21.4505	14.2276	24.5614	10.9041	6.99938	3.52502	19.9476	16.5721	15.9662	4.08875	14.9067	12.0644	8.3231	3.16365	26.3309	6.21766	20.9769	4.38267	2.52467	6.1419	5.58115	11.164	6.52327	7.93339	9.44085	5.90069	17.7458	19.1223	15.687	6.51858	4.62369	14.2826	6.77569	12.5622	14.6868	10.6015	11.2459	12.613	6.47763	16.3863	18.1589	13.1897	16.997
ENSG00000048342	CC2D2A	-1.02349	0.0737905	1.34093	0.261291	0.294261	1.49725	2.42959	0.486944	0.797662	1.08332	0.43404	3.35167	2.11296	1.82533	1.31835	0.9049	1.14216	5.03906	0.207612	0.946318	0.639047	3.48938	2.41103	0.232708	0.419701	0.363535	0.236442	0.256911	4.98418	0.56294	2.56662	1.08433	0.944673	0.909263	0.200734	0.677407	1.33731	0.707679	0.626274	0.91351	1.60788	0.472024	0.141682	0.494303	1.05526	1.79512	0.287599	0.341484
ENSG00000048392	RRM2B	-0.454453	0.391834	0.218521	0.909732	2.76421	12.2254	6.51874	2.56585	18.5322	11.9915	12.3835	8.77566	10.2854	6.13828	4.29176	8.43012	7.84083	10.4595	2.15169	2.97493	2.89775	13.9269	1.90651	3.34443	4.45175	6.38571	2.40663	13.2607	9.62669	3.56091	3.71455	0.937342	5.66186	6.02377	4.67113	7.79543	7.20883	3.58648	4.86766	1.16749	4.54123	7.40903	2.59681	3.50242	14.8038	7.78	6.0337	2.94836
ENSG00000048405	ZNF800	0.0646795	0.936371	-0.54391	0.786222	8.43942	67.2502	19.2413	5.13104	45.4351	32.9412	40.2818	60.6766	35.7578	58.2496	18.0155	17.9678	27.7003	33.0274	5.96494	8.03965	11.5329	55.8471	19.6396	5.39258	15.35	35.113	7.8173	26.2247	23.026	3.63739	9.18036	3.19712	52.8289	43.1574	7.47104	10.3449	37.7399	4.19138	11.1189	5.17466	17.3096	16.7379	1.73251	7.81391	42.7681	51.9563	47.6018	5.52348
ENSG00000048462	TNFRSF17	-0.751876	0.512574	0.109355	0.980768	0.155183	0.773956	2.45853	0.122558	0.888221	0.416929	0.311481	3.22096	0.181529	0.852249	0.214836	0.116852	0.471398	0.417419	0.185197	0.0339006	0.185467	0.774627	0.12073	0	0.270975	0.0402979	0	0.205237	0.0984987	0	0.0556609	0.0281913	0.408933	0.324923	0.0741291	0.145088	0.84953	0.0306451	0	0	0.250897	0.448601	0.166892	0.0599958	0.480782	0.0502404	0.29113	0.310759
ENSG00000048471	SNX29	-0.185583	0.62572	-0.0723209	0.969332	2.11826	10.7674	6.42437	2.85458	6.4794	3.70194	3.12318	6.88313	4.60609	6.7516	3.17836	4.35453	5.07925	3.95387	4.31484	6.55913	2.42368	11.9165	2.94173	2.21465	4.11135	4.34705	7.73917	5.64976	3.78369	3.51269	5.006	2.77355	6.12148	5.75654	2.80924	3.56097	6.54039	1.92178	3.368	2.66291	5.00394	7.3143	2.06566	1.96692	9.31596	7.31888	6.07035	3.96243
ENSG00000048540	LMO3	-0.40985	0.705809	-0.0750183	0.980768	0.319433	0.410364	0.550707	0.447073	0.238302	0.159432	0.370061	0.319715	0.0948012	0.335447	0.226235	0.110168	0.948649	0.444381	0.330925	0.275123	0.220847	0.267927	0.591007	0.357584	0.428643	0.400064	0.23541	0.406728	0.227256	0.0838141	0.583611	0.0526789	0.255621	0.118753	0.366824	0.39849	0.347056	0.157122	0.114563	0.108586	0.468913	0.169852	0.527084	0.796142	0.398979	0.376064	0.320722	0.156217
ENSG00000048544	MRPS10	0.0182357	0.96786	0.303991	0.79757	3.24871	14.2082	7.48394	6.94743	22.3845	7.74492	10.7494	12.423	11.0929	14.7776	8.53754	6.91323	11.6557	6.61833	6.93663	7.7417	3.96554	10.5815	3.24068	3.80106	5.44484	7.04611	5.65103	12.7842	9.56635	3.86538	6.12454	6.11039	14.1218	11.1541	4.36316	2.90729	13.3349	3.96619	2.91507	2.20883	10.7828	10.7834	4.4084	3.83418	9.90758	15.0826	17.245	5.96683
ENSG00000048545	GUCA1A	-0.573777	0.795452	-1.74018	NA	0.0147868	0.0709863	0	0	0.0291325	0.109664	0.0456829	0	0.0290904	0.0502527	0	0.0656404	0.00798387	0	0	0	0	0.0173545	0.0404579	0	0	0.0385246	0	0.0269559	0.00686291	0	0.0124801	0	0.0065024	0	0	0.0153312	0.0298099	0	0	0	0	0.0108808	0	0	0.0258182	0.0524386	0	0
ENSG00000048649	RSF1	-0.0536239	0.947719	-0.300494	0.90921	7.53198	31.486	18.9502	5.38919	34.87	37.6363	44.2328	22.7358	29.5753	45.8516	9.8719	10.9342	31.6068	26.6039	8.18232	7.73085	8.76552	52.5061	13.7047	5.95567	17.5191	33.5128	6.96066	23.2563	14.1713	4.38615	12.1132	3.59629	18.1536	26.6834	5.61941	13.4066	21.1106	2.96298	6.49345	2.13446	16.9206	15.848	4.23643	8.89256	24.7795	32.8196	24.4147	5.00964
ENSG00000048707	VPS13D	-0.468074	0.226367	0.401402	0.767531	1.98238	12.6036	7.50322	1.53991	10.7373	11.6231	7.68983	6.42628	4.24041	11.4011	2.93723	5.10913	10.6708	4.20859	1.80423	5.16487	1.8736	16.3974	5.66001	4.13756	3.73065	4.80129	1.01446	7.72891	4.14166	0.731107	4.04945	0.910685	3.68553	6.16147	2.20287	4.40963	6.64978	0.922701	3.65845	1.56046	6.64957	3.555	1.52588	2.39068	15.8241	17.5459	5.46354	3.01522
ENSG00000048740	CELF2	-0.0740155	0.880769	-0.649718	0.49117	10.4307	61.9914	41.7219	28.5166	77.7108	60.0151	47.1169	51.0118	52.2964	45.1292	30.4825	50.2132	57.8339	40.0122	19.736	41.4689	21.1838	48.904	21.3466	19.5988	84.0542	47.5689	51.5103	41.0779	42.4133	26.0939	34.2029	42.686	62.7617	50.7129	17.3086	96.8963	44.0615	38.018	34.1935	27.7795	27.0565	20.7823	9.65883	51.0312	36.4909	50.5574	37.5579	28.4226
ENSG00000048828	FAM120A	-0.177145	0.716816	0.901792	0.173633	11.8569	25.1924	41.544	29.1493	40.4168	12.4857	10.1091	47.6975	19.8547	12.2312	37.4096	31.8123	29.3035	12.4897	13.0511	28.3665	7.16116	30.1665	8.87742	17.882	16.7695	12.7307	15.0531	25.1274	29.6716	18.0186	30.5057	28.6831	32.5729	24.0867	6.05473	5.60949	45.1575	10.2403	14.7658	40.0424	38.9922	12.4177	10.9516	24.19	25.2536	26.9605	13.1224	17.4654
ENSG00000048991	R3HDM1	-0.00845048	0.984719	-0.0444063	0.98211	14.7131	18.8486	30.2337	15.0569	31.2516	9.08093	12.6321	34.3912	21.8689	26.4697	29.2069	15.326	48.5453	33.6605	19.8724	29.7266	10.9244	68.8935	9.31431	8.58675	19.3268	14.4356	21.0954	24.6386	15.5669	11.9867	17.791	17.8022	31.5462	37.696	11.2819	12.737	45.2426	10.9788	14.8256	28.7955	23.4079	35.6013	11.4894	9.90938	34.669	46.3878	15.0343	30.6155
ENSG00000049089	COL9A2	-1.33478	0.0603204	-0.109687	0.946498	0.585015	1.88334	5.34062	15.1255	11.0433	3.86245	1.71799	19.6797	7.21453	1.65362	11.3788	8.2033	6.56582	1.48374	4.96037	0.427433	2.34473	28.2037	1.44139	3.5976	2.27079	1.52946	1.76452	18.5297	43.3763	2.03216	20.0686	15.1888	18.078	6.88284	1.50028	6.01634	10.8666	2.02533	2.35189	23.2462	2.68483	2.0423	2.28958	16.6154	14.5046	2.43974	6.99542	1.90576
ENSG00000049130	KITLG	0.0618529	0.975973	3.66852	0.0419659	0.258802	0.164867	0.455551	0.00983801	0.339936	0.446631	0.0445603	0.0235074	0.00406081	0.265749	0	0	0.0248638	0.385012	0.129064	0	0.00154845	0.00989965	0.110088	0.0712477	0.0653293	0.0248218	0	0.0779091	0.00190143	0.0202196	0.203165	0.0472768	0.199891	0.0598491	0	0.28976	0.0141252	0.52642	1.30055	0	0.409868	0.00297094	0	0	0.207895	0.193201	0.0389434	0.0713003
ENSG00000049167	ERCC8	-0.0661631	0.86244	0.395355	0.723006	2.04158	2.69233	3.92615	1.0707	5.19264	3.14227	4.27033	5.64995	5.59771	3.27958	5.07959	2.79149	6.09224	6.38642	2.26587	4.88506	2.34402	8.49376	1.10839	1.80009	4.87915	3.08125	3.88921	5.48459	2.75512	1.61036	2.92227	1.21933	2.50429	4.34132	1.36249	1.83975	5.90852	1.29579	2.20438	0.92762	3.61848	3.64843	1.16419	1.78364	5.10323	6.64982	4.06973	2.4346
ENSG00000049192	ADAMTS6	-0.75057	0.420899	-0.36689	0.888657	0.608549	0.784714	0.0652112	0.226413	0.281927	0.0660415	0.166742	0.685933	0.0671023	0.179905	0.272241	0.0469695	0.198778	0.0347452	0.0617843	0.531379	0.139653	0.223063	0.145199	0.00787882	0.577412	0.127225	0.0685774	0.155005	1.02248	0.102459	0.0648531	0.019991	1.0344	0.228602	0.00637329	0.0565238	0.594769	0.0991763	0.00790832	0.0606557	0.323367	0.100853	0.073322	0.00130786	0.410614	2.47403	0.176953	0.115415
ENSG00000049239	H6PD	-0.290521	0.681077	0.481198	0.688368	1.05716	2.70082	10.4015	5.0509	4.09756	2.96349	1.16569	8.31543	1.68495	1.55117	4.53979	2.86849	8.22041	1.58747	1.67829	2.92095	0.770136	18.8783	1.66724	1.29037	1.11454	1.4353	1.06314	4.27089	9.01923	1.0856	8.10558	4.75727	4.49626	2.11657	0.764598	1.20098	12.8064	1.64799	2.04077	9.2936	2.84614	1.31258	2.5509	0.450944	4.77692	3.85046	1.95021	3.10182
ENSG00000049245	VAMP3	0.0136298	0.976007	-0.441345	0.612614	10.7951	66.3851	38.1258	33.9437	60.2486	51.2022	23.3021	75.1509	41.9517	43.0898	64.1582	62.6208	51.0703	43.3606	22.7683	27.3118	22.8348	96.5255	16.8612	13.8554	18.7877	35.8485	22.0107	36.0539	39.3532	26.9123	25.0839	23.4081	55.6131	52.3568	20.9737	37.4724	61.2833	28.2411	27.536	27.21	38.0756	63.5255	9.27885	36.0353	47.4811	60.4647	62.125	23.2526
ENSG00000049246	PER3	-0.0541189	0.968923	1.24471	0.591415	0.129918	2.05362	0.334836	2.82437	0.904213	0.444188	0.366163	1.32667	0.787214	0.59444	0.390368	0.816452	0.411427	1.65452	0.270203	0.0772044	0.103947	2.30756	0.353217	0.410718	0.076673	0.154617	0.0593262	0.210258	0.195792	0.101098	2.10265	1.54623	0.349284	1.96999	0.0466493	0.301388	1.85612	0.0826994	0.0599226	0.0569789	1.68986	0.356434	0.0630956	0.287223	0.887322	2.80349	0.174317	0.502509
ENSG00000049247	UTS2	0.891535	0.5926	0.785311	0.849737	0.0374033	0.110961	0.12686	0.483983	0	0.0993013	0	22.9713	0.0749742	0.25398	3.25746	1.8409	1.0644	9.18955	1.27597	0.0115747	0.0205472	0.920054	0	0.158161	0.115088	0.704128	0	0.0114299	1.3388	1.31389	0.329162	0.403993	0.39886	0.442855	0	0	4.10852	0.0112402	0.0626874	7.20424	9.59128	0.224053	4.2606	0.0245073	6.83726	0.785755	0	5.67157
ENSG00000049249	TNFRSF9	-0.0943758	0.909023	-0.132881	0.947624	0.238136	0.890844	0.646056	0.424608	0.636525	0.971616	1.78271	0.591928	0.628513	4.06369	0.666868	0.548234	0.792883	0.681548	0.391436	0.229433	0.326159	3.38059	0.652571	1.54049	0.298084	0.735741	0.163164	0.470955	0.419582	0.121876	0.933551	0.111055	0.488462	0.398781	0.187901	0.995082	0.578193	0.187711	0.136563	0.0811133	0.753627	0.382401	0.337834	0.286738	1.37706	0.848626	0.471117	0.507516
ENSG00000049283	EPN3	-1.28807	0.106164	1.53445	0.547035	0.294724	0.486407	0.485345	0.286679	0.378892	0.309506	0.504516	0.0841534	0.0674531	0.572285	0.0307843	0.238898	0.352114	0.10644	0.0402987	0.248011	0.047224	0.789436	0.448962	0.237985	0.280391	0.0553682	0.0838615	0.127577	0.216229	0.0249208	0.305374	0.0767591	0.293527	0.217183	0.0784663	0.31765	0.106021	0.0157976	0.145261	0.0123071	0.397856	0.197581	0.0634881	0.446141	0.564341	0.562882	0.397035	0.130794
ENSG00000049323	LTBP1	-3.06594	0.00473307	3.80475	0.00124798	0.288954	0.675808	23.7286	0.0886996	4.53735	0.0403088	1.75414	0.472426	0.987176	4.11498	0.278425	0.219253	72.4706	34.8556	0.118335	0.0932605	0.0637414	34.5418	0.840649	2.87934	0.125982	0.150762	0.00146258	4.9946	0.0956585	0.00478583	0.612165	0.158285	0.135146	0.115873	0.114322	0.0515133	1.43854	0.0870333	0.301029	0.0452052	3.16814	0.0839395	9.12675	0.0939052	12.1215	5.05732	0.0789766	0.233097
ENSG00000049449	RCN1	-0.381303	0.293954	-0.103726	0.924935	4.8925	11.0972	37.0659	5.66734	18.19	10.4335	11.6434	23.5204	26.7099	5.9114	8.63841	10.1041	28.4083	8.77865	10.9526	17.3208	7.07425	29.9918	2.93845	3.75707	11.3425	6.48201	11.4395	20.1349	14.0799	5.71994	9.77176	5.2872	8.1457	11.6558	4.47576	6.91579	19.4791	5.19991	9.12129	5.68828	8.14701	23.1367	11.6967	2.56236	21.7114	21.4835	22.1323	7.38909
ENSG00000049540	ELN	-1.57932	0.0108895	-0.4065	0.78292	2.47028	5.57093	5.5152	1.79509	5.57	5.93941	7.83892	1.84878	2.05105	8.11596	0.32098	1.30184	6.89325	6.505	2.63053	2.24561	2.78476	60.4041	6.8215	4.22686	3.83924	2.53811	2.68006	3.51184	2.13843	1.37039	4.95908	1.32005	3.76124	1.67298	1.27608	5.80667	3.10945	1.45915	2.91274	0.635358	3.34983	2.11949	3.75032	2.99485	5.62816	11.8814	4.79533	1.98358
ENSG00000049541	RFC2	0.177658	0.742374	0.0424217	0.984258	4.34827	7.966	13.3542	22.3217	16.7143	4.99812	8.58298	10.4291	23.7318	20.6268	18.0698	9.66734	11.8678	17.6026	7.08837	18.7844	4.60657	12.6609	5.10549	6.92198	3.24532	5.76738	9.13249	17.9127	7.89005	4.81276	18.325	31.3288	8.45735	7.91077	5.15069	5.08259	15.0635	4.08664	5.73687	20.6189	13.776	10.8439	12.3652	4.08218	10.8401	14.0825	7.42244	17.0616
ENSG00000049618	ARID1B	-0.0448576	0.923424	-0.311731	0.73754	9.23803	39.2555	42.1489	8.08366	37.8777	24.4711	43.863	29.7629	30.112	33.8104	7.96793	131.69	94.5541	24.261	9.58089	22.4569	10.8799	116.621	16.8013	16.2447	25.3134	29.5656	17.8029	32.4852	19.7308	10.3199	13.034	6.91398	10.095	27.7777	18.2179	31.1248	33.6673	11.1742	12.3202	11.3342	18.5409	19.0504	15.3015	7.04384	46.9666	50.8735	36.192	14.3297
ENSG00000049656	CLPTM1L	-0.115236	0.799352	-0.259549	0.880502	10.9291	37.7019	34.5545	42.0909	40.4732	18.3739	13.4648	55.5428	47.2268	33.9874	34.4966	24.9895	29.421	28.9169	10.9657	27.9574	8.89507	62.9757	12.4044	13.005	11.7086	9.15789	10.2896	22.4905	20.1925	16.5041	18.8774	29.0205	35.3088	22.1566	5.64838	9.57915	44.3664	11.382	17.955	39.5741	18.7554	15.8542	12.2851	15.1927	37.3907	35.553	16.6782	28.2806
ENSG00000049759	NEDD4L	-0.0947925	0.90567	0.165586	0.934956	3.60478	6.84387	6.4105	2.47913	10.1886	3.49331	3.92079	6.18274	2.5847	25.4179	5.83274	58.196	4.77466	6.97924	3.25774	1.53625	1.94437	27.6415	5.98774	10.0883	2.4332	3.15058	0.555284	2.80489	6.94206	1.46011	16.0155	0.647049	3.09376	2.00939	1.79512	2.39828	6.87211	3.24109	2.64803	4.73953	6.40097	1.96217	7.46663	3.71454	18.8439	8.30996	1.92048	3.35949
ENSG00000049768	FOXP3	-0.881108	0.194965	-0.198104	0.934723	0.0717236	1.21625	0.280631	0.296469	0.463853	0.245578	0.175577	0.414843	0.316016	0.285405	1.06394	0.128504	0.172384	0.282911	0.0427219	0.280505	0.0852663	1.10726	0.127241	0.179046	0.0488426	0.0642672	0.122822	0.22134	0.201257	0.141952	0.244335	0.262743	0.418674	0.313751	0.181306	0.0190582	0.285426	0.118255	0.0670591	0.158308	0.155131	0.105108	0.0759264	0.189103	0.424985	0.321136	0.10497	0.0883422
ENSG00000049769	PPP1R3F	0.529944	0.191215	-1.11242	0.333633	0.455908	2.0471	1.27608	1.32242	2.5395	0.313644	1.29146	3.85043	0.919394	1.30592	0.674657	1.23202	1.26101	2.54278	0.837382	1.0466	0.902856	5.36405	0.703603	0.256151	0.796342	1.33543	1.49964	0.859598	1.63047	1.26766	0.459109	3.09409	2.53332	1.82812	0.953255	0.310987	2.07778	0.338863	0.507396	2.68098	1.11148	0.767381	1.13197	1.23837	1.53315	2.01434	1.37305	1.61085
ENSG00000049860	HEXB	-0.971691	0.0620535	1.85692	0.113769	21.1398	45.7262	40.1836	15.5699	67.8827	48.7469	25.6923	141.898	15.0022	36.2955	111.635	91.3641	15.3264	34.6023	22.3263	14.5818	8.89889	20.618	16.6994	17.9191	21.9337	10.8342	18.3634	50.5295	71.087	21.705	111.502	24.1188	162.331	28.801	3.76745	13.6788	89.7943	21.8759	28.1189	24.4238	68.6016	17.6288	5.87497	8.87677	24.9136	20.6302	38.366	6.54228
ENSG00000049883	PTCD2	-0.114177	0.87164	1.36086	0.215614	0.369127	1.59468	1.37058	0.827077	1.8302	0.587309	0.804464	1.38037	1.46756	1.7798	0.796617	0.378508	1.52646	1.10914	0.749063	1.18851	0.203424	1.79611	0.438311	0.177048	0.339883	0.370065	0.173877	0.69923	0.647061	0.254822	0.604277	0.460907	0.735782	0.955565	0.149647	0.115929	0.866685	0.095845	0.290778	0.162901	1.23673	0.810276	0.327532	0.618637	1.15245	1.53274	0.53762	0.603371
ENSG00000050030	NEXMIF	-0.791423	0.342891	0.792596	NA	0.00985572	0.0282266	0.0125367	0.00135659	0.0202006	0.014853	0.00145228	0.00633667	0.0565261	0.0185015	0.00199498	0.0019797	0.0322012	0.00768511	0.00256529	0.0177553	0	0.025951	0.0260812	0.00678192	0.00893094	0.00647784	0	0.0096138	0.00182312	0.0014568	0.0107675	0.00146193	0.00834154	0.00838582	0.00237761	0.00938076	0.00952231	0	0.0095255	0.00329251	0.0100347	0.021205	0.0165834	0.00763582	0.0190553	0.0191678	0.0180953	0.000679193
ENSG00000050130	JKAMP	-0.0263854	0.965491	-0.235745	0.906906	4.75021	24.3827	23.4223	5.67322	55.9236	22.4328	23.2646	35.5699	23.6516	19.2597	28.1943	13.9036	20.3665	22.3869	9.52619	11.2416	8.29516	30.3646	7.32056	5.81384	13.6769	22.7808	4.78256	25.5005	30.8569	6.14849	14.4578	3.86226	27.4526	19.5166	4.04627	7.98335	32.0146	5.52984	6.48476	3.91416	15.2236	17.281	3.7206	5.24753	17.4635	17.3133	23.1334	5.32725
ENSG00000050165	DKK3	-0.735859	0.604836	0.921165	NA	0	1.03643	0.0771323	0	0.18244	0.0795105	0.0689518	0.500579	0.0856173	0.392753	0	0.0443675	0.00971428	0.292699	0.0717791	0	0.022847	1.735	0.680221	0.151683	0	0.0127374	0	0.240912	0.0337654	0	0.11705	0.0211546	0.0675409	0.343406	0	0.0629029	0.111758	0.017022	0	0	0.121476	0.222571	0.115611	0	0.88344	0.089306	0.248306	0.0523545
ENSG00000050327	ARHGEF5	-2.19142	0.0100188	-0.619361	0.814915	0.0329772	3.06743	1.3163	0.395765	2.93211	0.194317	3.73153	1.23353	0.288915	1.70234	0.921654	1.13204	1.82899	0.398447	0.207274	0.0310384	0.35539	3.90504	0.629799	0.502373	0	0.0227086	0	1.13075	0.104059	0.0528018	1.41489	1.54395	0.290321	0.773825	0.0993388	0.399962	0.313162	0	0	0.131323	0.189459	0.0856907	0.64768	0.195647	1.64918	1.32278	0.18066	0.367534
ENSG00000050344	NFE2L3	-0.424191	0.606594	1.70312	0.344285	1.0392	0.898386	5.01454	1.19986	1.85725	1.16882	4.83214	5.65838	4.49376	2.41244	3.43293	0.487002	6.05301	3.0445	3.30634	1.31443	0.642584	13.3302	0.505431	0.913448	0.497138	1.90134	3.23303	4.34969	2.28359	0.0914777	1.41653	2.07292	0.437141	3.98607	0.0347084	0.568111	5.14791	0.0526629	0.340255	1.55604	2.44773	2.66161	0.292607	0.112437	8.47448	3.10046	2.33168	0.765006
ENSG00000050393	MCUR1	-0.093388	0.854691	-0.292818	0.781878	3.08261	3.34303	6.32742	10.0322	8.58469	3.20485	4.22913	13.3521	6.1826	8.25434	11.6396	7.85024	7.59313	8.09771	6.8419	11.3587	5.79602	11.4866	2.39173	5.23668	5.13025	5.40977	8.65488	9.07956	8.00395	7.7236	5.86494	14.9169	8.90807	9.47851	3.92847	6.07905	10.24	6.25162	7.46016	8.25588	6.22872	9.91701	3.91989	4.8601	6.79469	8.50305	9.24696	9.40155
ENSG00000050405	LIMA1	-0.870911	0.103119	0.980447	0.507374	1.84225	0.745757	3.03366	1.40061	3.0746	1.14816	2.64724	2.64903	8.2461	1.35757	5.24956	0.903267	7.32474	10.8646	3.62777	4.10893	1.12349	12.5716	0.916667	0.669867	1.8341	0.576349	2.40966	3.95425	2.19214	0.159963	1.60399	0.854353	0.656757	2.1213	0.501323	0.17466	2.90661	0.860627	0.629398	1.14872	2.54138	4.98588	2.00856	1.30662	1.98052	2.99885	1.86158	1.46155
ENSG00000050426	LETMD1	0.114628	0.730862	-0.647826	0.393653	17.2704	37.479	31.3362	23.2187	55.0148	32.8154	36.1412	43.1346	62.5143	29.754	28.4048	23.6737	32.3822	52.8044	20.1539	41.3911	19.2976	45.0209	13.5137	12.8041	31.6646	21.3906	25.3161	53.2246	43.3922	32.5031	16.0066	25.6789	20.2748	39.6811	24.5895	34.1167	30.3336	18.9302	24.545	19.9579	19.7605	37.9813	23.5008	22.278	37.2133	36.8332	46.842	32.3775
ENSG00000050438	SLC4A8	-0.287166	0.634601	0.622282	0.486451	0.831158	1.32109	2.11677	0.179863	1.14525	0.841423	0.471936	1.38849	0.447072	1.27468	0.323846	0.431394	2.71097	0.67804	0.212036	0.803574	0.570551	2.26006	0.810182	0.320587	0.679034	0.53363	1.56437	0.485777	1.04076	0.321754	0.723681	0.108896	1.03205	1.50569	0.288778	0.408167	1.12773	0.278365	0.728656	0.591816	1.62833	1.53807	0.473433	0.212074	1.11988	1.14916	1.32854	1.13723
ENSG00000050555	LAMC3	-3.16705	0.000297606	0.296564	0.927329	0.0887211	0.172701	0.0925352	0.0471041	0.105039	0.0728228	0.137089	0.147088	0.0591404	0.176905	0.0180402	0.106388	0.11673	0.0518933	4.97421	0.129718	3.09337	0.154276	0.109364	0.0254664	0.0112579	0.0531118	0.425596	0.164237	0.156477	0.0626886	0.0851055	0.0655518	0.25809	0.173173	0.0163696	2.14826	0.0942765	0.147665	0.220886	0.0364606	0.0595068	8.37206	0.0280396	0.00553699	0.324224	0.124689	1.42783	0.00862098
ENSG00000050628	PTGER3	-1.65694	0.227616	0.300487	0.951039	0.00853886	0.15191	0.899289	0.564992	0.0797577	0.1007	0.0235772	0.0643227	0.215385	0.117144	0.0165461	0.12701	9.87382	28.717	0.139067	0.0157507	0.0999336	8.5896	0.138005	0.0697767	0.011919	0.0201255	0	0.0363388	0.0381397	0	0.0424678	0.0956558	0.00835406	0.00802288	0.0050684	0	0.077835	0	0.0502561	0.0359835	0.152012	0.0242355	0.325697	0.0137956	0.0610661	0.0884915	0.0135291	0.0616794
ENSG00000050730	TNIP3	-0.503462	0.444937	-0.624381	0.585809	0.107521	0.455832	0.355373	0.307799	0.307811	0.287205	0.228833	0.276251	0.0956438	0.593882	0.201257	0.167038	0.411471	0.294612	0.054051	0.141031	0.0837474	0.634861	0.407286	0.393099	0.198527	0.151193	0.0665093	0.164831	0.199329	0.0374186	0.160017	0.159129	0.245604	0.229037	0.139754	0.221252	0.312651	0.0961344	0.0555925	0.0688715	0.141922	0.161291	0.270002	0.0895401	0.349193	0.471841	0.244041	0.151976
ENSG00000050748	MAPK9	-0.31645	0.337446	0.622392	0.527647	2.69259	6.92688	12.8693	5.38263	19.2339	6.04701	9.99319	21.4579	4.08094	8.17558	22.326	11.3516	12.0494	4.54122	6.86549	8.58909	2.74132	13.4558	3.09077	5.18341	7.9889	3.5737	6.82117	18.0796	8.80491	2.86839	10.6042	7.00391	9.53008	9.97222	3.45255	3.59497	17.0379	2.95025	5.33149	6.30864	12.1818	11.8912	3.2325	3.92832	13.0519	13.6647	6.79269	6.69748
ENSG00000050767	COL23A1	0.461362	0.742544	-0.0048986	0.998658	6.07327	1.997	2.53547	30.4623	7.51965	0.277104	8.618	4.71546	0.437384	0.374712	5.27431	1.98248	1.9334	1.2508	1.4991	1.42878	2.1493	0.493981	2.72602	0.601969	1.29125	5.63061	0.88592	3.49814	10.5588	0.0318446	1.20375	0.223948	3.73156	1.4576	0.933929	9.32347	2.2445	0.206449	1.69294	12.1312	1.57071	5.94521	2.851	0.400071	12.944	7.53976	0.246439	2.28776
ENSG00000050820	BCAR1	0.968616	0.602044	2.60159	0.313414	0.00373207	0.0175289	0.023719	0.000493944	0.0202853	0.117824	0	0.0122571	0.00204321	0.138039	0	0.024527	0	0.340219	0.0143089	0.0171565	0.0488273	0.108289	0	0.435025	0	0.0107509	0	0.0316005	0.00627388	0	0.53834	0.0522339	0.0144968	0.0066012	0	0.0203595	0.0356862	0.00546211	0.0517401	0.0317328	0.283622	0.00149686	0	0	0.0174214	0.0114719	0.00253443	0.108543
ENSG00000051009	FAM160A2	-0.227245	0.6225	0.344438	0.784447	4.03911	25.345	27.249	25.6003	25.476	15.0866	8.27235	28.6561	27.2695	13.8397	11.1609	12.0077	16.2908	17.007	5.87669	14.7402	4.85305	20.8871	12.0592	8.32045	6.01616	6.07954	4.86527	16.1934	18.1289	5.75689	16.0003	23.1083	33.5891	13.8898	4.9275	6.05091	18.2464	7.195	10.4602	16.1815	16.3372	10.6847	2.68761	11.3928	27.8358	14.3167	17.3601	6.12216
ENSG00000051108	HERPUD1	-0.31962	0.538687	-0.318067	0.826704	51.9739	116.083	52.642	23.1192	63.9297	70.0333	23.9106	145.477	53.5359	94.864	189.374	111.366	37.092	43.1071	30.8718	15.3055	24.5084	50.2221	40.6968	71.6118	104.857	45.8575	16.3782	67.5942	51.5655	66.118	46.7008	27.4694	89.8971	59.1134	45.9439	37.2178	75.8292	92.4605	87.8715	50.6785	59.1769	37.6781	19.4519	76.9682	63.0982	72.0505	34.4111	19.5576
ENSG00000051128	HOMER3	-1.48427	0.0243387	0.553998	0.764191	4.32259	10.7213	96.8363	37.4858	42.434	15.1308	3.89677	23.1103	1.23202	3.04686	24.5985	55.3418	108.705	2.50897	20.0778	30.4345	14.9288	2.84861	13.501	37.4984	38.7516	4.37673	38.524	26.8401	10.8626	12.8039	96.2627	43.5908	49.8512	48.6455	3.50504	16.6722	33.7633	14.6665	16.7549	82.3	10.0981	12.9216	49.8733	48.594	7.45553	5.64887	29.7821	8.05404
ENSG00000051180	RAD51	-0.0373967	0.963129	1.0704	0.374097	1.36519	1.8696	4.45664	6.84466	3.63889	1.59285	0.535304	1.92092	7.49711	12.3123	6.58601	1.95024	3.37023	5.23749	1.3194	3.3442	1.2218	3.48508	1.40272	3.70232	2.07684	1.16156	0.863601	4.25507	1.23196	0.899727	8.12805	5.78036	2.61369	1.54338	0.757587	1.25907	4.56487	1.1865	3.17042	3.74276	6.0816	1.83934	3.11516	0.962235	4.36387	6.23988	1.57974	4.02814
ENSG00000051341	POLQ	0.100341	0.914231	2.44182	0.0347705	0.667861	0.705906	2.2482	0.782617	3.87172	1.01511	0.73427	1.1359	4.0023	9.22127	0.70487	0.698888	0.78221	2.53017	0.158118	0.572305	0.320495	1.7808	1.26064	0.167363	0.628424	0.689814	0.0980702	1.9667	1.25252	0.19478	2.35539	0.159279	1.43631	0.432129	0.273669	0.481492	1.76883	0.427243	0.435089	0.301877	4.15589	0.509123	0.163848	0.0515496	3.19711	4.95786	0.61846	0.361676
ENSG00000051382	PIK3CB	0.0826764	0.889039	0.644462	0.585412	2.9467	11.0071	21.2589	4.14638	31.1647	18.5163	34.6754	8.91497	29.2394	5.77423	4.70468	8.92675	17.4919	9.16174	3.26041	5.59993	4.16701	45.3929	6.70774	9.54547	12.873	10.5366	6.68836	19.0267	7.50789	4.61655	12.4449	3.59345	6.4175	10.9388	3.39871	5.68551	14.4715	3.9933	4.34548	2.7392	14.2298	6.20199	2.13655	6.89038	24.7592	15.4911	9.82802	4.32654
ENSG00000051523	CYBA	0.395391	0.646778	-1.47247	0.357889	199.534	252.993	549.787	1782.83	450.969	136.685	167.933	713.888	172.079	214.628	985.405	1170.88	194.648	195.146	629.951	871.54	425.25	209.364	190.043	313.736	336.786	176.127	1005.43	366.234	522.452	922.095	586.752	2951.91	598.951	626.47	486.26	478.154	855.507	976.373	724.405	2215.33	386.87	322.284	271.702	999.39	214.954	365.101	566.116	999.082
ENSG00000051596	THOC3	0.445025	0.366933	0.635654	0.761305	3.18661	6.21187	12.0401	15.117	11.617	4.23779	5.08754	10.0287	9.77276	12.0285	7.40771	6.38227	5.70282	10.67	5.51562	12.4267	4.33973	18.9235	4.36646	5.81994	2.33866	1.73414	6.7907	7.65199	6.20171	1.47021	7.68392	11.0837	4.72487	9.50373	1.38557	4.23888	10.8997	2.56768	4.10133	8.28456	16.2206	16.2136	8.52287	4.15472	20.4194	22.3626	8.53418	16.3134
ENSG00000051620	HEBP2	-1.05005	0.00403886	-0.140724	0.966864	9.85413	36.3633	26.2758	37.3226	66.8144	35.5532	49.4744	33.2033	22.8487	21.4652	42.5574	64.4827	36.5363	23.9379	21.2312	29.349	29.1595	33.2587	16.9166	34.5381	35.0579	8.83707	30.4771	39.8143	29.7595	30.0085	42.9893	54.7133	32.22	29.7315	23.4362	51.1047	47.6462	53.6486	35.6348	28.4636	18.6446	31.6593	19.642	93.5787	34.4078	28.0327	23.8085	0.66783
ENSG00000051825	MPHOSPH9	0.208727	0.687251	0.58396	0.723846	11.9602	33.3278	36.9493	9.027	46.3928	15.7565	37.0774	27.0983	29.832	33.8888	15.5779	7.07604	49.1803	36.7234	10.8097	16.0308	6.73807	51.5606	17.4277	7.64295	14.1179	29.0427	7.52586	28.4731	23.9014	2.08888	19.9618	3.18369	20.393	19.9809	5.06144	4.99225	25.4464	4.65628	10.2368	3.27057	26.3394	13.771	13.5742	8.58803	35.8024	34.212	22.441	12.3576
ENSG00000052126	PLEKHA5	0.103394	0.897789	-0.681348	0.608069	4.52875	4.69949	9.01145	0.986926	13.7033	11.4754	10.6019	9.32375	42.1926	10.6156	3.40188	3.8411	11.0968	30.4407	2.45448	6.62432	6.6921	68.452	2.46862	2.09309	8.73823	8.54986	3.42642	5.90568	13.3169	3.50925	2.5115	1.2365	11.2164	9.4306	4.46927	19.6774	9.29415	2.84611	4.25848	1.25566	5.16857	3.65451	3.09241	5.06641	13.6994	7.01461	14.0018	5.60747
ENSG00000052344	PRSS8	-0.000633084	0.999846	0.926837	0.512627	0.146764	0.813418	0.496335	0.289456	0.47021	0.841367	0.187859	0.355366	0.271406	1.17579	0.0796832	0.184762	1.17915	0.566644	0.15348	0.397881	0.0889687	0.556603	0.47578	0.422868	0.222754	0.224552	0.0657017	0.260181	0.297858	0.038571	0.41557	0.366526	0.450417	0.290098	0.204206	0.294842	0.271522	0.291174	0.265489	0.144491	0.684434	0.112855	0.0181583	0.623046	0.683291	0.662077	0.39282	0.301931
ENSG00000052723	SIKE1	0.180174	0.683876	0.0910615	0.965393	5.33531	16.2662	13.4288	6.84109	21.7249	14.749	18.3742	17.8757	16.3407	17.4062	20.0025	11.6323	14.5551	13.1425	13.1727	10.3227	10.4555	23.7937	9.90799	7.44477	11.5068	14.4911	6.34993	11.2931	9.94541	4.82116	9.40155	7.53789	10.5524	11.3683	18.4733	9.10763	14.5796	9.02723	11.2105	3.16182	12.5764	9.94458	11.3971	18.0337	18.4112	24.0908	11.5626	10.5265
ENSG00000052749	RRP12	-0.466208	0.407163	1.00794	0.477522	15.3429	37.3706	45.6933	23.2808	13.8818	41.4361	16.9536	23.247	22.5301	22.9662	12.0368	33.5659	14.9129	44.2123	16.6373	12.9416	25.2018	49.8116	41.5156	15.7293	13.3042	13.3671	38.0788	15.3386	28.2835	16.0134	39.5764	20.9095	47.4908	23.7787	9.60748	45.5322	41.6883	30.9692	25.3499	20.6364	45.4477	36.3606	10.2941	37.2639	39.7351	35.4549	45.8818	11.1553
ENSG00000052795	FNIP2	-0.560644	0.33424	0.907199	0.609319	1.25502	4.33717	3.29353	0.644998	7.93192	6.94968	1.83157	2.85724	1.83595	11.0256	1.89377	3.0425	3.34982	3.66414	1.24177	1.02821	0.70527	6.28903	1.44486	2.7825	2.23234	1.59041	0.989321	6.19228	3.72167	1.15747	5.50675	0.862863	4.61824	0.698875	0.3201	0.513986	3.15389	1.05829	0.808541	0.489412	3.54219	0.934876	1.1599	0.873479	2.90116	3.08995	2.39614	0.403295
ENSG00000052802	MSMO1	0.145423	0.858202	-1.24675	0.48486	1.82746	10.0928	3.45523	1.08968	10.8288	5.69685	14.5219	7.10424	8.93286	6.91055	5.57658	4.82872	10.4492	1.58388	4.02956	1.99721	2.37313	4.47492	1.7673	3.8042	8.93111	10.9422	6.8986	13.5414	1.95448	1.42198	10.1882	1.49034	12.7831	3.45714	2.02361	1.37807	4.9311	1.14416	2.45356	0.15715	2.67154	4.54805	3.64351	6.46029	5.01574	5.07244	5.54229	1.42627
ENSG00000052841	TTC17	-0.189976	0.625255	0.368864	0.813852	9.12344	47.7227	38.4753	7.63258	42.8508	31.3153	40.5573	41.1101	47.5086	43.4255	21.2252	10.7728	39.7674	32.869	14.5266	19.0786	9.30083	56.153	17.1568	7.1015	21.5574	25.5303	8.62517	26.8501	19.6495	2.18076	13.498	3.96941	19.9069	26.0766	3.91412	9.44235	37.0408	3.40739	14.5023	7.36737	18.6721	17.4263	9.75939	8.60888	43.8692	54.3327	37.0779	10.3429
ENSG00000052850	ALX4	-0.20214	0.915104	1.19517	NA	0.00166849	0	0.0176052	0.0101504	0.0122014	0.00247269	0	0.00823497	0	0.018787	0	0	0.0280165	0.0077819	0.00435238	0.0149499	0.00417601	0.0254526	0	0.00672063	0.00515114	0.0165364	0	0.0054491	0.00170905	0	0.00931944	0	0.00192699	0.00783508	0.00698852	0.00878728	0.0181394	0	0	0.00821995	0.0240912	0	0	0	0.00159982	0.013094	0	0
ENSG00000053108	FSTL4	-0.229232	0.856152	0.18415	0.953702	0.0640622	0.87685	2.27215	0.0595428	0.859014	0.493687	0.497087	0.400704	0.556583	0.722039	0.0844313	0.456555	0.648984	0.321828	0.0184461	0.231811	0	1.51834	0.423264	0.112847	0.297931	0.237913	0	0.151093	0.186083	0	0.229922	0.0104453	0.263651	0.245291	0.0912027	0	0.186759	0.0542737	0.10044	0.0285893	0.204254	0.196683	0	0	1.41587	1.18787	0.826869	0.155028
ENSG00000053254	FOXN3	0.307002	0.432781	-1.22376	0.257585	32.3705	68.385	44.1207	81.2555	45.0053	52.8953	50.5739	129.865	33.5319	72.1328	79.962	218.098	60.5596	90.8646	51.8111	60.879	91.3961	213.307	29.7184	45.324	88.0962	59.5026	69.9888	42.6746	108.107	68.0598	30.0413	61.7375	180.422	68.0476	69.8839	155.271	133.649	89.4939	73.4003	102.268	35.0289	129.471	28.7959	149.499	54.7009	78.5624	150.956	79.143
ENSG00000053328	METTL24	0.327275	0.860342	-1.7444	NA	0	0.0287226	0.0778053	0.0923042	0.0719429	0.0595921	0	0.0121845	0	0.011106	0	0	0	0	0.0345496	0	0	0.153076	0.0873693	0.340108	0.0230397	0.0522099	0	0.137479	0	0	0.00930309	0	0.0114026	0.011741	0.0483599	0	0.0214836	0.026106	0	0	0	0.0714145	0	0	0.144747	0.0520127	0.0403817	0.106262
ENSG00000053371	AKR7A2	-0.739011	0.349185	-0.491518	0.768891	9.41157	4.36433	33.1128	138.048	24.6722	4.61184	5.60931	59.6761	13.5957	15.2626	71.073	54.3304	17.7867	23.0091	17.9012	30.9833	16.5503	34.4472	4.60235	7.12036	9.75684	5.2488	27.6987	20.6133	51.9727	17.2834	44.168	189.466	45.0424	18.4933	10.6041	15.4382	77.6359	18.4811	16.6102	126.029	18.2068	27.7208	23.0596	62.9534	16.725	28.5346	17.5037	28.9269
ENSG00000053372	MRTO4	0.139115	0.814482	0.576206	0.672975	4.21575	6.40685	10.5725	13.3609	6.65066	3.17885	2.53285	9.07439	11.3733	6.35061	8.75374	4.56865	9.08585	6.2026	6.04608	14.3168	2.27727	11.1538	1.8382	2.00768	5.05675	2.15965	7.27813	8.03477	8.06723	2.87508	5.15702	9.12043	8.00539	7.79071	2.89794	2.68572	8.0766	3.04043	3.6045	8.16751	8.99728	7.20752	6.86959	2.63149	9.8689	11.2447	5.95129	8.8916
ENSG00000053438	NNAT	-0.262715	0.77658	0.0484705	0.983728	0.511753	1.64148	1.05498	6.32646	1.20697	1.47543	0.484612	1.30438	0.824356	1.79031	0	0.402171	1.82143	1.49784	0.0798258	0.519878	0.45258	6.21705	1.76936	0.328975	0.349998	0.621208	0.0508908	0.312719	1.16803	0.37696	0.249828	0.155159	1.54395	0.69308	0.22881	0.536971	1.67461	0.661241	0.776669	0.404175	0.511333	0.974227	0.27243	0.0852114	2.29531	2.80016	0.327893	0.77136
ENSG00000053501	USE1	0.0632439	0.92258	-1.19921	0.299179	9.95416	15.0096	26.728	58.1756	19.2949	14.9122	22.5573	25.403	30.4059	11.8031	22.2872	25.9837	29.9043	25.0095	23.9304	39.6793	20.1427	24.0811	9.82542	12.1844	21.3523	7.86818	34.1394	24.4107	22.8815	28.3624	14.7729	45.3914	21.4222	29.5657	16.1165	37.4004	22.1766	24.2318	20.1851	59.1506	12.6672	25.8946	38.1747	31.3633	22.1506	24.8005	24.8126	38.8266
ENSG00000053524	MCF2L2	-0.428249	0.489499	0.0815993	0.959816	0.239518	0.827338	0.992935	0.293689	1.0913	1.58743	0.762936	0.477927	0.728009	1.23216	0.140678	0.2947	1.29037	1.33855	0.218633	0.450799	0.361026	1.68545	0.593229	0.518314	0.621024	0.35359	0.423682	0.538249	0.469511	0.0803447	0.412603	0.0772278	0.576724	0.820803	0.207783	0.379681	0.488316	0.171567	0.256589	0.120115	0.670115	0.265289	0.31441	0.0806058	0.870366	1.20415	1.71767	0.20631
ENSG00000053702	NRIP2	0.211842	0.608114	0.193979	0.886283	0.675431	3.16425	1.42255	0.821606	3.4868	0.761825	1.10116	1.5245	0.999867	1.58851	0.194307	1.20461	3.22836	0.995397	0.41338	1.52125	0.320198	3.84958	0.7936	0.337909	0.716342	0.766466	0.481465	1.19807	2.10306	0.495077	1.01272	0.447214	1.93962	1.26654	0.81531	0.518036	1.76515	0.433602	0.705347	0.360993	1.45064	0.359307	0.698656	0.168879	2.44377	3.59635	0.997811	0.672573
ENSG00000053747	LAMA3	-4.52719	1.17868e-08	2.68711	NA	0.00731199	0.0486217	0.0976598	0.239395	0.245208	0.237896	0.233875	0.170623	0.0021459	0.0770056	0.0455039	0.0838851	0.344649	0.0305339	0.354264	1.06372	0.257802	3.76183	0.0848715	0	0.120088	0.0145854	0.121941	0.00464435	0.103141	0.010244	0.0678346	0.209026	0.0924021	0.18937	0.000672548	0.293433	0.14165	0.10683	0.031388	0.0157788	0.0305778	1.9051	0.00261089	0.0243997	0.616428	0.125353	0.352218	0
ENSG00000053770	AP5M1	0.315197	0.509631	-0.0488409	0.986769	4.49955	24.2838	14.2822	3.0063	33.5398	12.9877	22.4472	15.2841	29.0805	15.3729	8.69565	5.15228	19.6446	19.5823	4.15775	4.29567	2.9605	24.6142	8.62976	2.80775	9.31339	19.206	4.16854	17.4614	12.3487	3.19762	6.73088	2.58928	12.1058	11.9523	5.21378	5.15235	12.249	3.25858	2.85228	1.28653	12.6854	6.37761	3.78454	3.95418	19.4168	15.4876	13.4001	4.70993
ENSG00000053900	ANAPC4	-0.167644	0.754382	1.49592	0.11246	3.80641	11.6699	16.7195	4.12314	16.7869	4.9175	6.0004	13.4688	10.1556	6.23395	5.34189	2.82838	24.6688	5.10871	2.02339	6.33233	1.75952	13.022	3.90005	0.822927	3.51875	3.71188	3.3283	7.61039	7.78235	0.782982	5.78773	1.40718	5.90427	7.62368	1.08413	1.6223	6.7688	0.713149	2.99425	1.91601	8.67089	5.14079	2.21012	1.27532	11.5423	10.1781	8.45261	2.24779
ENSG00000053918	KCNQ1	-1.32208	0.156133	2.35016	0.302	0.0369237	8.73768	5.93988	7.62675	6.5374	1.17802	0.659346	8.21924	0.0637931	1.86457	12.4583	17.9205	2.96613	2.34636	0.770125	0.167062	0.144284	3.26328	1.28058	3.28212	1.42563	0.40979	0.509721	6.08779	3.51504	6.65784	11.7141	4.96836	12.1499	1.59069	0.0975901	0.173469	3.35806	5.01954	4.26561	8.68377	6.21522	0.519226	0.184015	5.25121	3.94973	2.27934	0.386107	0.204693
ENSG00000054116	TRAPPC3	0.179376	0.675237	-0.436737	0.731728	5.62153	12.8058	19.5945	26.5628	23.013	9.69949	11.0682	21.2351	14.727	10.5832	24.9115	12.4186	18.1109	16.4395	9.8812	28.3663	7.69461	22.0379	4.95426	8.08912	6.55699	7.77286	12.1372	17.8302	17.6587	11.2711	10.7538	17.3266	12.6648	16.2596	12.7929	5.94261	22.0961	10.9314	9.49183	20.2817	13.2385	11.8238	10.3997	2.67419	16.4668	14.9991	10.0837	18.3701
ENSG00000054118	THRAP3	-0.0646318	0.869113	0.188429	0.892836	4.24391	21.6	15.0149	8.73401	31.4231	22.2485	12.5962	8.19596	9.76278	19.3358	11.1044	10.9973	14.4736	12.0529	6.96732	11.8981	4.77558	22.7159	6.48162	10.2376	10.8404	8.98712	9.26374	21.13	14.426	7.44948	17.2823	11.1033	19.3073	7.9175	8.38472	11.4582	17.3262	4.92264	5.32555	6.94966	16.183	9.38668	5.79836	9.10399	25.239	10.0579	9.87363	7.91019
ENSG00000054148	PHPT1	0.409097	0.595758	-1.25128	0.381615	32.9223	15.2492	59.2162	163.048	34.6279	6.09124	12.2282	64.8717	36.9026	27.6021	68.6041	111.777	38.2241	61.9258	57.3981	74.7788	49.6204	48.4079	16.4588	29.5486	30.6805	14.5494	67.9319	42.2716	39.6696	47.353	54.3998	192.726	72.7229	48.4351	35.7398	37.7369	59.5671	60.5377	44.5289	121.934	36.1694	48.6939	88.8834	57.9714	40.3903	52.8191	42.5786	101.312
ENSG00000054179	ENTPD2	-1.95397	0.250584	2.48819	NA	0.00968326	0.243216	0.0170325	0.0616995	0.0500168	0.0111686	0.134122	0.0625219	0	0.066361	0.0147305	0.183543	0.0421826	0.0784122	0.883882	0	0.043601	0.0191365	0.0660734	0.0820223	0.0210062	0	0.0959416	0.026199	0.015367	0	0.0139733	0.0122591	0.0406017	0.0643733	0	0.54853	0.0238366	0	0	0	0.04605	0.194422	0.108868	0.127743	0.00682631	0.0277138	0.0765096	0
ENSG00000054219	LY75	-0.72165	0.231037	1.15465	0.369529	2.47021	6.45124	12.0955	4.38732	11.7026	3.06821	3.42348	15.7885	0.678636	2.94115	12.9598	2.63644	6.09953	1.18597	7.80412	13.7087	3.3693	6.97951	1.82407	0.658268	4.15477	2.28349	9.46933	12.5788	8.2463	1.02988	11.4899	2.66946	9.46758	12.7896	1.12802	0.793965	13.8892	1.25348	3.02275	4.46688	6.67735	14.5627	1.3016	0.575727	9.70771	4.86415	9.13954	4.67872
ENSG00000054267	ARID4B	0.0211854	0.981636	-0.499453	0.81779	7.7627	57.908	17.3764	5.24718	25.9236	35.1879	30.0541	26.7642	83.9528	55.8374	7.45105	8.70362	26.518	44.1554	10.5146	6.80814	7.79469	54.8188	19.5888	4.70659	18.7186	34.1299	14.9688	25.6791	16.9833	4.07301	11.0366	3.52468	45.9819	24.0185	5.42558	12.587	22.6988	2.84301	8.58311	4.93534	15.615	16.343	4.49825	22.9545	36.2161	45.5932	29.8551	12.8392
ENSG00000054277	OPN3	-0.984012	0.169323	0.751243	0.660773	3.54927	5.2043	8.10397	32.2374	16.6218	3.58777	1.15394	20.7911	1.17783	6.50681	34.1765	16.8195	2.72166	3.98517	9.0346	10.2591	2.62594	13.4987	0.976762	1.70312	1.4537	1.71537	5.75004	7.17935	6.87002	3.33723	7.61266	23.7444	15.78	5.57317	0.764113	0.82552	13.0238	4.30019	4.48184	21.9167	6.12063	2.17335	4.22664	9.0021	2.26281	3.55873	2.22689	5.27993
ENSG00000054282	SDCCAG8	-0.29905	0.554689	0.836861	0.568481	7.4246	4.42997	17.1499	19.0273	10.4516	6.57149	6.47296	18.1256	11.8032	4.48995	19.0903	7.62612	25.5576	9.23476	18.2624	22.7171	6.90577	15.3459	3.83172	4.83802	10.6019	5.23532	22.8921	16.389	10.5176	3.75116	13.734	7.63111	15.7325	35.789	3.81803	5.40154	11.6635	6.93929	11.9014	7.08447	9.33446	14.6572	9.20914	7.30729	11.7654	9.48235	24.2902	6.54187
ENSG00000054356	PTPRN	-2.26844	0.0405247	0.424884	NA	0.0211717	0.218139	0.0715937	0.169177	0.0827786	1.53603	0.156199	0.0831739	3.21252	0.304741	0.0697975	0.463186	0.0557529	0.934111	0.0638411	0.0351589	0.0149323	0.415933	0.0589563	0.653903	0	0.0422036	0	0.168567	0.0185806	0.00154632	0.00597833	0.161676	0.0021834	0.0290084	0.00621594	0.0561544	0.0919462	0.0117468	0.299597	0.152585	0.0642836	0	0.00212098	0.0979607	0.215246	0.0771857	0.0929202	0.00288563
ENSG00000054392	HHAT	0.922971	0.0523486	-0.590142	0.729772	0.219728	0.162527	0.940631	0.363897	0.582327	0.0554387	0.161329	0.602847	0.71107	0.211415	0.496878	0.226938	2.65547	0.201388	0.402093	0.411388	0.165612	1.53071	0.174205	0.117269	0.148641	0.285219	0.0818957	0.28188	0.383017	0.196422	0.270633	0.109944	0.600207	0.411243	0.279872	0.110417	0.421927	0.0518059	0.150958	0.319657	0.226218	0.329563	0.279881	0.108195	0.8445	1.04076	0.415397	0.882884
ENSG00000054523	KIF1B	-0.209163	0.724458	0.898685	0.295552	0.823939	9.90564	4.98127	0.601635	6.01719	4.19425	2.07021	3.7685	1.71304	6.87308	2.16085	9.01248	2.08925	4.81969	1.56458	2.34139	2.03011	4.25526	7.91953	1.22619	2.78579	2.22558	1.33714	1.98822	2.94731	0.646917	5.60079	0.862043	3.55915	0.539058	1.21883	3.46995	4.27655	1.23775	2.81767	1.0689	6.98362	3.98439	2.48148	3.96663	5.51365	1.53607	4.83121	1.23006
ENSG00000054598	FOXC1	-3.26272	0.0155801	-1.30724	0.688676	0.269333	0.0790392	53.4337	0.188384	33.495	0.310099	0.858886	0.138252	0.0895965	0.424309	0.083124	0.174214	73.3205	0.882981	0.124075	0.015207	0.0680166	0.308058	4.45702	1.54725	0.30485	1.1055	0	0.507472	0.010446	0.160404	62.2715	0	0.0117638	1.41339	0.0337836	0.479061	0.0193804	0.142018	0.203554	0.00313494	0.898111	1.09776	59.5533	0.109261	18.9929	0.643203	0.0379619	7.15215
ENSG00000054611	TBC1D22A	-0.0765663	0.903991	0.150171	0.931809	4.3949	8.00723	12.6115	12.4649	7.57058	4.10472	2.90585	13.3587	10.1494	4.41027	10.9434	8.12357	9.15731	9.47465	5.70639	12.0302	3.2671	14.1435	2.23183	3.37975	6.60985	3.73093	8.23687	9.36932	8.90396	6.57179	9.32527	12.9363	6.92166	11.6593	3.84855	3.19343	11.4449	6.09147	9.10166	16.7085	8.58038	13.1723	5.34365	3.57574	10.922	7.38788	6.61257	9.70297
ENSG00000054654	SYNE2	-1.8218	0.000729127	-0.202493	0.856607	0.74049	9.16608	2.56309	1.07026	2.50733	4.7385	3.0181	5.7761	1.55096	9.00846	0.715374	1.38931	3.92831	3.95645	1.59213	1.19554	1.09128	10.1748	3.15036	1.88771	1.08586	1.11931	0.816465	2.33411	2.29062	0.78628	2.06706	0.226906	2.72213	5.499	0.543893	1.93269	3.4048	0.384896	0.959611	1.38099	1.3261	1.1234	2.93788	0.544541	8.73421	4.15013	3.30293	1.35127
ENSG00000054690	PLEKHH1	-0.20837	0.831943	0.70941	0.679794	0.310108	0.641952	0.345926	0.959612	0.320101	0.436476	0.260379	0.640155	0.284512	1.27452	0.2622	0.229429	0.48294	0.432476	0.0311516	0.150477	0.122819	1.85873	0.113428	0.368539	0.152193	0.167352	0.043321	0.139165	0.324609	0.261255	0.180603	0.407893	0.644751	0.0952683	0.163036	0.0694471	0.4548	0.123646	0.191664	0.184083	0.525481	0.0814409	0.088643	0.0444534	0.238007	0.569622	0.268909	0.127023
ENSG00000054793	ATP9A	-1.72503	0.115125	0.112006	0.977631	0.173593	0.21366	0.398052	0.0233884	0.184839	0.0950656	0.192673	0.166482	1.56836	0.387919	0.02649	0.0616979	0.192415	0.719965	0.147117	0.423778	0.14308	0.578445	0.224617	0.0506701	0.0475008	0.155385	0.0869425	0.0774627	0.0472615	0.00104823	0.120566	0	0.0384908	0.0591993	0.0152453	0.201287	0.513367	0.0208231	0.0126792	0.0143347	0.271468	0.484684	0.365608	0.0280868	1.09664	1.76877	0.453921	0.118433
ENSG00000054796	SPO11	-0.865794	NA	NA	NA	0	0	0	0	0	0	0	0	0	0.0109437	0	0	0	0	0	0	0	0	0	0	0	0	0	0	0	0	0	0	0	0	0	0	0	0	0	0	0	0	0	0	0	0	0	0
ENSG00000054803	CBLN4	1.50963	NA	2.87288	NA	0	0	0	0	0	0	0	0	0	0	0	0	0	0.0050824	0	0	0	0	0	0	0.00505244	0	0	0	0	0	0	0	0	0	0	0	0	0	0	0	0.00787044	0	0	0	0	0.00428029	0	0
ENSG00000054938	CHRDL2	-1.58302	0.239417	-2.96146	NA	0.00612852	0.107375	0.15036	0.490889	0.0970232	0.00906812	0.554725	0.221397	0.325766	0.0281419	0	1.34464	0	0.435236	0.200973	0.241809	0.19088	0.677375	0	0	0	0.0397278	0	0.0146172	0.0613591	0	0.131916	1.4202	0.275135	0.0711314	0.0795148	1.14356	0.221218	0.142859	0	0.0297923	0.0107764	0	0	0.0933632	0.0943322	0.151958	0.157106	0
ENSG00000054965	FAM168A	0.134033	0.719598	-0.593751	0.606808	2.29861	4.16513	9.40707	8.09365	13.2881	6.18877	9.74954	5.16567	3.27897	6.96616	3.64664	6.42298	9.61431	6.24856	3.47011	9.39978	3.29285	14.6567	1.92792	4.12563	5.82486	6.256	11.3038	5.88911	2.94574	6.15162	4.93638	11.0649	6.32772	4.93293	6.65116	10.8488	5.61346	4.39117	4.20465	7.10203	4.56307	4.37217	5.62712	4.96232	7.28299	5.89334	3.64201	7.24659
ENSG00000054967	RELT	-0.486134	0.354907	0.719211	0.509041	12.4962	96.2941	27.5321	18.0243	63.1584	47.6797	44.9464	36.197	25.2561	50.6086	7.01949	84.4821	13.1158	28.7871	3.62292	8.5196	6.92351	19.9549	38.2622	30.5689	18.1694	8.73924	7.21204	39.6758	42.1255	15.4124	22.5354	18.7088	103.804	15.3035	7.1953	16.6719	21.8436	11.1793	14.553	15.0306	27.2807	6.00624	3.9476	47.0144	46.5101	67.2289	36.6271	5.01761
ENSG00000054983	GALC	1.27461	3.26682e-05	0.221228	0.881339	5.04183	17.4562	16.2825	7.2359	21.2231	13.2568	7.22854	23.231	12.5406	21.3331	14.2928	15.9743	8.2468	13.6628	11.4871	9.17336	8.31166	28.3186	8.75741	4.88224	4.15933	21.4458	8.63698	10.668	9.93983	2.99625	10.0104	4.68684	16.709	13.2819	8.25001	6.00429	38.3986	5.48679	8.56263	4.38922	21.4557	8.3021	4.40238	7.17271	13.6968	23.5116	21.3922	17.6218
ENSG00000055044	NOP58	0.246946	0.614512	0.124137	0.964003	34.3269	197.616	79.4966	27.7636	66.6154	60.2873	59.8202	145.673	403.314	110.786	31.4697	36.2771	117.737	127.747	20.8696	40.0007	25.5737	149.201	43.8307	24.8155	36.3074	86.3111	35.4521	57.5759	73.6028	7.86816	41.7186	7.20069	264.081	94.5106	21.236	28.3919	81.5785	16.6211	29.9345	10.0592	77.5457	73.3802	39.6634	26.4313	123.01	136.974	119.031	26.2599
ENSG00000055070	SZRD1	0.524803	0.137771	-1.66288	0.111151	11.4127	39.2022	25.4635	44.9874	44.1465	38.431	35.3223	38.0193	27.3001	45.3569	22.6829	56.9121	34.2437	38.7054	15.6873	37.6575	29.0417	60.2119	12.0874	36.8181	29.2567	37.3638	33.1538	25.9311	27.9852	42.8468	20.3716	44.937	63.2	40.2603	54.3571	52.3209	55.0546	25.2843	29.621	44.589	19.2473	32.9071	23.9409	61.3419	30.1249	46.2715	40.6102	36.7437
ENSG00000055118	KCNH2	2.54707	0.013083	1.94943	0.410007	3.9317	0.611431	7.90792	1.52563	9.15292	0.659772	0.183039	2.12524	8.52743	44.6469	0.48075	2.4791	0.207763	5.85225	0.604771	0.114921	1.27992	11.7506	3.18663	9.74246	0.409807	2.91193	0.0280663	6.82026	0.133401	0.152055	0.416785	0.88625	0.45026	1.06683	0.308044	0.237888	25.2914	0.394432	0.765421	0.837753	74.1057	0.976661	0.99203	1.45162	29.4688	59.2014	0.204957	7.93339
ENSG00000055130	CUL1	0.0722991	0.919997	0.281922	0.772985	4.07541	14.5131	10.0237	0.924811	10.6199	10.6982	2.09473	9.01184	5.25127	12.5218	9.42875	5.12497	9.56148	6.79181	2.79752	12.1041	3.19702	13.9319	3.17045	2.21567	5.95222	5.93408	4.15595	6.64437	3.44184	4.30331	6.62656	0.308016	2.99671	14.3077	3.81216	5.66085	3.9921	3.18512	6.72679	0.70755	9.96512	7.03682	2.83188	0.347392	12.7014	9.41189	3.69972	6.50817
ENSG00000055147	FAM114A2	0.0333222	0.969519	1.82107	0.120105	0.960308	4.88289	6.61199	1.07063	8.70793	1.34572	2.71464	3.79681	4.69047	4.24996	3.33254	1.49105	14.721	4.39814	1.49375	2.18716	1.19049	8.51789	1.64267	2.06349	0.566692	1.06076	0.790606	3.52735	1.17603	0.0500842	2.56003	1.62631	1.44788	2.97758	1.11898	0.537703	4.20995	0.414997	0.867004	0.98394	6.59138	2.02428	1.24184	0.17606	7.59816	6.54616	2.82505	1.81906
ENSG00000055163	CYFIP2	1.12953	0.0355437	-1.73198	0.0546734	18.9375	85.0338	23.7127	9.31186	29.3471	17.1366	75.1041	47.1972	19.9041	79.9929	16.2968	20.5544	33.7754	34.5106	17.3862	26.6972	16.0845	86.5527	20.2143	11.7553	13.7545	38.2853	9.4815	7.88152	3.48278	8.89749	6.11909	5.97539	19.6492	40.5057	31.0942	4.3097	20.7319	7.27899	4.47151	2.90401	20.2952	19.5793	11.8737	12.646	36.659	68.8563	32.9655	48.5121
ENSG00000055208	TAB2	0.0309924	0.967958	-0.715752	0.667481	8.34657	64.7401	16.3959	7.18052	44.4952	56.0688	35.8692	23.4667	80.9598	59.8932	8.43434	27.5619	39.7987	62.9101	18.1818	15.8507	9.6376	83.6105	14.3861	17.2178	20.7737	48.2907	14.6733	30.1733	23.0118	9.23645	17.5046	5.12524	37.0237	41.1426	11.0391	16.3693	41.6952	8.54034	11.9515	4.39617	21.858	23.4948	3.39112	6.18784	35.1718	36.0721	35.0317	8.23906
ENSG00000055211	GINM1	-0.186384	0.692898	-0.912847	0.417069	5.20963	32.5349	18.5454	4.19432	38.7923	37.0674	33.1683	25.5759	37.5341	31.0745	19.214	12.3093	23.3835	26.0824	10.7815	10.0439	13.6956	30.4086	14.0476	8.463	14.2341	14.5254	11.9038	28.8017	14.9777	11.6602	8.92222	4.73416	15.9101	15.8084	16.0824	18.6598	22.0643	9.64057	7.96033	3.65236	9.64968	32.5868	3.31929	4.74701	37.0749	35.8912	42.1064	7.45755
ENSG00000055332	EIF2AK2	-0.294455	0.632645	-0.511665	0.737044	2.24077	19.7467	8.27196	3.9117	26.1952	12.2751	10.4014	11.4623	18.194	25.1255	5.90671	3.705	10.9279	12.926	4.11358	7.4459	4.70458	35.3871	18.4618	7.07855	6.56264	13.1957	5.50839	13.3457	9.54768	2.95127	6.28318	3.1412	16.9958	7.20533	4.32451	5.03394	15.1265	2.2965	3.28429	1.35484	9.70467	15.1081	3.31239	2.07697	22.0426	28.9054	9.76976	7.3233
ENSG00000055483	USP36	0.334684	0.550357	-1.78093	0.171861	13.3838	74.0312	19.7657	10.9592	39.8953	33.3926	22.1914	38.1836	120.964	34.6421	9.77196	29.7745	23.3553	27.0711	9.81309	21.4609	32.9596	35.8938	22.3086	9.24368	25.7587	15.4416	11.3112	19.518	18.8186	17.3593	12.0413	14.5803	42.5446	35.2067	33.253	64.9318	27.5458	10.1494	20.8906	10.2036	13.3436	15.3195	13.2479	30.6677	75.5725	47.2818	67.6704	13.2755
ENSG00000055609	KMT2C	-0.340333	0.602948	-0.486287	0.807053	4.93507	32.8523	14.1686	3.40946	43.4375	50.6377	29.2574	14.8064	28.321	33.9106	2.04344	10.9898	18.3311	19.0039	1.79861	5.83289	3.41931	26.264	14.4638	6.75147	17.2004	20.0165	5.83964	19.287	14.79	1.93262	8.8738	2.66663	12.9907	8.76131	3.13689	6.54496	15.8538	2.91686	4.30796	2.57244	14.3224	2.76648	1.37204	5.0387	29.0074	37.4365	6.43931	3.90824
ENSG00000055732	MCOLN3	-0.286021	0.719598	0.0110175	0.996956	0.149634	0.56127	0.568285	0.305043	0.426294	0.560073	0.226364	0.27645	0.186475	0.666087	0.0319366	0.262763	0.670295	0.468593	0.113533	0.311794	0.230626	6.60099	0.582721	0.267495	0.37189	0.315265	0.190564	0.256032	0.298642	0.0958029	0.349716	0.0273068	0.389418	0.154113	0.155883	0.320309	0.350867	0.181773	0.170573	0.0587788	0.400496	0.123416	0.297066	0.110191	0.522823	0.919037	0.382326	0.248077
ENSG00000055813	CCDC85A	-4.46716	0.0829235	-3.22	NA	0	0.00237198	0	0.00371475	0	0	0	0	0.00535023	0.0110129	0	0	0.217055	0.00380237	0.00851022	0	0.0102053	0.395405	0	0	0	0.0210057	0	0	0.00752259	0	0.0227908	0.0140597	0.00282426	0.0114973	0	0	0.0372226	0	0	0.00903211	0	0.00391594	0.236015	0	0	0.00320057	0	0
ENSG00000055917	PUM2	0.0802945	0.910211	0.0170818	0.996738	4.32609	31.5653	18.097	3.59569	39.8946	33.5525	34.223	16.4699	26.6629	24.0387	4.0089	7.53083	22.3554	18.8434	4.40954	11.6172	4.27972	33.3603	10.5042	6.33524	13.8976	28.5828	7.29711	23.2287	14.8178	3.30773	8.78723	2.41654	9.45308	16.228	5.0366	8.13768	15.5579	1.95129	4.55833	1.94358	15.6398	8.24627	2.82617	2.98564	27.2347	25.5678	15.7864	4.58482
ENSG00000055950	MRPL43	0.380027	0.548416	-1.14465	0.3704	7.28259	16.1162	29.3864	97.5947	22.5261	9.07063	8.6965	26.8102	18.1653	13.4453	30.8825	27.7685	23.512	15.2422	28.3027	48.5987	14.3732	34.0977	6.69879	12.1754	14.5147	8.98671	38.3809	17.958	16.866	26.1955	16.8964	66.9195	16.925	22.5844	28.6728	16.6872	25.2781	26.8316	28.8491	56.7779	13.4768	26.7043	40.3853	8.39374	21.7841	33.7374	20.6811	55.8539
ENSG00000055955	ITIH4	-0.00924826	0.991083	0.471723	0.588274	2.20095	8.68612	12.1534	5.36858	3.37511	0.818428	2.96793	5.7442	2.86092	3.59903	0.498829	3.31269	9.12173	3.25113	0.838173	4.86324	1.3625	15.8838	5.09283	3.88012	3.15709	2.1796	1.38321	3.77578	6.26339	1.54948	7.91928	1.69588	7.18509	2.90194	1.37416	1.6088	3.19644	1.73781	1.84321	2.76445	5.47315	0.496464	8.93985	5.15212	7.51419	5.77891	5.00809	2.71156
ENSG00000055957	ITIH1	-0.376984	0.634389	0.546184	0.84007	0.380091	0.466525	0.615353	0.164742	0.336064	0.710581	0.379062	0.22201	0.093648	0.811245	0.671677	0.400108	0.615154	0.22561	0.257233	0.489156	0.115709	0.644502	0.226706	0.275755	0.305206	0.181559	0.167525	0.207852	0.503165	0.164823	0.240244	0.727679	1.22439	0.134161	0.380367	0.062183	0.368692	0.186814	0.164653	0.368634	0.416465	0.0149152	0.25595	0.561633	0.444864	0.822445	0.205212	0.226996
ENSG00000056050	HPF1	-0.197423	0.787169	1.78793	0.266258	2.33594	1.20149	7.26465	3.81954	5.14339	1.06382	0.992532	3.93819	5.87488	3.83699	8.44037	1.53405	6.20438	5.91566	4.11551	3.36862	0.807184	4.93431	0.84843	0.974713	2.48476	0.630542	1.27494	4.65873	3.5985	0.679894	6.65684	3.19413	2.30024	2.69144	0.354585	0.173066	5.69659	0.864209	2.66065	2.21054	7.86182	2.97289	2.05925	0.581422	4.6815	4.01846	1.28745	2.89677
ENSG00000056097	ZFR	-0.291277	0.552839	-0.326355	0.850286	10.8677	51.2849	31.4798	34.2348	60.8524	54.6044	58.2329	113.226	52.5476	63.6208	41.3338	53.0049	39.9254	49.407	16.9696	25.0523	19.1066	55.0277	19.6622	23.3427	44.4323	46.1729	26.6052	44.7554	81.5109	9.42757	23.34	29.0119	161.46	39.2416	18.7808	32.8366	96.9061	10.1461	22.384	6.64317	24.1896	29.3055	8.28077	42.3718	40.2299	51.1963	35.1533	12.4082
ENSG00000056277	ZNF280C	0.00997802	0.986747	-0.476052	0.772985	0.814219	3.34597	2.70597	0.75741	3.76739	2.5624	3.40161	2.46503	5.59675	2.68998	1.18743	0.804429	4.77767	3.54658	1.18513	1.90931	0.793751	5.32198	1.35487	0.330032	1.89569	3.67626	0.98879	2.60545	3.60328	0.352536	1.2819	0.811561	2.77434	2.57329	0.852054	1.64869	2.09304	0.554905	1.41085	0.848463	1.302	2.40526	0.558955	0.361763	3.97503	4.31758	1.94724	1.08033
ENSG00000056291	NPFFR2	-0.344166	0.790905	1.68588	NA	0.0223786	0.0216146	0.0491317	0.0210989	0.0244875	0.0581705	0.0273306	0.0136698	0.0102209	0.0441516	0	0.0108951	0.0401194	0.0438237	0.00481141	0.0219657	0.00950056	0.0431426	0.0250946	0.00570286	0.0171359	0.0113853	0.00552253	0.0183856	0.0404422	0.0362767	0.0107102	0.00908401	0.0321465	0.0327312	0.00775163	0.00416206	0.0121037	0.0149097	0	0	0.0667034	0.00450292	0	0.00531349	0.0328859	0.0603648	0.0377953	0.0169288
ENSG00000056487	PHF21B	-3.40811	0.0879168	NA	NA	0	0.0108933	0.00740192	0	0.00410433	0	0	0.00346442	0.0254156	0.115354	0	0	0.0101033	0.0130978	0	0	0	0.00704956	0	0	0	0	0	0.00688014	0.00576084	0	0.015432	0	0	0	0	0	0.0266341	0	0	0	0	0.00224842	0	0	0	0	0	0
ENSG00000056558	TRAF1	-0.607249	0.160115	-0.153268	0.946973	0.426624	8.78422	2.05709	0.6651	0.949668	1.56561	4.28112	5.22161	1.51641	2.32689	1.26206	1.16047	2.33903	1.41027	0.418778	0.64391	0.691271	4.23703	0.511315	2.73826	0.675692	0.516155	0.670554	0.731279	3.3763	0.564498	1.25224	1.3921	1.9012	2.56784	0.357166	0.534637	3.007	0.267724	1.0951	1.90693	1.0024	0.583545	0.478286	1.05572	6.60633	1.21308	2.0869	0.450117
ENSG00000056586	RC3H2	0.345749	0.439911	-1.19573	0.323138	6.80347	47.8062	16.0779	3.55418	41.2256	38.2443	46.2999	23.7675	43.741	33.4483	5.77811	36.4393	19.599	36.429	5.0021	10.0129	24.1223	50.0695	13.9032	11.2538	29.5639	34.1194	12.7518	27.2193	33.8118	23.3844	9.04857	3.76103	29.4095	25.3162	34.8674	44.8555	22.5683	21.095	14.521	2.16603	12.7699	23.0982	7.09507	5.22965	28.014	32.4872	46.7554	10.6131
ENSG00000056736	IL17RB	-0.656726	0.387756	0.808227	0.610362	0.126635	0.182135	0.352675	0.215009	0.718975	0.44493	0.232468	0.471602	0.268263	0.239925	0.365027	0.113127	0.548012	0.236874	0.659127	0.74359	0.523312	4.87941	0.0196322	0.0153716	0.11397	0.110685	0.177626	0.195024	0.242325	0.0207732	0.280165	0.176226	0.298948	0.673894	0.0212793	0.0993598	0.649353	0.0846571	0	0.0561654	0.287213	0.187182	1.03166	0.048472	0.337829	0.322449	0.55141	0.271933
ENSG00000056972	TRAF3IP2	-0.922816	0.0351873	-1.02822	0.434599	2.24092	19.1813	13.7387	2.76961	32.2795	22.8417	29.0817	11.997	15.3124	21.2386	5.03465	17.4347	13.9182	10.709	14.0273	28.9652	12.4087	11.5926	6.69991	18.5883	15.1432	3.80889	17.8206	21.3741	6.54461	19.6335	9.30969	12.0287	5.65381	20.6892	9.01071	26.2506	9.63049	10.1432	8.91113	2.26918	5.39468	41.1959	9.27933	4.21179	16.8308	18.8882	37.7114	7.89204
ENSG00000056998	GYG2	-1.14955	0.314923	-1.29666	0.302368	0.0484898	0.125771	1.06221	0.498656	0.30208	0.102315	0.0271578	0.276537	0.273954	0.159206	0.512162	0.860983	2.03338	0.234739	0.134401	0.016563	0.244947	4.45087	0.156683	0.208242	0.0558905	0.118528	0.0081375	0.264984	0.0938257	0.0199224	2.43641	0.0437713	0.0577544	0.173035	0.0838906	0	0.349943	0.0220581	0.0547122	0.112534	0.0452613	0.240192	1.3999	0.0199791	0.09759	0.193744	0.28793	0.255129
ENSG00000057019	DCBLD2	-1.08684	0.0792263	0.638886	0.737398	1.01638	2.96603	2.85195	0.308405	1.68258	2.03161	1.36043	1.52148	1.58799	2.31452	0.411557	1.50288	10.617	6.8263	0.916164	1.7461	0.781194	6.12809	2.33609	0.789828	0.64401	0.570165	0.905464	0.655651	1.20264	0.382873	1.13117	0.0864517	1.29951	0.889299	0.490524	0.35896	2.24782	0.48335	0.442914	0.25387	1.39788	0.688556	2.12303	0.145728	1.54402	1.95049	2.71591	0.518432
ENSG00000057149	SERPINB3	-2.09104	NA	NA	NA	0	0	0	0	0	0	0	0	0	0	0	0	0	0	0	0	0	0	0	0	0	0	0	0	0	0	0	0	0	0	0	0	0	0	0	0	0	0	0	0	0	0	0	0
ENSG00000057252	SOAT1	-0.363811	0.49351	0.452043	0.775679	2.32438	18.9991	5.07126	3.08146	16.8479	14.2316	6.32343	11.2736	1.70346	12.4093	7.56025	11.5273	4.62291	3.49983	1.79563	3.17681	2.64832	6.5946	3.72758	7.38578	10.5161	5.29558	2.93954	11.4046	6.37197	1.49574	9.50819	4.66312	15.4892	4.87308	1.80431	6.32565	6.40549	2.25983	3.50068	2.68078	7.87282	3.04664	0.66252	1.78159	6.00464	8.93863	7.25285	1.39301
ENSG00000057294	PKP2	-2.64673	0.00301946	0.783638	0.461368	0.104609	0.50259	0.729032	2.2135	0.248113	0.241063	0.246272	3.13862	0.190585	0.5444	0.494878	0.186752	0.77429	8.91279	0.231726	0.108997	0.0933809	8.61571	0.329704	0.171825	0.168329	0.236935	3.21457	0.173323	4.94135	0.0126265	12.4146	2.65343	0.844751	0.26046	0.132668	0.136962	1.57238	0.0628297	0.147712	1.94103	0.274237	0.0541753	0.437773	0.0860907	0.326219	0.615395	0.309883	0.248772
ENSG00000057468	MSH4	-0.0950096	0.957039	1.77666	0.287214	0.00601953	0.598932	0.18527	0.130292	0.026417	0.00895403	0	0.0594677	0.059304	0.00339105	0.00655678	0.0178614	0.18788	0.0327885	0	0.0389686	0	0.180444	0.0116467	0	0.00232778	0.0577199	0.0204417	0.0221453	0.0123642	0	0.0533821	0	0.0521816	0.0283486	0.0126212	0.00453382	0.0294757	0	0.0322859	0	0.126929	0.0313614	0	0	0.0637371	0.0552184	0.0530886	0.0276139
ENSG00000057593	F7	-4.01633	0.0639627	NA	NA	0.00416232	0.0121289	0.0151588	0.00631532	0	0	0	0.00514357	0	0	0	0	0.0250023	0	0.0290496	0	0.0975109	0.0731529	0	0	0.0128994	0	0	0	0	0	0.0038947	0	0.00481413	0.0714823	0	0.0895305	0	0	0	0	0	0.0701485	0.427639	0	0.0365503	0	0.0403094	0
ENSG00000057608	GDI2	-0.499327	0.232374	1.204	0.318558	49.4946	31.7065	103.332	35.3222	116.684	80.6403	65.3201	111.968	110.094	66.6693	139.923	31.9188	137.75	119.103	92.0792	85.6153	18.2114	88.1183	30.8141	23.4992	63.2839	33.7698	66.0255	122.208	120.057	16.4515	43.0085	15.2165	57.1352	144.573	18.3383	24.6624	76.8621	25.902	46.5373	23.6443	78.8426	172.716	25.684	28.2703	67.1349	103.867	115.096	41.3681
ENSG00000057657	PRDM1	-0.431316	0.610324	-2.11002	0.00831908	2.83204	16.2296	2.2424	0.317942	10.503	12.3569	7.36531	24.4257	0.832161	14.0683	20.2669	3.44014	4.49025	4.4299	3.31369	1.1011	3.34298	14.8189	1.38098	1.10804	2.29469	3.24675	0.660041	2.14818	4.13511	1.29045	0.960833	1.32856	10.7179	7.90512	4.21051	5.74725	6.19347	5.78227	7.61183	2.80285	1.49165	2.575	0.831144	1.98188	9.82448	5.74107	1.78327	5.57916
ENSG00000057663	ATG5	-0.0775328	0.887047	-0.0191582	0.994588	2.39805	18.7294	11.2244	2.9349	15.0793	11.1837	11.3852	16.9133	7.88397	14.8383	16.2602	6.94252	17.1818	12.1489	5.2208	5.7881	5.61565	16.6036	5.6309	2.3108	8.98014	11.731	4.97726	10.7695	7.95665	2.21898	6.66955	1.88272	12.9223	11.627	2.71373	4.22789	16.2468	2.08587	3.08224	1.62485	9.15909	8.86692	2.34014	2.17453	14.0435	16.4308	12.7427	3.71615
ENSG00000057704	TMCC3	-1.61927	0.057299	1.61275	0.289223	0.0649256	3.92169	1.19302	0.0118301	2.64276	5.70507	0.279601	0.512594	1.35139	0.650811	0.58479	0.896975	0.674371	0.78646	0.439504	0.29621	0.13861	0.590603	0.981527	0.14806	1.26558	0.309263	0.762921	0.347356	0.392184	0.378389	0.203572	0.101303	0.691316	0.225753	0.126734	0.752611	0.544162	0.735893	0.922503	0.108435	1.14352	0.605416	0.528624	0	2.28424	0.245321	0.467063	0.124015
ENSG00000057757	PITHD1	0.467981	0.169354	-1.06439	0.302706	11.7755	44.4418	21.3295	16.4408	39.9518	23.0635	18.8797	33.1862	35.0498	41.5226	24.6458	35.4747	29.4338	26.1055	10.9757	15.6409	15.1692	45.4207	11.7952	32.1123	13.288	30.7298	12.7701	25.5195	16.5064	21.4351	8.40975	13.8269	19.6446	26.5536	24.6114	17.2886	30.0177	12.308	20.3659	12.7814	17.0596	29.558	11.0554	27.6681	43.5836	48.0921	28.0517	17.6466
ENSG00000057935	MTA3	-1.72827	8.47879e-09	0.382589	0.832119	1.74921	6.62917	6.95995	0.681801	5.02998	4.32136	3.33667	4.71024	0.567181	11.3364	2.9769	2.09819	3.39787	1.42953	1.05103	1.54417	1.18014	3.17763	0.94902	1.78605	3.67508	0.592685	0.468914	2.37916	3.9806	1.06894	3.40622	2.53185	1.88682	2.02287	0.578658	1.9708	3.05971	1.48211	2.98518	1.32917	1.86782	5.76341	3.26493	1.1864	2.29244	2.45931	1.29119	0.912752
ENSG00000058056	USP13	0.0119532	0.986587	-0.495354	0.720721	0.441332	0.960522	1.27371	0.170193	1.30913	1.81118	0.768512	3.29865	0.379463	3.80368	1.20518	3.00137	1.28712	0.789647	0.659497	2.63406	1.33458	0.953375	0.222871	0.340034	2.77288	2.36612	2.25727	1.00035	2.80599	0.908958	1.92852	0.94969	1.08292	3.24256	0.977313	2.39635	3.42675	0.962758	2.11833	1.30925	1.12421	4.42439	1.94662	0.650694	1.22828	0.648079	1.48613	2.27672
ENSG00000058063	ATP11B	-0.247553	0.731264	0.262009	0.92088	4.66608	68.6696	22.2424	1.74855	43.9249	71.6877	42.7595	28.4765	21.8269	55.7099	11.8879	17.6024	16.9114	34.5485	6.68625	7.45676	3.90221	49.6315	26.6071	11.6252	17.4372	28.7304	5.49998	26.8381	16.7241	6.01047	13.6487	4.80127	28.4401	12.0704	3.404	5.13696	23.1128	4.12474	6.02841	2.06292	21.8021	6.94931	1.91889	4.13521	36.4987	33.6182	16.4898	3.84615
ENSG00000058085	LAMC2	-0.738332	0.369723	0.360397	0.856192	0.0268011	0.106925	0.0660542	0.0238433	0.0946051	0.0636926	0.0137239	0.0369828	0.0301234	0.125552	0.0247306	0.046766	0.0553368	0.185556	0.0363252	0.0355141	0.0270158	0.196869	0.0564275	0.0394836	0.0371741	0.0336974	0.0118296	0.0137118	0.0471426	0.0018551	0.0201415	0.014816	0.0845544	0.0355632	0.0246672	0.0401323	0.0581594	0.0180632	0.0132964	0.0301533	0.0298086	0.0117504	0.0108349	0.00513088	0.0850132	0.097289	0.0753903	0.0206247
ENSG00000058091	CDK14	0.0897513	0.944712	0.488602	0.850285	1.17435	4.97399	4.30411	0.666142	5.90368	1.64957	7.20602	2.3981	1.71146	0.824217	0.793769	1.09053	6.0843	0.841683	1.28081	1.65055	3.74807	2.54782	4.18363	0.375771	5.39747	0.0153132	6.74495	5.08552	0.296164	0.086884	1.0837	0.404133	0.858286	1.49788	3.20299	0.535854	2.67041	0.845424	0.0294683	0.217965	2.94838	5.22039	0.89473	0.0754714	7.84046	8.18217	5.67492	0.814178
ENSG00000058262	SEC61A1	0.056355	0.888866	-0.736643	0.507284	11.7676	42.7477	41.2855	38.5007	74.8699	34.6295	30.7963	50.6785	58.8179	40.2113	36.0954	37.7277	43.7339	54.3153	14.9983	23.6193	16.6824	98.8148	12.8459	31.4975	19.1801	30.236	14.2546	44.9812	28.5307	31.404	27.727	48.6255	64.0796	40.6848	18.9561	21.8588	47.4356	18.3414	18.2707	43.0839	25.0818	35.7613	18.5926	38.0603	58.2547	54.3365	38.5622	19.6565
ENSG00000058272	PPP1R12A	-0.0199712	0.979984	0.579368	0.781413	8.29595	47.3977	35.7296	12.4783	47.3675	30.9224	37.7303	23.921	62.7993	47.0248	8.91637	10.8622	47.4302	54.072	11.8892	10.2178	4.80602	51.0148	36.3828	6.57389	13.7734	31.3608	7.69192	31.066	21.8831	2.24773	32.3711	3.72431	39.0197	16.6468	5.11876	9.04618	35.8845	2.17263	5.63543	2.52532	40.5422	10.137	9.96833	14.0088	39.2082	46.5729	19.4001	4.76576
ENSG00000058335	RASGRF1	-1.88492	0.000422718	0.405305	0.840748	0.0463944	0.146618	0.131543	0.113537	0.272417	0.080588	0.150758	0.0798466	0.243063	0.104214	0.188951	0.28229	1.90303	0.0454226	0.624619	0.998551	0.632916	0.126106	0.0720885	0.0793692	0.0217476	0.0315696	0.308435	0.0630114	0.140791	0.0238612	0.0915455	0.0540121	0.309546	0.300696	0.0134445	0.0434634	0.0934272	0.0646733	0.0482524	0.0685322	0.0788128	0.0783812	1.75317	0.0446726	0.153208	0.662411	0.375278	0.0634434
ENSG00000058404	CAMK2B	-0.317306	0.63688	-0.38731	0.831258	0.604092	0.918117	0.772972	0.742378	0.645621	0.580555	0.997202	1.20796	1.11112	1.48922	0.53107	0.596335	1.7472	1.67484	1.11952	0.764988	0.533451	0.637844	1.82292	0.301188	0.708943	1.26139	0.873559	0.905954	1.44614	0.243189	1.35535	1.47505	0.819855	0.574888	0.550931	0.613182	0.68938	0.693411	0.415833	0.303608	0.733584	0.883929	0.258655	0.388185	0.589202	0.499881	1.01929	0.467736
ENSG00000058453	CROCC	-0.381061	0.468244	0.773927	0.459323	1.79339	9.29595	11.0868	2.85421	8.51154	1.38467	2.19831	5.14186	2.85663	6.25875	0.999193	4.39746	13.375	4.30634	1.21068	6.00853	1.66363	17.9484	2.34915	2.10982	2.50491	0.932772	1.39705	2.11216	4.05224	0.409426	3.19904	1.71811	3.68447	3.33934	0.776061	0.926864	3.3094	0.565319	1.64138	3.75875	2.6143	1.59667	3.72602	0.919415	8.23276	5.56877	5.28018	1.90257
ENSG00000058600	POLR3E	0.247856	0.541901	0.0369568	0.984258	2.76911	25.5103	9.98957	4.73411	4.88919	4.27668	5.92335	13.2577	46.3262	7.5102	2.58398	3.83572	12.002	13.212	2.10743	7.2152	4.30546	27.0132	6.82817	3.96211	4.47154	4.88687	3.65251	6.43505	4.54707	6.52566	4.11469	5.03972	11.5995	8.0179	4.95753	2.66715	10.1392	1.68141	4.31319	4.92474	8.23693	4.27322	6.03891	2.39077	27.3982	16.1003	9.46562	6.62657
ENSG00000058668	ATP2B4	-0.159283	0.85506	0.638412	0.680965	4.09416	3.79905	31.9721	11.4089	9.32517	1.13264	2.96446	15.9499	22.2744	16.7486	12.2672	2.45476	23.7278	56.253	4.72742	7.97839	0.398544	38.3205	5.86788	12.6359	1.86933	3.70172	4.07834	14.1555	4.27048	2.59377	20.565	11.3649	33.9082	7.16057	1.48116	1.21776	14.792	0.838634	4.72065	15.9883	18.5241	6.57182	5.58275	0.789117	34.8096	25.1713	11.2912	10.8566
ENSG00000058673	ZC3H11A	-0.0263947	0.97177	-0.328595	0.886927	15.1852	54.8192	37.0844	6.88849	62.3938	52.3089	42.2631	44.943	57.7463	55.6303	20.1902	18.3797	51.0531	47.6441	22.4425	18.7365	11.6612	85.6612	17.8735	15.0143	19.727	47.2698	12.4548	41.4312	19.4894	6.50859	15.0322	7.853	45.936	32.104	10.8024	16.4362	38.7733	6.59713	11.4403	4.46288	23.4552	23.9711	5.90437	7.8008	57.6553	68.3366	50.5409	7.14756
ENSG00000058729	RIOK2	-0.11993	0.854581	0.195185	0.928251	5.32695	12.2429	8.86384	2.3486	12.0921	8.61342	7.54255	13.5808	10.2167	22.2737	12.0622	5.73647	10.9028	9.63462	4.69935	3.73212	1.82002	12.784	5.29535	2.08682	3.94906	6.20317	2.505	10.469	13.8001	1.68646	6.80431	1.52227	15.5467	9.31686	2.0544	1.81169	12.9616	2.10741	1.20662	1.18546	6.85248	9.59505	2.44635	1.63313	9.08768	10.8017	13.7781	1.72195
ENSG00000058799	YIPF1	-0.0141197	0.97755	-0.259105	0.850285	2.62882	6.49066	9.64402	11.2	10.2929	5.06495	5.47136	12.2672	9.55742	9.18619	12.8925	10.5522	9.60017	8.10177	6.11575	7.82265	3.11933	13.0956	2.25496	3.76298	5.01896	3.51765	6.57713	8.82933	3.67604	4.65989	6.87349	14.4476	5.91863	9.88639	3.38853	3.72493	9.72467	5.61316	5.87372	7.52121	5.7373	8.62007	5.05099	7.59231	5.54502	6.04863	6.47281	11.4899
ENSG00000058804	NDC1	-0.0174355	0.973862	1.00127	0.28039	1.54467	5.16478	5.76565	3.00815	6.49762	1.63427	3.01373	7.88163	5.72811	6.01023	4.616	3.36483	3.8217	4.7406	2.43733	3.14805	1.50816	7.07142	1.14291	1.52488	3.48501	2.29187	1.71245	5.05316	4.06021	0.928915	3.31805	4.21884	3.52955	2.69544	1.48574	0.600108	5.01419	0.901043	1.91316	2.72702	5.13471	2.68282	1.39416	0.690907	4.41274	6.76508	1.72182	2.56188
ENSG00000058866	DGKG	-1.22909	0.025888	1.80291	0.0384491	1.0501	0.619966	8.61909	3.50963	3.92394	0.881845	0.868066	3.55002	0.111351	0.297114	3.04444	0.774939	7.77972	1.36606	2.5346	8.03005	1.27118	0.428051	3.34176	0.66178	2.07522	0.294768	2.9634	3.17087	1.91286	0.737429	7.05978	3.02451	4.34434	3.40659	0.380818	0.5556	3.57378	0.50954	3.1863	2.44459	3.4031	4.25607	1.62467	1.94007	2.4584	2.37612	2.91159	0.722834
ENSG00000059122	FLYWCH1	0.310173	0.377529	-0.390163	0.718777	3.95586	29.5876	22.2883	5.52721	26.9892	11.3869	14.0099	16.8864	6.37223	10.5418	6.50852	13.6106	22.1047	14.0179	3.758	6.01082	5.67708	36.1219	7.28619	12.1613	10.3987	9.1978	3.6878	17.6116	9.00705	5.49763	17.6374	8.40789	10.953	9.62699	4.97091	7.2962	9.64289	6.9511	6.7554	12.9369	11.4834	6.52648	14.0568	10.101	31.2381	16.576	13.9568	10.2727
ENSG00000059145	UNKL	0.103348	0.84242	-0.330054	0.850286	2.32337	18.6216	7.42063	4.61461	10.7306	7.25779	4.80992	6.45012	4.69506	16.2027	1.41332	6.69174	12.5035	5.53306	1.26738	7.03723	3.61729	14.491	7.53359	6.8191	8.13484	3.14674	1.5215	4.93115	2.90516	8.66489	3.67919	3.68466	3.5806	6.1731	6.28287	9.40876	5.47208	2.39986	3.75004	4.63191	5.70243	3.92018	5.33454	2.78922	14.0829	13.5658	8.12815	7.49706
ENSG00000059377	TBXAS1	-0.0661567	0.938296	0.0241798	0.993505	11.2218	11.5288	66.0885	21.0332	26.2181	13.7387	17.9775	40.8127	9.61817	9.31442	42.2167	21.7158	40.084	37.3697	12.2079	46.4837	12.6049	65.9313	11.0028	12.3821	17.269	10.2419	25.9789	25.8983	20.4428	30.6761	37.191	29.0652	22.9192	26.0797	12.9117	17.3911	35.3343	16.1349	31.8346	51.0353	22.9346	14.1118	30.4717	4.7607	30.8147	35.2479	21.2632	32.2175
ENSG00000059378	PARP12	-0.297842	0.561171	-0.427595	0.693593	1.48099	43.363	13.8849	2.77385	13.5108	15.1895	8.21446	28.8457	8.73734	44.6589	3.58445	8.83267	16.2506	10.4352	1.81776	16.8811	5.45274	47.792	15.8801	7.23175	15.5161	11.92	7.00531	7.84307	9.6809	6.78998	9.13953	4.62978	8.44787	18.4216	5.52713	9.51235	20.4007	3.98633	9.4759	7.12576	8.07633	10.003	4.30067	1.77371	27.0734	30.2522	22.0195	7.51475
ENSG00000059573	ALDH18A1	0.308085	0.656231	0.701776	0.67011	3.04738	3.96509	18.8247	6.45639	7.95881	2.16657	2.66557	6.21746	10.0151	7.17481	7.18606	3.20164	18.6973	12.775	4.79172	12.8176	3.23322	33.0914	2.55228	1.06932	1.38595	2.46419	5.08808	7.98635	1.97573	1.0311	3.81848	3.38109	3.26541	16.9058	1.24985	1.3996	7.34994	1.36147	4.14913	6.46137	9.74697	14.1106	10.9259	1.4167	13.3796	14.833	5.9913	13.887
ENSG00000059588	TARBP1	0.126246	0.86087	0.693261	0.623907	19.5795	37.6768	50.3678	13.0609	61.091	6.54515	44.4063	57.7435	32.7011	17.7953	4.21896	6.62645	93.2181	20.3862	8.28111	19.1638	8.81237	63.5258	16.1314	4.32282	14.7803	25.086	7.94824	44.6647	61.3986	1.98754	10.9393	2.87043	22.2537	24.8152	4.65463	6.08132	46.7632	2.68807	11.2159	11.8142	21.1123	14.9441	15.4426	3.66608	81.8222	53.0729	45.7662	16.8145
ENSG00000059691	GATB	0.301048	0.539549	0.712223	0.573818	2.67878	2.40212	6.34036	6.8286	4.89683	1.79629	2.36802	5.21583	6.13736	7.05767	6.98976	3.7831	8.49033	5.3544	4.9287	6.70915	3.2672	6.73614	1.14889	1.94325	2.8065	1.76826	4.17286	4.14206	3.64915	1.79077	4.93198	8.25784	2.29515	6.00874	3.22546	1.89176	5.83067	2.79408	3.92149	9.24595	7.59468	6.84835	8.12395	2.8247	4.51693	5.12996	3.739	7.14304
ENSG00000059728	MXD1	-0.108687	0.893213	0.311425	0.881339	27.0651	114.102	90.9841	7.35727	67.8533	61.9459	37.9622	30.0798	44.9769	57.0973	79.4583	56.841	67.2091	91.3507	30.333	17.731	20.9848	33.6596	81.059	41.934	34.4112	36.7933	14.0616	53.9378	27.5945	50.1186	37.9969	6.02729	44.1947	40.5369	24.799	42.5421	22.8749	52.5297	82.466	6.05735	49.1933	13.2184	43.3549	56.5379	120.213	98.1209	64.9587	8.76091
ENSG00000059758	CDK17	-0.121481	0.892171	-0.361928	0.838467	4.60671	49.0914	12.3538	1.33251	21.3196	25.0082	31.5478	24.5967	92.9654	45.5622	4.85919	8.03591	39.7647	37.895	6.43358	7.50768	9.6224	44.4563	14.6609	4.26922	12.5299	19.7069	8.9132	20.087	8.80519	2.22936	9.0529	1.18344	13.4381	26.4128	6.58745	23.9289	18.738	2.35796	7.08381	0.731587	17.5493	16.9784	3.26587	2.22052	53.5926	71.9129	43.0079	5.09615
ENSG00000059769	DNAJC25	-0.376228	0.529667	-0.653767	0.651562	2.84646	11.1151	5.08263	0.98108	5.9338	7.7417	3.88456	9.58972	105.281	4.45717	2.71171	5.73498	6.03845	8.83371	2.24625	1.8692	2.77279	11.8105	2.80101	2.55534	6.35466	6.75095	1.47453	3.71914	6.14595	2.27359	1.61367	0.436266	11.6846	8.15087	2.49087	2.58774	7.1627	1.91847	2.83958	0.93667	3.19024	5.92567	0.909693	3.87405	11.6716	10.6456	10.3722	1.25519
ENSG00000059804	SLC2A3	-1.59222	0.009047	1.78487	0.173633	46.7675	144.66	123.092	13.7868	54.9795	180.024	66.2441	48.9423	61.8867	82.1037	189.821	73.8441	24.4925	216.99	228.74	48.4842	35.595	43.6886	71.5043	43.1911	41.7616	30.6068	56.5809	93.986	22.1975	50.2395	92.4716	18.4718	64.1611	168.561	5.27224	209.316	26.5857	216.76	121.08	8.27263	105.913	149.487	12.6237	20.8308	101.402	53.7892	114.503	3.07423
ENSG00000059915	PSD	-0.0714803	0.914	-1.37791	0.243301	0.72609	5.13853	2.56366	2.56591	1.76924	2.12184	1.99905	2.3497	2.03018	2.50693	0.924674	4.2762	1.99463	2.85648	0.602533	2.99936	1.11818	5.31569	2.03893	3.41622	1.36419	0.703003	1.18591	1.71965	1.86011	1.47459	1.25972	2.25068	0.891803	2.27042	1.88725	1.55697	1.97787	1.4051	1.75334	2.89672	1.18121	1.18472	1.62568	1.03235	2.95334	3.67141	2.08233	1.2697
ENSG00000060069	CTDP1	0.17114	0.751446	-0.822713	0.508073	2.19213	8.77619	12.822	9.45406	22.6197	9.06545	4.49438	9.4486	22.2721	5.74406	3.46922	4.82865	6.44932	4.70512	1.62447	6.57271	3.51645	7.51622	3.29954	5.84127	3.42855	4.79798	3.30628	8.30395	8.4262	5.64532	6.60105	11.7247	4.2351	6.05301	5.68587	6.28322	10.5251	7.2448	3.44013	9.07945	5.52959	3.7518	4.96999	3.12665	40.5699	12.5452	7.05929	5.27828
ENSG00000060138	YBX3	-0.778612	0.101479	0.0404329	0.992289	85.115	145.404	385.787	89.6419	134.392	237.543	157.156	245.835	337.167	210.035	67.8125	122.465	503.344	392.767	183.988	361.002	213.069	838.522	81.1101	224.604	196.55	55.9938	279.216	262.827	150.882	227.971	122.539	106.898	63.8401	343.04	3.20002	198.649	178.142	272.848	315.442	282.532	137.319	456.233	107.945	50.7367	524.973	365.921	611.353	85.1923
ENSG00000060140	STYK1	-1.76936	0.00825575	1.1617	0.779279	0.103167	0.15885	1.58046	0.292792	0.250337	0.255496	0.162625	0.0977787	0.623953	0.202937	0.0646957	0.0448723	1.03913	0.537118	0.298958	1.27516	0.0687434	1.76526	0.283564	0.44594	0.36937	0.136691	0.272284	0.192663	0.416822	0.0486279	0.654318	0.0406979	0.189276	0.234706	0	0.208163	0.598645	0.219155	0.404571	0.190973	0.0278304	0.0924994	0	0	1.66259	0.994101	0.252635	0.291286
ENSG00000060237	WNK1	-0.163283	0.808037	-0.286043	0.850916	12.301	39.654	35.6117	15.2349	72.358	36.1522	35.6087	25.8373	85.4746	79.5193	9.34584	19.4679	29.4965	51.9707	5.60084	13.7786	8.80762	88.7432	23.3342	63.724	12.1211	25.0214	11.0544	35.7188	16.8508	10.3755	18.2778	14.7978	24.5379	19.8486	10.8269	14.4044	56.3257	7.73577	13.4206	16.0212	32.1696	14.707	8.22356	6.73289	82.1772	48.3536	13.3981	18.3722
ENSG00000060303	RPS17P5	0.438129	0.528046	-1.62713	0.365998	0.0799147	0.904762	0.138722	0.28452	0.115639	0.129854	1.13799	0.694846	0.0871643	0.270569	0.178752	0.155783	0.449892	0.361295	0.441478	0.474878	0.510681	0.331513	0.112502	0.291826	0.322141	0.45481	0.336528	0.433081	0.225007	0.506938	0.200071	0.202395	0.562836	0.200815	0.574824	0.337562	0.306953	0.175548	1.29337	0.251483	0.199456	0.594107	0.0460451	0.0784736	0.338407	0.271707	0.618399	0.388104
ENSG00000060339	CCAR1	0.0662848	0.909761	0.328044	0.850889	14.8178	46.6536	36.1042	11.5444	82.9469	44.6764	48.5896	38.0344	45.1836	52.5569	9.24595	11.5726	97.2709	31.4476	6.86776	15.0175	6.52654	78.0555	16.6769	9.33199	18.9546	28.1592	8.64751	36.9175	41.5785	3.4013	16.232	3.88551	27.1199	25.0987	8.76504	15.8433	26.4652	4.52162	8.56553	4.36962	33.0681	15.2823	9.7887	7.00817	53.4394	44.8343	31.4248	10.456
ENSG00000060491	OGFR	-0.421395	0.364552	0.580132	0.5673	3.32895	29.7258	10.8458	23.9981	24.3387	11.0418	7.2577	13.4836	12.5091	21.0996	10.7836	41.6749	11.1302	7.55438	5.23784	9.38113	2.01678	14.3973	5.88216	17.6674	13.6988	4.85416	3.0831	21.4865	14.2803	11.9271	20.9777	12.9408	17.124	11.3303	2.6793	7.984	10.4171	8.28503	6.96563	16.7066	14.6376	6.74926	5.56847	37.8659	12.3239	7.8217	12.5859	5.59898
ENSG00000060558	GNA15	0.48883	0.492119	-2.14724	0.0259508	44.2122	29.4326	50.3366	13.1834	114.517	94.445	103.456	31.4339	114.529	54.3415	32.2335	35.3099	42.9802	27.451	16.7025	23.159	30.189	12.5305	21.3488	36.2707	51.787	60.9105	47.8172	99.9578	16.1718	128.935	17.5484	18.6614	15.747	56.4247	36.138	37.4187	48.3971	63.7408	61.9409	25.1925	16.4661	23.8832	42.687	58.5051	191.331	183.995	110.506	46.1622
ENSG00000060566	CREB3L3	0.697255	0.689508	-1.96525	0.262354	0.0647157	0.0258785	0.0626218	0.0348957	0.0723061	0.0283757	0.0867504	0.296226	0.0261328	0.701283	0.132189	0.105432	0.178319	0.0592815	0.0663898	0.015343	0.0258489	0.155706	0.00631712	0.0576646	0	0.105827	0.186106	0.0395416	0.0253682	0	0.0072504	0.00939914	0.101247	0	0.0107962	0.0305259	0.479903	0.0202298	0.0188725	0.0140685	0.0964057	0	0	0.0800186	0.0970956	0.244722	0.0662258	0.31176
ENSG00000060642	PIGV	0.732001	0.0136665	-0.195749	0.902127	0.992315	2.59211	5.547	4.92092	4.44305	2.453	2.56125	5.79532	3.2263	3.68173	2.27167	1.24525	6.79717	3.91337	2.15708	5.06474	1.57194	10.2018	1.05095	1.22934	1.54702	2.56765	3.02845	2.45654	2.57568	1.27491	2.26579	4.59576	1.7636	6.48339	2.30866	2.3851	6.33573	0.51095	1.71858	4.44735	2.80983	1.76354	3.19974	1.35484	3.86772	3.63861	3.37189	5.94621
ENSG00000060656	PTPRU	-3.25915	0.000365218	1.60329	NA	0.0415847	0.246264	0.289728	1.3678	0.101397	0.137804	0.0983288	0.0927273	0.7332	0.0717632	0.11558	1.23528	0.105658	0.0559452	0.0423366	0.0208144	0.0198968	3.6935	0.172724	0.0156961	0.0133895	0.00417376	0	0.12454	0.237692	0	0.395888	1.36579	0.371603	0.050204	0.0731968	0.111228	0.224279	0.0920336	0.0108989	0.331491	0.142613	0.016763	0	0.344909	0.131886	0.065649	0.0672738	0
ENSG00000060688	SNRNP40	0.341324	0.249067	-0.357962	0.787889	5.11358	53.6783	22.2498	15.9773	49.6778	29.9604	34.8002	24.052	58.7217	50.8854	10.7221	21.2055	26.4321	50.9167	3.90633	14.8571	11.3518	57.0812	13.2795	10.4164	13.2383	22.4521	5.4405	25.3615	19.8373	6.76184	15.6957	11.5877	27.2298	16.1941	15.0745	13.2933	21.9598	6.3075	10.6113	8.42345	21.0987	8.20215	10.6762	10.9026	38.7861	36.8785	27.5831	15.5972
ENSG00000060709	RIMBP2	-3.52083	0.166367	2.37935	NA	0	0.0189667	0	0	0.0672798	0	0.0106115	0.0231248	0	0.0185442	0	0	0.0338795	0.0244313	0	0	0	0	0.00873958	0.0083098	0	0.0027216	0	0	0	0	0.0150033	0	0.00475661	0.0603462	0	0	0.0358284	0	0	0.0240292	0.00786137	0	0	0	0	0	0	0
ENSG00000060718	COL11A1	-1.4301	0.645678	6.04235	NA	0.00133036	0	0.0522008	0	0	0	0	0	0.00663754	0.194861	0	0.0524148	0	0.724772	0	0	0	0.245288	0.00146897	0.0128323	0	0	0	0.00813902	0.0642879	0	0.187122	0.022144	0	0	0	0	0.0168933	0	0	0	0.0925687	0	0	0	0.00174594	0.27526	0	0
ENSG00000060749	QSER1	0.0115211	0.984719	0.469557	0.793978	1.24728	3.06938	4.23688	1.99738	6.18554	4.21007	3.96691	3.89704	4.27529	4.90108	2.19647	0.983088	6.27933	1.73723	1.50522	4.82957	1.39937	11.5356	1.61537	1.1546	3.02137	4.79042	1.36525	5.0168	3.65801	0.759706	3.32114	0.621151	2.31231	3.50797	1.02981	0.948848	4.58879	0.526217	1.41061	1.80307	3.44365	1.991	0.535763	0.167244	5.02291	5.15811	1.99754	1.97446
ENSG00000060762	MPC1	0.251934	0.579596	-0.7334	0.341238	11.5489	31.276	26.1896	26.6151	71.443	23.4184	18.8067	46.6479	15.478	22.4523	55.1899	45.4518	29.7916	16.0576	16.837	30.8324	14.3697	18.3095	13.2455	19.6333	18.2086	15.997	29.9308	33.8328	27.456	26.9704	30.274	33.5122	22.6327	21.466	19.5327	19.6823	32.8283	24.6456	20.1094	26.9615	26.7663	27.699	17.5832	13.3545	35.9817	32.7594	36.0075	36.1714
ENSG00000060971	ACAA1	0.344699	0.319458	-0.290713	0.814915	9.47501	24.8193	34.8868	37.7109	34.0939	19.0707	20.4855	45.141	11.2065	20.611	31.9321	32.012	36.0279	18.2862	12.3546	24.0745	11.2495	32.0489	7.41837	11.9916	20.5664	23.3435	19.9218	22.2877	42.4079	15.8574	20.1217	27.0904	18.2736	35.5169	15.681	18.8545	31.6119	17.2309	25.6104	38.8862	23.4317	27.533	12.4603	18.1695	21.5017	24.987	30.5452	24.2301
ENSG00000060982	BCAT1	-1.32275	0.112383	0.216587	0.921751	1.4211	1.76654	1.79618	0.290034	11.358	21.5371	5.03089	1.20083	0.391359	10.7453	1.02468	0.54844	5.72659	23.2877	10.9703	8.4253	16.0526	15.1853	1.98549	0.539235	36.1069	3.01256	27.3572	0.676591	0.610889	11.5935	0.624897	0.692929	0.473453	25.4034	5.4723	37.2606	0.82387	15.8664	13.8744	0.0888104	3.39362	56.1847	2.62313	0.796162	3.54602	6.19708	27.649	2.47491
ENSG00000061273	HDAC7	0.422494	0.286317	0.246755	0.866131	5.61761	35.9963	28.296	17.0309	21.2421	20.1346	29.2881	28.4844	11.8353	46.7098	7.62517	27.9422	29.6042	20.916	13.2862	36.2585	15.1002	33.9817	12.4436	25.0833	15.7087	17.4059	19.5715	23.5784	21.5822	26.2107	15.611	14.5424	17.7537	53.1545	15.6235	26.2866	30.1726	13.3632	25.1919	42.6762	29.1095	34.1398	14.0262	10.8935	23.0238	24.2295	16.5206	38.0659
ENSG00000061337	LZTS1	-0.949944	0.195989	0.731846	0.748516	0.0144596	0.141634	0.0608673	0.0781861	0.0919599	0.0499752	0.0660677	0.0746626	0.0425544	0.158456	0.0404841	0.00888103	0.275272	0.0596688	0.00940246	0.0327165	0.0167902	0.126554	0.0782875	0.0164626	0.0179072	0.0274683	0.00862402	0.0619172	0.0688589	0.00443717	0.0643273	0.113744	0.153843	0.0371461	0.0326264	0.0242895	0.0606723	0.00637234	0.016436	0.00919964	0.0658663	0.0144442	0.0142987	0.0238119	0.11667	0.105054	0.0441597	0.0100131
ENSG00000061455	PRDM6	-0.370948	0.691985	1.18066	0.606472	0.00722005	0.0149173	0.0144688	0.00312169	0.033095	0.00607961	0.00335027	0.0779511	0.0158708	0.0242853	0.00111483	0.00922434	0.085533	0.0255894	0.00179072	0.0103149	0.00600383	0.0130572	0.007121	0.0124679	0.00634535	0.00543428	0.00399507	0.00421634	0.0159196	0.00502743	0.0115062	0.0025288	0.0154093	0.0337213	0.00958424	0.00543872	0.00791363	0.0036417	0.00169721	0.0230195	0.0272354	0.00410405	0.00812178	0	0.0187517	0.0487008	0.00695212	0.0275747
ENSG00000061492	WNT8A	-1.40604	0.537332	-2.0772	NA	0	0.00635338	0	0	0.0266907	0.128969	0	0	0.0529954	0	0	0	0.107577	0.0509712	0	0.00651267	0	0.120567	0.0354369	0	0	0.0577205	0	0.0299849	0	0	0.080765	0	0	0	0	0.0137983	0	0	0.0233269	0	0	0	0	0	0.0190592	0.0120493	0	0
ENSG00000061656	SPAG4	-0.378439	0.469516	-0.285642	0.880779	0.464382	5.53531	3.87977	1.91177	1.37745	6.94644	1.47907	3.30561	9.41314	1.96974	0.37805	3.80802	1.88305	2.66006	0.374571	0.562577	0.910842	5.35025	2.07278	1.85988	1.56244	0.84992	0.45614	2.27191	1.65747	1.04964	2.73131	2.76645	1.8233	0.858002	0.809019	2.12015	3.41562	1.37899	1.87145	1.49956	1.46761	0.321222	0.467583	2.47145	7.62335	3.19401	1.62429	0.540304
ENSG00000061676	NCKAP1	-0.700818	0.370477	0.516929	0.550995	0.0536539	0.806039	0.596698	0.0347153	0.189204	0.349168	0.443521	0.192594	0.358352	2.13288	0.0294468	0.0423076	0.139376	10.4577	0.0333327	0.047764	0.0351051	3.82457	0.188186	0.0787059	0.142586	0.0879278	0.0168087	0.0970145	0.0556539	0.0278388	0.163877	0.010329	0.0892224	0.129215	0.0317049	0.117857	0.113102	0.0192915	0.0534078	0.0132256	0.512758	0.118976	0.057315	0.0202618	0.656013	0.184352	0.122866	0.0633749
ENSG00000061794	MRPS35	0.0358614	0.937564	-0.324467	0.737461	6.61979	28.718	14.5625	8.68019	28.2622	17.1922	18.2264	44.6103	46.658	35.6225	24.5832	18.4938	25.4645	32.6258	15.4121	19.8614	14.4967	34.7207	8.5122	3.72972	22.0118	16.1625	14.5657	19.6594	20.2268	13.6516	9.34405	9.36772	22.9486	32.0597	10.4499	13.4944	29.6153	11.3838	11.877	7.08687	15.9884	29.5785	4.47402	10.7664	18.1958	35.9303	29.7008	14.9698
ENSG00000061918	GUCY1B1	0.126462	0.926693	-0.0909984	0.962239	0.8786	0.777641	7.20592	0.054944	1.62278	1.36672	2.14131	0.301911	2.5047	0.209901	0.304859	0.0601406	0.561446	9.05944	2.68083	2.82547	0.577592	9.22294	0.251038	0.244953	1.73808	2.70826	1.41381	3.48188	0.0303338	2.17046	0.950173	0.0681583	0.0364303	0.686513	0.75043	0.32483	0.451798	0.575478	0.995964	0.0301325	1.38885	1.65854	0.843467	0.243779	2.47481	0.500397	1.61898	2.21621
ENSG00000061936	SFSWAP	0.125134	0.696422	-1.04688	0.261081	5.2483	32.7674	14.5349	17.2189	30.8017	21.484	16.1323	25.3977	42.0559	38.2487	7.69949	22.3212	22.2223	17.1287	6.03748	16.16	9.23113	28.9084	10.1519	15.5851	15.7571	12.7263	9.19803	18.1127	18.3981	14.3612	16.4097	16.5019	29.4664	12.2106	17.748	18.2361	20.5536	10.4376	14.6161	15.233	10.3459	11.2338	10.7606	12.2999	28.0655	33.9691	14.4862	11.1217
ENSG00000061938	TNK2	0.225586	0.595758	-0.419834	0.733499	11.3184	44.4708	38.4768	10.9547	58.0691	18.5993	24.8993	24.1005	15.6928	41.1762	6.58728	35.8742	31.6304	18.8366	9.37329	23.1406	10.7014	27.5948	26.9934	28.8139	16.2348	14.3855	12.406	24.4715	13.8616	26.2009	30.9072	8.82516	32.2568	21.2976	17.7595	23.8682	21.6399	13.8104	24.6154	15.7615	20.5083	8.71534	8.34076	16.6697	39.3428	37.4759	34.2771	21.344
ENSG00000061987	MON2	-0.00929809	0.987254	0.679714	0.541128	2.92815	11.6839	11.2322	1.9354	11.6685	13.107	9.83141	5.80074	9.91004	12.8808	3.50973	4.29169	17.7179	9.91265	2.98869	6.24611	4.24727	14.3816	5.14274	2.16082	6.12273	8.51979	2.58798	7.65117	4.70724	2.18078	4.59899	0.824397	4.85797	5.94839	4.3193	6.02182	6.45017	2.92374	4.50734	0.69535	9.13994	5.16343	1.24331	3.50769	12.2373	15.1898	10.0989	3.13177
ENSG00000062038	CDH3	-0.401782	0.664645	-0.49702	0.76679	0.0791245	0.625224	0.47206	0.024595	0.271299	0.425419	0.373036	0.248105	0.172515	0.827699	0.254458	0.141596	0.328809	0.48278	0.147602	0.150767	0.0397591	0.959635	0.269734	0.148062	0.119115	0.184024	0.13989	0.11403	0.277531	0	0.184684	0.0238133	0.304383	0.233561	0.205585	0.232485	0.282542	0.114906	0.0395759	0.0572675	0.0600232	0.0337586	0.230405	0.0457004	0.566793	0.828668	0.129359	0.199528
ENSG00000062096	ARSF	0.119805	0.909057	-1.53807	0.354023	0.0378425	0.0801116	0.0692798	0.0577645	0.110557	0.0506598	0.0391439	0.250889	0.0476513	0.203035	0.00510265	0.131781	0.193883	0.146494	0	0.0473341	0.033121	0.217214	0.0748602	0.0335431	0.0328564	0.121409	0.00454939	0.0517537	0.180457	0.120936	0.0587278	0.120672	0.47359	0.0841882	0.0525198	0.00726898	0.13562	0.0291855	0.0271811	0.16395	0.0462731	0.0454298	0.131859	0.0715698	0.137326	0.0682113	0.0899124	0.0803417
ENSG00000062194	GPBP1	0.0186396	0.982132	-0.674252	0.765344	14.1499	86.9173	37.7919	5.69567	57.0344	58.4855	50.4548	50.8152	123.075	82.4098	28.188	19.9176	40.9206	64.1414	19.4175	12.9612	14.4063	73.655	21.3131	13.7059	24.8748	73.9998	14.7119	41.9687	45.7974	5.6549	21.95	3.86669	94.0891	35.1396	6.51654	15.2955	55.0946	4.78368	12.8199	3.00361	24.7653	29.8248	5.12501	11.9751	58.9079	56.8167	60.9696	9.57896
ENSG00000062282	DGAT2	-1.64504	0.00682887	1.33205	0.199558	0.143943	3.45345	1.92896	4.30696	1.03347	3.06361	0.191089	0.914005	0.213233	1.24281	1.55474	5.25056	0.334977	1.24943	0.505755	0.537431	0.419865	0.83036	0.367514	4.13119	0.136782	0.0985386	0.283919	1.3643	0.50473	0.86743	3.3433	4.48246	0.862445	0.335389	0.110723	0.114989	0.458075	0.579187	1.27094	1.15336	1.40656	0.321002	0.352898	0.451923	0.33648	0.558465	0.477654	0.214663
ENSG00000062370	ZNF112	-6.6726	4.16757e-07	0.908203	NA	0	0	0.0234044	0.342381	0.0173037	0.122083	0	0.193754	0.772102	0.0292187	0	0	0.387082	1.30445	0	0.181813	0.132026	6.75595	0	0	0	0	0.1465	0.0441913	0.0515616	0.192732	0.519334	0.121697	0	0.0157328	0	0.0787572	0.00321778	0	0.668062	0	0	0.257715	0.325414	0	0.0642974	0.0105094	0.113748	0
ENSG00000062485	CS	0.196648	0.494365	-0.747471	0.320163	42.2223	126.239	96.6031	95.1924	128.12	81.7264	87.0571	154.875	102.449	128.079	63.6993	107.463	125.022	115.544	48.128	94.639	63.8353	156.479	49.1884	61.052	86.1623	83.4385	66.5031	93.2788	123.809	74.1813	52.3517	96.8741	122.02	116.643	56.115	60.1958	132.39	62.6948	62.4719	116.268	81.044	87.1784	42.6257	67.3496	120.414	139.447	132.987	85.445
ENSG00000062524	LTK	-0.0993648	0.940492	-1.03609	0.562901	0.071152	0.578593	18.0084	5.8063	4.39414	1.97237	1.60468	17.7273	36.6638	0.135912	7.49644	1.16463	5.79572	12.1631	3.04914	0.241666	1.32218	1.09467	1.94892	0.786481	6.20424	4.48853	2.14829	1.08912	19.0075	2.43577	2.87193	2.69442	0.739368	11.1417	0.793658	3.29109	16.2096	2.26018	3.44984	17.7011	0.284054	1.12093	0.592934	15.3993	7.11356	3.92289	15.5121	4.97071
ENSG00000062582	MRPS24	0.281663	0.683241	-1.38373	0.290556	28.0252	48.8392	40.7879	83.2842	45.5607	36.8465	24.6044	78.3164	59.1909	67.8545	89.2209	139.898	28.441	56.4966	62.3283	86.9531	87.4827	47.3254	22.4637	44.9709	64.6139	22.8081	85.0194	47.6378	52.2461	119.251	42.3393	178.506	43.27	65.1332	73.9061	112.56	72.171	102.191	91.3017	84.3843	47.7823	66.2764	72.8118	72.0046	34.5029	72.3	72.52	89.6986
ENSG00000062598	ELMO2	0.00527273	0.993255	-0.749646	0.471228	4.82222	31.9889	18.0663	11.1001	30.0013	22.6457	22.2107	28.9524	8.87251	35.4784	11.0824	20.4203	17.7881	16.7246	5.26589	15.1944	7.24837	28.9827	24.0391	16.8525	10.2451	17.541	11.8999	12.1866	10.277	7.59372	13.6956	10.0501	20.496	15.3947	9.5621	37.9851	21.0381	5.92799	10.3556	11.037	14.9161	12.0322	4.67597	22.6747	19.6419	21.3158	24.0848	6.89873
ENSG00000062650	WAPL	0.119886	0.846966	0.163997	0.952476	2.85271	17.5205	8.6487	3.09849	20.6067	17.8514	12.9377	8.71327	15.4281	17.0971	6.03812	4.94261	9.90318	8.48082	2.45751	4.24433	2.40987	15.2688	5.90329	3.673	5.67689	12.3455	2.78774	12.6403	7.53378	2.41752	7.72068	1.36445	9.25654	7.89787	2.81183	3.34656	9.8685	1.56959	3.09279	1.36661	11.3791	5.95697	2.58287	3.81218	17.8243	12.2286	12.6647	2.03935
ENSG00000062716	VMP1	0.735553	0.238748	2.96793	0.00461697	34.9125	64.2951	133.002	27.7287	41.4822	58.5927	79.4994	55.0911	25.8326	27.6552	30.0747	54.6345	100.616	40.4961	32.4672	68.7312	22.2209	26.9906	21.5815	29.1477	114.238	25.383	91.5693	126.56	24.8608	22.4933	90.3206	10.1393	51.9322	27.1584	17.6898	35.8246	32.5351	27.1646	76.0627	11.8213	203.326	25.5954	46.1917	28.8804	150.299	77.1892	51.4163	24.5138
ENSG00000062725	APPBP2	0.0481093	0.946562	-0.156769	0.951725	1.57289	7.07816	5.92222	1.13072	8.49419	9.93222	6.30526	4.82103	7.13277	5.63364	2.12012	2.19765	7.39761	6.16089	2.59878	3.58003	1.45641	13.1364	2.47998	1.89089	3.91539	5.80909	2.71737	5.2339	2.63906	2.49282	2.43209	0.990623	2.50875	5.12264	2.39125	5.1524	3.9276	1.17101	2.32146	0.508098	2.99613	3.60707	2.54977	0.902531	7.32885	10.2934	6.46832	2.4116
ENSG00000062822	POLD1	-0.101166	0.883065	0.78156	0.541398	9.73351	7.34964	28.4563	45.1678	18.8126	3.09847	1.37859	22.2945	29.6392	23.2297	9.17849	15.7978	18.6851	21.7618	8.82358	20.4686	8.70208	20.0433	9.62047	13.9882	12.7271	3.53442	8.01406	20.3321	12.9306	10.607	24.9095	17.4505	15.5261	17.8438	4.99592	3.72033	21.2547	9.31087	16.0525	28.1736	21.3709	11.6401	29.3324	10.6509	27.0018	28.1119	10.8386	18.0094
ENSG00000063015	SEZ6	-0.473247	0.400348	-0.123897	0.952476	0.233969	0.33956	0.84204	0.388705	0.452992	1.25535	0.594231	0.106949	0.317703	0.142316	0.191119	0.232584	0.867947	0.302482	0.21562	0.353783	0.108591	0.811549	0.582367	0.160903	0.277824	0.43503	0.0465049	0.30104	0.198068	0.0395677	0.369885	0.114031	0.121937	0.202114	0.364188	0.228801	0.364598	0.285803	0.0852897	0.0236521	0.305078	0.127745	0.213105	0.123146	1.18549	0.305426	0.14863	0.151835
ENSG00000063046	EIF4B	0.0670751	0.886186	-0.149762	0.904156	105.184	179.095	222.807	42.4738	263.36	140.4	164.188	237.489	184.928	125.995	112.99	69.1934	128.98	198.163	116.539	125.48	48.9258	299.06	64.7628	54.0502	63.6902	116.577	71.3887	245.406	280.818	59.088	61.4475	30.6248	129.003	194.306	79.2006	64.0756	195.701	46.208	43.295	64.3406	116.817	136.608	53.6087	40.9372	252.256	184.145	177.527	67.9293
ENSG00000063127	SLC6A16	-0.606478	0.315295	-0.253202	0.907364	0.245553	1.75381	2.18625	0.86382	0.929491	0.680723	0.984247	1.80844	0.44483	0.547408	0.128921	0.490412	1.01503	1.47761	0.284912	0.633674	0.237617	7.0084	0.380049	0.134471	0.126063	0.0886816	0.340307	0.486405	0.399998	0.0330883	1.0122	0.45967	0.471547	1.11624	0.0679043	0.529353	0.854637	0.416792	0.626857	0.796295	0.792168	0.799219	0.76974	0.403291	1.60866	1.08576	1.02786	0.66587
ENSG00000063169	BICRA	-0.150559	0.721868	-0.746542	0.53445	2.22161	13.0647	9.88686	5.88017	13.8063	12.8301	7.29145	9.41154	5.93968	9.90314	4.17912	15.3436	10.2878	5.54739	3.30324	4.73577	2.12885	10.4346	5.75017	6.71178	6.08931	5.60002	2.62538	9.75986	7.32679	4.95681	9.27912	10.6882	6.53968	5.37757	3.60347	7.17486	9.95903	5.14697	4.85412	9.3329	5.57632	4.25282	3.41142	10.0339	12.5814	7.0354	3.99583	3.51676
ENSG00000063176	SPHK2	-0.117945	0.816945	0.100442	0.966766	1.84911	2.4718	4.68983	8.62532	2.79823	1.38006	1.04778	2.6906	2.60836	2.89621	3.20821	2.63947	4.53017	3.39822	1.78963	4.6801	0.812247	5.6236	1.15917	2.50963	1.51024	0.557498	3.03391	2.73091	1.47204	1.17012	3.02104	4.63086	3.26983	3.40142	1.19024	0.860459	3.50662	1.1835	2.77039	5.51969	2.8827	1.4251	2.08203	1.77451	2.93859	3.78334	1.80585	3.71695
ENSG00000063177	RPL18	0.65489	0.200769	-2.33554	0.0247378	1091.67	3016.77	2111.43	2545.93	2257.54	2663.14	2951.66	2650.25	3100.04	1762.96	2207.99	2599.19	1684.84	2718.84	2213.9	3492.08	3114.28	2163.52	1104.67	1533.99	2719.13	1978.63	3197.13	3162.8	2975.33	5587.83	809.516	3148.55	2182.29	3390.29	4859.63	5049.76	2295.61	3962.95	3303.57	3674.03	1031.82	3254.37	3535.95	2113.11	2525.99	3057.04	3602.49	4352.13
ENSG00000063180	CA11	-1.40152	0.047805	-0.754415	0.525594	2.70612	10.6872	6.66606	96.9816	3.93759	3.2053	2.06251	13.0556	1.14724	10.63	15.6085	20.0025	8.41864	1.35067	3.44913	2.71598	18.5297	11.5404	3.08108	10.0015	4.42679	4.41999	4.5064	7.43524	56.5149	13.6379	30.2339	140.463	26.938	14.5439	3.27569	3.35282	17.8586	26.4163	6.9448	85.4359	4.91165	7.67664	10.5262	40.3421	2.32998	3.61839	4.05201	11.0102
ENSG00000063241	ISOC2	0.0803999	0.948413	-0.350719	0.882533	5.87785	2.68857	13.1498	68.622	4.04374	2.06373	3.12095	13.1577	3.02304	5.03527	8.45355	24.7867	7.01773	8.01042	5.33461	22.8966	9.34129	14.0425	2.3227	4.1991	6.79746	2.42741	12.9089	6.94479	9.2709	6.09435	11.9475	77.9902	13.8471	10.5534	3.33132	3.46373	21.355	8.93837	10.6443	74.9587	13.6418	9.40276	11.785	18.617	7.21656	9.63346	3.32335	28.399
ENSG00000063244	U2AF2	0.327762	0.339445	-0.758036	0.520995	21.9567	76.5859	70.3091	76.6424	55.6072	38.5447	37.9449	65.202	65.0852	73.4442	20.2128	72.8526	86.8545	67.8612	20.9979	77.2568	38.9928	134.831	45.2811	46.9488	54.2324	30.0507	38.9176	42.4178	50.5421	59.0512	44.5578	68.373	115.268	51.9287	47.9295	39.3069	76.4587	35.494	57.693	93.1443	40.9948	26.8991	57.2778	63.1803	64.2816	76.5203	45.0934	65.8486
ENSG00000063245	EPN1	-0.123976	0.834202	-0.853903	0.478957	16.4483	44.0894	33.3179	79.9597	58.6816	46.4629	19.2745	34.6195	22.4893	34.4307	36.7746	136.072	25.5499	34.3687	29.1589	41.0969	12.7026	63.9202	12.5004	58.9086	29.6075	19.2034	26.4275	43.5693	73.7455	43.3849	49.6987	54.258	75.1471	31.3006	23.5483	29.4834	46.8489	49.3534	22.6618	76.0309	26.6093	42.5964	16.1436	107.281	27.2391	22.5433	30.8764	27.3269
ENSG00000063322	MED29	0.176824	0.537332	-0.721632	0.436388	3.89255	10.3049	12.6732	19.1554	15.8936	13.6378	8.52139	9.36899	13.4192	10.2533	7.10903	11.3868	10.8107	9.24761	8.26516	13.2544	6.23537	15.6812	3.61077	11.1795	9.63279	7.61586	13.4744	9.99039	8.85241	7.72726	8.22703	20.4916	10.1149	8.95299	12.1271	9.96205	8.53257	7.98432	10.4374	14.5975	9.86465	6.25917	10.9464	9.60502	12.9959	11.027	7.37414	12.7427
ENSG00000063438	AHRR	-1.31944	0.10812	-0.242076	0.881429	0.0237626	0.271621	0.173295	0.138599	4.48053	0.697229	0.211878	0.552578	7.62556	0.228799	0.030361	0.0340447	0.278165	0.123361	0.0252515	0.0588739	0.0500964	0.330613	0.110253	0.168581	2.15296	0.0557485	0.0218759	0.415184	0.147962	0.290027	0.105489	0.0711852	0.365755	0.215493	0.207123	0.0704352	0.195779	0.174848	0.0360124	0.661792	0.0585259	0.0429956	0.0247554	0	0.223796	0.0806139	0.132801	0.053992
ENSG00000063515	GSC2	-0.969354	NA	-0.879419	NA	0	0	0	0	0	0.0657196	0	0.0134081	0.0118638	0.0488783	0	0	0	0.0169206	0	0.0107873	0	0.0421945	0	0	0	0	0	0	0	0	0	0	0.0125474	0	0	0	0	0	0	0.0266412	0	0	0	0	0.0106435	0	0	0
ENSG00000063587	ZNF275	0.396548	0.442625	-1.02699	0.474374	0.433915	4.20701	2.10615	0.574849	5.4642	2.34369	3.32003	2.56277	3.19967	2.14494	0.174609	1.05274	4.49979	3.03416	0.533539	1.21104	1.72696	8.9601	1.63554	0.557833	1.01962	2.76903	2.26165	2.88218	1.29689	0.665692	1.67423	2.10293	4.03091	1.9254	1.5526	1.76805	2.62996	0.887354	0.510749	0.624128	1.48097	2.50337	0.529005	0.381417	5.88979	3.75079	6.27577	0.739587
ENSG00000063601	MTMR1	-0.222402	0.655699	0.00726049	0.997121	1.66386	14.7077	6.93634	1.77713	10.9302	6.53552	5.26511	5.8233	5.69474	11.6529	3.70874	2.63415	5.66961	4.26151	0.669189	2.53055	0.767355	9.04182	3.32303	3.19317	3.65667	2.46951	0.371598	5.88779	2.78369	1.72441	3.47412	1.6392	3.45299	2.40225	2.09332	1.21757	3.57486	1.88905	1.51022	1.3559	4.60856	1.92692	1.37426	0.547648	9.51378	8.50624	2.54501	2.20553
ENSG00000063660	GPC1	-3.55694	2.49618e-07	2.51485	0.157911	0.43525	0.350619	0.617934	2.23502	0.539463	1.62909	0.116655	1.82682	0.0736594	0.1387	0.836097	1.05872	1.14195	0.353706	2.93652	6.34561	0.788814	0.825996	0.362799	0.484021	0.156217	0.0103469	1.00785	0.265459	1.09231	0.46714	2.16032	2.10072	0.951048	0.387675	0.00183745	0.187253	2.23884	0.537512	0.513717	2.73768	0.461855	3.24529	0.573103	0.0941522	0.312989	0.641545	2.56013	0.190788
ENSG00000063761	ADCK1	0.484383	0.437955	0.708069	0.710703	1.18848	2.67639	5.61097	3.86774	1.57742	0.636147	0.578045	4.23671	2.00843	3.34689	2.84442	1.44298	12.3634	2.23617	1.34899	3.95025	0.873855	8.80012	0.917411	1.56191	1.31703	0.794853	2.30157	1.18801	1.4897	0.593873	3.25412	4.20122	2.33732	2.3514	0.792372	0.92489	3.01467	1.29934	2.73684	4.56642	4.38931	1.29432	3.8988	0.834943	4.11747	3.19123	1.25117	4.60664
ENSG00000063854	HAGH	-0.11894	0.899234	0.157048	0.951725	6.34064	5.04019	14.1963	31.7053	9.38261	2.5651	2.49872	20.0689	6.15493	21.9138	20.6086	8.38456	8.48211	8.01687	4.46104	10.4986	6.40647	10.7396	5.58175	28.8695	4.09959	2.54468	10.3708	11.908	6.36553	7.11543	8.4937	39.3167	7.19128	9.2405	1.87347	1.54173	13.1518	6.04144	11.0513	29.2489	17.2292	5.40258	9.80401	7.58832	24.8336	22.2973	3.93517	14.063
ENSG00000063978	RNF4	0.750168	0.0158473	-1.76502	0.114263	7.4478	53.318	18.2403	13.6886	45.1748	33.528	41.0805	30.0821	42.9048	44.2264	11.2085	27.4905	30.199	41.403	3.92022	16.5739	15.7336	50.8322	16.7602	13.996	21.7762	45.8093	10.5171	24.4294	19.2034	17.9513	12.8689	24.9153	39.7213	22.8088	37.2417	30.41	42.5405	10.6832	10.5672	12.7528	18.2006	17.2484	7.96064	38.5041	46.3688	51.5998	30.0907	17.506
ENSG00000064012	CASP8	0.0157909	0.984122	-0.203453	0.909439	18.2816	105.112	54.0488	5.78389	100.033	52.5723	83.2195	46.8341	20.5079	39.7999	3.58535	19.2148	55.0299	28.0024	8.71199	21.1359	21.284	31.9786	23.6332	16.2039	29.1997	28.3743	25.3843	32.2794	47.2408	14.2129	23.942	4.45675	49.0394	31.4725	10.7603	33.6687	15.0505	13.5253	16.5797	4.72834	39.267	12.4868	7.58631	5.62018	34.7288	28.8821	56.1275	12.9178
ENSG00000064042	LIMCH1	1.12215	0.431795	4.20949	0.000406426	0.00972391	0.203054	0.505971	0.00354578	0.0143388	0.093583	0.0488312	0.0723364	0.333207	0.350069	0.00219322	0.202387	0.128603	0.18879	0.00292734	0.137305	0.00842611	0.52933	0.285859	0.218697	0.0842523	0.0785394	0	0.0295385	0.129751	0	0.252975	0	0.207219	0.038667	0	0.0846576	0.133015	0	0.0173891	0	0.452961	0.0285246	0	0	0.158527	0.704736	0.00455937	0.0241798
ENSG00000064102	INTS13	0.0367494	0.966528	0.472693	0.822277	7.22066	11.2567	13.2514	1.48794	20.8164	12.6349	21.4056	6.98969	94.3121	17.3073	5.22888	5.02416	20.8422	60.1736	6.15422	7.08302	4.6206	7.65979	8.42471	2.93725	8.50569	14.2505	5.39305	15.1244	7.30803	2.97022	5.63386	0.938422	3.84765	8.40659	3.28896	7.44492	5.38811	1.83511	4.64141	0.903172	9.59718	7.84755	8.8495	1.25582	10.2772	11.0991	15.2594	3.90351
ENSG00000064115	TM7SF3	0.428201	0.476048	-0.183257	0.938061	18.0861	9.11711	54.6695	12.1518	36.7957	9.25673	10.7206	28.4961	53.9236	16.3056	15.3782	6.1135	32.163	51.855	36.9037	71.9929	27.1783	41.809	10.6191	6.82834	13.4925	15.1419	34.1213	23.6673	12.2411	8.97127	19.592	13.0768	11.7858	96.872	17.3556	15.6078	33.0777	6.95902	19.2954	11.3225	24.0862	27.0959	10.6375	4.43303	29.846	49.757	57.3908	68.1054
ENSG00000064195	DLX3	0.202602	0.935154	0.176842	NA	0.00766372	0	0.0494595	0.00581577	0.0411729	0.0171386	0	0.03493	0.0377626	0.0318225	0.108487	0.0417139	0.0339811	0	0	0	0	0.0553141	0.010598	0.0431541	0	0.056141	0	0	0.0147483	0	0.0805225	0.00315376	0.00886216	0.0813499	0	0.0640669	0.00417195	0	0	0	0	0.00614819	0	0.014645	0.0279459	0.0955201	0.0104103	0.00586661
ENSG00000064199	SPA17	0.120796	0.880356	0.788879	0.63597	0.400593	0.258595	1.52295	0.940085	1.08945	0.217289	0.23657	3.13274	3.20255	3.1549	4.27417	2.12594	1.26389	8.5915	1.446	1.89751	1.01944	3.32509	0.436862	0.961416	1.03028	0.479322	1.02511	0.532771	1.18111	0.462625	4.09071	4.10613	1.93968	2.45972	0.534107	0.371398	3.70359	1.38735	1.13955	1.90226	4.96154	2.15829	0.932406	0.950663	0.652785	2.58848	0.596025	3.70204
ENSG00000064201	TSPAN32	1.08532	0.218397	0.204718	0.896576	4.51467	30.6037	122.558	61.0503	39.4737	1.2434	34.5422	41.2888	16.0249	21.8804	15.1676	17.258	100.94	101.075	0.778034	2.52671	0.75209	205.62	17.7497	9.01842	5.65716	22.0407	0.485973	30.2045	25.9965	3.79652	62.1616	45.3136	20.7812	2.73685	18.0655	0.826414	34.7653	4.33004	12.0003	56.5155	27.4083	0.470316	37.0475	37.2174	71.8011	36.3406	1.9009	42.329
ENSG00000064205	WISP2	-0.468066	0.474184	0.329945	0.822744	0.116732	0.469654	0.47025	0.339674	0.267065	0.440689	0.280709	0.21336	0.180482	0.478132	0.0890658	0.155862	0.479096	0.285347	0.142037	0.145151	0.386505	0.504506	0.283493	0.195361	0.14725	0.121034	0.035228	0.127037	0.240312	0.0504179	0.184505	0.0249202	0.218188	0.141964	0.061711	0.165488	0.266808	0.10777	0.22034	0.0305823	0.300339	0.0765299	0.449909	0.0875828	0.314511	0.527757	0.237677	0.140928
ENSG00000064218	DMRT3	-0.848878	NA	NA	NA	0	0	0	0.196604	0	0	0	0	0	0	0.0101052	0.0137394	0	0	0	0	0.0232548	0	0	0	0	0	0	0	0	0	0	0.0242038	0.0214254	0	0	0	0	0	0	0	0	0	0	0	0	0	0	0
ENSG00000064225	ST3GAL6	-0.753964	0.166367	1.41436	0.341238	9.47153	11.4944	29.4149	3.60799	17.4235	13.0977	13.9651	8.99339	2.6303	6.8403	8.11443	5.41353	17.4086	4.82036	9.16117	12.5624	4.51204	0.912968	5.43478	7.67756	29.3491	2.13802	16.732	37.7774	24.5896	1.06762	15.1478	3.1205	23.9978	13.5275	0.724901	6.65276	12.0801	3.30286	5.79479	1.63248	15.7641	7.69119	4.39948	1.12958	5.87523	26.1346	32.79	2.06665
ENSG00000064270	ATP2C2	-2.10923	0.0186827	5.17005	0.00954305	0.0250859	0.462962	0.61104	0.0891926	0.0799233	0.120686	0.142029	0.434925	0.0356583	0.257066	0.0184045	0.0391197	0.21703	0.943263	0.346628	0.250733	0.0212942	0.510076	2.08412	0.300564	0.0391367	0.00538842	0.0696588	0.0226345	0.031794	0	0.33354	0.0388124	0.0153023	0.0559481	0.0189815	0.0500307	0.0935811	0.00450339	0.00294666	0.0313223	1.27253	0.0270372	0.458658	0.0414739	0.18281	0.0773721	0.100639	0.00207611
ENSG00000064300	NGFR	-0.0894866	0.963499	2.75842	0.268968	0.022958	0.0250695	1.08261	0.701923	0.239282	0.0896089	0.0139997	0.0177177	0.0188474	0.239249	1.10638	0.364822	0.055115	0.392981	0.0399886	0.0114321	0.0431551	0.0931653	0.0333112	0.0694662	0.0177522	0.00189758	0	0.124328	0.032411	0	0.43251	0.00471858	0.454093	0.00337771	0.0300814	0.0216121	0.0281019	0.0296589	0.0355116	0.0137531	0.463284	0.00448617	0.109603	0.0267215	0.0703683	0.225597	0.003893	0.0965208
ENSG00000064309	CDON	-0.50249	0.392917	0.528973	0.746048	0.0927374	0.395228	0.43943	0.105459	0.161845	0.17452	0.0995965	0.2446	0.089305	0.23271	0.114916	0.170448	0.313135	0.166861	0.0792977	0.108404	0.075611	0.24215	0.231704	0.0561222	0.181843	0.0550236	0.0447972	0.134927	0.155525	0.0225907	0.170255	0.66127	0.184929	0.129153	0.141989	0.146467	0.161704	0.0526302	0.0914212	0.0691626	0.268365	0.105679	0.201265	0.0727742	0.163901	0.263757	0.177551	0.0787467
ENSG00000064313	TAF2	0.0896763	0.892503	0.164882	0.947128	2.88422	20.0089	12.6053	2.30448	23.5096	18.3402	15.1992	11.064	26.845	26.819	1.97414	8.0696	15.4958	13.2991	2.05572	4.3646	3.76997	21.8089	7.59643	3.06769	9.859	12.2481	3.24751	11.3449	9.00623	1.2516	10.3108	1.32145	10.5424	7.32131	4.46217	7.58824	10.9979	1.07433	4.30905	1.13865	9.72068	7.19396	1.07387	3.15557	22.6669	24.9137	13.1428	3.24855
ENSG00000064393	HIPK2	-1.24974	0.00116956	0.374423	0.714308	1.99082	4.05953	9.37853	4.68669	19.0753	6.00969	7.20033	6.25564	9.43856	3.87033	3.5565	6.35564	5.69731	10.4754	2.35912	6.31319	4.42235	17.1179	4.20429	31.6713	11.1603	2.64015	6.53081	12.3083	14.4639	12.563	10.7692	10.6255	7.61858	6.78212	1.65745	4.34053	8.5235	10.8261	3.71888	7.30939	3.79878	2.99672	1.66357	2.95592	8.39801	6.69025	3.83786	2.85555
ENSG00000064419	TNPO3	0.218155	0.409775	0.429772	0.74619	2.13966	5.8981	8.55088	4.56337	11.1646	7.71939	5.63804	6.13887	5.89233	8.47187	3.62568	3.88691	7.02399	5.9092	1.16834	5.3906	1.78009	8.88385	3.68892	3.42629	3.79241	6.84066	2.20264	6.24796	4.67901	1.64634	6.51641	2.86424	7.32678	5.0614	2.38741	2.39491	7.01927	1.97893	2.99688	2.97431	8.63498	1.58455	2.4883	2.86698	7.39872	7.28359	3.61988	2.77908
ENSG00000064489	BORCS8-MEF2B	0.419693	0.386376	-1.30988	0.237644	1.93836	4.77983	5.40217	12.6271	5.7787	4.44224	2.96837	3.9494	4.54684	2.44917	6.29425	7.87086	7.8518	3.32889	2.69743	10.8058	2.08076	5.66398	1.07683	5.65644	3.72312	3.24204	6.20124	3.33524	2.7259	5.51655	3.58305	13.8903	3.24957	6.28475	5.86214	2.621	5.57281	5.04453	5.33475	9.12113	3.60433	4.17987	5.83989	6.38919	3.91174	4.26289	4.11315	8.00689
ENSG00000064490	RFXANK	0.300554	0.602667	-0.954558	0.475798	12.8458	19.4212	44.942	83.8505	30.1906	18.9958	19.1179	45.3724	32.2171	24.1824	49.408	44.173	41.9823	26.5016	37.5457	53.4831	27.502	46.6869	12.4114	22.8906	22.8463	14.7101	47.2193	26.6179	29.5545	26.7188	35.1704	94.8261	16.66	54.6629	18.0967	18.845	47.8517	36.8161	40.5821	66.2102	26.6619	36.3576	44.2184	52.9243	24.3115	28.1293	39.4198	69.1826
ENSG00000064545	TMEM161A	0.0516329	0.952658	-0.418848	0.775773	3.60348	3.0693	9.05944	13.6004	5.75039	1.39287	3.75414	8.8521	5.57196	3.7722	7.24599	6.50395	8.47913	6.9421	9.2406	11.685	9.35462	10.8197	1.09245	2.19682	3.95462	3.86764	9.24421	5.69521	5.7619	5.74817	5.07418	32.3412	3.82045	11.5154	4.35803	3.5383	9.36385	3.91345	8.12121	17.9326	4.97697	7.01792	19.1998	5.74115	5.87274	8.23092	6.9534	10.9019
ENSG00000064547	LPAR2	-0.50383	0.332093	-0.776126	0.507058	5.86791	38.5823	32.2848	16.2296	37.215	41.3268	23.9737	32.7207	23.2574	22.214	3.78518	9.18377	14.2784	10.7247	11.6803	12.1578	18.6838	35.5052	12.5215	16.9699	19.5399	12.3112	58.9668	16.7489	26.6876	18.5181	16.1814	10.3064	25.8792	30.2587	7.73943	63.6173	24.5419	12.2082	17.4373	17.7195	10.7372	13.0909	8.25195	20.3744	19.5735	13.5805	62.1104	5.68296
ENSG00000064601	CTSA	0.603409	0.466708	-0.423486	0.849363	36.1369	100.12	211.224	188.023	193.105	40.6266	65.5028	364.202	55.8519	60.1665	272.935	336.006	51.2286	52.6241	56.6361	142.072	39.2698	64.4026	46.8281	115.818	36.2892	57.3799	164.61	159.766	137.826	86.7692	168.068	767.564	253.801	111.759	53.0117	36.7906	374.374	105.305	73.0331	463.859	171.535	60.4556	31.3159	89.749	84.0175	72.5388	76.3247	173.173
ENSG00000064607	SUGP2	0.0857194	0.857785	0.342754	0.700309	17.4227	53.6077	58.6043	20.863	88.7884	24.5902	41.3165	62.1944	52.4186	52.7344	9.19147	25.4147	97.4148	45.3479	4.72301	21.6932	15.441	62.9907	29.4716	18.7948	28.3421	20.8786	8.48566	44.6063	42.5302	12.0059	40.1381	11.516	73.811	20.8818	14.7045	12.1067	31.3161	12.6379	20.2717	16.0015	33.7698	8.25286	31.1275	18.7163	52.9345	46.7632	61.8827	17.8705
ENSG00000064651	SLC12A2	-0.464526	0.439597	-0.343762	0.863701	0.658821	4.87993	3.74586	0.403311	7.08424	3.66187	5.74305	3.17843	0.884672	6.10616	0.742751	0.524891	10.1602	2.27559	1.27816	2.01256	2.04129	5.61607	1.66479	0.522346	2.89833	2.04312	1.06183	2.66787	1.22319	0.502104	0.873726	0.542275	1.00885	3.8432	0.379374	0.979237	1.53555	0.457025	1.27677	0.233688	1.21031	4.75034	0.980474	0.932101	5.40379	8.11403	4.98554	1.69357
ENSG00000064652	SNX24	-1.30142	0.112383	1.47725	0.514754	0.118368	0.960299	1.27816	1.25429	3.12561	0.129625	0.111243	5.83819	0.151912	1.29925	3.76048	4.98223	1.34203	1.96589	0.153075	0.493177	0.170473	1.2675	1.24979	0.857649	0.832791	0.0394726	0.112479	1.26769	2.82673	0.311344	3.14104	2.25348	3.76133	0.28145	0.195932	0.323468	3.165	1.1344	0.841773	5.08151	2.31073	0.725474	0.564383	0.631545	1.58542	1.81374	0.374525	0.273997
ENSG00000064655	EYA2	0.526175	0.811685	4.09916	NA	0	0.0490648	0.116901	0.0257453	0.0516161	0	0.0137092	0.025266	0.00460982	0.0616876	0	0.0219048	0.0101142	0	0.00367245	0.00419375	0.0422648	0.0107717	0	0.0467839	0	0.00278572	0	0.0275624	0.012537	0	0.0433298	0	0.0258573	0.00993737	0	0.00317348	0	0	0	0	0.122721	0	0	0.0321903	0.0235243	0.0221024	0	0
ENSG00000064666	CNN2	0.207484	0.733486	-0.57238	0.687995	9.66023	96.3939	75.1292	101.044	109.23	123.148	29.8626	104.674	204.041	51.7363	147.094	121.328	87.1102	23.68	90.8008	77.1403	48.931	93.3794	39.9573	54.5585	64.5876	57.3683	45.9754	136.704	122.384	102.525	69.563	5.21363	168.882	134.038	48.3804	116.532	112.459	77.2561	65.3887	106.603	68.8779	126.884	17.7021	141.262	136.265	73.9832	211.71	70.0531
ENSG00000064687	ABCA7	0.28729	0.75975	0.728354	0.633933	5.26218	15.3358	27.3254	57.9569	21.3502	2.14551	3.5079	35.5311	19.093	26.1769	9.90197	6.8287	34.3145	9.20759	2.91331	5.98631	0.731306	45.7474	7.64675	32.9286	1.24397	5.33547	1.24139	15.2794	28.7484	6.18237	35.1706	17.759	27.4735	5.96899	3.64207	1.60981	45.1694	4.41987	8.71532	53.8602	25.1494	2.31469	8.08886	32.8506	43.7716	28.1054	3.59941	12.0607
ENSG00000064692	SNCAIP	-0.817341	0.508718	1.19927	0.405288	0.0335952	0.300587	0.752573	0.356677	0.690254	0.484381	0.0556941	0.302012	0.497363	0.84057	0.11893	0.258056	67.3228	0.265694	0.634728	0.070742	0	0.843077	0.680355	0.0768809	0.573202	0.354405	0.47193	0.0884921	0.251665	3.01956e-09	0.385645	0	0.18779	0.48602	0.30628	0.725885	0.307615	0.069415	0.262609	0.0920626	0.845341	0.0531873	1.4107	0.103642	0.379182	0.601076	0.294339	0.574994
ENSG00000064703	DDX20	-0.0323755	0.963884	-0.47774	0.819328	5.50823	14.3326	7.93756	1.24114	9.19381	10.711	7.06558	16.1254	14.685	11.2399	5.83751	4.10001	10.8573	11.1801	2.67906	2.60971	3.01249	18.8025	3.73874	1.74981	4.24073	8.64909	2.40657	8.00223	7.22677	1.52266	3.53471	0.893799	8.77989	9.09537	2.13192	2.79651	13.2001	2.0021	2.75829	0.794482	4.27103	7.48586	1.01611	2.48589	15.5981	12.636	11.091	1.67528
ENSG00000064726	BTBD1	-0.150571	0.775718	-0.127546	0.961266	5.35677	40.5724	20.6009	5.3444	40.4314	32.2975	33.2881	39.2592	67.6214	38.7333	13.2896	11.5216	31.536	53.2525	7.51001	13.5323	8.20822	62.1809	12.6337	6.56798	16.7102	25.6022	10.8835	21.5872	17.0739	4.22939	11.7027	3.97275	20.1406	30.0062	3.91664	9.68533	26.9271	3.86814	7.86069	3.50069	19.1981	18.9813	3.89253	6.81824	35.0597	38.2384	44.2002	7.7563
ENSG00000064763	FAR2	-0.608858	0.313951	1.39598	0.151534	2.16134	2.04623	20.9044	3.08748	6.68856	8.23533	6.7479	22.0882	3.80357	3.71187	6.92391	0.95325	14.2702	14.2677	6.19397	9.57577	6.95372	12.7532	2.07329	1.73826	8.46325	2.05748	14.0098	8.55878	26.2898	5.79724	7.60735	28.2508	4.33499	11.7634	3.19161	2.02918	33.0594	5.72924	6.20697	13.0611	9.58745	15.4365	2.11973	0.050155	11.5031	7.92529	7.49613	6.62922
ENSG00000064787	BCAS1	-0.996453	0.160891	-0.109593	0.964029	0.019765	0.0952625	0.061142	0.0393615	0.101198	0.090614	0.0844353	0.156456	0.162912	0.177979	0.0348188	0.128726	0.107087	0.121989	0.0367868	0.0283876	0.00392899	0.142446	0.116922	0.0169201	0.0240487	0.0284778	0.0168692	0.0586853	0.0974067	0.0431912	0.106419	0.0516076	0.0827025	0.011527	0.0268372	0.0494661	0.0852516	0.0256066	0.031396	0.0930241	0.0497484	0.0228906	0.0297844	0.0217432	0.125145	0.142766	0.0453279	0.0408672
ENSG00000064835	POU1F1	-1.71568	0.525025	0.24663	NA	0.00952504	0	0.0434525	0.0106778	0	0.0144287	0	0	0.729091	0.374397	0.0231697	0	0.00849431	0.110174	0.0251072	0	0	0.0864873	0	0	0	0.0187151	0	0.0057922	0.0219173	0	0.0332147	0	0	0	0	0	0	0	0	0	0.0476776	0	0	0	0.0395811	0	0.0270033	0
ENSG00000064886	CHI3L2	-0.0990118	0.92696	-0.0973424	0.981256	0.175287	7.10784	2.82705	0.94492	0.451999	0.544464	0.45267	6.62105	0.290161	5.57856	7.01487	0.958573	1.30346	1.16445	0.182754	2.23988	0.703107	2.4726	0.908906	1.85248	0.193783	0.24093	0.00511364	0.924294	0.741198	0.319111	1.15778	0.492556	0.940377	1.42241	0.0130527	0.250587	2.29069	0.0980692	0.81329	0.900984	1.38871	0.584225	1.03847	1.13054	2.56819	1.7465	0.597202	3.0139
ENSG00000064932	SBNO2	-0.164007	0.705328	-0.380632	0.735875	2.31161	19.6765	14.559	10.0038	11.8868	5.1956	8.19848	8.49297	20.7247	11.0936	2.40485	7.76426	7.90273	11.9489	3.31869	12.4978	3.49229	13.4114	5.46414	10.7566	6.78695	3.37533	4.84262	8.33302	4.08265	4.36735	12.3738	10.142	8.78372	7.83866	4.01979	4.87714	7.84572	3.38486	4.96285	9.19266	5.81242	3.36236	4.56843	9.04976	13.7085	8.9744	3.86988	4.12975
ENSG00000064933	PMS1	0.161357	0.77658	1.21007	0.0538899	3.46654	7.45571	11.6211	4.55376	7.0089	4.62009	4.63682	11.1666	6.59421	6.26032	4.33024	3.4528	14.4516	7.18787	3.48546	7.17094	2.42056	19.5059	4.19579	1.75777	3.8254	3.81069	2.33929	4.82148	9.25454	1.81631	2.80936	1.68077	4.22294	9.31824	4.22693	3.86798	10.7119	2.2371	3.83478	2.0559	6.82641	8.7436	3.17999	2.77013	9.7603	9.97396	8.21629	4.86565
ENSG00000064961	HMG20B	0.318357	0.346396	-1.19219	0.161016	20.764	45.724	49.5414	79.3034	59.7909	72.1143	50.6933	59.406	135.153	41.7421	27.7635	65.3184	94.3585	49.3078	24.2891	55.0356	33.3351	111.379	23.1603	28.1235	43.2868	44.8231	27.9431	48.3284	66.1817	43.7836	27.8304	49.5906	50.4988	58.3172	22.5445	36.2036	45.1255	28.1858	47.0151	61.8943	28.1886	32.3368	38.112	51.6397	59.2846	57.1052	60.3485	49.2082
ENSG00000064989	CALCRL	-2.2255	0.00154503	0.864768	0.419125	0.458168	1.59417	0.844966	0.36056	4.94211	3.35087	3.31035	0.826184	0.576376	4.60888	0.536267	0.263874	6.12416	1.09531	0.209705	0.833327	0.0965557	1.38281	1.29318	0.326961	0.283927	0.533975	0.712668	1.79981	0.840431	4.78341	0.97473	0.254379	0.858757	0.89688	0.380611	0.427104	0.478874	1.51349	0.912102	0.255007	0.778557	0.233054	1.53669	0.445092	7.10514	2.68735	0.734896	0.572609
ENSG00000064995	TAF11	-0.0631226	0.899144	-0.552245	0.604244	6.88473	43.4476	19.764	7.9528	42.4803	23.5885	20.7771	34.6396	120.936	30.7876	10.5045	11.4299	30.7951	33.8855	7.58621	13.7954	13.9728	46.5421	11.0215	9.08994	11.9478	19.5166	10.5517	20.3037	15.4348	12.2452	9.94737	3.27299	25.919	22.9046	14.0956	13.0036	24.109	8.06129	11.9024	3.55135	12.6261	27.2261	10.5357	9.13927	36.7924	37.3669	50.3035	10.7901
ENSG00000064999	ANKS1A	-0.692911	0.134479	0.563913	0.486464	0.711066	1.42086	19.7743	1.90164	2.82492	1.37509	1.76183	3.72581	5.00274	0.975208	1.21221	0.692726	11.1858	1.44716	0.957866	3.58473	1.18635	4.42314	1.95531	1.28108	3.97053	1.04187	1.48682	2.14294	1.93658	0.834909	3.32145	1.9293	6.48125	3.17141	0.569159	1.80098	3.49771	1.79818	2.01817	2.67567	2.38227	2.6863	25.3675	0.808119	3.98635	3.85198	1.4712	1.66426
ENSG00000065000	AP3D1	-0.0917942	0.816734	-0.129599	0.919311	6.60499	20.2556	22.9274	25.8565	31.1197	13.7205	16.8774	21.387	49.6118	14.121	12.577	10.8221	23.3703	24.1575	7.31131	16.1226	5.03931	34.4999	6.78766	17.0857	8.38826	12.6727	8.93886	23.2559	14.5306	11.2575	17.2014	14.8311	22.1092	18.1173	10.0536	6.57186	19.7524	7.98229	10.0851	28.8612	15.4885	13.707	8.03141	15.1276	33.9907	20.2336	12.2915	10.0172
ENSG00000065029	ZNF76	0.24097	0.553684	0.188636	0.909898	3.78019	15.3219	15.7014	12.5896	10.87	4.27786	4.65073	11.8458	14.8302	5.21967	6.12199	4.55223	22.7259	8.6874	3.16184	10.8134	2.54889	29.0119	4.93518	7.3113	4.51151	3.07315	5.58896	9.35152	5.49713	5.71535	8.3251	8.77596	6.23841	11.7772	5.60874	3.87416	12.2232	2.76517	8.3637	15.4984	7.68894	4.29019	19.6724	3.84469	16.7493	12.485	5.58008	10.1135
ENSG00000065054	SLC9A3R2	-3.41466	2.16724e-05	-0.243236	0.896408	0.922668	1.99459	5.57047	0.704397	3.46883	10.4368	2.16498	2.33382	0.25242	1.16363	2.14483	7.95644	0.39112	1.40832	19.0481	5.2395	3.75948	10.0951	2.76067	7.74265	12.7696	0.509544	21.6967	1.96373	0.746282	51.2698	2.79577	2.49172	0.790791	45.2819	0.636666	12.8338	0.682927	29.7809	24.9784	0.986852	0.965792	47.8234	0.682611	5.55066	2.40312	4.86894	9.34294	1.99567
ENSG00000065057	NTHL1	-0.803633	0.298949	-0.80476	0.629264	2.3953	0.930766	10.4547	11.6157	3.02889	6.23759	2.64934	5.29157	8.7382	2.65941	8.03821	4.13927	5.57596	9.28243	18.0213	17.9888	4.12977	15.836	4.59968	1.52273	4.32399	1.07781	13.3181	5.14332	3.61546	19.3671	4.1565	14.7107	1.39525	24.396	2.08226	15.3476	5.69516	9.26891	21.471	9.90169	3.58702	26.2426	12.216	3.74638	4.82424	4.91291	10.6914	12.8885
ENSG00000065060	UHRF1BP1	-0.156205	0.770735	-0.608056	0.671789	1.31601	7.00037	6.06026	1.1039	10.717	9.58761	6.25871	7.49618	16.814	10.9968	1.73879	7.33337	7.37943	8.75874	1.59705	3.2959	4.32803	16.1816	4.431	2.52798	6.05581	5.97945	3.52776	5.29956	5.29975	2.30173	3.85737	1.30611	8.15315	6.46324	3.94183	5.50827	11.4434	1.63821	2.92636	1.64737	3.82976	4.58155	1.76021	2.71692	10.546	14.346	6.26718	1.99053
ENSG00000065135	GNAI3	-0.607744	0.0671688	0.380754	0.81275	0.686903	3.33078	2.50946	1.02348	4.2798	2.46176	1.82985	4.52926	5.73648	4.0848	4.56217	1.35479	2.3834	4.45195	2.04826	1.87831	1.51226	5.4	1.4424	0.592138	1.29509	2.02138	1.45969	2.58992	1.59586	0.627652	2.06284	0.649828	3.44438	5.87567	0.420038	0.821444	5.29906	0.647174	0.967483	0.459032	2.3524	7.43608	0.469825	0.726822	4.74207	4.53555	4.98975	0.705967
ENSG00000065150	IPO5	-0.453854	0.271655	0.65456	0.48445	15.1885	54.3228	46.2295	6.61002	68.2227	49.3317	37.7421	71.4942	100.428	66.347	15.9692	18.269	59.1053	65.2924	21.1851	24.2343	13.1825	77.2189	22.8778	8.04958	23.4529	22.5695	13.334	42.5631	45.912	9.53229	16.2786	3.38394	40.3929	49.1171	10.1756	20.5334	56.7501	8.68799	16.8902	7.46123	36.3949	47.7045	9.10234	7.85767	70.5781	88.1174	41.814	13.3521
ENSG00000065154	OAT	0.211026	0.828334	1.8044	0.021697	8.88537	27.123	34.4556	2.72063	19.811	4.96765	10.7478	10.9832	2.17773	49.2859	27.3361	40.1037	15.4554	15.365	11.8982	11.8596	8.40896	18.8195	4.63231	11.171	5.48068	6.42494	30.6304	16.6792	8.44069	0.532719	11.8139	2.64211	22.386	6.73499	5.64724	4.89869	2.17031	3.26737	3.1509	0.35393	40.418	22.832	7.33536	4.5911	33.244	28.0787	28.2482	5.07446
ENSG00000065183	WDR3	0.00442765	0.994631	1.53384	0.127571	0.591657	1.66682	2.31274	0.873739	2.24188	1.18834	1.08254	1.53787	3.01107	1.14825	0.939764	0.362771	2.07881	0.867189	1.07181	1.71678	0.423296	2.8303	0.701484	0.22052	0.236293	0.539773	0.450687	1.76071	0.991197	0.0751394	0.664762	0.587812	0.818546	2.06619	0.19159	0.0969014	1.25061	0.132328	0.397159	0.411421	2.14801	1.49205	0.580116	0.342869	1.49393	1.37068	0.452258	1.07827
ENSG00000065243	PKN2	-0.0643273	0.936557	0.313831	0.883909	6.55682	27.4361	30.4824	1.87511	74.2738	28.1942	45.2143	13.153	73.0132	37.3242	4.82491	6.69374	46.2745	25.2906	5.34293	8.16948	4.95878	46.8847	13.6472	6.37038	15.856	22.4124	7.13539	32.1505	11.7734	2.69361	12.7242	1.30761	17.93	13.7181	3.02645	6.96314	10.7352	2.10361	5.89183	0.55113	16.9679	17.3515	1.5116	4.17118	54.4406	30.9031	27.4007	2.79008
ENSG00000065268	WDR18	0.0951822	0.919215	-0.306495	0.88501	5.98124	5.9512	18.8532	34.0153	9.57562	2.45598	1.54398	14.0625	28.2531	11.2648	18.2144	19.1504	18.14	12.955	12.6038	24.5915	9.44631	27.1619	4.14547	3.32299	11.8089	3.85586	22.2942	11.3769	8.55589	9.51078	14.8362	36.9426	8.87112	22.2592	4.35399	5.07415	16.5629	9.48755	15.2457	28.9259	13.6903	20.3832	16.524	9.10757	15.2234	25.0169	6.42716	29.4227
ENSG00000065308	TRAM2	-0.518886	0.2307	0.849328	0.380061	0.554875	1.8574	3.83078	2.19871	7.77492	1.6588	1.4312	5.45352	1.54487	1.4839	1.44402	2.24126	5.72855	1.95148	0.587655	2.16792	0.797879	5.00011	1.03228	0.568086	1.23173	0.878508	0.646538	1.26189	4.63999	1.00414	2.46397	2.15665	4.36794	1.78491	0.449902	0.816102	4.23273	1.49414	1.68115	3.11718	2.68753	1.69513	1.48897	0.64301	3.09535	3.58229	0.695121	0.809514
ENSG00000065320	NTN1	0.333199	0.803937	-2.6849	0.0246365	0.109533	0.0656217	0.265879	0.0624743	0.412277	0.176622	0.321749	0.0635991	0.538841	0.105194	0.0387728	0.0971759	0.141029	0.0375621	0.837507	1.28535	0.745136	0.155602	0.109409	0.217386	0.44753	1.03434	1.81925	0.161756	0.062691	0.0698219	0.0494784	0.00661173	0.0204631	0.894467	0.154045	0.332048	0.106992	0.0684827	0.119343	0.110778	0.104655	1.71949	0.258472	0.016884	0.985223	0.363999	1.60719	0.541983
ENSG00000065325	GLP2R	-3.73271	0.0228142	-3.22	NA	0.00382557	0.0111455	0.00957683	0.00160888	0	0	0	0	0	0.0172473	0	0	0.0025394	0.0178724	0	0.0063225	0	0	0.00233855	0.0255921	0.00888727	0.0205605	0	0.00892303	0.00787039	0	0.0352554	0	0.00244517	0	0	0	0.00833015	0	0	0	0	0	0	0	0.00738232	0.00501907	0	0
ENSG00000065328	MCM10	-0.103314	0.912654	2.7879	0.0243028	1.12375	0.591118	2.63542	1.14111	5.11944	0.227841	0.152355	1.46213	8.33641	10.4028	2.03021	1.39203	0.789697	5.25924	0.733205	0.819404	0.701826	2.7007	0.560938	0.910575	0.648081	0.298719	0.845689	3.61515	0.702834	0.470506	3.8736	0.99223	2.52273	1.45753	0.223873	0.297078	2.46245	0.823743	0.622596	0.995653	5.55412	1.96039	1.13081	0.967078	3.64154	4.27335	0.605108	0.378515
ENSG00000065357	DGKA	-0.195797	0.736518	-0.0301905	0.988789	18.5501	185.915	41.8704	11.3268	60.9969	34.374	65.3474	58.1163	51.7425	32.2738	17.9631	27.3258	29.7686	27.4844	11.6217	22.2222	9.59779	67.7843	27.7112	38.3248	29.2052	12.9043	22.7701	29.9214	19.3482	16.8549	17.456	24.819	25.4164	39.262	11.4402	32.8562	18.7149	23.9848	24.5983	18.9612	33.9043	7.43879	12.4691	19.601	40.9489	35.2354	34.8555	24.7252
ENSG00000065361	ERBB3	-0.298439	0.746357	0.0505942	0.984258	1.96047	5.90444	3.43519	2.74872	2.4738	6.03939	2.99968	1.60134	1.21954	8.0913	0.469863	1.83872	5.88558	2.96092	1.13262	1.47426	2.33213	5.57062	4.59792	2.47304	2.13837	3.80016	0.932083	2.23	1.74107	0.490293	2.60868	0.285722	3.55161	2.16908	1.62316	2.9387	2.23695	1.47873	1.16247	0.262825	6.67437	1.36109	2.34743	5.42066	4.15545	6.73684	3.63923	0.946205
ENSG00000065371	ROPN1	-1.62075	0.254899	-2.95992	NA	0	0.0378471	0	0.0102972	0.0188963	0.0274151	0.0737622	0.0430142	0.0145293	0.0218546	0	0	0.093206	0.0201471	0.0422271	0.000477797	0	0.0665886	0	0.0113747	0.0361377	0	0	0	0.00667506	0	0.00606912	0	0.0149528	0	0	0.0422808	0.0215478	0.0171518	0	0.0675246	0	0.0259687	0	0	0.0627679	0.00850137	0.0176026	0.0148835
ENSG00000065413	ANKRD44	-0.104993	0.885889	0.468337	0.64675	4.13534	54.1924	30.8218	7.04645	22.7989	6.24475	13.2066	37.3929	1.72426	12.4208	6.46416	12.1654	12.8542	2.98166	3.84431	8.514	7.31892	19.8295	18.8149	7.09767	25.1092	9.67413	5.78105	8.8404	5.80524	3.12371	5.38986	3.38341	23.5168	14.4974	10.5032	6.2682	21.5505	7.668	6.79619	3.50048	15.6628	9.77314	2.48206	4.80566	36.9505	12.7857	11.6156	4.66045
ENSG00000065427	KARS	0.142273	0.642908	-0.525271	0.479477	27.9304	67.7395	51.9208	34.5727	66.9851	51.5351	48.702	83.6488	77.979	62.418	72.0701	46.1779	63.4142	55.5277	44.2636	60.6237	33.4309	106.468	17.1441	20.3227	41.6528	45.8147	61.0456	56.0044	62.1956	31.2913	28.6146	30.1404	45.3951	87.3643	31.4299	38.2004	76.0492	27.742	35.6706	31.2134	39.4414	83.9367	23.5133	24.3183	70.2835	81.0852	62.6048	60.1257
ENSG00000065457	ADAT1	-0.0521894	0.899144	0.46861	0.542361	5.51896	17.1344	24.9442	10.0296	21.2294	15.2235	15.8612	17.6302	11.697	11.0294	12.5242	5.80266	22.846	11.9111	5.99632	15.5665	4.16508	43.4734	5.11372	7.00786	7.9824	7.42591	6.88198	13.8234	13.9341	4.8503	17.9188	10.7098	15.6012	13.7533	4.18308	5.12349	18.6449	2.92403	4.92074	9.42927	13.9718	6.15803	9.00433	3.40874	24.9825	16.9211	14.912	8.58638
ENSG00000065485	PDIA5	-0.163712	0.831474	-0.0575943	0.982639	3.59566	1.81978	5.92768	3.87737	7.02578	1.1523	2.12538	7.03006	11.5962	2.66881	4.06257	8.35398	4.7313	12.5984	1.98266	3.49207	3.63251	20.6838	1.54953	1.88625	3.09011	1.25115	3.83178	7.44145	2.50183	2.58433	4.02382	7.57844	5.5744	4.26273	0.990281	2.22069	6.06576	4.83786	4.82819	4.73616	3.64497	4.77646	3.35082	0.993591	12.2941	8.06273	2.31639	6.15357
ENSG00000065491	TBC1D22B	0.0929483	0.883754	-1.04762	0.330476	1.42148	4.44613	7.93613	4.18654	9.55306	4.48703	3.90314	3.54451	8.24934	6.97989	2.57588	2.74282	5.10567	4.2762	1.34071	2.8775	2.13219	8.35786	2.30114	11.9677	3.14191	6.62133	3.22968	8.55163	1.27337	4.1897	4.02304	5.01835	1.9063	3.84273	4.35025	1.97661	4.23954	1.53017	2.09113	4.72976	3.07657	3.29082	3.13597	5.2103	11.0922	5.43619	3.53418	2.19067
ENSG00000065518	NDUFB4	0.304287	0.569743	-1.2926	0.151534	56.5791	165.014	162.23	482.652	151.563	157.08	192.441	253.255	214.429	151.754	214.93	297.962	198.558	220.979	147.972	280.445	177.631	148.877	62.3922	132.441	150.635	141.637	227.838	168.941	155.674	306.513	111.927	532.12	189.352	169.922	262.321	209.047	194.144	336.165	168.611	358.583	123.432	178.164	229.447	216.281	111.98	184.331	182.607	326.334
ENSG00000065526	SPEN	-0.371584	0.326529	-0.469782	0.708172	13.0013	45.7373	39.0355	10.1748	65.1047	56.6981	37.0879	25.7855	99.4173	44.4485	3.81143	29.4283	49.1102	47.8374	5.83501	14.3723	11.006	53.9091	22.3821	22.7982	18.7903	23.8853	17.0028	33.4104	47.4125	19.8033	19.5721	13.1017	98.2338	18.2818	9.69423	19.5375	43.8676	13.2099	15.1754	16.261	21.1705	15.2874	9.6652	10.5832	59.5262	52.8044	27.0921	6.68771
ENSG00000065534	MYLK	-0.850045	0.163626	0.791689	0.323619	0.139299	1.11054	1.15184	0.241919	0.426501	0.348766	2.72331	1.25189	0.436829	0.408193	0.431633	0.213359	0.694518	6.87455	0.102845	0.334564	0.157108	7.36176	0.450088	0.409935	0.272906	0.21381	0.252643	1.91653	0.279848	0.144199	0.258482	0.08144	0.20256	0.359373	0.112303	0.173641	0.331932	0.0832165	0.263193	0.0838587	0.858721	0.572991	0.298678	0.128889	4.22705	3.60226	0.468538	0.273424
ENSG00000065548	ZC3H15	-0.249837	0.644223	-0.00509832	0.998328	30.3133	99.1087	45.7013	9.34221	70.3922	65.0715	71.9304	79.1287	146.423	98.7534	31.3553	28.9572	97.5848	87.3118	21.2364	16.6585	17.5378	145.579	29.3451	12.444	36.499	66.8561	20.5702	53.9499	54.3609	7.93094	19.6333	5.15634	67.0112	92.6795	7.30051	18.246	71.1094	9.93662	24.3513	3.34937	38.3418	60.179	7.82606	13.1412	81.8175	111.263	92.5879	12.5668
ENSG00000065559	MAP2K4	-0.430362	0.43695	0.687273	0.623239	1.04056	6.93617	6.60525	1.06005	10.0717	4.67217	3.65229	4.74896	10.5011	4.55303	2.63621	1.16661	7.76019	2.84512	0.919157	2.31738	0.708226	7.29059	2.31981	1.34345	2.05445	2.1459	0.842812	6.28371	2.97104	0.590263	3.66265	0.781525	1.59675	2.23429	0.611755	1.48517	3.24126	0.522904	1.00645	0.888185	3.66018	1.80375	0.996088	0.0584849	11.5015	7.92709	2.63326	1.13735
ENSG00000065600	TMEM206	0.439055	0.543105	-1.01138	0.405288	2.61743	8.64964	4.8437	23.2885	15.9622	3.04287	8.27678	17.889	11.3267	7.03699	17.4351	32.61	10.1648	17.3372	8.45255	11.9057	6.52453	36.8605	3.24098	6.81269	7.18363	11.1945	6.44769	11.2469	27.2479	5.52352	4.68275	27.2783	31.6728	10.9549	6.27328	1.561	17.5677	3.54389	5.44376	13.7344	7.56534	5.90969	3.62699	68.5414	6.7102	10.631	13.1389	9.39409
ENSG00000065609	SNAP91	-1.57437	0.632519	0.365044	NA	0	0	0	0.00714158	0	0	0	0	0	0	0	0	0	0	0.0474697	0.00700029	0	0.0119508	0	0	0	0.00464887	0	0.00575836	0	0	0	0	0	0	0	0	0	0.449135	0	0	0	0	0	0	0	0.05174	0	0.00358894
ENSG00000065613	SLK	-0.140162	0.849277	0.457932	0.850916	3.75124	11.836	11.132	0.892968	29.0654	20.9724	12.152	8.41129	6.07568	14.2342	2.9321	3.00551	9.35661	6.90842	3.05776	2.44406	2.72964	18.4228	3.11526	2.29903	5.60311	11.1621	2.5702	14.9018	9.42541	1.35125	5.6019	1.42328	11.7259	7.48174	0.997196	2.45689	9.16538	1.50775	1.3268	0.773809	11.9192	7.64752	0.92026	0.552306	17.1113	9.34485	10.5496	1.03586
ENSG00000065615	CYB5R4	0.0108625	0.984729	0.0655682	0.976534	3.97014	20.9482	16.1521	6.45163	27.4528	15.5294	17.0974	29.8034	54.0813	11.5953	32.3782	12.8997	23.5739	17.4808	12.6116	9.99958	6.38873	31.3242	6.69731	2.94668	16.7254	19.1445	7.59965	19.5237	14.9065	2.49298	5.86626	2.61846	27.3329	37.1903	3.75695	3.6058	27.6505	2.27401	6.12512	1.38199	15.7101	27.3411	1.25128	3.69445	17.8056	35.2761	30.1423	6.15585
ENSG00000065618	COL17A1	0.324838	0.855205	3.24474	0.108029	0.508358	0.786055	4.32713	0.0378431	0.0373542	0.300894	0.00556317	0.05613	0.00405596	0.674318	0.0208022	0.0439142	0.00762912	1.30841	3.38311	1.28356	0.457438	0.0738161	3.20053	0.0385522	0.159335	0.0429147	0.0309596	0.0499595	0.0470033	0.0212354	0.0747044	0	0.22633	0.0864578	0.0725487	0.136672	0.0475897	0.0675993	0.0210479	0	4.86215	0.0204047	0	0	0.11291	0.101406	0.578842	0.0779606
ENSG00000065621	GSTO2	-0.3442	0.601329	-0.0555553	0.97922	0.656399	2.10666	1.70981	0.998434	1.31064	1.75752	0.917288	0.888554	4.4372	2.47801	0.403626	0.665569	1.95337	7.07591	0.606322	0.644772	0.54522	25.3097	1.98904	0.720425	0.781158	0.937801	0.607456	0.75665	0.840629	0.200043	0.76148	1.05841	1.16621	0.777918	0.678676	0.787329	1.10541	0.692044	0.536321	0.409576	1.27995	0.655474	1.39846	1.00993	1.86084	2.64846	1.03654	0.887697
ENSG00000065665	SEC61A2	-0.275753	0.646151	-0.974815	0.403049	3.11802	19.7808	8.79726	3.01398	26.8906	20.9344	21.2735	14.4132	10.1671	33.3226	1.98569	4.12123	19.0862	10.8804	2.43621	14.0824	6.45373	16.8853	6.59498	2.71822	7.07499	7.93744	9.44325	10.9368	19.6104	3.78193	4.50854	2.75141	14.6127	8.84623	5.45574	9.47895	10.715	4.74758	4.06836	2.19736	5.69514	6.26722	2.44404	2.13862	16.3625	16.2072	43.6137	3.87607
ENSG00000065675	PRKCQ	0.530309	0.465082	-0.380422	0.811935	0.884848	6.38228	4.65666	0.0778891	4.59015	1.63585	2.9958	4.88042	5.79465	3.36788	1.42513	0.359787	6.45998	8.67847	2.01159	2.00089	0.967042	27.5818	0.660282	0.881376	2.48459	3.39073	1.56829	2.74079	0.266011	2.00228	0.441171	0.0890515	0.456391	6.45965	1.23367	0.655781	1.90672	0.719274	3.09912	0.157943	2.03636	3.43053	0.973397	0.0547291	7.08824	3.26643	2.96326	7.02198
ENSG00000065717	TLE2	-1.11554	0.133215	-0.870353	0.636122	0.337925	4.03549	0.814097	0.151523	0.390302	0.610961	0.573986	2.34284	0.231116	0.962035	0.378236	0.923604	0.388171	1.73462	0.223444	0.25116	0.267368	2.60878	1.77857	0.365571	0.423083	0.140671	0.180284	0.339349	0.449989	0.24267	0.58499	0.307874	0.623283	0.977158	0.104835	0.617645	1.21218	0.199399	0.179385	0.393466	0.210323	0.365796	1.4046	0.265158	1.21479	1.3858	0.573761	0.273329
ENSG00000065802	ASB1	0.484824	0.30125	-0.534542	0.731923	1.84087	10.2538	13.5361	12.1168	18.529	4.22951	4.89081	10.4179	3.23575	8.41728	11.107	15.1755	9.76247	2.49624	3.86841	8.42944	1.80308	7.09299	2.98018	5.89691	4.76992	4.90176	3.11574	6.82457	9.22957	6.27399	11.6243	28.8633	6.87879	5.76452	4.48422	1.79484	11.7792	5.71403	5.84309	15.8598	7.30986	2.39074	7.67974	1.88659	7.8212	5.14934	3.4513	10.8914
ENSG00000065809	FAM107B	-1.36818	0.0330525	0.617227	0.741588	10.0437	103.465	73.5494	49.1361	142.266	64.4625	15.3876	160.438	8.52865	57.872	112.383	55.4341	39.3179	28.0062	15.3445	37.4884	15.6867	33.429	15.3588	42.136	32.5019	18.2869	11.1952	53.0472	88.262	11.008	71.224	64.3827	191.917	32.5459	6.5659	14.0167	143.032	18.9919	13.2263	91.8227	44.3341	16.7047	12.615	56.024	19.3956	12.7256	28.9892	11.6222
ENSG00000065833	ME1	-1.80804	0.125178	1.31339	0.571275	0.011644	0.172362	0.253425	0.0331654	0.187366	0.398261	0.86156	0.143782	0	0.0196778	0.253636	0.313833	0.164232	0.104191	0.0126768	0.0550837	0.0243209	2.42043	0.0337911	0.0176172	0.522246	0.136669	0	0.0904257	0.0986387	0.51242	0.108674	0.0502597	0.0538309	0.0411188	0.0162746	0.0153465	0.117194	0.683248	0.168115	0.0107571	0.357734	0.100319	0	0	0.0644293	0.24411	0.019746	0.0155773
ENSG00000065882	TBC1D1	-0.648522	0.0604627	-0.35954	0.714965	15.5857	49.3056	34.6456	28.8511	63.0024	55.1938	23.2971	128.524	48.2781	50.7933	82.35	87.5169	20.1773	37.0143	27.3978	31.9188	25.2175	44.5593	13.0499	30.9916	43.4135	26.7023	41.793	60.0403	120.531	39.5154	57.8179	69.6255	86.3633	75.9117	18.9916	17.3184	127.822	36.8944	29.2378	69.7768	28.9087	59.3468	7.89203	43.0422	45.2885	50.8406	76.3353	27.4183
ENSG00000065883	CDK13	-0.0685823	0.861586	-0.00242393	0.998328	8.23848	32.9531	25.9861	11.1221	25.1726	20.5859	12.9727	28.9889	47.2603	27.6454	7.37758	12.0569	39.0986	31.9231	8.15629	14.3905	7.79966	85.3534	11.7301	9.47556	13.1268	21.0136	7.7822	17.6019	58.8258	6.52241	14.898	10.8397	49.5193	23.7407	9.56885	14.3052	40.4908	6.54356	9.66068	12.3338	15.852	13.5266	9.64778	9.2071	32.882	25.2256	28.364	12.1872
ENSG00000065911	MTHFD2	-0.195455	0.716816	0.325151	0.771834	11.0506	13.8385	17.3554	16.4603	39.3226	6.30541	9.79545	50.7913	65.0129	23.3918	76.7933	24.4416	12.4087	27.8565	16.0692	15.1177	12.671	24.07	1.80201	8.09239	19.5228	14.2899	23.7253	34.3696	32.0691	3.51398	12.4565	31.8508	22.7544	26.7773	8.7513	2.05086	35.0638	7.50507	12.4524	9.68318	19.8116	15.2514	6.78713	11.7393	24.1186	38.1092	17.2728	10.6395
ENSG00000065923	SLC9A7	-0.369586	0.544904	-1.10704	0.280362	1.62037	4.68027	5.06073	0.35443	12.0249	6.69876	10.6534	3.92331	10.746	7.20075	2.62228	1.29274	2.34686	9.11956	3.53614	9.40976	2.90033	6.05859	1.75108	3.48017	5.65496	3.59639	3.43566	6.27334	5.93404	3.93431	1.75272	0.321648	1.93334	6.94347	2.08238	3.49315	2.49111	1.6615	3.34932	1.1241	2.03264	8.21843	1.3741	0.311755	9.71146	8.01772	5.92472	3.49996
ENSG00000065970	FOXJ2	0.0907047	0.83557	-0.549089	0.652037	2.62884	16.3937	10.4442	5.6913	17.5978	20.0544	7.33695	11.5763	17.3285	13.804	4.91824	10.1679	9.86638	8.74293	5.17274	6.78607	3.65442	13.7365	5.31024	13.2178	7.09011	9.11823	3.01032	12.5771	7.66707	5.8165	9.48894	8.88089	12.9329	8.07073	6.07015	10.7394	10.9539	3.55173	6.51734	7.8021	8.40627	5.6109	4.11496	7.93134	22.1566	12.5135	6.96729	4.76515
ENSG00000065978	YBX1	0.0599872	0.909761	-0.676701	0.474374	267.573	545.019	426.299	514.042	732.704	543.061	445.805	898.319	672.936	689.069	796.295	857.781	368.664	623.341	478.876	551.84	384.922	702.956	178.654	335.931	530.356	449.625	653.956	651.147	894.79	598.569	332.372	505.068	744.532	693.722	338.835	426.833	806.707	515.689	436.196	603.992	444.062	691.297	233.102	785.776	560.568	626.448	704.145	446.274
ENSG00000065989	PDE4A	-1.60784	0.0297389	0.0330522	0.993493	0.185835	5.54593	0.69203	8.09805	9.54384	11.6924	0.589784	9.38311	6.12875	2.91368	6.35046	9.13365	0.231095	1.95399	1.35418	2.26016	1.01912	1.65839	0.39772	6.09961	1.35909	0.682534	2.51084	0.612933	11.2484	3.13413	5.91167	9.675	1.50865	1.34266	0.138372	1.42881	9.68604	3.48526	2.24978	13.7791	1.79965	0.305521	0.717651	10.2846	3.70582	0.576658	1.51806	0.449609
ENSG00000066027	PPP2R5A	-0.384825	0.211509	0.258053	0.875004	4.83092	46.1417	26.4894	4.88042	21.8198	28.083	19.1524	43.6506	41.3508	35.1511	15.2293	21.4056	26.731	38.3562	12.5845	10.6949	8.90067	38.8021	15.5509	6.37425	12.2545	14.7947	5.93339	15.3586	17.6767	6.83344	13.8242	6.10538	22.4909	28.0582	5.22537	11.4695	34.5774	6.07289	10.2202	7.61399	18.8954	21.0594	4.06784	11.1142	26.9793	31.6736	31.6239	5.78972
ENSG00000066032	CTNNA2	-1.14378	0.19517	-0.27288	0.942141	0.0403484	0.0938578	0.102798	0.0152064	0.038341	0.0342105	0.0489048	0.031488	0.0264724	0.0905516	0.020365	0.0334832	0.0882929	0.068163	0.0247846	0.0654732	0.265463	0.0415012	0.0814872	0.0168809	0.0178393	0.0113005	0.0279514	0.0331772	0.0480595	0.010626	0.262655	0.0206494	0.0884118	0.00732289	0.0530725	0.0253204	0.0436619	0.00419714	0.0279967	0	0.0405918	0.0331528	0.0375402	0.296384	0.0552451	0.0713781	0.162064	0.00944382
ENSG00000066044	ELAVL1	0.155976	0.667036	-0.100974	0.951025	6.84433	16.4606	24.2383	33.9436	30.6772	18.1085	21.9798	24.6158	22.8754	19.8761	24.0951	16.2644	21.5397	25.4941	11.4848	28.4527	20.0605	46.0546	10.3992	14.5349	19.4394	17.187	22.7458	24.494	18.5634	31.4726	15.1672	35.3023	15.8203	22.8146	11.0146	12.0653	26.1109	13.1925	11.9325	28.6292	20.2261	21.0624	12.0406	15.8868	24.0095	24.8203	22.2629	25.7678
ENSG00000066056	TIE1	0.00669399	0.996099	-0.984242	0.633937	0.234298	1.10618	13.5987	0.513267	9.60595	2.10016	2.82381	4.2047	22.0653	2.19839	0.810571	0.219336	18.6376	18.7254	7.47483	3.10406	4.03623	204.453	1.60294	0.70036	0.12764	4.23441	7.58557	7.75367	2.59249	2.36334	2.25762	4.39462	0.14105	13.1114	1.95852	2.1716	5.17206	2.5286	4.59251	1.69398	0.66645	17.9895	2.46612	0.00716089	11.4982	6.19064	7.38609	7.01869
ENSG00000066084	DIP2B	-0.146831	0.784828	0.0916048	0.968087	2.11397	9.13442	8.29726	1.77147	14.9783	9.18728	7.66891	8.32781	4.6813	7.45992	1.07865	2.47757	10.1193	6.73622	1.57331	3.90609	1.51619	18.9216	3.30464	2.24959	4.33781	6.62084	3.15905	8.58427	4.69843	2.0768	3.46206	0.965538	5.5754	9.55429	2.58848	1.94101	6.3135	1.57105	2.36714	1.04602	5.97995	5.07249	1.43694	1.0729	10.4722	10.3611	5.18064	2.5455
ENSG00000066117	SMARCD1	0.00421089	0.994466	-1.42103	0.233551	10.4894	52.973	35.8955	20.892	66.0665	37.7563	27.035	59.8218	98.969	70.7225	10.9157	29.9304	74.5449	53.9785	10.4438	35.6064	33.0641	145.081	17.5798	12.5922	23.2033	19.4295	13.7669	32.18	25.0523	29.7867	14.688	26.231	43.3229	57.4223	24.628	35.0263	59.8047	19.3528	20.5577	17.4998	16.1493	54.3516	17.0462	18.9547	60.9516	71.7254	58.1233	22.0333
ENSG00000066135	KDM4A	0.38513	0.257589	-0.485613	0.638538	1.59282	4.37385	6.38198	7.25375	9.2318	4.16498	5.18624	3.12339	6.82373	6.48066	2.05428	1.89037	11.3884	3.11593	1.4837	3.12148	1.35453	10.8772	3.30194	2.36891	3.08956	3.39009	1.53557	4.85382	4.55403	0.956864	3.97316	4.39617	5.49168	3.37692	4.41218	2.5558	7.81789	0.97216	1.23671	4.02857	3.975	2.44024	3.39703	1.57595	6.1431	9.75804	3.08899	2.86104
ENSG00000066136	NFYC	-0.0850644	0.858559	0.198589	0.912795	7.40534	21.6436	28.8226	38.0314	30.6932	14.5963	6.51072	22.154	30.3166	19.2912	28.0247	19.8311	26.144	21.8591	14.211	27.5717	7.74347	38.3915	7.24386	8.98911	11.2403	4.69655	15.6608	18.5068	23.1056	12.6469	22.0037	45.0567	15.7747	19.0265	9.93099	8.84799	26.8642	11.4652	17.367	30.7154	19.7646	13	11.6681	11.2022	25.7698	16.1528	14.7072	23.3441
ENSG00000066185	ZMYND12	0.0621352	0.950757	0.273896	0.89972	0.0522681	0.0719289	2.0518	1.52498	0.759769	0.142913	0.456891	0.873155	0.835389	0.189453	0.749588	0.2864	1.74798	1.47233	0.768753	0.843329	0.223077	1.99305	0.0698017	0.0709241	0.277542	0.362745	1.03556	0.803044	0.501366	0.427917	0.551749	1.64945	1.21625	0.748158	0.199999	0.2703	1.34626	0.241552	0.540246	1.13659	0.422649	0.566147	0.398491	0.945836	1.03785	0.733931	0.943405	0.798137
[truncated: 33,973 more rows]
[truncated: 109 more columns]
