# Supplementary material for: Myeloid lineage enhancers drive oncogene synergy in CEBPA/CSF3R mutant acute myeloid leukemia
Source: Nat Commun. 2019 Nov 29;10:5455. doi: 10.1038/s41467-019-13364-2 (PMC6884457; doi:10.1038/s41467-019-13364-2)
Supplement: Supplementary file 6 — Supplementary Data 3 [file 41467_2019_13364_MOESM6_ESM.xlsx]

## Sheet: Sheet1
# Supplementary Data File 3. Activated Enhancer Catalog from Differentiating HoxB8 Cells.
peak.chr	peak.start	peak.end	count	present.in	E	V	T	TV	gene.chr	gene.start	gene.end	gene.name	gene.distance
chr1	3444400	3447600	4	E,V,T,TV	1	1	1	1	chr1	3205901	3671498	Xkr4	0
chr1	3450800	3452600	4	E,V,T,TV	1	1	1	1	chr1	3205901	3671498	Xkr4	0
chr1	3455400	3456200	2	V,TV	0	1	0	1	chr1	3205901	3671498	Xkr4	0
chr1	4773200	4776400	4	E,V,T,TV	1	1	1	1	chr1	4773206	4785739	Mrpl15	0
chr1	4906400	4906800	1	V	0	1	0	0	chr1	4905751	4906861	Gm37277	0
chr1	5969400	5971200	4	E,V,T,TV	1	1	1	1	chr1	5913707	5917398	Npbwr1	-52003
chr1	6453200	6455000	4	E,V,T,TV	1	1	1	1	chr1	6429655	6441296	Gm19026	-11905
chr1	6466400	6467400	4	E,V,T,TV	1	1	1	1	chr1	6487231	6860940	St18	19832
chr1	6496600	6497400	2	E,T	1	0	1	0	chr1	6487231	6860940	St18	0
chr1	7090800	7091000	2	V,T	0	1	1	0	chr1	7088920	7173628	Pcmtd1	0
chr1	7109000	7109600	3	E,V,TV	1	1	0	1	chr1	7088920	7173628	Pcmtd1	0
chr1	7111000	7111600	1	TV	0	0	0	1	chr1	7088920	7173628	Pcmtd1	0
chr1	7112800	7114400	3	E,V,T	1	1	1	0	chr1	7088920	7173628	Pcmtd1	0
chr1	7612200	7612600	1	E	1	0	0	0	chr1	7597379	7599473	Gm7470	-12728
chr1	7736600	7737600	4	E,V,T,TV	1	1	1	1	chr1	7728861	7730565	Gm38216	-6036
chr1	7776000	7778000	4	E,V,T,TV	1	1	1	1	chr1	7728861	7730565	Gm38216	-45436
chr1	9280000	9280400	1	TV	0	0	0	1	chr1	8361475	9299878	Sntg1	0
chr1	9281600	9284200	2	V,TV	0	1	0	1	chr1	8361475	9299878	Sntg1	0
chr1	9548600	9549400	3	E,T,TV	1	0	1	1	chr1	9547948	9580673	Adhfe1	0
chr1	9673600	9674000	1	TV	0	0	0	1	chr1	9667415	9700209	Mybl1	0
chr1	9742400	9742600	1	TV	0	0	0	1	chr1	9718622	9748382	Vcpip1	0
chr1	9768800	9770600	4	E,V,T,TV	1	1	1	1	chr1	9747648	9791924	1700034P13Rik	0
chr1	9773400	9774000	3	V,T,TV	0	1	1	1	chr1	9747648	9791924	1700034P13Rik	0
chr1	9799800	9801000	4	E,V,T,TV	1	1	1	1	chr1	9798107	9900845	Sgk3	0
chr1	9803400	9805400	4	E,V,T,TV	1	1	1	1	chr1	9798107	9900845	Sgk3	0
chr1	9806200	9808000	4	E,V,T,TV	1	1	1	1	chr1	9798107	9900845	Sgk3	0
chr1	9808600	9809600	2	T,TV	0	0	1	1	chr1	9798107	9900845	Sgk3	0
chr1	9810400	9815200	4	E,V,T,TV	1	1	1	1	chr1	9798107	9900845	Sgk3	0
chr1	9816000	9817600	3	E,T,TV	1	0	1	1	chr1	9798107	9900845	Sgk3	0
chr1	9822600	9823200	4	E,V,T,TV	1	1	1	1	chr1	9798107	9900845	Sgk3	0
chr1	9824000	9827800	4	E,V,T,TV	1	1	1	1	chr1	9798107	9900845	Sgk3	0
chr1	9833000	9833800	2	T,TV	0	0	1	1	chr1	9798107	9900845	Sgk3	0
chr1	9846000	9846400	1	T	0	0	1	0	chr1	9798107	9900845	Sgk3	0
chr1	9847200	9847600	1	E	1	0	0	0	chr1	9798107	9900845	Sgk3	0
chr1	9856200	9858000	3	E,V,TV	1	1	0	1	chr1	9798107	9900845	Sgk3	0
chr1	9876200	9877000	3	E,V,TV	1	1	0	1	chr1	9798107	9900845	Sgk3	0
chr1	9880800	9883800	4	E,V,T,TV	1	1	1	1	chr1	9798107	9900845	Sgk3	0
chr1	9891800	9894000	3	E,V,TV	1	1	0	1	chr1	9798107	9900845	Sgk3	0
chr1	9906600	9908000	4	E,V,T,TV	1	1	1	1	chr1	9908638	9942085	Mcmdc2	639
chr1	9940200	9941600	3	E,T,TV	1	0	1	1	chr1	9908638	9942085	Mcmdc2	0
chr1	9944600	9945000	3	V,T,TV	0	1	1	1	chr1	9941959	9944118	Snhg6	-483
chr1	9953200	9953800	2	T,TV	0	0	1	1	chr1	9960163	9967932	Tcf24	6364
chr1	9981800	9983200	3	V,T,TV	0	1	1	1	chr1	9968624	10009136	Ppp1r42	0
chr1	9990400	9992800	4	E,V,T,TV	1	1	1	1	chr1	9982387	9992366	Gm15818	0
chr1	9997400	9998200	1	T	0	0	1	0	chr1	9968624	10009136	Ppp1r42	0
chr1	10096000	10096400	1	TV	0	0	0	1	chr1	10037987	10136768	Cspp1	0
chr1	10253800	10255600	3	E,T,TV	1	0	1	1	chr1	10137571	10232670	Arfgef1	-21131
chr1	10256600	10257600	4	E,V,T,TV	1	1	1	1	chr1	10137571	10232670	Arfgef1	-23931
chr1	10260400	10262800	4	E,V,T,TV	1	1	1	1	chr1	10137571	10232670	Arfgef1	-27731
chr1	10266400	10267600	4	E,V,T,TV	1	1	1	1	chr1	10137571	10232670	Arfgef1	-33731
chr1	10268200	10269400	3	E,T,TV	1	0	1	1	chr1	10137571	10232670	Arfgef1	-35531
chr1	10280000	10281200	4	E,V,T,TV	1	1	1	1	chr1	10324720	10719945	Cpa6	43521
chr1	10284800	10285400	1	E	1	0	0	0	chr1	10324720	10719945	Cpa6	39321
chr1	10314200	10315800	4	E,V,T,TV	1	1	1	1	chr1	10324720	10719945	Cpa6	8921
chr1	10323400	10325400	4	E,V,T,TV	1	1	1	1	chr1	10324720	10719945	Cpa6	0
chr1	10326000	10326800	4	E,V,T,TV	1	1	1	1	chr1	10324720	10719945	Cpa6	0
chr1	10329200	10329600	1	T	0	0	1	0	chr1	10324720	10719945	Cpa6	0
chr1	13151600	13156600	4	E,V,T,TV	1	1	1	1	chr1	13139105	13374083	Ncoa2	0
chr1	13158600	13159000	1	E	1	0	0	0	chr1	13139105	13374083	Ncoa2	0
chr1	13161000	13163400	4	E,V,T,TV	1	1	1	1	chr1	13139105	13374083	Ncoa2	0
chr1	13206000	13207600	4	E,V,T,TV	1	1	1	1	chr1	13139105	13374083	Ncoa2	0
chr1	13223400	13223800	1	TV	0	0	0	1	chr1	13139105	13374083	Ncoa2	0
chr1	13231600	13234800	4	E,V,T,TV	1	1	1	1	chr1	13139105	13374083	Ncoa2	0
chr1	13255400	13257800	4	E,V,T,TV	1	1	1	1	chr1	13139105	13374083	Ncoa2	0
chr1	13259200	13260200	4	E,V,T,TV	1	1	1	1	chr1	13139105	13374083	Ncoa2	0
chr1	13261400	13262200	1	TV	0	0	0	1	chr1	13139105	13374083	Ncoa2	0
chr1	13266200	13267200	4	E,V,T,TV	1	1	1	1	chr1	13139105	13374083	Ncoa2	0
chr1	13268000	13269200	2	V,TV	0	1	0	1	chr1	13139105	13374083	Ncoa2	0
chr1	13291400	13292000	1	TV	0	0	0	1	chr1	13139105	13374083	Ncoa2	0
chr1	13295600	13296000	1	E	1	0	0	0	chr1	13139105	13374083	Ncoa2	0
chr1	13301000	13301600	2	V,TV	0	1	0	1	chr1	13139105	13374083	Ncoa2	0
chr1	13336200	13336800	3	E,T,TV	1	0	1	1	chr1	13139105	13374083	Ncoa2	0
chr1	13342400	13343000	4	E,V,T,TV	1	1	1	1	chr1	13139105	13374083	Ncoa2	0
chr1	13360800	13361400	3	E,T,TV	1	0	1	1	chr1	13139105	13374083	Ncoa2	0
chr1	13365800	13367400	3	E,T,TV	1	0	1	1	chr1	13139105	13374083	Ncoa2	0
chr1	13559400	13560400	3	E,V,TV	1	1	0	1	chr1	13564698	13589910	Tram1	4299
chr1	13586400	13586800	1	T	0	0	1	0	chr1	13564698	13589910	Tram1	0
chr1	13590600	13591000	2	T,TV	0	0	1	1	chr1	13564698	13589910	Tram1	-691
chr1	13592400	13595400	4	E,V,T,TV	1	1	1	1	chr1	13564698	13589910	Tram1	-2491
chr1	13599000	13599800	3	V,T,TV	0	1	1	1	chr1	13564698	13589910	Tram1	-9091
chr1	13600400	13601000	1	E	1	0	0	0	chr1	13564698	13589910	Tram1	-10491
chr1	13657800	13659200	4	E,V,T,TV	1	1	1	1	chr1	13623330	13660546	Lactb2	0
chr1	13661000	13661400	4	E,V,T,TV	1	1	1	1	chr1	13623330	13660546	Lactb2	-455
chr1	14218200	14220200	3	E,V,TV	1	1	0	1	chr1	14168954	14310235	Eya1	0
chr1	14221000	14223800	4	E,V,T,TV	1	1	1	1	chr1	14168954	14310235	Eya1	0
chr1	15848400	15852200	4	E,V,T,TV	1	1	1	1	chr1	15853331	15856499	Gm37509	1132
chr1	16161200	16162400	3	E,V,T	1	1	1	0	chr1	16105774	16133734	Rdh10	-27467
chr1	16228000	16229000	3	E,V,TV	1	1	0	1	chr1	16228674	16520112	Stau2	0
chr1	16269000	16269400	1	TV	0	0	0	1	chr1	16228674	16520112	Stau2	0
chr1	16540200	16541600	3	E,V,TV	1	1	0	1	chr1	16540790	16619489	Ube2w	0
chr1	16568800	16572200	4	E,V,T,TV	1	1	1	1	chr1	16540790	16619489	Ube2w	0
chr1	16611800	16612200	1	TV	0	0	0	1	chr1	16540790	16619489	Ube2w	0
chr1	16614200	16615800	4	E,V,T,TV	1	1	1	1	chr1	16540790	16619489	Ube2w	0
chr1	16640400	16643000	4	E,V,T,TV	1	1	1	1	chr1	16641725	16657042	Eloc	0
chr1	16646600	16647400	2	E,TV	1	0	0	1	chr1	16641725	16657042	Eloc	0
chr1	16648000	16648400	1	TV	0	0	0	1	chr1	16641725	16657042	Eloc	0
chr1	16649600	16650200	1	TV	0	0	0	1	chr1	16641725	16657042	Eloc	0
chr1	16654400	16655200	2	T,TV	0	0	1	1	chr1	16641725	16657042	Eloc	0
chr1	16666600	16667000	1	T	0	0	1	0	chr1	16665207	16678275	Tmem70	0
chr1	16687200	16687600	2	V,TV	0	1	0	1	chr1	16688051	16709611	Ly96	452
chr1	16747600	16748000	1	V	0	1	0	0	chr1	16758205	16758623	Gm29649	10206
chr1	17450600	17452000	4	E,V,T,TV	1	1	1	1	chr1	17429043	17429528	Gm6075	-21073
chr1	17489200	17490000	2	E,V	1	1	0	0	chr1	17520001	17520111	Gm25166	30002
chr1	17605600	17609200	4	E,V,T,TV	1	1	1	1	chr1	17601901	17630939	Pi15	0
chr1	20813200	20813800	1	TV	0	0	0	1	chr1	20802968	20820312	Mcm3	0
chr1	20816800	20818200	4	E,V,T,TV	1	1	1	1	chr1	20802968	20820312	Mcm3	0
chr1	20925600	20930000	4	E,V,T,TV	1	1	1	1	chr1	20890606	20939650	Paqr8	0
chr1	20930600	20933600	3	V,T,TV	0	1	1	1	chr1	20890606	20939650	Paqr8	0
chr1	20936600	20937200	1	V	0	1	0	0	chr1	20890606	20939650	Paqr8	0
chr1	20985800	20986600	2	E,TV	1	0	0	1	chr1	20951626	20990841	Efhc1	0
chr1	20997800	20998200	1	E	1	0	0	0	chr1	20996299	21079229	Tram2	0
chr1	21008800	21009600	3	E,T,TV	1	0	1	1	chr1	20996299	21079229	Tram2	0
chr1	21013800	21016400	4	E,V,T,TV	1	1	1	1	chr1	20996299	21079229	Tram2	0
chr1	21023000	21026800	4	E,V,T,TV	1	1	1	1	chr1	20996299	21079229	Tram2	0
chr1	21028000	21028400	2	V,TV	0	1	0	1	chr1	20996299	21079229	Tram2	0
chr1	21030600	21032600	4	E,V,T,TV	1	1	1	1	chr1	20996299	21079229	Tram2	0
chr1	21035600	21036600	4	E,V,T,TV	1	1	1	1	chr1	20996299	21079229	Tram2	0
chr1	21048600	21050400	4	E,V,T,TV	1	1	1	1	chr1	20996299	21079229	Tram2	0
chr1	21069800	21070600	2	V,TV	0	1	0	1	chr1	20996299	21079229	Tram2	0
chr1	21094200	21094600	2	T,TV	0	0	1	1	chr1	21080114	21081748	Gm28287	-12453
chr1	21095200	21096200	4	E,V,T,TV	1	1	1	1	chr1	21080114	21081748	Gm28287	-13453
chr1	21098600	21099400	2	T,TV	0	0	1	1	chr1	21080114	21081748	Gm28287	-16853
chr1	21419800	21420200	1	TV	0	0	0	1	chr1	21398403	21961942	Kcnq5	0
chr1	21464600	21466000	2	V,TV	0	1	0	1	chr1	21398403	21961942	Kcnq5	0
chr1	21483000	21487800	3	E,V,TV	1	1	0	1	chr1	21398403	21961942	Kcnq5	0
chr1	21530400	21532400	4	E,V,T,TV	1	1	1	1	chr1	21398403	21961942	Kcnq5	0
chr1	21551400	21556800	4	E,V,T,TV	1	1	1	1	chr1	21398403	21961942	Kcnq5	0
chr1	21559200	21559800	3	E,V,TV	1	1	0	1	chr1	21398403	21961942	Kcnq5	0
chr1	21890600	21891200	3	V,T,TV	0	1	1	1	chr1	21398403	21961942	Kcnq5	0
chr1	21891800	21892400	1	TV	0	0	0	1	chr1	21398403	21961942	Kcnq5	0
chr1	21896000	21897000	3	E,V,TV	1	1	0	1	chr1	21398403	21961942	Kcnq5	0
chr1	21935600	21936800	2	V,TV	0	1	0	1	chr1	21398403	21961942	Kcnq5	0
chr1	21940400	21942000	4	E,V,T,TV	1	1	1	1	chr1	21398403	21961942	Kcnq5	0
chr1	21943600	21946000	4	E,V,T,TV	1	1	1	1	chr1	21398403	21961942	Kcnq5	0
chr1	21958200	21959000	1	TV	0	0	0	1	chr1	21398403	21961942	Kcnq5	0
chr1	21963600	21963800	2	E,TV	1	0	0	1	chr1	21959842	21962530	Gm26580	-1071
chr1	23324600	23325800	4	E,V,T,TV	1	1	1	1	chr1	23345956	23346599	Gm20954	20157
chr1	23344200	23344600	1	TV	0	0	0	1	chr1	23345956	23346599	Gm20954	1357
chr1	23345200	23345800	4	E,V,T,TV	1	1	1	1	chr1	23345956	23346599	Gm20954	157
chr1	23378200	23379800	3	V,T,TV	0	1	1	1	chr1	23366424	23397772	Ogfrl1	0
chr1	23384000	23384200	3	E,V,TV	1	1	0	1	chr1	23366424	23397772	Ogfrl1	0
chr1	23399200	23400400	3	E,V,TV	1	1	0	1	chr1	23366424	23397772	Ogfrl1	-1429
chr1	23432200	23435600	4	E,V,T,TV	1	1	1	1	chr1	23366424	23397772	Ogfrl1	-34429
chr1	23915600	23916400	2	T,TV	0	0	1	1	chr1	23844846	23922317	Smap1	0
chr1	24379200	24379800	3	E,V,TV	1	1	0	1	chr1	24261890	24587472	Col19a1	0
chr1	24514400	24515000	1	E	1	0	0	0	chr1	24261890	24587472	Col19a1	0
chr1	24547200	24547600	1	TV	0	0	0	1	chr1	24261890	24587472	Col19a1	0
chr1	24548200	24555200	4	E,V,T,TV	1	1	1	1	chr1	24261890	24587472	Col19a1	0
chr1	24564800	24565400	2	E,TV	1	0	0	1	chr1	24261890	24587472	Col19a1	0
chr1	24566800	24567400	1	V	0	1	0	0	chr1	24261890	24587472	Col19a1	0
chr1	24568400	24568800	1	TV	0	0	0	1	chr1	24261890	24587472	Col19a1	0
chr1	24570400	24574800	4	E,V,T,TV	1	1	1	1	chr1	24261890	24587472	Col19a1	0
chr1	24580400	24581600	2	V,TV	0	1	0	1	chr1	24261890	24587472	Col19a1	0
chr1	24583000	24584800	3	E,V,TV	1	1	0	1	chr1	24261890	24587472	Col19a1	0
chr1	28047400	28048200	3	E,V,T	1	1	1	0	chr1	27989910	27991782	Gm19028	-55619
chr1	30718000	30720800	4	E,V,T,TV	1	1	1	1	chr1	30718560	30719962	Gm9898	0
chr1	30819200	30819600	1	E	1	0	0	0	chr1	30802339	30873921	Phf3	0
chr1	30929800	30930400	1	T	0	0	1	0	chr1	30940302	30949770	Ptp4a1	9903
chr1	31033400	31034600	2	E,T	1	0	1	0	chr1	31019188	31096454	Gm29669	0
chr1	31049800	31051000	4	E,V,T,TV	1	1	1	1	chr1	31019188	31096454	Gm29669	0
chr1	31057800	31059400	2	E,TV	1	0	0	1	chr1	31019188	31096454	Gm29669	0
chr1	31142000	31143000	4	E,V,T,TV	1	1	1	1	chr1	31136026	31150105	Gm29128	0
chr1	31616600	31617400	1	TV	0	0	0	1	chr1	31615149	31616661	Gm19680	0
chr1	33470800	33471400	1	TV	0	0	0	1	chr1	33453810	33669795	Prim2	0
chr1	33499000	33499400	1	T	0	0	1	0	chr1	33453810	33669795	Prim2	0
chr1	33501200	33505200	4	E,V,T,TV	1	1	1	1	chr1	33453810	33669795	Prim2	0
chr1	33528600	33538000	4	E,V,T,TV	1	1	1	1	chr1	33453810	33669795	Prim2	0
chr1	33577600	33579600	4	E,V,T,TV	1	1	1	1	chr1	33453810	33669795	Prim2	0
chr1	33591600	33593000	3	E,T,TV	1	0	1	1	chr1	33453810	33669795	Prim2	0
chr1	33594200	33594600	1	E	1	0	0	0	chr1	33453810	33669795	Prim2	0
chr1	33636200	33636600	1	E	1	0	0	0	chr1	33453810	33669795	Prim2	0
chr1	33668600	33668800	1	TV	0	0	0	1	chr1	33453810	33669795	Prim2	0
chr1	33736600	33738400	4	E,V,T,TV	1	1	1	1	chr1	33719887	33742564	Rab23	0
chr1	33743600	33746400	3	E,V,TV	1	1	0	1	chr1	33745484	33757795	Bag2	0
chr1	33755600	33756200	3	V,T,TV	0	1	1	1	chr1	33745484	33757795	Bag2	0
chr1	33797200	33797600	1	V	0	1	0	0	chr1	33761545	33814595	Zfp451	0
chr1	34463000	34464200	4	E,V,T,TV	1	1	1	1	chr1	34459762	34475733	Ptpn18	0
chr1	34464800	34465800	4	E,V,T,TV	1	1	1	1	chr1	34459762	34475733	Ptpn18	0
chr1	34467800	34468600	3	V,T,TV	0	1	1	1	chr1	34459762	34475733	Ptpn18	0
chr1	34470600	34471800	4	E,V,T,TV	1	1	1	1	chr1	34468834	34473148	Gm28417	0
chr1	34475000	34475400	1	TV	0	0	0	1	chr1	34459762	34475733	Ptpn18	0
chr1	34478600	34484400	4	E,V,T,TV	1	1	1	1	chr1	34477167	34485933	4930568A12Rik	0
chr1	34486200	34486800	4	E,V,T,TV	1	1	1	1	chr1	34477167	34485933	4930568A12Rik	-268
chr1	34490000	34490400	1	T	0	0	1	0	chr1	34477167	34485933	4930568A12Rik	-4068
chr1	34496600	34497400	3	E,T,TV	1	0	1	1	chr1	34498410	34503063	Prss39	1011
chr1	34563600	34564600	3	E,V,TV	1	1	0	1	chr1	34543968	34560943	Prss40	-2658
chr1	34799200	34800000	2	E,T	1	0	1	0	chr1	34678188	34813309	Arhgef4	0
chr1	34800800	34801200	4	E,V,T,TV	1	1	1	1	chr1	34678188	34813309	Arhgef4	0
chr1	34820600	34824800	4	E,V,T,TV	1	1	1	1	chr1	34813219	34843065	Fam168b	0
chr1	34827600	34829400	3	E,T,TV	1	0	1	1	chr1	34813219	34843065	Fam168b	0
chr1	34834800	34835400	2	E,TV	1	0	0	1	chr1	34813219	34843065	Fam168b	0
chr1	34838000	34841200	4	E,V,T,TV	1	1	1	1	chr1	34813219	34843065	Fam168b	0
chr1	34852000	34852400	4	E,V,T,TV	1	1	1	1	chr1	34849976	34879580	Plekhb2	0
chr1	34857800	34859600	4	E,V,T,TV	1	1	1	1	chr1	34849976	34879580	Plekhb2	0
chr1	35813800	35814200	1	TV	0	0	0	1	chr1	35806974	35810462	Gm28415	-3339
chr1	35869200	35869800	1	T	0	0	1	0	chr1	35879845	35881119	1110002O04Rik	10046
chr1	35934800	35935400	2	T,TV	0	0	1	1	chr1	35958919	35959822	Gm8022	23520
chr1	35936600	35937200	2	V,TV	0	1	0	1	chr1	35958919	35959822	Gm8022	21720
chr1	35971800	35972600	2	E,TV	1	0	0	1	chr1	35981960	35986373	Gm37146	9361
chr1	35973800	35977200	4	E,V,T,TV	1	1	1	1	chr1	35981960	35986373	Gm37146	4761
chr1	36052600	36053200	2	V,TV	0	1	0	1	chr1	36068400	36106446	Hs6st1	15201
chr1	36065800	36066000	3	E,V,T	1	1	1	0	chr1	36068400	36106446	Hs6st1	2401
chr1	36071600	36071800	1	TV	0	0	0	1	chr1	36068400	36106446	Hs6st1	0
chr1	36087600	36090400	3	E,V,TV	1	1	0	1	chr1	36068400	36106446	Hs6st1	0
chr1	36127400	36131000	4	E,V,T,TV	1	1	1	1	chr1	36132042	36138746	Gm33280	1043
chr1	36132600	36133600	2	T,TV	0	0	1	1	chr1	36132042	36138746	Gm33280	0
chr1	36148600	36149600	4	E,V,T,TV	1	1	1	1	chr1	36140027	36244720	Uggt1	0
chr1	36159800	36164000	4	E,V,T,TV	1	1	1	1	chr1	36140027	36244720	Uggt1	0
chr1	36172400	36175800	4	E,V,T,TV	1	1	1	1	chr1	36140027	36244720	Uggt1	0
chr1	36177000	36181200	4	E,V,T,TV	1	1	1	1	chr1	36140027	36244720	Uggt1	0
chr1	36230200	36236800	4	E,V,T,TV	1	1	1	1	chr1	36140027	36244720	Uggt1	0
chr1	36240000	36240800	3	E,V,TV	1	1	0	1	chr1	36140027	36244720	Uggt1	0
chr1	36241600	36242600	2	T,TV	0	0	1	1	chr1	36140027	36244720	Uggt1	0
chr1	36257200	36261400	4	E,V,T,TV	1	1	1	1	chr1	36264597	36274679	Neurl3	3198
chr1	36262600	36263800	3	V,T,TV	0	1	1	1	chr1	36264597	36274679	Neurl3	798
chr1	36264400	36267600	4	E,V,T,TV	1	1	1	1	chr1	36264597	36274679	Neurl3	0
chr1	36269000	36270800	4	E,V,T,TV	1	1	1	1	chr1	36264597	36274679	Neurl3	0
chr1	36274600	36275000	2	T,TV	0	0	1	1	chr1	36264597	36274679	Neurl3	0
chr1	36275800	36276200	2	T,TV	0	0	1	1	chr1	36264597	36274679	Neurl3	-1122
chr1	36296200	36296800	3	V,T,TV	0	1	1	1	chr1	36307733	36324029	Arid5a	10934
chr1	36306600	36307000	2	V,T	0	1	1	0	chr1	36307733	36324029	Arid5a	734
chr1	36310600	36312800	4	E,V,T,TV	1	1	1	1	chr1	36307733	36324029	Arid5a	0
chr1	36313600	36315000	2	T,TV	0	0	1	1	chr1	36307733	36324029	Arid5a	0
chr1	36323600	36324000	1	TV	0	0	0	1	chr1	36307733	36324029	Arid5a	0
chr1	36325400	36326800	3	E,T,TV	1	0	1	1	chr1	36307733	36324029	Arid5a	-1372
chr1	36445800	36447400	4	E,V,T,TV	1	1	1	1	chr1	36419871	36445271	Lman2l	-530
chr1	36474600	36476800	2	E,TV	1	0	0	1	chr1	36473952	36476110	Gm37909	0
chr1	36482200	36482800	2	V,TV	0	1	0	1	chr1	36471620	36508764	Cnnm4	0
chr1	36492000	36492600	1	TV	0	0	0	1	chr1	36471620	36508764	Cnnm4	0
chr1	36507200	36508400	3	E,V,TV	1	1	0	1	chr1	36471620	36508764	Cnnm4	0
chr1	36509000	36509600	1	V	0	1	0	0	chr1	36471620	36508764	Cnnm4	-237
chr1	36545800	36546200	1	TV	0	0	0	1	chr1	36537507	36547445	Ankrd39	0
chr1	36556000	36556200	2	V,TV	0	1	0	1	chr1	36548639	36558349	Sema4c	0
chr1	36569000	36570400	4	E,V,T,TV	1	1	1	1	chr1	36562692	36683183	Fam178b	0
chr1	36571200	36572800	4	E,V,T,TV	1	1	1	1	chr1	36562692	36683183	Fam178b	0
chr1	36589800	36590200	1	E	1	0	0	0	chr1	36562692	36683183	Fam178b	0
chr1	36591400	36592200	2	V,TV	0	1	0	1	chr1	36562692	36683183	Fam178b	0
chr1	36596200	36596800	2	V,TV	0	1	0	1	chr1	36562692	36683183	Fam178b	0
chr1	36604400	36604800	1	TV	0	0	0	1	chr1	36562692	36683183	Fam178b	0
chr1	36629800	36630800	3	E,T,TV	1	0	1	1	chr1	36562692	36683183	Fam178b	0
chr1	36639000	36639600	1	TV	0	0	0	1	chr1	36562692	36683183	Fam178b	0
chr1	36640200	36640800	1	TV	0	0	0	1	chr1	36562692	36683183	Fam178b	0
chr1	36814200	36815200	3	E,V,TV	1	1	0	1	chr1	36792191	36943666	Tmem131	0
chr1	36830600	36832000	4	E,V,T,TV	1	1	1	1	chr1	36792191	36943666	Tmem131	0
chr1	36832600	36833200	1	V	0	1	0	0	chr1	36792191	36943666	Tmem131	0
chr1	36834000	36839400	4	E,V,T,TV	1	1	1	1	chr1	36792191	36943666	Tmem131	0
chr1	36861400	36862800	4	E,V,T,TV	1	1	1	1	chr1	36792191	36943666	Tmem131	0
chr1	36871200	36871800	1	V	0	1	0	0	chr1	36792191	36943666	Tmem131	0
chr1	36874000	36875000	4	E,V,T,TV	1	1	1	1	chr1	36792191	36943666	Tmem131	0
chr1	36875600	36877000	4	E,V,T,TV	1	1	1	1	chr1	36792191	36943666	Tmem131	0
chr1	36879000	36881200	2	T,TV	0	0	1	1	chr1	36792191	36943666	Tmem131	0
chr1	36883000	36885800	4	E,V,T,TV	1	1	1	1	chr1	36792191	36943666	Tmem131	0
chr1	36893200	36893800	1	E	1	0	0	0	chr1	36792191	36943666	Tmem131	0
chr1	36896600	36897000	2	T,TV	0	0	1	1	chr1	36792191	36943666	Tmem131	0
chr1	36904200	36906400	4	E,V,T,TV	1	1	1	1	chr1	36792191	36943666	Tmem131	0
chr1	36913400	36929000	4	E,V,T,TV	1	1	1	1	chr1	36792191	36943666	Tmem131	0
chr1	36929600	36931400	3	V,T,TV	0	1	1	1	chr1	36792191	36943666	Tmem131	0
chr1	36982200	36982600	1	TV	0	0	0	1	chr1	37005439	37005557	n-R5s210	22840
chr1	37000000	37001400	4	E,V,T,TV	1	1	1	1	chr1	37005439	37005557	n-R5s210	4040
chr1	37200600	37202600	4	E,V,T,TV	1	1	1	1	chr1	37214434	37263384	Cnga3	11835
chr1	37210000	37210600	2	T,TV	0	0	1	1	chr1	37214434	37263384	Cnga3	3835
chr1	37215200	37216800	3	E,T,TV	1	0	1	1	chr1	37214434	37263384	Cnga3	0
chr1	37317200	37319400	4	E,V,T,TV	1	1	1	1	chr1	37299865	37410736	Inpp4a	0
chr1	37343800	37346400	4	E,V,T,TV	1	1	1	1	chr1	37299865	37410736	Inpp4a	0
chr1	37376200	37378000	4	E,V,T,TV	1	1	1	1	chr1	37299865	37410736	Inpp4a	0
chr1	37407200	37409200	3	E,T,TV	1	0	1	1	chr1	37299865	37410736	Inpp4a	0
chr1	37427000	37428800	4	E,V,T,TV	1	1	1	1	chr1	37417084	37430103	Coa5	0
chr1	37450400	37451400	4	E,V,T,TV	1	1	1	1	chr1	37439340	37541016	Mgat4a	0
chr1	37471200	37477800	4	E,V,T,TV	1	1	1	1	chr1	37439340	37541016	Mgat4a	0
chr1	37479000	37482200	4	E,V,T,TV	1	1	1	1	chr1	37439340	37541016	Mgat4a	0
chr1	37486000	37489400	4	E,V,T,TV	1	1	1	1	chr1	37485851	37488605	4930594C11Rik	0
chr1	37490200	37493600	4	E,V,T,TV	1	1	1	1	chr1	37439340	37541016	Mgat4a	0
chr1	37494200	37495200	3	V,T,TV	0	1	1	1	chr1	37439340	37541016	Mgat4a	0
chr1	37496800	37498000	4	E,V,T,TV	1	1	1	1	chr1	37439340	37541016	Mgat4a	0
chr1	37500600	37505800	4	E,V,T,TV	1	1	1	1	chr1	37439340	37541016	Mgat4a	0
chr1	37512000	37518600	4	E,V,T,TV	1	1	1	1	chr1	37439340	37541016	Mgat4a	0
chr1	37520200	37521000	2	E,TV	1	0	0	1	chr1	37439340	37541016	Mgat4a	0
chr1	37522800	37534600	4	E,V,T,TV	1	1	1	1	chr1	37439340	37541016	Mgat4a	0
chr1	37535200	37536200	1	TV	0	0	0	1	chr1	37439340	37541016	Mgat4a	0
chr1	37537200	37538400	3	E,T,TV	1	0	1	1	chr1	37439340	37541016	Mgat4a	0
chr1	37546400	37547000	3	E,V,TV	1	1	0	1	chr1	37439340	37541016	Mgat4a	-5385
chr1	37558200	37564000	4	E,V,T,TV	1	1	1	1	chr1	37439340	37541016	Mgat4a	-17185
chr1	37566800	37567200	1	T	0	0	1	0	chr1	37439340	37541016	Mgat4a	-25785
chr1	37585400	37585800	4	E,V,T,TV	1	1	1	1	chr1	37611677	37720085	2010300C02Rik	25878
chr1	37859800	37861000	1	T	0	0	1	0	chr1	37754776	37866429	Tsga10	0
chr1	37869400	37870200	4	E,V,T,TV	1	1	1	1	chr1	37865299	37871388	Gm26805	0
chr1	37870800	37872000	3	E,V,TV	1	1	0	1	chr1	37865299	37871388	Gm26805	0
chr1	37891800	37892200	1	TV	0	0	0	1	chr1	37890477	37898535	Mrpl30	0
chr1	37893200	37893600	2	T,TV	0	0	1	1	chr1	37890477	37898535	Mrpl30	0
chr1	37902800	37903400	2	E,V	1	1	0	0	chr1	37905923	37916493	Lyg2	2524
chr1	37999800	38000200	2	T,TV	0	0	1	1	chr1	37998010	38055579	Eif5b	0
chr1	38027200	38027800	1	E	1	0	0	0	chr1	37998010	38055579	Eif5b	0
chr1	38038400	38039000	4	E,V,T,TV	1	1	1	1	chr1	37998010	38055579	Eif5b	0
chr1	38069800	38070200	2	E,T	1	0	1	0	chr1	38052786	38129801	Rev1	0
chr1	38081000	38081400	1	T	0	0	1	0	chr1	38052786	38129801	Rev1	0
chr1	38101400	38106800	4	E,V,T,TV	1	1	1	1	chr1	38052786	38129801	Rev1	0
chr1	38110800	38111200	1	TV	0	0	0	1	chr1	38052786	38129801	Rev1	0
chr1	38122200	38122600	1	T	0	0	1	0	chr1	38052786	38129801	Rev1	0
chr1	38127400	38127800	1	T	0	0	1	0	chr1	38052786	38129801	Rev1	0
chr1	38260000	38260600	3	V,T,TV	0	1	1	1	chr1	38177326	38664955	Aff3	0
chr1	38403600	38404000	1	TV	0	0	0	1	chr1	38177326	38664955	Aff3	0
chr1	38407800	38409800	3	E,V,TV	1	1	0	1	chr1	38177326	38664955	Aff3	0
chr1	38428400	38429400	2	E,TV	1	0	0	1	chr1	38177326	38664955	Aff3	0
chr1	38557200	38558400	4	E,V,T,TV	1	1	1	1	chr1	38177326	38664955	Aff3	0
chr1	38560400	38561600	3	E,V,TV	1	1	0	1	chr1	38177326	38664955	Aff3	0
chr1	38606000	38607400	2	E,V	1	1	0	0	chr1	38177326	38664955	Aff3	0
chr1	38630600	38631200	1	E	1	0	0	0	chr1	38177326	38664955	Aff3	0
chr1	38636600	38637200	1	V	0	1	0	0	chr1	38177326	38664955	Aff3	0
chr1	38648800	38651600	4	E,V,T,TV	1	1	1	1	chr1	38177326	38664955	Aff3	0
chr1	38655000	38659800	4	E,V,T,TV	1	1	1	1	chr1	38177326	38664955	Aff3	0
chr1	38664600	38665200	1	V	0	1	0	0	chr1	38177326	38664955	Aff3	0
chr1	38668600	38669800	4	E,V,T,TV	1	1	1	1	chr1	38177326	38664955	Aff3	-3646
chr1	38691200	38691800	2	E,V	1	1	0	0	chr1	38177326	38664955	Aff3	-26246
chr1	38692400	38697000	4	E,V,T,TV	1	1	1	1	chr1	38722620	38723121	Gm38135	25621
chr1	38721800	38722400	1	TV	0	0	0	1	chr1	38722620	38723121	Gm38135	221
chr1	38777000	38778200	4	E,V,T,TV	1	1	1	1	chr1	38767184	38767686	2610300A13Rik	-9315
chr1	39078600	39079200	1	V	0	1	0	0	chr1	39081252	39083338	Gm37091	2053
chr1	39088400	39090400	3	E,V,TV	1	1	0	1	chr1	39081252	39083338	Gm37091	-5063
chr1	39144200	39145000	2	E,V	1	1	0	0	chr1	39186896	39186992	Mir6349	41897
chr1	39371200	39371600	1	TV	0	0	0	1	chr1	39367842	39371911	Rpl31	0
chr1	39396000	39396400	1	TV	0	0	0	1	chr1	39371492	39478755	Tbc1d8	0
chr1	39408200	39409600	4	E,V,T,TV	1	1	1	1	chr1	39371492	39478755	Tbc1d8	0
chr1	39417600	39418200	3	E,T,TV	1	0	1	1	chr1	39371492	39478755	Tbc1d8	0
chr1	39425600	39426200	2	T,TV	0	0	1	1	chr1	39371492	39478755	Tbc1d8	0
chr1	39427600	39429000	4	E,V,T,TV	1	1	1	1	chr1	39371492	39478755	Tbc1d8	0
chr1	39434200	39435000	3	V,T,TV	0	1	1	1	chr1	39371492	39478755	Tbc1d8	0
chr1	39448200	39453000	4	E,V,T,TV	1	1	1	1	chr1	39371492	39478755	Tbc1d8	0
chr1	39453800	39454200	1	T	0	0	1	0	chr1	39371492	39478755	Tbc1d8	0
chr1	39454800	39457000	3	V,T,TV	0	1	1	1	chr1	39371492	39478755	Tbc1d8	0
chr1	39467600	39470600	4	E,V,T,TV	1	1	1	1	chr1	39371492	39478755	Tbc1d8	0
chr1	39479400	39482200	4	E,V,T,TV	1	1	1	1	chr1	39371492	39478755	Tbc1d8	-646
chr1	39482800	39485000	4	E,V,T,TV	1	1	1	1	chr1	39371492	39478755	Tbc1d8	-4046
chr1	39485800	39489200	4	E,V,T,TV	1	1	1	1	chr1	39371492	39478755	Tbc1d8	-7046
chr1	39492600	39494600	4	E,V,T,TV	1	1	1	1	chr1	39371492	39478755	Tbc1d8	-13846
chr1	39502600	39503200	1	T	0	0	1	0	chr1	39519533	39519748	Gm24826	16334
chr1	39525000	39528000	4	E,V,T,TV	1	1	1	1	chr1	39519533	39519748	Gm24826	-5253
chr1	39554600	39555200	1	TV	0	0	0	1	chr1	39551296	39577405	Rnf149	0
chr1	39560200	39560800	3	V,T,TV	0	1	1	1	chr1	39551296	39577405	Rnf149	0
chr1	39577600	39580800	4	E,V,T,TV	1	1	1	1	chr1	39551296	39577405	Rnf149	-196
chr1	39589600	39591200	4	E,V,T,TV	1	1	1	1	chr1	39597417	39598005	Gm5100	6218
chr1	39602000	39603400	3	E,T,TV	1	0	1	1	chr1	39597417	39598005	Gm5100	-3996
chr1	39608200	39609400	2	T,TV	0	0	1	1	chr1	39618406	39651474	Creg2	9007
chr1	39613800	39614000	3	V,T,TV	0	1	1	1	chr1	39618406	39651474	Creg2	4407
chr1	39636000	39636800	2	V,TV	0	1	0	1	chr1	39618406	39651474	Creg2	0
chr1	39689600	39690200	2	V,TV	0	1	0	1	chr1	39665301	39720997	Rfx8	0
chr1	39713400	39715000	2	V,TV	0	1	0	1	chr1	39665301	39720997	Rfx8	0
chr1	39729200	39730800	4	E,V,T,TV	1	1	1	1	chr1	39665301	39720997	Rfx8	-8204
chr1	39731400	39734400	4	E,V,T,TV	1	1	1	1	chr1	39665301	39720997	Rfx8	-10404
chr1	39735200	39737400	4	E,V,T,TV	1	1	1	1	chr1	39665301	39720997	Rfx8	-14204
chr1	39749400	39750400	1	TV	0	0	0	1	chr1	39665301	39720997	Rfx8	-28404
chr1	39753200	39754800	3	V,T,TV	0	1	1	1	chr1	39665301	39720997	Rfx8	-32204
chr1	39893600	39894000	1	T	0	0	1	0	chr1	39900913	40026310	Map4k4	6914
chr1	39896600	39897200	1	TV	0	0	0	1	chr1	39900913	40026310	Map4k4	3714
chr1	39902600	39903200	2	E,TV	1	0	0	1	chr1	39900913	40026310	Map4k4	0
chr1	39920200	39926400	4	E,V,T,TV	1	1	1	1	chr1	39900913	40026310	Map4k4	0
chr1	39932600	39933400	3	V,T,TV	0	1	1	1	chr1	39900913	40026310	Map4k4	0
chr1	39943600	39944800	4	E,V,T,TV	1	1	1	1	chr1	39900913	40026310	Map4k4	0
chr1	39960000	39961200	2	T,TV	0	0	1	1	chr1	39900913	40026310	Map4k4	0
chr1	39968600	39970400	4	E,V,T,TV	1	1	1	1	chr1	39900913	40026310	Map4k4	0
chr1	39973200	39973600	1	TV	0	0	0	1	chr1	39900913	40026310	Map4k4	0
chr1	39975800	39976200	1	TV	0	0	0	1	chr1	39900913	40026310	Map4k4	0
chr1	39979000	39979400	1	V	0	1	0	0	chr1	39900913	40026310	Map4k4	0
chr1	39986600	39987000	1	E	1	0	0	0	chr1	39900913	40026310	Map4k4	0
chr1	40001400	40001800	1	E	1	0	0	0	chr1	39900913	40026310	Map4k4	0
chr1	40002400	40003200	3	E,T,TV	1	0	1	1	chr1	39900913	40026310	Map4k4	0
chr1	40007000	40010200	4	E,V,T,TV	1	1	1	1	chr1	39900913	40026310	Map4k4	0
chr1	40022200	40024600	4	E,V,T,TV	1	1	1	1	chr1	39900913	40026310	Map4k4	0
chr1	40026600	40027600	4	E,V,T,TV	1	1	1	1	chr1	39900913	40026310	Map4k4	-291
chr1	40029400	40032200	4	E,V,T,TV	1	1	1	1	chr1	39900913	40026310	Map4k4	-3091
chr1	40033200	40034200	1	TV	0	0	0	1	chr1	39900913	40026310	Map4k4	-6891
chr1	40037600	40039200	2	T,TV	0	0	1	1	chr1	40049039	40050368	4930456G14Rik	9840
chr1	40045200	40047000	4	E,V,T,TV	1	1	1	1	chr1	40049039	40050368	4930456G14Rik	2040
chr1	40049400	40056200	4	E,V,T,TV	1	1	1	1	chr1	40049039	40050368	4930456G14Rik	0
chr1	40057400	40060600	4	E,V,T,TV	1	1	1	1	chr1	40049039	40050368	4930456G14Rik	-7033
chr1	40084000	40084600	1	T	0	0	1	0	chr1	40076228	40085851	Gm16894	0
chr1	40086600	40088200	3	E,V,TV	1	1	0	1	chr1	40074079	40125231	Il1r2	0
chr1	40090600	40092600	4	E,V,T,TV	1	1	1	1	chr1	40088511	40091581	Gm37347	0
chr1	40213600	40214000	1	TV	0	0	0	1	chr1	40225080	40317257	Il1r1	11081
chr1	40224400	40224800	2	E,TV	1	0	0	1	chr1	40225080	40317257	Il1r1	281
chr1	40228400	40231400	4	E,V,T,TV	1	1	1	1	chr1	40225080	40317257	Il1r1	0
chr1	40250600	40251000	2	V,T	0	1	1	0	chr1	40225080	40317257	Il1r1	0
chr1	40265000	40266600	4	E,V,T,TV	1	1	1	1	chr1	40225080	40317257	Il1r1	0
chr1	40270400	40272000	4	E,V,T,TV	1	1	1	1	chr1	40225080	40317257	Il1r1	0
chr1	40294400	40296000	4	E,V,T,TV	1	1	1	1	chr1	40225080	40317257	Il1r1	0
chr1	40355400	40357000	4	E,V,T,TV	1	1	1	1	chr1	40324610	40367562	Il1rl2	0
chr1	40359400	40360000	1	E	1	0	0	0	chr1	40324610	40367562	Il1rl2	0
chr1	40391600	40393200	2	T,TV	0	0	1	1	chr1	40324610	40367562	Il1rl2	-24039
chr1	40409200	40411600	4	E,V,T,TV	1	1	1	1	chr1	40429570	40465415	Il1rl1	17971
chr1	40413800	40414200	1	T	0	0	1	0	chr1	40429570	40465415	Il1rl1	15371
chr1	40415400	40415800	1	TV	0	0	0	1	chr1	40429570	40465415	Il1rl1	13771
chr1	40429800	40430200	1	TV	0	0	0	1	chr1	40429570	40465415	Il1rl1	0
chr1	40437400	40438000	1	T	0	0	1	0	chr1	40429570	40465415	Il1rl1	0
chr1	40465400	40466200	3	E,T,TV	1	0	1	1	chr1	40429570	40465415	Il1rl1	0
chr1	40470200	40470600	1	TV	0	0	0	1	chr1	40465552	40500854	Il18r1	0
chr1	40476200	40476800	1	V	0	1	0	0	chr1	40465552	40500854	Il18r1	0
chr1	40494800	40495200	1	T	0	0	1	0	chr1	40465552	40500854	Il18r1	0
chr1	40496400	40497000	1	TV	0	0	0	1	chr1	40465552	40500854	Il18r1	0
chr1	40499400	40501800	4	E,V,T,TV	1	1	1	1	chr1	40465552	40500854	Il18r1	0
chr1	40502400	40505200	4	E,V,T,TV	1	1	1	1	chr1	40465552	40500854	Il18r1	-1547
chr1	40513400	40514400	4	E,V,T,TV	1	1	1	1	chr1	40515362	40551705	Il18rap	963
chr1	40517600	40518000	2	T,TV	0	0	1	1	chr1	40515362	40551705	Il18rap	0
chr1	40522400	40523000	1	T	0	0	1	0	chr1	40515362	40551705	Il18rap	0
chr1	40524000	40524600	1	TV	0	0	0	1	chr1	40515362	40551705	Il18rap	0
chr1	40535400	40535800	1	TV	0	0	0	1	chr1	40515362	40551705	Il18rap	0
chr1	40786200	40786600	2	E,T	1	0	1	0	chr1	40772038	40790687	Mfsd9	0
chr1	42864800	42867000	4	E,V,T,TV	1	1	1	1	chr1	42851233	42905683	Mrps9	0
chr1	43070200	43070800	2	V,TV	0	1	0	1	chr1	43047200	43098637	Tgfbrap1	0
chr1	43097000	43097600	2	V,TV	0	1	0	1	chr1	43047200	43098637	Tgfbrap1	0
chr1	43110200	43110800	3	E,T,TV	1	0	1	1	chr1	43098710	43115947	AI597479	0
chr1	43115200	43116200	4	E,V,T,TV	1	1	1	1	chr1	43098710	43115947	AI597479	0
chr1	43241000	43242200	2	E,TV	1	0	0	1	chr1	43250156	43302925	Gm29040	7957
chr1	43448600	43449800	3	V,T,TV	0	1	1	1	chr1	43444579	43570515	Nck2	0
chr1	43450800	43452000	4	E,V,T,TV	1	1	1	1	chr1	43444579	43570515	Nck2	0
chr1	43452600	43454200	2	V,TV	0	1	0	1	chr1	43444579	43570515	Nck2	0
chr1	43455200	43459200	4	E,V,T,TV	1	1	1	1	chr1	43444579	43570515	Nck2	0
chr1	43461200	43461800	2	V,TV	0	1	0	1	chr1	43444579	43570515	Nck2	0
chr1	43462400	43472600	4	E,V,T,TV	1	1	1	1	chr1	43444579	43570515	Nck2	0
chr1	43473800	43475400	4	E,V,T,TV	1	1	1	1	chr1	43444579	43570515	Nck2	0
chr1	43482400	43482800	1	V	0	1	0	0	chr1	43444579	43570515	Nck2	0
chr1	43489800	43490400	1	TV	0	0	0	1	chr1	43488447	43490937	Gm37536	0
chr1	43491800	43492400	1	E	1	0	0	0	chr1	43444579	43570515	Nck2	0
chr1	43496000	43496600	2	T,TV	0	0	1	1	chr1	43444579	43570515	Nck2	0
chr1	43498000	43498400	1	V	0	1	0	0	chr1	43444579	43570515	Nck2	0
chr1	43499000	43502400	4	E,V,T,TV	1	1	1	1	chr1	43444579	43570515	Nck2	0
chr1	43505800	43509600	4	E,V,T,TV	1	1	1	1	chr1	43444579	43570515	Nck2	0
chr1	43513600	43515000	2	E,TV	1	0	0	1	chr1	43444579	43570515	Nck2	0
chr1	43517000	43523000	4	E,V,T,TV	1	1	1	1	chr1	43444579	43570515	Nck2	0
chr1	43525600	43526200	1	V	0	1	0	0	chr1	43444579	43570515	Nck2	0
chr1	43530600	43531400	3	V,T,TV	0	1	1	1	chr1	43444579	43570515	Nck2	0
chr1	43534200	43534600	1	TV	0	0	0	1	chr1	43444579	43570515	Nck2	0
chr1	43535400	43537000	2	V,TV	0	1	0	1	chr1	43444579	43570515	Nck2	0
chr1	43538400	43540600	4	E,V,T,TV	1	1	1	1	chr1	43444579	43570515	Nck2	0
chr1	43541600	43543400	4	E,V,T,TV	1	1	1	1	chr1	43444579	43570515	Nck2	0
chr1	43561800	43563200	3	V,T,TV	0	1	1	1	chr1	43444579	43570515	Nck2	0
chr1	43810400	43812800	4	E,V,T,TV	1	1	1	1	chr1	43746966	43827800	Uxs1	0
chr1	43814200	43814800	2	T,TV	0	0	1	1	chr1	43746966	43827800	Uxs1	0
chr1	43820400	43822200	3	E,T,TV	1	0	1	1	chr1	43746966	43827800	Uxs1	0
chr1	43824400	43824800	1	TV	0	0	0	1	chr1	43746966	43827800	Uxs1	0
chr1	43916400	43918000	3	E,T,TV	1	0	1	1	chr1	43918777	43918886	Gm24180	778
chr1	43932600	43932800	2	V,T	0	1	1	0	chr1	43933647	44003000	Tpp2	848
chr1	43939000	43939400	1	T	0	0	1	0	chr1	43933647	44003000	Tpp2	0
chr1	43940200	43941000	1	E	1	0	0	0	chr1	43933647	44003000	Tpp2	0
chr1	43941800	43943200	2	T,TV	0	0	1	1	chr1	43933647	44003000	Tpp2	0
chr1	45406800	45407200	1	TV	0	0	0	1	chr1	45374321	45503282	Col5a2	0
chr1	45823800	45825000	2	E,TV	1	0	0	1	chr1	45795166	45823619	Wdr75	-182
chr1	45868200	45870000	4	E,V,T,TV	1	1	1	1	chr1	45857332	45857754	Gm5526	-10447
chr1	45873400	45874200	3	E,T,TV	1	0	1	1	chr1	45889525	45890273	Gm5269	15326
chr1	45881400	45881800	1	T	0	0	1	0	chr1	45889525	45890273	Gm5269	7726
chr1	46850000	46850400	1	TV	0	0	0	1	chr1	46849529	46850479	Gm28151	0
chr1	46851000	46851600	4	E,V,T,TV	1	1	1	1	chr1	46807544	46892852	Slc39a10	0
chr1	51452800	51453200	1	V	0	1	0	0	chr1	51457932	51458931	1700072G22Rik	4733
chr1	51474000	51474400	1	T	0	0	1	0	chr1	51465862	51478425	Nabp1	0
chr1	51475200	51475600	1	TV	0	0	0	1	chr1	51465862	51478425	Nabp1	0
chr1	51479400	51481200	4	E,V,T,TV	1	1	1	1	chr1	51465862	51478425	Nabp1	-976
chr1	51493400	51494800	4	E,V,T,TV	1	1	1	1	chr1	51507086	51596718	Gm17767	12287
chr1	51502600	51503800	2	V,TV	0	1	0	1	chr1	51507086	51596718	Gm17767	3287
chr1	51505000	51507000	3	E,T,TV	1	0	1	1	chr1	51507086	51596718	Gm17767	87
chr1	51508400	51510200	2	T,TV	0	0	1	1	chr1	51507086	51596718	Gm17767	0
chr1	51518400	51521000	3	E,T,TV	1	0	1	1	chr1	51507086	51596718	Gm17767	0
chr1	51524400	51525400	2	T,TV	0	0	1	1	chr1	51507086	51596718	Gm17767	0
chr1	51526200	51526600	1	T	0	0	1	0	chr1	51507086	51596718	Gm17767	0
chr1	51529600	51530600	4	E,V,T,TV	1	1	1	1	chr1	51507086	51596718	Gm17767	0
chr1	51537400	51538200	2	T,TV	0	0	1	1	chr1	51507086	51596718	Gm17767	0
chr1	51539600	51540200	3	E,T,TV	1	0	1	1	chr1	51507086	51596718	Gm17767	0
chr1	51551800	51552200	1	TV	0	0	0	1	chr1	51507086	51596718	Gm17767	0
chr1	51552800	51554600	4	E,V,T,TV	1	1	1	1	chr1	51507086	51596718	Gm17767	0
chr1	51566000	51566800	1	TV	0	0	0	1	chr1	51507086	51596718	Gm17767	0
chr1	51567400	51568800	4	E,V,T,TV	1	1	1	1	chr1	51507086	51596718	Gm17767	0
chr1	51572400	51573400	1	TV	0	0	0	1	chr1	51507086	51596718	Gm17767	0
chr1	51576800	51577400	1	TV	0	0	0	1	chr1	51507086	51596718	Gm17767	0
chr1	51579800	51580400	2	T,TV	0	0	1	1	chr1	51507086	51596718	Gm17767	0
chr1	51584400	51585800	4	E,V,T,TV	1	1	1	1	chr1	51507086	51596718	Gm17767	0
chr1	51594400	51595600	4	E,V,T,TV	1	1	1	1	chr1	51507086	51596718	Gm17767	0
chr1	51930200	51931600	4	E,V,T,TV	1	1	1	1	chr1	51938254	51938665	Gm8419	6655
chr1	51934000	51935400	3	E,V,TV	1	1	0	1	chr1	51938254	51938665	Gm8419	2855
chr1	52009600	52012400	4	E,V,T,TV	1	1	1	1	chr1	51987148	52107189	Stat4	0
chr1	52013200	52015000	4	E,V,T,TV	1	1	1	1	chr1	51987148	52107189	Stat4	0
chr1	52019600	52024000	4	E,V,T,TV	1	1	1	1	chr1	51987148	52107189	Stat4	0
chr1	52028400	52029200	2	T,TV	0	0	1	1	chr1	51987148	52107189	Stat4	0
chr1	52046800	52047800	3	E,V,TV	1	1	0	1	chr1	51987148	52107189	Stat4	0
chr1	52055600	52056000	2	E,V	1	1	0	0	chr1	51987148	52107189	Stat4	0
chr1	52058000	52058400	1	E	1	0	0	0	chr1	51987148	52107189	Stat4	0
chr1	52111400	52113200	4	E,V,T,TV	1	1	1	1	chr1	52108121	52113751	Gm45679	0
chr1	52128600	52130000	3	E,T,TV	1	0	1	1	chr1	52119440	52161865	Stat1	0
chr1	52141000	52142800	4	E,V,T,TV	1	1	1	1	chr1	52119440	52161865	Stat1	0
chr1	52144400	52145000	1	T	0	0	1	0	chr1	52119440	52161865	Stat1	0
chr1	52150400	52150800	1	TV	0	0	0	1	chr1	52119440	52161865	Stat1	0
chr1	52166600	52167400	3	E,T,TV	1	0	1	1	chr1	52163448	52233232	Gls	0
chr1	52298600	52299000	1	V	0	1	0	0	chr1	52287697	52289095	Gm5975	-9506
chr1	52577600	52579200	4	E,V,T,TV	1	1	1	1	chr1	52570014	52580291	Gm28178	0
chr1	52619600	52620400	3	E,V,TV	1	1	0	1	chr1	52630703	52651919	Nemp2	10304
chr1	52653000	52653400	1	V	0	1	0	0	chr1	52653808	52655892	Gm37242	409
chr1	52654800	52655400	2	T,TV	0	0	1	1	chr1	52653808	52655892	Gm37242	0
chr1	52702800	52704000	4	E,V,T,TV	1	1	1	1	chr1	52702272	52704762	Gm29670	0
chr1	52709000	52709600	1	TV	0	0	0	1	chr1	52656286	52727462	Mfsd6	0
chr1	52754200	52754600	1	V	0	1	0	0	chr1	52756719	52757129	Gm28650	2120
chr1	52764600	52766200	4	E,V,T,TV	1	1	1	1	chr1	52756719	52757129	Gm28650	-7472
chr1	52797800	52803600	4	E,V,T,TV	1	1	1	1	chr1	52785427	52817688	Inpp1	0
chr1	52815000	52815800	3	E,T,TV	1	0	1	1	chr1	52785427	52817688	Inpp1	0
chr1	52818200	52818400	4	E,V,T,TV	1	1	1	1	chr1	52785427	52817688	Inpp1	-513
chr1	52846800	52848600	4	E,V,T,TV	1	1	1	1	chr1	52844929	52920986	Hibch	0
chr1	52963400	52963800	1	E	1	0	0	0	chr1	52922324	53020179	1700019D03Rik	0
chr1	53333600	53334200	1	T	0	0	1	0	chr1	53326206	53342186	Gm18800	0
chr1	53340200	53343600	4	E,V,T,TV	1	1	1	1	chr1	53326206	53342186	Gm18800	0
chr1	53703400	53703800	1	TV	0	0	0	1	chr1	53397006	53706784	Dnah7a	0
chr1	53741600	53742400	3	E,T,TV	1	0	1	1	chr1	53755506	53785224	Stk17b	13107
chr1	53772400	53773400	4	E,V,T,TV	1	1	1	1	chr1	53755506	53785224	Stk17b	0
chr1	53774200	53776200	4	E,V,T,TV	1	1	1	1	chr1	53755506	53785224	Stk17b	0
chr1	53777600	53778400	2	V,TV	0	1	0	1	chr1	53755506	53785224	Stk17b	0
chr1	53782200	53783400	1	TV	0	0	0	1	chr1	53755506	53785224	Stk17b	0
chr1	53816200	53816800	2	T,TV	0	0	1	1	chr1	53806876	54195168	Hecw2	0
chr1	53817400	53819200	4	E,V,T,TV	1	1	1	1	chr1	53806876	54195168	Hecw2	0
chr1	53823200	53823600	4	E,V,T,TV	1	1	1	1	chr1	53806876	54195168	Hecw2	0
chr1	53824400	53826000	4	E,V,T,TV	1	1	1	1	chr1	53806876	54195168	Hecw2	0
chr1	53833400	53834000	1	TV	0	0	0	1	chr1	53806876	54195168	Hecw2	0
chr1	53837800	53839200	4	E,V,T,TV	1	1	1	1	chr1	53806876	54195168	Hecw2	0
chr1	53844800	53845600	2	T,TV	0	0	1	1	chr1	53806876	54195168	Hecw2	0
chr1	53846400	53846800	1	V	0	1	0	0	chr1	53806876	54195168	Hecw2	0
chr1	53848200	53848600	1	TV	0	0	0	1	chr1	53806876	54195168	Hecw2	0
chr1	53849800	53850800	4	E,V,T,TV	1	1	1	1	chr1	53806876	54195168	Hecw2	0
chr1	53855600	53856000	1	TV	0	0	0	1	chr1	53806876	54195168	Hecw2	0
chr1	53856600	53857400	3	E,V,TV	1	1	0	1	chr1	53806876	54195168	Hecw2	0
chr1	53887800	53888200	1	T	0	0	1	0	chr1	53806876	54195168	Hecw2	0
chr1	53889200	53889800	3	V,T,TV	0	1	1	1	chr1	53806876	54195168	Hecw2	0
chr1	53945200	53946200	4	E,V,T,TV	1	1	1	1	chr1	53806876	54195168	Hecw2	0
chr1	53948600	53949000	1	V	0	1	0	0	chr1	53806876	54195168	Hecw2	0
chr1	53952000	53953200	1	V	0	1	0	0	chr1	53806876	54195168	Hecw2	0
chr1	54694400	54696600	4	E,V,T,TV	1	1	1	1	chr1	54681729	54767524	4930444A19Rik	0
chr1	54710000	54712600	4	E,V,T,TV	1	1	1	1	chr1	54681729	54767524	4930444A19Rik	0
chr1	54797400	54800800	4	E,V,T,TV	1	1	1	1	chr1	54645340	54926387	Ankrd44	0
chr1	54802400	54803000	2	V,T	0	1	1	0	chr1	54645340	54926387	Ankrd44	0
chr1	54804400	54804800	1	TV	0	0	0	1	chr1	54645340	54926387	Ankrd44	0
chr1	54809600	54811200	4	E,V,T,TV	1	1	1	1	chr1	54645340	54926387	Ankrd44	0
chr1	54824000	54824600	2	E,TV	1	0	0	1	chr1	54645340	54926387	Ankrd44	0
chr1	54825200	54827200	4	E,V,T,TV	1	1	1	1	chr1	54645340	54926387	Ankrd44	0
chr1	54828200	54828600	1	TV	0	0	0	1	chr1	54645340	54926387	Ankrd44	0
chr1	54832200	54834200	3	V,T,TV	0	1	1	1	chr1	54645340	54926387	Ankrd44	0
chr1	54834800	54835200	3	V,T,TV	0	1	1	1	chr1	54645340	54926387	Ankrd44	0
chr1	54836000	54837800	4	E,V,T,TV	1	1	1	1	chr1	54645340	54926387	Ankrd44	0
chr1	54838400	54848400	4	E,V,T,TV	1	1	1	1	chr1	54645340	54926387	Ankrd44	0
chr1	54852600	54854600	3	E,V,TV	1	1	0	1	chr1	54645340	54926387	Ankrd44	0
chr1	54855800	54856400	1	TV	0	0	0	1	chr1	54645340	54926387	Ankrd44	0
chr1	54862400	54862800	1	E	1	0	0	0	chr1	54645340	54926387	Ankrd44	0
chr1	54863800	54875400	4	E,V,T,TV	1	1	1	1	chr1	54645340	54926387	Ankrd44	0
chr1	54877800	54878200	1	TV	0	0	0	1	chr1	54645340	54926387	Ankrd44	0
chr1	54881400	54881800	1	E	1	0	0	0	chr1	54645340	54926387	Ankrd44	0
chr1	54882800	54883600	3	V,T,TV	0	1	1	1	chr1	54645340	54926387	Ankrd44	0
chr1	54887400	54888400	4	E,V,T,TV	1	1	1	1	chr1	54645340	54926387	Ankrd44	0
chr1	54889400	54889800	4	E,V,T,TV	1	1	1	1	chr1	54645340	54926387	Ankrd44	0
chr1	54896000	54902400	4	E,V,T,TV	1	1	1	1	chr1	54645340	54926387	Ankrd44	0
chr1	54904000	54906200	4	E,V,T,TV	1	1	1	1	chr1	54645340	54926387	Ankrd44	0
chr1	54907600	54914200	4	E,V,T,TV	1	1	1	1	chr1	54645340	54926387	Ankrd44	0
chr1	54914800	54918200	4	E,V,T,TV	1	1	1	1	chr1	54913845	54916594	A130048G24Rik	0
chr1	54918800	54919400	3	E,V,T	1	1	1	0	chr1	54645340	54926387	Ankrd44	0
chr1	54921800	54924400	4	E,V,T,TV	1	1	1	1	chr1	54645340	54926387	Ankrd44	0
chr1	55023400	55023800	1	T	0	0	1	0	chr1	54985169	55027481	Sf3b1	0
chr1	55028200	55028600	4	E,V,T,TV	1	1	1	1	chr1	54985169	55027481	Sf3b1	-720
chr1	55029800	55030400	4	E,V,T,TV	1	1	1	1	chr1	54985169	55027481	Sf3b1	-2320
chr1	55054200	55061200	4	E,V,T,TV	1	1	1	1	chr1	55052770	55072702	Coq10b	0
chr1	55063400	55065000	2	V,TV	0	1	0	1	chr1	55052770	55072702	Coq10b	0
chr1	55129800	55130400	2	V,T	0	1	1	0	chr1	55131231	55154899	Mob4	832
chr1	55208400	55210200	4	E,V,T,TV	1	1	1	1	chr1	55170159	55226782	Rftn2	0
chr1	55210800	55211800	4	E,V,T,TV	1	1	1	1	chr1	55170159	55226782	Rftn2	0
chr1	55215200	55215800	2	E,V	1	1	0	0	chr1	55170159	55226782	Rftn2	0
chr1	55525200	55525800	4	E,V,T,TV	1	1	1	1	chr1	55405921	55754285	Plcl1	0
chr1	55528200	55530000	4	E,V,T,TV	1	1	1	1	chr1	55405921	55754285	Plcl1	0
chr1	55807200	55807800	1	T	0	0	1	0	chr1	55405921	55754285	Plcl1	-52916
chr1	55808400	55809600	1	T	0	0	1	0	chr1	55405921	55754285	Plcl1	-54116
chr1	57367800	57368200	1	TV	0	0	0	1	chr1	57359222	57377544	4930558J18Rik	0
chr1	57376600	57377000	3	V,T,TV	0	1	1	1	chr1	57359222	57377544	4930558J18Rik	0
chr1	57389200	57389600	1	V	0	1	0	0	chr1	57388237	57407101	Tyw5	0
chr1	57575000	57575400	1	T	0	0	1	0	chr1	57561298	57564051	Gm17929	-10950
chr1	57998000	57998600	2	V,TV	0	1	0	1	chr1	57995971	58025899	Sgol2a	0
chr1	58029200	58029600	4	E,V,T,TV	1	1	1	1	chr1	58029931	58106413	Aox1	332
chr1	58100600	58103400	4	E,V,T,TV	1	1	1	1	chr1	58029931	58106413	Aox1	0
chr1	58303200	58303800	2	V,TV	0	1	0	1	chr1	58278326	58380259	Aox2	0
chr1	58396600	58397000	1	TV	0	0	0	1	chr1	58392898	58407353	Bzw1	0
chr1	58401000	58402200	3	E,V,TV	1	1	0	1	chr1	58392898	58407353	Bzw1	0
chr1	58424400	58424600	2	V,TV	0	1	0	1	chr1	58410189	58424066	Clk1	-335
chr1	58443800	58444400	2	T,TV	0	0	1	1	chr1	58430994	58445486	Ppil3	0
chr1	58446800	58447200	1	T	0	0	1	0	chr1	58445151	58481816	Nif3l1	0
chr1	58450600	58451400	4	E,V,T,TV	1	1	1	1	chr1	58445151	58481816	Nif3l1	0
chr1	58598800	58600400	4	E,V,T,TV	1	1	1	1	chr1	58586384	58595964	Ndufb3	-2837
chr1	58602200	58605800	4	E,V,T,TV	1	1	1	1	chr1	58586384	58595964	Ndufb3	-6237
chr1	58617400	58617800	3	E,V,T	1	1	1	0	chr1	58625214	58625565	Gm29389	7415
chr1	58618600	58619600	4	E,V,T,TV	1	1	1	1	chr1	58625214	58625565	Gm29389	5615
chr1	58653600	58654200	1	E	1	0	0	0	chr1	58652641	58655831	Gm20257	0
chr1	58710000	58710600	4	E,V,T,TV	1	1	1	1	chr1	58711508	58758884	Cflar	909
chr1	58716600	58728600	4	E,V,T,TV	1	1	1	1	chr1	58711508	58758884	Cflar	0
chr1	58739600	58742800	4	E,V,T,TV	1	1	1	1	chr1	58711508	58758884	Cflar	0
chr1	58743400	58747200	4	E,V,T,TV	1	1	1	1	chr1	58711508	58758884	Cflar	0
chr1	58761200	58762200	4	E,V,T,TV	1	1	1	1	chr1	58711508	58758884	Cflar	-2317
chr1	58770400	58770800	4	E,V,T,TV	1	1	1	1	chr1	58711508	58758884	Cflar	-11517
chr1	58773400	58774400	4	E,V,T,TV	1	1	1	1	chr1	58785209	58785659	Gm3841	10810
chr1	58794600	58795200	4	E,V,T,TV	1	1	1	1	chr1	58795374	58847503	Casp8	175
chr1	58797600	58798400	3	E,V,TV	1	1	0	1	chr1	58795374	58847503	Casp8	0
chr1	58799200	58801800	4	E,V,T,TV	1	1	1	1	chr1	58797783	58801623	Gm37760	0
chr1	58823200	58823600	1	E	1	0	0	0	chr1	58795374	58847503	Casp8	0
chr1	58950600	58951000	1	V	0	1	0	0	chr1	58900449	58973430	Trak2	0
chr1	58953200	58964000	4	E,V,T,TV	1	1	1	1	chr1	58900449	58973430	Trak2	0
chr1	58967000	58967400	1	TV	0	0	0	1	chr1	58900449	58973430	Trak2	0
chr1	58969000	58970600	4	E,V,T,TV	1	1	1	1	chr1	58900449	58973430	Trak2	0
chr1	58982800	58983400	1	TV	0	0	0	1	chr1	58973522	58995715	Stradb	0
chr1	58987600	58990400	4	E,V,T,TV	1	1	1	1	chr1	58973522	58995715	Stradb	0
chr1	59048400	59049400	1	TV	0	0	0	1	chr1	59014224	59059481	Gm29018	0
chr1	59050600	59052200	4	E,V,T,TV	1	1	1	1	chr1	59050506	59094900	Als2cr11	0
chr1	59150600	59152400	2	V,TV	0	1	0	1	chr1	59120935	59163389	Mpp4	0
chr1	59157200	59157800	1	TV	0	0	0	1	chr1	59151047	59169320	Gm29017	0
chr1	59159600	59168600	4	E,V,T,TV	1	1	1	1	chr1	59151047	59169320	Gm29017	0
chr1	59170000	59176600	4	E,V,T,TV	1	1	1	1	chr1	59162926	59237231	Als2	0
chr1	59177600	59183400	4	E,V,T,TV	1	1	1	1	chr1	59162926	59237231	Als2	0
chr1	59195800	59196800	2	E,TV	1	0	0	1	chr1	59162926	59237231	Als2	0
chr1	59197400	59198200	2	V,TV	0	1	0	1	chr1	59162926	59237231	Als2	0
chr1	59227200	59229600	4	E,V,T,TV	1	1	1	1	chr1	59162926	59237231	Als2	0
chr1	59232600	59233400	2	V,TV	0	1	0	1	chr1	59162926	59237231	Als2	0
chr1	59668200	59669000	2	E,V	1	1	0	0	chr1	59586558	59670834	Sumo1	0
chr1	59684000	59684400	2	V,TV	0	1	0	1	chr1	59684971	59719044	Nop58	572
chr1	59755000	59755400	1	T	0	0	1	0	chr1	59763400	59879014	Bmpr2	8001
chr1	59830000	59830400	1	T	0	0	1	0	chr1	59763400	59879014	Bmpr2	0
chr1	59895600	59896200	2	E,T	1	0	1	0	chr1	59886969	59887689	Gm37977	-7912
chr1	59915200	59916600	4	E,V,T,TV	1	1	1	1	chr1	59913006	59985346	Fam117b	0
chr1	59922600	59924200	4	E,V,T,TV	1	1	1	1	chr1	59913006	59985346	Fam117b	0
chr1	60015800	60018200	4	E,V,T,TV	1	1	1	1	chr1	59982490	60043184	Ica1l	0
chr1	60070600	60071200	1	TV	0	0	0	1	chr1	60069785	60098645	Wdr12	0
chr1	60094000	60095200	3	E,V,T	1	1	1	0	chr1	60069785	60098645	Wdr12	0
chr1	60158800	60159200	1	T	0	0	1	0	chr1	60098247	60153953	Carf	-4848
chr1	60376600	60377200	2	E,TV	1	0	0	1	chr1	60343323	60388060	Cyp20a1	0
chr1	60417000	60417400	1	T	0	0	1	0	chr1	60409619	60481158	Abi2	0
chr1	60460200	60461400	2	V,TV	0	1	0	1	chr1	60409619	60481158	Abi2	0
chr1	60579200	60580800	4	E,V,T,TV	1	1	1	1	chr1	60592251	60592709	Gm11578	11452
chr1	60599000	60601200	4	E,V,T,TV	1	1	1	1	chr1	60594807	60596236	Gm38388	-2765
chr1	60627000	60628400	4	E,V,T,TV	1	1	1	1	chr1	60613698	60613803	Gm23762	-13198
chr1	60641400	60642000	2	V,TV	0	1	0	1	chr1	60613698	60613803	Gm23762	-27598
chr1	60649600	60650200	1	T	0	0	1	0	chr1	60613698	60613803	Gm23762	-35798
chr1	60657400	60657800	1	T	0	0	1	0	chr1	60700872	60701937	Gm11577	43073
chr1	60669000	60669600	4	E,V,T,TV	1	1	1	1	chr1	60700872	60701937	Gm11577	31273
chr1	60702800	60703400	2	V,TV	0	1	0	1	chr1	60703932	60705149	Eif4a-ps4	533
chr1	60745400	60746800	4	E,V,T,TV	1	1	1	1	chr1	60716800	60773359	Cd28	0
chr1	60803000	60805200	4	E,V,T,TV	1	1	1	1	chr1	60778843	60803790	2310016D23Rik	0
chr1	60819800	60825800	4	E,V,T,TV	1	1	1	1	chr1	60809116	60809942	Gm11581	-9859
chr1	60829200	60831200	4	E,V,T,TV	1	1	1	1	chr1	60809116	60809942	Gm11581	-19259
chr1	60852000	60853000	4	E,V,T,TV	1	1	1	1	chr1	60880338	60881738	Gm38137	27339
chr1	60857800	60858200	2	E,T	1	0	1	0	chr1	60880338	60881738	Gm38137	22139
chr1	60862800	60867000	4	E,V,T,TV	1	1	1	1	chr1	60880338	60881738	Gm38137	13339
chr1	60911600	60912600	2	V,TV	0	1	0	1	chr1	60887000	60915832	Ctla4	0
chr1	60915800	60917400	2	V,TV	0	1	0	1	chr1	60887000	60915832	Ctla4	0
chr1	60937000	60937800	3	E,T,TV	1	0	1	1	chr1	60948230	60948465	Gm11582	10431
chr1	62144800	62145200	1	T	0	0	1	0	chr1	61638824	62642284	Pard3b	0
chr1	62147400	62149800	4	E,V,T,TV	1	1	1	1	chr1	61638824	62642284	Pard3b	0
chr1	62213600	62214000	1	T	0	0	1	0	chr1	61638824	62642284	Pard3b	0
chr1	62306600	62307400	2	V,TV	0	1	0	1	chr1	61638824	62642284	Pard3b	0
chr1	62639000	62639800	4	E,V,T,TV	1	1	1	1	chr1	61638824	62642284	Pard3b	0
chr1	62678200	62680000	4	E,V,T,TV	1	1	1	1	chr1	62660839	62661716	Gm11599	-16485
chr1	62721600	62722200	2	E,T	1	0	1	0	chr1	62703285	62818695	Nrp2	0
chr1	62724000	62726000	4	E,V,T,TV	1	1	1	1	chr1	62703285	62818695	Nrp2	0
chr1	62760400	62761000	1	T	0	0	1	0	chr1	62703285	62818695	Nrp2	0
chr1	63090000	63090600	3	V,T,TV	0	1	1	1	chr1	62958418	63114667	Ino80d	0
chr1	63096000	63096400	1	TV	0	0	0	1	chr1	62958418	63114667	Ino80d	0
chr1	63098000	63098600	1	TV	0	0	0	1	chr1	62958418	63114667	Ino80d	0
chr1	63104200	63105000	2	E,TV	1	0	0	1	chr1	62958418	63114667	Ino80d	0
chr1	63106200	63106800	1	E	1	0	0	0	chr1	62958418	63114667	Ino80d	0
chr1	63108200	63109800	4	E,V,T,TV	1	1	1	1	chr1	62958418	63114667	Ino80d	0
chr1	63119800	63135200	4	E,V,T,TV	1	1	1	1	chr1	63117118	63126837	Gm20342	0
chr1	63150200	63150800	1	TV	0	0	0	1	chr1	63143596	63176833	Ndufs1	0
chr1	63180800	63181200	1	V	0	1	0	0	chr1	63176825	63180486	Eef1b2	-315
chr1	64000200	64001200	4	E,V,T,TV	1	1	1	1	chr1	64029447	64122282	Klf7	28248
chr1	64035800	64036200	2	V,TV	0	1	0	1	chr1	64029447	64122282	Klf7	0
chr1	64050000	64053800	4	E,V,T,TV	1	1	1	1	chr1	64029447	64122282	Klf7	0
chr1	64076400	64081600	4	E,V,T,TV	1	1	1	1	chr1	64029447	64122282	Klf7	0
chr1	64083600	64085200	4	E,V,T,TV	1	1	1	1	chr1	64078654	64090782	Gm13748	0
chr1	64089800	64090200	2	E,TV	1	0	0	1	chr1	64078654	64090782	Gm13748	0
chr1	64100600	64102000	3	V,T,TV	0	1	1	1	chr1	64029447	64122282	Klf7	0
chr1	64104000	64105800	4	E,V,T,TV	1	1	1	1	chr1	64029447	64122282	Klf7	0
chr1	64111000	64111400	1	TV	0	0	0	1	chr1	64029447	64122282	Klf7	0
chr1	64114200	64114600	1	TV	0	0	0	1	chr1	64029447	64122282	Klf7	0
chr1	64117200	64119200	4	E,V,T,TV	1	1	1	1	chr1	64029447	64122282	Klf7	0
chr1	64122800	64123000	2	V,T	0	1	1	0	chr1	64029447	64122282	Klf7	-519
chr1	64125600	64128200	4	E,V,T,TV	1	1	1	1	chr1	64029447	64122282	Klf7	-3319
chr1	64189200	64190600	4	E,V,T,TV	1	1	1	1	chr1	64185991	64303043	Gm28981	0
chr1	64192600	64193800	4	E,V,T,TV	1	1	1	1	chr1	64185991	64303043	Gm28981	0
chr1	64301000	64302800	2	V,T	0	1	1	0	chr1	64185991	64303043	Gm28981	0
chr1	64338200	64338800	2	E,V	1	1	0	0	chr1	64185991	64303043	Gm28981	-35158
chr1	64446600	64448400	4	E,V,T,TV	1	1	1	1	chr1	64454359	64454577	Gm28980	5960
chr1	64449000	64450600	4	E,V,T,TV	1	1	1	1	chr1	64454359	64454577	Gm28980	3760
chr1	64463000	64463400	1	E	1	0	0	0	chr1	64454359	64454577	Gm28980	-8424
chr1	64466200	64467400	4	E,V,T,TV	1	1	1	1	chr1	64454359	64454577	Gm28980	-11624
chr1	64480800	64483400	4	E,V,T,TV	1	1	1	1	chr1	64454359	64454577	Gm28980	-26224
chr1	64484400	64484800	1	E	1	0	0	0	chr1	64454359	64454577	Gm28980	-29824
chr1	64488400	64488800	1	TV	0	0	0	1	chr1	64454359	64454577	Gm28980	-33824
chr1	64508200	64509400	2	E,TV	1	0	0	1	chr1	64532645	64604548	Creb1	23246
chr1	64516200	64530400	4	E,V,T,TV	1	1	1	1	chr1	64532645	64604548	Creb1	2246
chr1	64536200	64539600	4	E,V,T,TV	1	1	1	1	chr1	64532645	64604548	Creb1	0
chr1	64541200	64541800	1	TV	0	0	0	1	chr1	64532645	64604548	Creb1	0
chr1	64543000	64547200	3	E,V,TV	1	1	0	1	chr1	64532645	64604548	Creb1	0
chr1	64547800	64548200	1	E	1	0	0	0	chr1	64532645	64604548	Creb1	0
chr1	64556000	64556400	1	TV	0	0	0	1	chr1	64532645	64604548	Creb1	0
chr1	64596800	64598200	2	V,TV	0	1	0	1	chr1	64532645	64604548	Creb1	0
chr1	64600400	64600800	2	V,TV	0	1	0	1	chr1	64532645	64604548	Creb1	0
chr1	64601800	64605200	4	E,V,T,TV	1	1	1	1	chr1	64532645	64604548	Creb1	0
chr1	64615800	64616200	1	TV	0	0	0	1	chr1	64606473	64617242	Mettl21a	0
chr1	64680000	64680400	1	T	0	0	1	0	chr1	64679871	64690659	2810408I11Rik	0
chr1	64688400	64688800	1	TV	0	0	0	1	chr1	64679871	64690659	2810408I11Rik	0
chr1	64753200	64754400	3	E,V,T	1	1	1	0	chr1	64736240	64740607	Gm38058	-12594
chr1	64756000	64757000	3	E,V,TV	1	1	0	1	chr1	64736240	64740607	Gm38058	-15394
chr1	64867200	64868400	4	E,V,T,TV	1	1	1	1	chr1	64785983	64956824	Plekhm3	0
chr1	64875400	64877400	4	E,V,T,TV	1	1	1	1	chr1	64785983	64956824	Plekhm3	0
chr1	65088000	65093400	4	E,V,T,TV	1	1	1	1	chr1	65095227	65095436	Gm7329	1828
chr1	65099800	65101000	4	E,V,T,TV	1	1	1	1	chr1	65100619	65119558	Gm28845	0
chr1	65107000	65109400	4	E,V,T,TV	1	1	1	1	chr1	65105285	65123214	D630023F18Rik	0
chr1	65110400	65115400	4	E,V,T,TV	1	1	1	1	chr1	65105285	65123214	D630023F18Rik	0
chr1	65155000	65155400	1	TV	0	0	0	1	chr1	65158616	65186500	Idh1	3217
chr1	65172600	65173000	1	E	1	0	0	0	chr1	65158616	65186500	Idh1	0
chr1	65175600	65176200	3	E,V,TV	1	1	0	1	chr1	65158616	65186500	Idh1	0
chr1	65181200	65182200	1	TV	0	0	0	1	chr1	65158616	65186500	Idh1	0
chr1	65190200	65190600	1	TV	0	0	0	1	chr1	65186683	65278695	Pikfyve	0
chr1	65262400	65262800	1	TV	0	0	0	1	chr1	65186683	65278695	Pikfyve	0
chr1	66521800	66522200	1	TV	0	0	0	1	chr1	66468367	66699148	Unc80	0
chr1	66693800	66694800	3	E,V,TV	1	1	0	1	chr1	66468367	66699148	Unc80	0
chr1	66698600	66700200	4	E,V,T,TV	1	1	1	1	chr1	66468367	66699148	Unc80	0
chr1	66703000	66703600	2	E,TV	1	0	0	1	chr1	66700831	66719805	Rpe	0
chr1	66704600	66705000	1	TV	0	0	0	1	chr1	66700831	66719805	Rpe	0
chr1	66712200	66714200	3	V,T,TV	0	1	1	1	chr1	66700831	66719805	Rpe	0
chr1	66759000	66759600	2	E,TV	1	0	0	1	chr1	66719248	66817562	Kansl1l	0
chr1	66778400	66779200	2	E,T	1	0	1	0	chr1	66775511	66780107	Gm38162	0
chr1	66810800	66811200	1	TV	0	0	0	1	chr1	66719248	66817562	Kansl1l	0
chr1	66811800	66814400	4	E,V,T,TV	1	1	1	1	chr1	66719248	66817562	Kansl1l	0
chr1	66836800	66837200	1	TV	0	0	0	1	chr1	66830839	66863277	Acadl	0
chr1	66837800	66841200	3	E,V,TV	1	1	0	1	chr1	66830839	66863277	Acadl	0
chr1	66842200	66843600	4	E,V,T,TV	1	1	1	1	chr1	66830839	66863277	Acadl	0
chr1	66844800	66847600	4	E,V,T,TV	1	1	1	1	chr1	66830839	66863277	Acadl	0
chr1	66858800	66860000	3	E,T,TV	1	0	1	1	chr1	66830839	66863277	Acadl	0
chr1	66861000	66861600	2	T,TV	0	0	1	1	chr1	66830839	66863277	Acadl	0
chr1	66864400	66865600	2	V,TV	0	1	0	1	chr1	66830839	66863277	Acadl	-1124
chr1	66895400	66895800	1	TV	0	0	0	1	chr1	66866797	66866926	Gm25832	-28475
chr1	69331600	69332400	3	E,V,TV	1	1	0	1	chr1	69377321	69378071	Pced1c-ps	44922
chr1	69333400	69333800	1	TV	0	0	0	1	chr1	69377321	69378071	Pced1c-ps	43522
chr1	69349400	69351000	1	TV	0	0	0	1	chr1	69377321	69378071	Pced1c-ps	26322
chr1	69357400	69357800	1	TV	0	0	0	1	chr1	69377321	69378071	Pced1c-ps	19522
chr1	69363800	69364800	1	TV	0	0	0	1	chr1	69377321	69378071	Pced1c-ps	12522
chr1	69379400	69380800	4	E,V,T,TV	1	1	1	1	chr1	69377321	69378071	Pced1c-ps	-1330
chr1	69407600	69408200	2	V,TV	0	1	0	1	chr1	69377321	69378071	Pced1c-ps	-29530
chr1	69439000	69442000	4	E,V,T,TV	1	1	1	1	chr1	69441056	69444084	Gm28497	0
chr1	69460800	69462600	2	V,TV	0	1	0	1	chr1	69441056	69444084	Gm28497	-16717
chr1	69492800	69500800	4	E,V,T,TV	1	1	1	1	chr1	69490357	69493788	Gm29113	0
chr1	69506200	69509000	1	TV	0	0	0	1	chr1	69513932	69547707	Gm29114	4933
chr1	69510600	69511000	1	TV	0	0	0	1	chr1	69513932	69547707	Gm29114	2933
chr1	69511600	69513800	4	E,V,T,TV	1	1	1	1	chr1	69513932	69547707	Gm29114	133
chr1	69514400	69519000	4	E,V,T,TV	1	1	1	1	chr1	69513932	69547707	Gm29114	0
chr1	69559600	69560000	1	TV	0	0	0	1	chr1	69531214	69687245	Ikzf2	0
chr1	69584200	69584800	3	V,T,TV	0	1	1	1	chr1	69531214	69687245	Ikzf2	0
chr1	69588600	69589000	1	TV	0	0	0	1	chr1	69531214	69687245	Ikzf2	0
chr1	69591400	69592400	4	E,V,T,TV	1	1	1	1	chr1	69531214	69687245	Ikzf2	0
chr1	69607000	69608400	3	E,T,TV	1	0	1	1	chr1	69531214	69687245	Ikzf2	0
chr1	69637800	69638800	3	E,V,TV	1	1	0	1	chr1	69531214	69687245	Ikzf2	0
chr1	69651600	69652600	2	T,TV	0	0	1	1	chr1	69531214	69687245	Ikzf2	0
chr1	69653200	69658600	4	E,V,T,TV	1	1	1	1	chr1	69531214	69687245	Ikzf2	0
chr1	71098600	71099200	2	T,TV	0	0	1	1	chr1	71027498	71103146	Bard1	0
chr1	71722400	71723000	2	E,TV	1	0	0	1	chr1	71714048	71714924	Gm5256	-7477
chr1	71730400	71732000	4	E,V,T,TV	1	1	1	1	chr1	71714048	71714924	Gm5256	-15477
chr1	71897000	71899000	2	V,TV	0	1	0	1	chr1	71894068	71917125	Gm28818	0
chr1	71937400	71938200	3	E,V,T	1	1	1	0	chr1	71894068	71917125	Gm28818	-20276
chr1	71956200	71958600	3	E,V,TV	1	1	0	1	chr1	71958998	72005195	4933417E11Rik	399
chr1	71985600	71987000	4	E,V,T,TV	1	1	1	1	chr1	71983681	72038731	4930556G22Rik	0
chr1	72002200	72002600	1	TV	0	0	0	1	chr1	71983681	72038731	4930556G22Rik	0
chr1	72106600	72107800	4	E,V,T,TV	1	1	1	1	chr1	72107155	72122001	Gm4319	0
chr1	72142000	72142400	1	V	0	1	0	0	chr1	72159442	72212307	Mreg	17043
chr1	72144600	72145000	1	V	0	1	0	0	chr1	72159442	72212307	Mreg	14443
chr1	72195600	72197200	4	E,V,T,TV	1	1	1	1	chr1	72159442	72212307	Mreg	0
chr1	72244400	72245400	4	E,V,T,TV	1	1	1	1	chr1	72244213	72244403	Gm24497	0
chr1	72253800	72254200	3	E,T,TV	1	0	1	1	chr1	72236465	72274869	D230017M19Rik	0
chr1	72255000	72257000	4	E,V,T,TV	1	1	1	1	chr1	72236465	72274869	D230017M19Rik	0
chr1	72263400	72264000	1	TV	0	0	0	1	chr1	72259167	72284314	Pecr	0
chr1	72315000	72315600	1	TV	0	0	0	1	chr1	72307421	72394952	Xrcc5	0
chr1	72316600	72317400	3	E,V,TV	1	1	0	1	chr1	72307421	72394952	Xrcc5	0
chr1	72318400	72319000	1	TV	0	0	0	1	chr1	72307421	72394952	Xrcc5	0
chr1	72319600	72322000	4	E,V,T,TV	1	1	1	1	chr1	72307421	72394952	Xrcc5	0
chr1	72324000	72324800	2	E,TV	1	0	0	1	chr1	72307421	72394952	Xrcc5	0
chr1	72325600	72327800	4	E,V,T,TV	1	1	1	1	chr1	72307421	72394952	Xrcc5	0
chr1	72428200	72429200	4	E,V,T,TV	1	1	1	1	chr1	72427112	72536930	March4	0
chr1	72713600	72714000	2	V,T	0	1	1	0	chr1	72711290	72713813	Rpl37a	0
chr1	74131000	74131800	2	T,TV	0	0	1	1	chr1	74125541	74148223	Rufy4	0
chr1	74133200	74134800	4	E,V,T,TV	1	1	1	1	chr1	74125541	74148223	Rufy4	0
chr1	74145000	74160400	4	E,V,T,TV	1	1	1	1	chr1	74125541	74148223	Rufy4	0
chr1	74166000	74169000	4	E,V,T,TV	1	1	1	1	chr1	74153989	74161246	Cxcr2	-4755
chr1	74175800	74181000	3	V,T,TV	0	1	1	1	chr1	74191785	74194631	Cxcr1	10786
chr1	74181600	74182000	1	TV	0	0	0	1	chr1	74191785	74194631	Cxcr1	9786
chr1	74194400	74195000	2	V,TV	0	1	0	1	chr1	74191785	74194631	Cxcr1	0
chr1	74200800	74201600	1	TV	0	0	0	1	chr1	74206554	74206620	Mir1928	4955
chr1	74226600	74228200	4	E,V,T,TV	1	1	1	1	chr1	74236084	74268209	Arpc2	7885
chr1	74241200	74241800	3	E,T,TV	1	0	1	1	chr1	74236084	74268209	Arpc2	0
chr1	74242800	74251600	4	E,V,T,TV	1	1	1	1	chr1	74236084	74268209	Arpc2	0
chr1	74262400	74263000	1	TV	0	0	0	1	chr1	74236084	74268209	Arpc2	0
chr1	74265200	74265600	1	TV	0	0	0	1	chr1	74236084	74268209	Arpc2	0
chr1	74281400	74281800	1	E	1	0	0	0	chr1	74281161	74281866	Gm28364	0
chr1	74295200	74297600	4	E,V,T,TV	1	1	1	1	chr1	74288247	74305622	Tmbim1	0
chr1	74307800	74309400	4	E,V,T,TV	1	1	1	1	chr1	74284930	74353694	Pnkd	0
chr1	74330800	74332400	3	V,T,TV	0	1	1	1	chr1	74284930	74353694	Pnkd	0
chr1	74376400	74376800	1	V	0	1	0	0	chr1	74375195	74386062	Slc11a1	0
chr1	74387600	74388200	4	E,V,T,TV	1	1	1	1	chr1	74375195	74386062	Slc11a1	-1539
chr1	74389400	74389600	2	V,TV	0	1	0	1	chr1	74391509	74397285	Ctdsp1	1910
chr1	74393400	74395600	4	E,V,T,TV	1	1	1	1	chr1	74391509	74397285	Ctdsp1	0
chr1	74398200	74398400	2	V,T	0	1	1	0	chr1	74391509	74397285	Ctdsp1	-916
chr1	74425600	74426800	4	E,V,T,TV	1	1	1	1	chr1	74409376	74435559	Vil1	0
chr1	74434200	74435600	4	E,V,T,TV	1	1	1	1	chr1	74409376	74435559	Vil1	0
chr1	74487000	74487400	1	T	0	0	1	0	chr1	74435511	74544284	Usp37	0
chr1	74501600	74502200	1	TV	0	0	0	1	chr1	74500340	74503301	Gm37733	0
chr1	74503400	74504000	1	T	0	0	1	0	chr1	74435511	74544284	Usp37	0
chr1	74508000	74508400	2	T,TV	0	0	1	1	chr1	74506058	74530842	Cnot9	0
chr1	74566000	74566600	2	E,T	1	0	1	0	chr1	74565127	74588246	Zfp142	0
chr1	74593400	74596200	4	E,V,T,TV	1	1	1	1	chr1	74593748	74601397	Rnf25	0
chr1	75125800	75126200	4	E,V,T,TV	1	1	1	1	chr1	75125541	75133890	Slc23a3	0
chr1	75136600	75138400	4	E,V,T,TV	1	1	1	1	chr1	75134554	75142711	Cnppd1	0
chr1	75139400	75139800	1	T	0	0	1	0	chr1	75134554	75142711	Cnppd1	0
chr1	75144000	75144600	2	E,T	1	0	1	0	chr1	75142778	75147913	Fam134a	0
chr1	75180800	75181200	2	E,V	1	1	0	0	chr1	75171731	75185146	Gm29253	0
chr1	75188200	75189000	3	V,T,TV	0	1	1	1	chr1	75180860	75192196	Atg9a	0
chr1	75210000	75210200	2	T,TV	0	0	1	1	chr1	75198236	75210813	Glb1l	0
chr1	75235800	75236000	2	T,TV	0	0	1	1	chr1	75236406	75245692	Dnajb2	407
chr1	75251200	75251600	3	V,T,TV	0	1	1	1	chr1	75247027	75264502	Ptprn	0
chr1	75318600	75318800	2	E,TV	1	0	0	1	chr1	75307896	75317990	Dnpep	-611
chr1	76539800	76540800	4	E,V,T,TV	1	1	1	1	chr1	76420692	76528422	Gm29069	-11379
chr1	78431400	78432400	2	V,TV	0	1	0	1	chr1	78417975	78488897	Farsb	0
chr1	78483600	78485400	4	E,V,T,TV	1	1	1	1	chr1	78417975	78488897	Farsb	0
chr1	78660400	78661800	4	E,V,T,TV	1	1	1	1	chr1	78658038	78671512	Utp14b	0
chr1	78663000	78664000	2	T,TV	0	0	1	1	chr1	78658038	78671512	Utp14b	0
chr1	78664600	78667600	4	E,V,T,TV	1	1	1	1	chr1	78658038	78671512	Utp14b	0
chr1	78693800	78694200	1	TV	0	0	0	1	chr1	78657825	78707743	Acsl3	0
chr1	78696200	78697400	2	T,TV	0	0	1	1	chr1	78657825	78707743	Acsl3	0
chr1	78701600	78704000	4	E,V,T,TV	1	1	1	1	chr1	78657825	78707743	Acsl3	0
chr1	79560600	79561200	1	E	1	0	0	0	chr1	79606876	79671972	Ap1s3	45677
chr1	79581600	79582000	1	TV	0	0	0	1	chr1	79606876	79671972	Ap1s3	24877
chr1	79683200	79685000	4	E,V,T,TV	1	1	1	1	chr1	79606876	79671972	Ap1s3	-11229
chr1	79700600	79701200	1	T	0	0	1	0	chr1	79702262	79776143	Wdfy1	1063
chr1	79709400	79711200	4	E,V,T,TV	1	1	1	1	chr1	79702262	79776143	Wdfy1	0
chr1	79712000	79714200	4	E,V,T,TV	1	1	1	1	chr1	79702262	79776143	Wdfy1	0
chr1	79730400	79730800	2	E,V	1	1	0	0	chr1	79702262	79776143	Wdfy1	0
chr1	79735200	79735600	1	E	1	0	0	0	chr1	79702262	79776143	Wdfy1	0
chr1	79738000	79742200	4	E,V,T,TV	1	1	1	1	chr1	79702262	79776143	Wdfy1	0
chr1	79742800	79744000	2	E,T	1	0	1	0	chr1	79702262	79776143	Wdfy1	0
chr1	79751200	79754000	4	E,V,T,TV	1	1	1	1	chr1	79702262	79776143	Wdfy1	0
chr1	79754800	79755400	1	TV	0	0	0	1	chr1	79702262	79776143	Wdfy1	0
chr1	79756000	79756400	1	TV	0	0	0	1	chr1	79702262	79776143	Wdfy1	0
chr1	79757200	79759000	4	E,V,T,TV	1	1	1	1	chr1	79702262	79776143	Wdfy1	0
chr1	79759600	79759800	2	V,TV	0	1	0	1	chr1	79702262	79776143	Wdfy1	0
chr1	79762400	79763600	4	E,V,T,TV	1	1	1	1	chr1	79702262	79776143	Wdfy1	0
chr1	79775400	79775800	3	E,V,TV	1	1	0	1	chr1	79702262	79776143	Wdfy1	0
chr1	79778600	79779400	4	E,V,T,TV	1	1	1	1	chr1	79776018	79781445	Mrpl44	0
chr1	79860800	79862800	4	E,V,T,TV	1	1	1	1	chr1	79794197	79861180	Serpine2	0
chr1	79932200	79933200	2	T,TV	0	0	1	1	chr1	79922536	79923426	Gm5529	-8775
chr1	80013200	80016200	3	V,T,TV	0	1	1	1	chr1	79957580	79958057	Gm28071	-55144
chr1	80018200	80019200	2	T,TV	0	0	1	1	chr1	79957580	79958057	Gm28071	-60144
chr1	80025000	80027400	4	E,V,T,TV	1	1	1	1	chr1	79957580	79958057	Gm28071	-66944
chr1	80167000	80168600	4	E,V,T,TV	1	1	1	1	chr1	80184719	80192073	9830004L10Rik	16120
chr1	80331200	80331600	1	T	0	0	1	0	chr1	80264923	80340480	Cul3	0
chr1	80334200	80336000	4	E,V,T,TV	1	1	1	1	chr1	80264923	80340480	Cul3	0
chr1	80362200	80363200	4	E,V,T,TV	1	1	1	1	chr1	80382822	80386251	Gm29125	19623
chr1	80379400	80379800	1	V	0	1	0	0	chr1	80382822	80386251	Gm29125	3023
chr1	80380400	80382200	4	E,V,T,TV	1	1	1	1	chr1	80382822	80386251	Gm29125	623
chr1	80382800	80383800	4	E,V,T,TV	1	1	1	1	chr1	80383104	80385185	Gm6189	0
chr1	80384400	80384800	3	V,T,TV	0	1	1	1	chr1	80383104	80385185	Gm6189	0
chr1	80389000	80390000	4	E,V,T,TV	1	1	1	1	chr1	80382822	80386251	Gm29125	-2750
chr1	80401400	80403400	4	E,V,T,TV	1	1	1	1	chr1	80382822	80386251	Gm29125	-15150
chr1	80451200	80452800	4	E,V,T,TV	1	1	1	1	chr1	80449597	80461448	Gm45261	0
chr1	80603400	80604000	2	E,T	1	0	1	0	chr1	80501073	80758527	Dock10	0
chr1	80606000	80606800	3	E,T,TV	1	0	1	1	chr1	80501073	80758527	Dock10	0
chr1	80612800	80615400	4	E,V,T,TV	1	1	1	1	chr1	80501073	80758527	Dock10	0
chr1	80628200	80628600	2	E,T	1	0	1	0	chr1	80501073	80758527	Dock10	0
chr1	80635600	80639400	4	E,V,T,TV	1	1	1	1	chr1	80501073	80758527	Dock10	0
chr1	80641600	80649000	4	E,V,T,TV	1	1	1	1	chr1	80501073	80758527	Dock10	0
chr1	80650200	80650600	1	E	1	0	0	0	chr1	80501073	80758527	Dock10	0
chr1	80659000	80662600	4	E,V,T,TV	1	1	1	1	chr1	80501073	80758527	Dock10	0
chr1	80665800	80666800	4	E,V,T,TV	1	1	1	1	chr1	80501073	80758527	Dock10	0
chr1	80670000	80671000	2	V,TV	0	1	0	1	chr1	80501073	80758527	Dock10	0
chr1	80715800	80716800	3	E,T,TV	1	0	1	1	chr1	80501073	80758527	Dock10	0
chr1	80718800	80720400	2	T,TV	0	0	1	1	chr1	80501073	80758527	Dock10	0
chr1	80746000	80747400	4	E,V,T,TV	1	1	1	1	chr1	80501073	80758527	Dock10	0
chr1	80753800	80756400	3	V,T,TV	0	1	1	1	chr1	80501073	80758527	Dock10	0
chr1	80762800	80763200	1	TV	0	0	0	1	chr1	80501073	80758527	Dock10	-4274
chr1	80765400	80766800	2	V,TV	0	1	0	1	chr1	80501073	80758527	Dock10	-6874
chr1	80785200	80785800	2	V,TV	0	1	0	1	chr1	80501073	80758527	Dock10	-26674
chr1	82661800	82662600	2	T,TV	0	0	1	1	chr1	82586921	82722059	Col4a3	0
chr1	82674000	82674400	1	TV	0	0	0	1	chr1	82586921	82722059	Col4a3	0
chr1	82685400	82688200	4	E,V,T,TV	1	1	1	1	chr1	82586921	82722059	Col4a3	0
chr1	82759800	82763400	4	E,V,T,TV	1	1	1	1	chr1	82756649	82768461	Tm4sf20	0
chr1	82793200	82799800	4	E,V,T,TV	1	1	1	1	chr1	82806423	82807468	Gm36999	6624
chr1	82815600	82816600	4	E,V,T,TV	1	1	1	1	chr1	82819835	82820377	Gm28942	3236
chr1	82831600	82832200	1	T	0	0	1	0	chr1	82839446	82839498	Gm22396	7247
chr1	82866800	82867200	1	TV	0	0	0	1	chr1	82839483	82901182	Agfg1	0
chr1	82894400	82894800	1	V	0	1	0	0	chr1	82839483	82901182	Agfg1	0
chr1	84407200	84407800	3	E,T,TV	1	0	1	1	chr1	84369839	84696221	Dner	0
chr1	84714600	84715200	1	TV	0	0	0	1	chr1	84721189	84840516	Trip12	5990
chr1	84721200	84725200	4	E,V,T,TV	1	1	1	1	chr1	84721189	84840516	Trip12	0
chr1	84740200	84740800	2	E,TV	1	0	0	1	chr1	84721189	84840516	Trip12	0
chr1	84790400	84794000	3	E,V,TV	1	1	0	1	chr1	84721189	84840516	Trip12	0
chr1	84798800	84799400	1	TV	0	0	0	1	chr1	84721189	84840516	Trip12	0
chr1	84936000	84936400	4	E,V,T,TV	1	1	1	1	chr1	84905898	84935134	Slc16a14	-867
chr1	85663600	85664000	1	TV	0	0	0	1	chr1	85649988	85709998	Sp100	0
chr1	85686600	85688600	4	E,V,T,TV	1	1	1	1	chr1	85649988	85709998	Sp100	0
chr1	85690800	85691200	1	TV	0	0	0	1	chr1	85649988	85709998	Sp100	0
chr1	85693000	85693600	1	V	0	1	0	0	chr1	85649988	85709998	Sp100	0
chr1	85695400	85696000	1	V	0	1	0	0	chr1	85649988	85709998	Sp100	0
chr1	85696600	85701200	4	E,V,T,TV	1	1	1	1	chr1	85649988	85709998	Sp100	0
chr1	85701800	85706800	4	E,V,T,TV	1	1	1	1	chr1	85649988	85709998	Sp100	0
chr1	85707400	85708000	1	E	1	0	0	0	chr1	85649988	85709998	Sp100	0
chr1	85720000	85723000	4	E,V,T,TV	1	1	1	1	chr1	85717083	85778643	A630001G21Rik	0
chr1	85726400	85726800	1	TV	0	0	0	1	chr1	85717083	85778643	A630001G21Rik	0
chr1	85727600	85734400	4	E,V,T,TV	1	1	1	1	chr1	85717083	85778643	A630001G21Rik	0
chr1	85736800	85741400	4	E,V,T,TV	1	1	1	1	chr1	85717083	85778643	A630001G21Rik	0
chr1	85749400	85753000	4	E,V,T,TV	1	1	1	1	chr1	85717083	85778643	A630001G21Rik	0
chr1	85778600	85780800	4	E,V,T,TV	1	1	1	1	chr1	85775271	85784694	9930111H07Rik	0
chr1	85792800	85793000	4	E,V,T,TV	1	1	1	1	chr1	85793441	85851576	Cab39	442
chr1	85796200	85797200	2	V,T	0	1	1	0	chr1	85793441	85851576	Cab39	0
chr1	85797800	85798200	1	E	1	0	0	0	chr1	85793441	85851576	Cab39	0
chr1	85826200	85827400	2	T,TV	0	0	1	1	chr1	85793441	85851576	Cab39	0
chr1	85837600	85838200	2	E,TV	1	0	0	1	chr1	85793441	85851576	Cab39	0
chr1	85839200	85839800	1	E	1	0	0	0	chr1	85793441	85851576	Cab39	0
chr1	85840600	85841800	3	V,T,TV	0	1	1	1	chr1	85793441	85851576	Cab39	0
chr1	85843400	85843800	1	E	1	0	0	0	chr1	85793441	85851576	Cab39	0
chr1	85844800	85845200	1	V	0	1	0	0	chr1	85793441	85851576	Cab39	0
chr1	85891600	85892600	4	E,V,T,TV	1	1	1	1	chr1	85894281	85908675	Itm2c	1682
chr1	85896200	85897600	4	E,V,T,TV	1	1	1	1	chr1	85894281	85908675	Itm2c	0
chr1	85898400	85899000	2	E,TV	1	0	0	1	chr1	85894281	85908675	Itm2c	0
chr1	85900200	85902600	4	E,V,T,TV	1	1	1	1	chr1	85894281	85908675	Itm2c	0
chr1	85947200	85947800	1	TV	0	0	0	1	chr1	85938318	85961007	Gpr55	0
chr1	85959400	85963600	2	T,TV	0	0	1	1	chr1	85938318	85961007	Gpr55	0
chr1	85977400	85978000	2	T,TV	0	0	1	1	chr1	85972365	85986917	Gm28100	0
chr1	86040800	86041400	2	V,TV	0	1	0	1	chr1	86045863	86055456	2810459M11Rik	4464
chr1	86063600	86064200	4	E,V,T,TV	1	1	1	1	chr1	86064387	86139151	Psmd1	188
chr1	86185800	86187800	4	E,V,T,TV	1	1	1	1	chr1	86154780	86278284	Armc9	0
chr1	86189200	86191800	4	E,V,T,TV	1	1	1	1	chr1	86154780	86278284	Armc9	0
chr1	86213600	86219200	4	E,V,T,TV	1	1	1	1	chr1	86154780	86278284	Armc9	0
chr1	86222600	86236800	4	E,V,T,TV	1	1	1	1	chr1	86154780	86278284	Armc9	0
chr1	86239400	86241400	4	E,V,T,TV	1	1	1	1	chr1	86154780	86278284	Armc9	0
chr1	86243600	86244600	1	TV	0	0	0	1	chr1	86154780	86278284	Armc9	0
chr1	86245200	86245600	1	TV	0	0	0	1	chr1	86154780	86278284	Armc9	0
chr1	86246200	86246600	1	TV	0	0	0	1	chr1	86154780	86278284	Armc9	0
chr1	86247600	86248200	2	V,TV	0	1	0	1	chr1	86154780	86278284	Armc9	0
chr1	86255400	86256200	1	TV	0	0	0	1	chr1	86154780	86278284	Armc9	0
chr1	86261000	86270400	4	E,V,T,TV	1	1	1	1	chr1	86154780	86278284	Armc9	0
chr1	86274400	86276400	4	E,V,T,TV	1	1	1	1	chr1	86154780	86278284	Armc9	0
chr1	86278400	86280800	4	E,V,T,TV	1	1	1	1	chr1	86275509	86301375	Gm16341	0
chr1	86290400	86290800	1	T	0	0	1	0	chr1	86275509	86301375	Gm16341	0
chr1	86292000	86292400	1	T	0	0	1	0	chr1	86275509	86301375	Gm16341	0
chr1	86294400	86299200	4	E,V,T,TV	1	1	1	1	chr1	86275509	86301375	Gm16341	0
chr1	86301800	86302600	4	E,V,T,TV	1	1	1	1	chr1	86302832	86307305	B3gnt7	233
chr1	86305000	86305200	2	E,TV	1	0	0	1	chr1	86302832	86307305	B3gnt7	0
chr1	86306000	86309200	4	E,V,T,TV	1	1	1	1	chr1	86302832	86307305	B3gnt7	0
chr1	86343600	86346200	4	E,V,T,TV	1	1	1	1	chr1	86344719	86359400	Ncl	0
chr1	86348600	86349000	2	T,TV	0	0	1	1	chr1	86344719	86359400	Ncl	0
chr1	86354200	86355400	2	E,TV	1	0	0	1	chr1	86344719	86359400	Ncl	0
chr1	86361400	86364000	3	V,T,TV	0	1	1	1	chr1	86359574	86373791	C130036L24Rik	0
chr1	86378200	86381400	4	E,V,T,TV	1	1	1	1	chr1	86377100	86378276	Gm45908	0
chr1	86393400	86395600	4	E,V,T,TV	1	1	1	1	chr1	86386303	86426228	Nmur1	0
chr1	86397000	86401400	4	E,V,T,TV	1	1	1	1	chr1	86386303	86426228	Nmur1	0
chr1	86406000	86407400	3	E,T,TV	1	0	1	1	chr1	86386303	86426228	Nmur1	0
chr1	86415200	86416400	2	T,TV	0	0	1	1	chr1	86386303	86426228	Nmur1	0
chr1	86437600	86438400	2	V,TV	0	1	0	1	chr1	86426329	86428052	Tex44	-9549
chr1	86439400	86440600	3	V,T,TV	0	1	1	1	chr1	86426329	86428052	Tex44	-11349
chr1	86443400	86444800	4	E,V,T,TV	1	1	1	1	chr1	86426329	86428052	Tex44	-15349
chr1	86446000	86446400	1	E	1	0	0	0	chr1	86426329	86428052	Tex44	-17949
chr1	86464200	86464600	1	T	0	0	1	0	chr1	86473659	86474006	Rpl30-ps6	9060
chr1	86469800	86470600	4	E,V,T,TV	1	1	1	1	chr1	86473659	86474006	Rpl30-ps6	3060
chr1	86471600	86472000	4	E,V,T,TV	1	1	1	1	chr1	86473659	86474006	Rpl30-ps6	1660
chr1	86473200	86474200	4	E,V,T,TV	1	1	1	1	chr1	86473659	86474006	Rpl30-ps6	0
chr1	86475800	86481600	4	E,V,T,TV	1	1	1	1	chr1	86473659	86474006	Rpl30-ps6	-1795
chr1	86482600	86483000	1	TV	0	0	0	1	chr1	86473659	86474006	Rpl30-ps6	-8595
chr1	86489000	86494400	4	E,V,T,TV	1	1	1	1	chr1	86473659	86474006	Rpl30-ps6	-14995
chr1	86497800	86501800	4	E,V,T,TV	1	1	1	1	chr1	86473659	86474006	Rpl30-ps6	-23795
chr1	86502600	86503200	4	E,V,T,TV	1	1	1	1	chr1	86526726	86530712	Ptma	23527
chr1	86505800	86514400	4	E,V,T,TV	1	1	1	1	chr1	86526726	86530712	Ptma	12327
chr1	86516200	86516600	1	TV	0	0	0	1	chr1	86526726	86530712	Ptma	10127
chr1	86520600	86521000	1	TV	0	0	0	1	chr1	86526726	86530712	Ptma	5727
chr1	86521600	86525000	4	E,V,T,TV	1	1	1	1	chr1	86526726	86530712	Ptma	1727
chr1	86530600	86533200	4	E,V,T,TV	1	1	1	1	chr1	86526726	86530712	Ptma	0
chr1	86538000	86538800	3	E,V,TV	1	1	0	1	chr1	86542994	86582629	Pde6d	4195
chr1	86548800	86550200	4	E,V,T,TV	1	1	1	1	chr1	86542994	86582629	Pde6d	0
chr1	86558000	86560200	3	E,V,TV	1	1	0	1	chr1	86542994	86582629	Pde6d	0
chr1	86565200	86571000	4	E,V,T,TV	1	1	1	1	chr1	86542994	86582629	Pde6d	0
chr1	86572400	86576000	4	E,V,T,TV	1	1	1	1	chr1	86542994	86582629	Pde6d	0
chr1	86577400	86579000	3	V,T,TV	0	1	1	1	chr1	86542994	86582629	Pde6d	0
chr1	86579800	86581000	4	E,V,T,TV	1	1	1	1	chr1	86542994	86582629	Pde6d	0
chr1	86584200	86586000	3	V,T,TV	0	1	1	1	chr1	86582904	86609375	Cops7b	0
chr1	86628600	86629200	1	T	0	0	1	0	chr1	86637552	86637608	Gm22955	8353
chr1	86632800	86633600	3	V,T,TV	0	1	1	1	chr1	86637552	86637608	Gm22955	3953
chr1	86858800	86860400	3	E,T,TV	1	0	1	1	chr1	86703808	87050095	Dis3l2	0
chr1	86976000	86976400	1	TV	0	0	0	1	chr1	86929387	87057596	Gm28375	0
chr1	87023000	87024400	4	E,V,T,TV	1	1	1	1	chr1	86929387	87057596	Gm28375	0
chr1	87025600	87026800	2	T,TV	0	0	1	1	chr1	86929387	87057596	Gm28375	0
chr1	87071400	87072200	2	E,TV	1	0	0	1	chr1	87067672	87071098	Akp-ps1	-303
chr1	87111200	87112800	4	E,V,T,TV	1	1	1	1	chr1	87116321	87117158	Gm29372	3522
chr1	87190600	87191000	1	TV	0	0	0	1	chr1	87190607	87200070	Chrnd	0
chr1	87215600	87216000	2	T,TV	0	0	1	1	chr1	87213914	87240488	Eif4e2	0
chr1	87217600	87218200	2	E,TV	1	0	0	1	chr1	87213914	87240488	Eif4e2	0
chr1	87405600	87406800	2	E,T	1	0	1	0	chr1	87326998	87450796	Gigyf2	0
chr1	87619400	87620200	4	E,V,T,TV	1	1	1	1	chr1	87620312	87720507	Inpp5d	113
chr1	87622600	87633000	4	E,V,T,TV	1	1	1	1	chr1	87620312	87720507	Inpp5d	0
chr1	87634200	87635400	3	E,V,TV	1	1	0	1	chr1	87620312	87720507	Inpp5d	0
chr1	87636000	87640000	4	E,V,T,TV	1	1	1	1	chr1	87620312	87720507	Inpp5d	0
chr1	87640600	87654200	4	E,V,T,TV	1	1	1	1	chr1	87620312	87720507	Inpp5d	0
chr1	87655000	87655800	3	E,T,TV	1	0	1	1	chr1	87620312	87720507	Inpp5d	0
chr1	87656400	87662200	4	E,V,T,TV	1	1	1	1	chr1	87620312	87720507	Inpp5d	0
chr1	87666400	87666800	1	TV	0	0	0	1	chr1	87620312	87720507	Inpp5d	0
chr1	87750400	87751000	3	E,V,TV	1	1	0	1	chr1	87755870	87792428	Atg16l1	4871
chr1	87754800	87755400	4	E,V,T,TV	1	1	1	1	chr1	87755870	87792428	Atg16l1	471
chr1	87758000	87758600	1	TV	0	0	0	1	chr1	87755870	87792428	Atg16l1	0
chr1	87764600	87766000	2	E,TV	1	0	0	1	chr1	87755870	87792428	Atg16l1	0
chr1	87791600	87792000	1	TV	0	0	0	1	chr1	87755870	87792428	Atg16l1	0
chr1	87792800	87793400	2	E,TV	1	0	0	1	chr1	87755870	87792428	Atg16l1	-373
chr1	87806400	87807000	1	V	0	1	0	0	chr1	87803680	87845158	Sag	0
chr1	87824400	87825000	3	V,T,TV	0	1	1	1	chr1	87803680	87845158	Sag	0
chr1	87827000	87828000	3	V,T,TV	0	1	1	1	chr1	87803680	87845158	Sag	0
chr1	87828600	87830600	4	E,V,T,TV	1	1	1	1	chr1	87803680	87845158	Sag	0
chr1	87846600	87851800	4	E,V,T,TV	1	1	1	1	chr1	87803680	87845158	Sag	-1443
chr1	87852400	87852800	3	E,T,TV	1	0	1	1	chr1	87853287	87945180	Dgkd	488
chr1	87855400	87859400	4	E,V,T,TV	1	1	1	1	chr1	87853287	87945180	Dgkd	0
chr1	87871600	87874600	4	E,V,T,TV	1	1	1	1	chr1	87853287	87945180	Dgkd	0
chr1	87876200	87876600	1	T	0	0	1	0	chr1	87853287	87945180	Dgkd	0
chr1	87877600	87878200	2	V,T	0	1	1	0	chr1	87853287	87945180	Dgkd	0
chr1	87879600	87880400	1	T	0	0	1	0	chr1	87853287	87945180	Dgkd	0
chr1	87891000	87891800	3	E,T,TV	1	0	1	1	chr1	87853287	87945180	Dgkd	0
chr1	87899600	87902600	4	E,V,T,TV	1	1	1	1	chr1	87897540	87900532	Gm38365	0
chr1	87913200	87913800	1	V	0	1	0	0	chr1	87853287	87945180	Dgkd	0
chr1	87926000	87926400	1	T	0	0	1	0	chr1	87853287	87945180	Dgkd	0
chr1	87933000	87937000	4	E,V,T,TV	1	1	1	1	chr1	87853287	87945180	Dgkd	0
chr1	87947400	87948400	2	E,V	1	1	0	0	chr1	87945119	88008551	Usp40	0
chr1	87958000	87963200	4	E,V,T,TV	1	1	1	1	chr1	87945119	88008551	Usp40	0
chr1	87963800	87964200	1	T	0	0	1	0	chr1	87945119	88008551	Usp40	0
chr1	87970200	87970800	1	T	0	0	1	0	chr1	87945119	88008551	Usp40	0
chr1	88046800	88047200	1	T	0	0	1	0	chr1	88055388	88219004	Ugt1a10	8189
chr1	88092400	88094000	3	V,T,TV	0	1	1	1	chr1	88087813	88219004	Ugt1a8	0
chr1	88098600	88099200	3	V,T,TV	0	1	1	1	chr1	88095062	88220002	Ugt1a7c	0
chr1	88102200	88103200	3	V,T,TV	0	1	1	1	chr1	88095062	88220002	Ugt1a7c	0
chr1	88104000	88104600	1	V	0	1	0	0	chr1	88103252	88219003	Ugt1a6b	0
chr1	88133400	88134000	4	E,V,T,TV	1	1	1	1	chr1	88103252	88219003	Ugt1a6b	0
chr1	88135400	88135800	1	T	0	0	1	0	chr1	88134809	88218997	Ugt1a6a	0
chr1	88158400	88159200	4	E,V,T,TV	1	1	1	1	chr1	88134809	88218997	Ugt1a6a	0
chr1	88252800	88253200	1	E	1	0	0	0	chr1	88226986	88262289	Mroh2a	0
chr1	88258200	88266400	4	E,V,T,TV	1	1	1	1	chr1	88226986	88262289	Mroh2a	0
chr1	88269600	88270400	4	E,V,T,TV	1	1	1	1	chr1	88262471	88277633	Hjurp	0
chr1	88271400	88275200	4	E,V,T,TV	1	1	1	1	chr1	88262471	88277633	Hjurp	0
chr1	88278000	88280000	4	E,V,T,TV	1	1	1	1	chr1	88277661	88389293	Trpm8	0
chr1	88508400	88508600	2	T,TV	0	0	1	1	chr1	88499871	88510066	Glrp1	0
chr1	88510400	88511000	4	E,V,T,TV	1	1	1	1	chr1	88499871	88510066	Glrp1	-335
chr1	88556600	88557000	1	TV	0	0	0	1	chr1	88551517	88562167	Gm19589	0
chr1	88566800	88567400	4	E,V,T,TV	1	1	1	1	chr1	88551517	88562167	Gm19589	-4634
chr1	88575400	88575800	3	E,V,TV	1	1	0	1	chr1	88551517	88562167	Gm19589	-13234
chr1	88576400	88577000	4	E,V,T,TV	1	1	1	1	chr1	88551517	88562167	Gm19589	-14234
chr1	88586400	88586800	3	E,V,T	1	1	1	0	chr1	88551517	88562167	Gm19589	-24234
chr1	88587400	88588800	4	E,V,T,TV	1	1	1	1	chr1	88551517	88562167	Gm19589	-25234
chr1	88647400	88647800	1	T	0	0	1	0	chr1	88653085	88654845	Gm38130	5286
chr1	88653200	88657600	4	E,V,T,TV	1	1	1	1	chr1	88653085	88654845	Gm38130	0
chr1	88702800	88703000	2	V,TV	0	1	0	1	chr1	88673125	88702221	Arl4c	-580
chr1	89494800	89495200	1	TV	0	0	0	1	chr1	89454806	89897617	Agap1	0
chr1	89497600	89498000	1	TV	0	0	0	1	chr1	89454806	89897617	Agap1	0
chr1	89563600	89564000	1	T	0	0	1	0	chr1	89454806	89897617	Agap1	0
chr1	89574600	89577400	4	E,V,T,TV	1	1	1	1	chr1	89568765	89576602	Gm28499	0
chr1	89607000	89614400	4	E,V,T,TV	1	1	1	1	chr1	89454806	89897617	Agap1	0
chr1	89625000	89625600	2	E,TV	1	0	0	1	chr1	89454806	89897617	Agap1	0
chr1	89637200	89637800	1	TV	0	0	0	1	chr1	89454806	89897617	Agap1	0
chr1	89644400	89645000	4	E,V,T,TV	1	1	1	1	chr1	89454806	89897617	Agap1	0
chr1	89660000	89661000	4	E,V,T,TV	1	1	1	1	chr1	89650529	89683908	4933400F21Rik	0
chr1	89742600	89743200	3	V,T,TV	0	1	1	1	chr1	89454806	89897617	Agap1	0
chr1	89898600	89899800	4	E,V,T,TV	1	1	1	1	chr1	89454806	89897617	Agap1	-984
chr1	89901600	89903000	4	E,V,T,TV	1	1	1	1	chr1	89454806	89897617	Agap1	-3984
chr1	90215000	90216800	2	V,TV	0	1	0	1	chr1	90203980	90216751	Ackr3	0
chr1	90220400	90220800	1	TV	0	0	0	1	chr1	90203980	90216751	Ackr3	-3650
chr1	90221600	90222000	3	E,V,TV	1	1	0	1	chr1	90203980	90216751	Ackr3	-4850
chr1	90225600	90226000	1	TV	0	0	0	1	chr1	90227160	90228526	Gm38277	1161
chr1	90234400	90234800	2	V,TV	0	1	0	1	chr1	90227160	90228526	Gm38277	-5875
chr1	90288400	90290400	4	E,V,T,TV	1	1	1	1	chr1	90280458	90283912	Gm28723	-4489
chr1	90608800	90610600	3	E,T,TV	1	0	1	1	chr1	90602981	90613341	Cops8	0
chr1	90973400	90976600	4	E,V,T,TV	1	1	1	1	chr1	90974459	90975260	Gm28199	0
chr1	91000400	91000800	1	TV	0	0	0	1	chr1	90998737	91128944	Lrrfip1	0
chr1	91021800	91025400	4	E,V,T,TV	1	1	1	1	chr1	90998737	91128944	Lrrfip1	0
chr1	91026600	91027800	2	T,TV	0	0	1	1	chr1	90998737	91128944	Lrrfip1	0
chr1	91031400	91044200	4	E,V,T,TV	1	1	1	1	chr1	90998737	91128944	Lrrfip1	0
chr1	91046000	91046400	2	E,T	1	0	1	0	chr1	90998737	91128944	Lrrfip1	0
chr1	91049200	91049800	1	TV	0	0	0	1	chr1	90998737	91128944	Lrrfip1	0
chr1	91051000	91051800	4	E,V,T,TV	1	1	1	1	chr1	90998737	91128944	Lrrfip1	0
chr1	91058400	91072200	4	E,V,T,TV	1	1	1	1	chr1	90998737	91128944	Lrrfip1	0
chr1	91073200	91073600	1	TV	0	0	0	1	chr1	90998737	91128944	Lrrfip1	0
chr1	91074200	91075200	3	E,T,TV	1	0	1	1	chr1	90998737	91128944	Lrrfip1	0
chr1	91076000	91099200	4	E,V,T,TV	1	1	1	1	chr1	90998737	91128944	Lrrfip1	0
chr1	91153200	91153600	2	E,TV	1	0	0	1	chr1	91145089	91170795	Rbm44	0
chr1	91182200	91199200	4	E,V,T,TV	1	1	1	1	chr1	91179822	91225196	Ramp1	0
chr1	91199800	91201400	2	V,TV	0	1	0	1	chr1	91179822	91225196	Ramp1	0
chr1	91202200	91202600	1	E	1	0	0	0	chr1	91179822	91225196	Ramp1	0
chr1	91203600	91214000	4	E,V,T,TV	1	1	1	1	chr1	91179822	91225196	Ramp1	0
chr1	91214800	91221000	4	E,V,T,TV	1	1	1	1	chr1	91179822	91225196	Ramp1	0
chr1	91226400	91227000	3	E,V,T	1	1	1	0	chr1	91179822	91225196	Ramp1	-1205
chr1	91228000	91228600	2	E,TV	1	0	0	1	chr1	91179822	91225196	Ramp1	-2805
chr1	91230000	91237000	4	E,V,T,TV	1	1	1	1	chr1	91179822	91225196	Ramp1	-4805
chr1	91237800	91238600	3	E,T,TV	1	0	1	1	chr1	91250304	91290337	Ube2f	11705
chr1	91239200	91239600	1	TV	0	0	0	1	chr1	91250304	91290337	Ube2f	10705
chr1	91240600	91241600	1	TV	0	0	0	1	chr1	91250304	91290337	Ube2f	8705
chr1	91245000	91245600	3	E,T,TV	1	0	1	1	chr1	91250304	91290337	Ube2f	4705
chr1	91247600	91249400	4	E,V,T,TV	1	1	1	1	chr1	91250304	91290337	Ube2f	905
chr1	91253400	91254200	3	E,T,TV	1	0	1	1	chr1	91250304	91290337	Ube2f	0
chr1	91255600	91260200	4	E,V,T,TV	1	1	1	1	chr1	91250304	91290337	Ube2f	0
chr1	91278600	91279200	1	T	0	0	1	0	chr1	91250304	91290337	Ube2f	0
chr1	91282400	91282800	1	T	0	0	1	0	chr1	91250304	91290337	Ube2f	0
chr1	91300200	91300800	4	E,V,T,TV	1	1	1	1	chr1	91298338	91321075	Scly	0
chr1	91301400	91302800	2	E,TV	1	0	0	1	chr1	91298338	91321075	Scly	0
chr1	91414800	91415600	4	E,V,T,TV	1	1	1	1	chr1	91415982	91459324	Per2	383
chr1	91436000	91438200	4	E,V,T,TV	1	1	1	1	chr1	91415982	91459324	Per2	0
chr1	91441400	91441800	1	V	0	1	0	0	chr1	91415982	91459324	Per2	0
chr1	91455600	91457400	4	E,V,T,TV	1	1	1	1	chr1	91415982	91459324	Per2	0
chr1	91954400	91956400	3	E,T,TV	1	0	1	1	chr1	91928779	92195699	Hdac4	0
chr1	91982000	91987800	4	E,V,T,TV	1	1	1	1	chr1	91928779	92195699	Hdac4	0
chr1	92016200	92016600	1	E	1	0	0	0	chr1	91928779	92195699	Hdac4	0
chr1	92034400	92036200	4	E,V,T,TV	1	1	1	1	chr1	91928779	92195699	Hdac4	0
chr1	92036800	92037200	1	TV	0	0	0	1	chr1	91928779	92195699	Hdac4	0
chr1	92047400	92054400	4	E,V,T,TV	1	1	1	1	chr1	91928779	92195699	Hdac4	0
chr1	92058600	92062600	4	E,V,T,TV	1	1	1	1	chr1	91928779	92195699	Hdac4	0
chr1	92063200	92063600	1	T	0	0	1	0	chr1	91928779	92195699	Hdac4	0
chr1	92064400	92065000	1	TV	0	0	0	1	chr1	91928779	92195699	Hdac4	0
chr1	92079800	92080800	3	V,T,TV	0	1	1	1	chr1	91928779	92195699	Hdac4	0
chr1	92087200	92087600	2	E,T	1	0	1	0	chr1	91928779	92195699	Hdac4	0
chr1	92127000	92128400	3	E,T,TV	1	0	1	1	chr1	91928779	92195699	Hdac4	0
chr1	92130600	92131000	1	E	1	0	0	0	chr1	91928779	92195699	Hdac4	0
chr1	92158200	92159800	2	V,T	0	1	1	0	chr1	91928779	92195699	Hdac4	0
chr1	92175200	92175600	2	E,TV	1	0	0	1	chr1	91928779	92195699	Hdac4	0
chr1	92178200	92178600	1	T	0	0	1	0	chr1	91928779	92195699	Hdac4	0
chr1	92181600	92184000	4	E,V,T,TV	1	1	1	1	chr1	91928779	92195699	Hdac4	0
chr1	92224400	92227200	4	E,V,T,TV	1	1	1	1	chr1	91928779	92195699	Hdac4	-28702
chr1	92331200	92333200	4	E,V,T,TV	1	1	1	1	chr1	92324510	92329888	Gm29099	-1313
chr1	92338000	92338400	1	T	0	0	1	0	chr1	92324510	92329888	Gm29099	-8113
chr1	92383200	92384800	3	E,T,TV	1	0	1	1	chr1	92430121	92430532	Gm7837	45322
chr1	92394000	92394800	4	E,V,T,TV	1	1	1	1	chr1	92430121	92430532	Gm7837	35322
chr1	92438200	92438800	1	T	0	0	1	0	chr1	92439010	92473860	Ndufa10	211
chr1	92469200	92469600	1	E	1	0	0	0	chr1	92439010	92473860	Ndufa10	0
chr1	92639000	92640400	4	E,V,T,TV	1	1	1	1	chr1	92637145	92641985	Cops9	0
chr1	92646400	92646800	1	E	1	0	0	0	chr1	92644218	92648841	Otos	0
chr1	92651000	92653400	4	E,V,T,TV	1	1	1	1	chr1	92644218	92648841	Otos	-2160
chr1	92657200	92659600	4	E,V,T,TV	1	1	1	1	chr1	92644218	92648841	Otos	-8360
chr1	92660400	92661400	3	V,T,TV	0	1	1	1	chr1	92644218	92648841	Otos	-11560
chr1	92665200	92666200	1	TV	0	0	0	1	chr1	92644218	92648841	Otos	-16360
chr1	92671000	92671400	1	T	0	0	1	0	chr1	92644218	92648841	Otos	-22160
chr1	92672400	92674000	3	E,V,T	1	1	1	0	chr1	92644218	92648841	Otos	-23560
chr1	92674600	92678400	4	E,V,T,TV	1	1	1	1	chr1	92644218	92648841	Otos	-25760
chr1	92708400	92708800	1	T	0	0	1	0	chr1	92714234	92717202	Gm29483	5435
chr1	92730600	92733000	2	E,T	1	0	1	0	chr1	92714234	92717202	Gm29483	-13399
chr1	92741000	92743200	4	E,V,T,TV	1	1	1	1	chr1	92759213	92760480	Gm29482	16014
chr1	92746000	92746400	1	T	0	0	1	0	chr1	92759213	92760480	Gm29482	12814
chr1	92749000	92750600	3	E,T,TV	1	0	1	1	chr1	92759213	92760480	Gm29482	8614
chr1	92751800	92752400	2	T,TV	0	0	1	1	chr1	92759213	92760480	Gm29482	6814
chr1	92753200	92753600	1	TV	0	0	0	1	chr1	92759213	92760480	Gm29482	5614
chr1	92754200	92756400	4	E,V,T,TV	1	1	1	1	chr1	92759213	92760480	Gm29482	2814
chr1	92802200	92802600	1	T	0	0	1	0	chr1	92820958	92837896	Gm29481	18359
chr1	92844800	92845600	2	E,T	1	0	1	0	chr1	92842177	92848771	Gm29480	0
chr1	92905600	92906400	2	V,TV	0	1	0	1	chr1	92906981	92908435	Dusp28	582
chr1	92908200	92908400	2	T,TV	0	0	1	1	chr1	92906981	92908435	Dusp28	0
chr1	92933000	92933600	3	V,T,TV	0	1	1	1	chr1	92933526	92950590	9430060I03Rik	0
chr1	92971400	92974400	4	E,V,T,TV	1	1	1	1	chr1	92950865	92986391	Gpr35	0
chr1	92976200	92977800	2	V,TV	0	1	0	1	chr1	92950865	92986391	Gpr35	0
chr1	92980600	92982000	2	V,TV	0	1	0	1	chr1	92950865	92986391	Gpr35	0
chr1	93071800	93072000	1	T	0	0	1	0	chr1	93015464	93101951	Kif1a	0
chr1	93124800	93125400	1	TV	0	0	0	1	chr1	93122931	93124103	Gm28086	-698
chr1	93289600	93292000	4	E,V,T,TV	1	1	1	1	chr1	93235841	93301065	Sned1	0
chr1	93365400	93365800	2	V,TV	0	1	0	1	chr1	93342854	93373489	Ppp1r7	0
chr1	93391200	93392400	2	E,TV	1	0	0	1	chr1	93373930	93404303	Ano7	0
chr1	93443000	93443600	2	E,TV	1	0	0	1	chr1	93405940	93478815	Hdlbp	0
chr1	93636600	93636800	2	V,TV	0	1	0	1	chr1	93619751	93658659	Stk25	0
chr1	93654200	93654800	2	T,TV	0	0	1	1	chr1	93619751	93658659	Stk25	0
chr1	93680200	93680800	1	E	1	0	0	0	chr1	93685660	93695764	Bok	4861
chr1	93691400	93692800	4	E,V,T,TV	1	1	1	1	chr1	93685660	93695764	Bok	0
chr1	93695000	93695600	3	E,T,TV	1	0	1	1	chr1	93685660	93695764	Bok	0
chr1	93723000	93723400	1	V	0	1	0	0	chr1	93701935	93754864	Thap4	0
chr1	93727200	93727600	1	TV	0	0	0	1	chr1	93701935	93754864	Thap4	0
chr1	93740600	93741200	1	E	1	0	0	0	chr1	93731104	93751072	Gm10550	0
chr1	93745600	93746000	1	TV	0	0	0	1	chr1	93731104	93751072	Gm10550	0
chr1	93748800	93750600	4	E,V,T,TV	1	1	1	1	chr1	93731104	93751072	Gm10550	0
chr1	93760200	93760600	1	TV	0	0	0	1	chr1	93751500	93790610	Atg4b	0
chr1	93765000	93765600	2	T,TV	0	0	1	1	chr1	93751500	93790610	Atg4b	0
chr1	93796800	93797400	2	V,T	0	1	1	0	chr1	93792576	93801934	Dtymk	0
chr1	93798200	93800600	4	E,V,T,TV	1	1	1	1	chr1	93792576	93801934	Dtymk	0
chr1	93805400	93806200	1	TV	0	0	0	1	chr1	93803965	93822101	Ing5	0
chr1	93811800	93812200	1	T	0	0	1	0	chr1	93803965	93822101	Ing5	0
chr1	93816800	93820200	4	E,V,T,TV	1	1	1	1	chr1	93803965	93822101	Ing5	0
chr1	93823600	93824600	4	E,V,T,TV	1	1	1	1	chr1	93824909	93852348	D2hgdh	310
chr1	93826200	93827000	2	T,TV	0	0	1	1	chr1	93824909	93852348	D2hgdh	0
chr1	94033400	94034600	4	E,V,T,TV	1	1	1	1	chr1	94038305	94052553	Pdcd1	3706
chr1	94036200	94037000	4	E,V,T,TV	1	1	1	1	chr1	94038305	94052553	Pdcd1	1306
chr1	94055400	94057400	2	T,TV	0	0	1	1	chr1	94038305	94052553	Pdcd1	-2848
chr1	94073400	94079200	4	E,V,T,TV	1	1	1	1	chr1	94038305	94052553	Pdcd1	-20848
chr1	94279800	94280200	1	TV	0	0	0	1	chr1	94204417	94205259	Gm7891	-74542
chr1	94486800	94487600	2	E,TV	1	0	0	1	chr1	94468715	94469887	Gm7895	-16914
chr1	94488200	94489000	2	E,TV	1	0	0	1	chr1	94468715	94469887	Gm7895	-18314
chr1	94581600	94582400	2	V,TV	0	1	0	1	chr1	94615636	94615704	Gm23389	33237
chr1	95307800	95309200	3	E,V,TV	1	1	0	1	chr1	95313623	95335284	Fam174a	4424
chr1	95318800	95319400	2	T,TV	0	0	1	1	chr1	95313623	95335284	Fam174a	0
chr1	95332200	95332800	1	V	0	1	0	0	chr1	95313623	95335284	Fam174a	0
chr1	95339800	95340400	3	V,T,TV	0	1	1	1	chr1	95313623	95335284	Fam174a	-4517
chr1	95397800	95400800	4	E,V,T,TV	1	1	1	1	chr1	95313623	95335284	Fam174a	-62517
chr1	95448800	95452200	4	E,V,T,TV	1	1	1	1	chr1	95498621	95499151	Gm15427	46422
chr1	95452800	95453200	1	TV	0	0	0	1	chr1	95498621	95499151	Gm15427	45422
chr1	95459000	95460200	3	E,T,TV	1	0	1	1	chr1	95498621	95499151	Gm15427	38422
chr1	95467200	95469800	4	E,V,T,TV	1	1	1	1	chr1	95498621	95499151	Gm15427	28822
chr1	95474200	95474800	2	T,TV	0	0	1	1	chr1	95498621	95499151	Gm15427	23822
chr1	95493200	95493600	1	V	0	1	0	0	chr1	95498621	95499151	Gm15427	5022
chr1	95528800	95530000	3	V,T,TV	0	1	1	1	chr1	95498621	95499151	Gm15427	-29650
chr1	95530600	95531400	1	T	0	0	1	0	chr1	95498621	95499151	Gm15427	-31450
chr1	95533400	95533800	1	T	0	0	1	0	chr1	95498621	95499151	Gm15427	-34250
chr1	95562600	95563000	1	TV	0	0	0	1	chr1	95587682	95667571	St8sia4	24683
chr1	95571000	95574400	4	E,V,T,TV	1	1	1	1	chr1	95587682	95667571	St8sia4	13283
chr1	95587200	95593800	4	E,V,T,TV	1	1	1	1	chr1	95587682	95667571	St8sia4	0
chr1	95596600	95600000	4	E,V,T,TV	1	1	1	1	chr1	95587682	95667571	St8sia4	0
chr1	95655200	95660000	4	E,V,T,TV	1	1	1	1	chr1	95587682	95667571	St8sia4	0
chr1	95660800	95662400	2	V,TV	0	1	0	1	chr1	95587682	95667571	St8sia4	0
chr1	95663000	95664400	4	E,V,T,TV	1	1	1	1	chr1	95587682	95667571	St8sia4	0
chr1	95668800	95669600	3	V,T,TV	0	1	1	1	chr1	95587682	95667571	St8sia4	-1230
chr1	95671800	95672400	2	T,TV	0	0	1	1	chr1	95587682	95667571	St8sia4	-4230
chr1	95673400	95674000	2	V,TV	0	1	0	1	chr1	95587682	95667571	St8sia4	-5830
chr1	95745800	95749000	4	E,V,T,TV	1	1	1	1	chr1	95738196	95740293	Gm37761	-5508
chr1	95749800	95750400	1	TV	0	0	0	1	chr1	95738196	95740293	Gm37761	-9508
chr1	95754200	95754600	2	V,TV	0	1	0	1	chr1	95738196	95740293	Gm37761	-13908
chr1	96860000	96860600	3	E,T,TV	1	0	1	1	chr1	96816270	96872171	Slco4c1	0
chr1	97019600	97020200	1	T	0	0	1	0	chr1	97024516	97025565	Gm28901	4317
chr1	97238200	97240000	3	E,T,TV	1	0	1	1	chr1	97162860	97310664	Gm7133	0
chr1	97580200	97581400	4	E,V,T,TV	1	1	1	1	chr1	97346475	97573015	Gm7135	-7186
chr1	97632400	97633600	3	E,T,TV	1	0	1	1	chr1	97606318	97662074	D1Ertd622e	0
chr1	97650000	97650600	1	TV	0	0	0	1	chr1	97606318	97662074	D1Ertd622e	0
chr1	97657000	97658200	3	V,T,TV	0	1	1	1	chr1	97606318	97662074	D1Ertd622e	0
chr1	97658800	97659600	2	V,TV	0	1	0	1	chr1	97606318	97662074	D1Ertd622e	0
chr1	97668600	97669200	1	TV	0	0	0	1	chr1	97606318	97662074	D1Ertd622e	-6527
chr1	97672000	97673200	3	E,T,TV	1	0	1	1	chr1	97606318	97662074	D1Ertd622e	-9927
chr1	97676200	97676800	1	T	0	0	1	0	chr1	97606318	97662074	D1Ertd622e	-14127
chr1	97705000	97705800	3	E,T,TV	1	0	1	1	chr1	97706048	97770411	Ppip5k2	249
chr1	97718400	97719400	3	E,T,TV	1	0	1	1	chr1	97706048	97770411	Ppip5k2	0
chr1	97767400	97768000	3	E,T,TV	1	0	1	1	chr1	97706048	97770411	Ppip5k2	0
chr1	97934400	97935000	1	TV	0	0	0	1	chr1	97795114	98095646	Pam	0
chr1	97992800	97993200	1	TV	0	0	0	1	chr1	97795114	98095646	Pam	0
chr1	98027200	98030400	4	E,V,T,TV	1	1	1	1	chr1	97795114	98095646	Pam	0
chr1	98036000	98037400	1	TV	0	0	0	1	chr1	98031116	98057680	B230216N24Rik	0
chr1	98052200	98053800	4	E,V,T,TV	1	1	1	1	chr1	98031116	98057680	B230216N24Rik	0
chr1	98055800	98057200	4	E,V,T,TV	1	1	1	1	chr1	98031116	98057680	B230216N24Rik	0
chr1	98059200	98059600	1	TV	0	0	0	1	chr1	97795114	98095646	Pam	0
chr1	98082400	98086800	2	T,TV	0	0	1	1	chr1	97795114	98095646	Pam	0
chr1	98088200	98091200	2	T,TV	0	0	1	1	chr1	97795114	98095646	Pam	0
chr1	98124400	98124800	1	TV	0	0	0	1	chr1	98131456	98144655	1810006J02Rik	6657
chr1	98127000	98127600	2	T,TV	0	0	1	1	chr1	98131456	98144655	1810006J02Rik	3857
chr1	98128400	98132600	4	E,V,T,TV	1	1	1	1	chr1	98131456	98144655	1810006J02Rik	0
chr1	99779000	99779800	1	TV	0	0	0	1	chr1	99772765	100485942	Cntnap5b	0
chr1	99789400	99789800	1	TV	0	0	0	1	chr1	99772765	100485942	Cntnap5b	0
chr1	99811200	99812800	2	V,TV	0	1	0	1	chr1	99772765	100485942	Cntnap5b	0
chr1	99917600	99918000	1	T	0	0	1	0	chr1	99772765	100485942	Cntnap5b	0
chr1	100073800	100074400	2	E,V	1	1	0	0	chr1	99772765	100485942	Cntnap5b	0
chr1	100079000	100081200	4	E,V,T,TV	1	1	1	1	chr1	99772765	100485942	Cntnap5b	0
chr1	104997400	104998400	1	V	0	1	0	0	chr1	104768529	104995481	Cdh20	-1920
chr1	105169400	105171600	4	E,V,T,TV	1	1	1	1	chr1	105116454	105127366	Gm29012	-42035
chr1	105434600	105435000	1	V	0	1	0	0	chr1	105382260	105569139	Gm28403	0
chr1	105722600	105724800	4	E,V,T,TV	1	1	1	1	chr1	105663861	105755191	2310035C23Rik	0
chr1	105740800	105741200	1	E	1	0	0	0	chr1	105663861	105755191	2310035C23Rik	0
chr1	105750600	105752400	2	E,V	1	1	0	0	chr1	105663861	105755191	2310035C23Rik	0
chr1	105768200	105769200	2	E,V	1	1	0	0	chr1	105764444	105764674	Gm10193	-3527
chr1	105922600	105923400	2	E,TV	1	0	0	1	chr1	105945554	105945660	Gm26214	22155
chr1	105925600	105926200	2	E,TV	1	0	0	1	chr1	105945554	105945660	Gm26214	19355
chr1	105947200	105947800	1	E	1	0	0	0	chr1	105945554	105945660	Gm26214	-1541
chr1	105964400	105966000	4	E,V,T,TV	1	1	1	1	chr1	105955775	105956310	Gm18801	-8091
chr1	105971000	105971400	4	E,V,T,TV	1	1	1	1	chr1	105979350	105990282	Gm7160	7951
chr1	105972600	105972800	2	V,TV	0	1	0	1	chr1	105979350	105990282	Gm7160	6551
chr1	105977400	105977800	1	V	0	1	0	0	chr1	105979350	105990282	Gm7160	1551
chr1	105980400	105980600	3	E,T,TV	1	0	1	1	chr1	105979350	105990282	Gm7160	0
chr1	105981400	105984200	3	E,V,TV	1	1	0	1	chr1	105979350	105990282	Gm7160	0
chr1	105994400	105997800	4	E,V,T,TV	1	1	1	1	chr1	105990406	106034074	Zcchc2	0
chr1	106018800	106021000	4	E,V,T,TV	1	1	1	1	chr1	105990406	106034074	Zcchc2	0
chr1	106035400	106035800	1	E	1	0	0	0	chr1	105990406	106034074	Zcchc2	-1327
chr1	106162200	106163000	4	E,V,T,TV	1	1	1	1	chr1	106152625	106171524	Gm20753	0
chr1	106400400	106401600	1	TV	0	0	0	1	chr1	106400178	106401987	A530053M12Rik	0
chr1	106511800	106515800	4	E,V,T,TV	1	1	1	1	chr1	106538178	106714274	Bcl2	22379
chr1	106516400	106525000	4	E,V,T,TV	1	1	1	1	chr1	106538178	106714274	Bcl2	13179
chr1	106526200	106528200	4	E,V,T,TV	1	1	1	1	chr1	106538178	106714274	Bcl2	9979
chr1	106539800	106544200	4	E,V,T,TV	1	1	1	1	chr1	106538178	106714274	Bcl2	0
chr1	106546000	106546400	1	V	0	1	0	0	chr1	106541943	106575045	D630008O14Rik	0
chr1	106549000	106550400	4	E,V,T,TV	1	1	1	1	chr1	106541943	106575045	D630008O14Rik	0
chr1	106552800	106553400	1	TV	0	0	0	1	chr1	106541943	106575045	D630008O14Rik	0
chr1	106555400	106555800	1	T	0	0	1	0	chr1	106541943	106575045	D630008O14Rik	0
chr1	106577600	106578200	2	E,T	1	0	1	0	chr1	106538178	106714274	Bcl2	0
chr1	106579400	106584000	4	E,V,T,TV	1	1	1	1	chr1	106538178	106714274	Bcl2	0
chr1	106612200	106613400	4	E,V,T,TV	1	1	1	1	chr1	106538178	106714274	Bcl2	0
chr1	106626800	106628000	2	T,TV	0	0	1	1	chr1	106538178	106714274	Bcl2	0
chr1	106644200	106644600	1	TV	0	0	0	1	chr1	106538178	106714274	Bcl2	0
chr1	106663200	106663600	1	E	1	0	0	0	chr1	106538178	106714274	Bcl2	0
chr1	106664400	106665800	3	E,T,TV	1	0	1	1	chr1	106538178	106714274	Bcl2	0
chr1	106677000	106680400	4	E,V,T,TV	1	1	1	1	chr1	106538178	106714274	Bcl2	0
chr1	106687800	106688800	3	E,V,TV	1	1	0	1	chr1	106538178	106714274	Bcl2	0
chr1	106695000	106696600	4	E,V,T,TV	1	1	1	1	chr1	106538178	106714274	Bcl2	0
chr1	106697400	106698400	1	TV	0	0	0	1	chr1	106538178	106714274	Bcl2	0
chr1	106702800	106703200	1	T	0	0	1	0	chr1	106538178	106714274	Bcl2	0
chr1	106715000	106715800	3	E,T,TV	1	0	1	1	chr1	106538178	106714274	Bcl2	-727
chr1	106757400	106757800	1	TV	0	0	0	1	chr1	106720459	106759727	Kdsr	0
chr1	106782800	106783200	1	T	0	0	1	0	chr1	106764071	106796728	Vps4b	0
chr1	106797400	106797800	2	V,TV	0	1	0	1	chr1	106764071	106796728	Vps4b	-673
chr1	106817600	106818000	1	V	0	1	0	0	chr1	106764071	106796728	Vps4b	-20873
chr1	106821200	106822200	2	V,TV	0	1	0	1	chr1	106764071	106796728	Vps4b	-24473
chr1	106882600	106883600	3	E,V,TV	1	1	0	1	chr1	106861173	106883348	Serpinb5	0
chr1	106900600	106901600	3	E,V,TV	1	1	0	1	chr1	106887852	106888897	Pou2f3-rs1	-11704
chr1	106918400	106918800	1	T	0	0	1	0	chr1	106934449	106957080	Serpinb12	15650
chr1	106931200	106934800	4	E,V,T,TV	1	1	1	1	chr1	106934449	106957080	Serpinb12	0
chr1	107339800	107340200	1	V	0	1	0	0	chr1	107361198	107380475	Serpinb11	20999
chr1	107350400	107351600	2	V,TV	0	1	0	1	chr1	107361198	107380475	Serpinb11	9599
chr1	107376600	107378600	3	E,V,TV	1	1	0	1	chr1	107361198	107380475	Serpinb11	0
chr1	107381200	107382400	4	E,V,T,TV	1	1	1	1	chr1	107361198	107380475	Serpinb11	-726
chr1	107388600	107391000	4	E,V,T,TV	1	1	1	1	chr1	107385200	107387412	Gm15391	-1189
chr1	107422000	107422600	1	TV	0	0	0	1	chr1	107399655	107452689	Serpinb7	0
chr1	107426000	107426400	1	TV	0	0	0	1	chr1	107399655	107452689	Serpinb7	0
chr1	107447000	107448400	2	V,TV	0	1	0	1	chr1	107399655	107452689	Serpinb7	0
chr1	107496200	107498800	4	E,V,T,TV	1	1	1	1	chr1	107511423	107535478	Serpinb2	12624
chr1	107500600	107501000	1	T	0	0	1	0	chr1	107511423	107535478	Serpinb2	10424
chr1	107501600	107504800	4	E,V,T,TV	1	1	1	1	chr1	107511423	107535478	Serpinb2	6624
chr1	107506000	107506600	1	T	0	0	1	0	chr1	107511423	107535478	Serpinb2	4824
chr1	107509200	107511400	4	E,V,T,TV	1	1	1	1	chr1	107511423	107535478	Serpinb2	24
chr1	107512600	107514800	4	E,V,T,TV	1	1	1	1	chr1	107511423	107535478	Serpinb2	0
chr1	107515400	107516600	3	E,V,TV	1	1	0	1	chr1	107511423	107535478	Serpinb2	0
chr1	107518000	107518400	1	V	0	1	0	0	chr1	107511423	107535478	Serpinb2	0
chr1	107524400	107525000	3	E,T,TV	1	0	1	1	chr1	107511423	107535478	Serpinb2	0
chr1	107525600	107526400	1	T	0	0	1	0	chr1	107511423	107535478	Serpinb2	0
chr1	107527400	107529600	4	E,V,T,TV	1	1	1	1	chr1	107511423	107535478	Serpinb2	0
chr1	107532600	107534800	2	V,TV	0	1	0	1	chr1	107529003	107549271	Serpinb10	0
chr1	107582200	107585200	4	E,V,T,TV	1	1	1	1	chr1	107590006	107610484	Serpinb8	4807
chr1	107590000	107590400	1	T	0	0	1	0	chr1	107590006	107610484	Serpinb8	0
chr1	108259000	108260000	2	T,TV	0	0	1	1	chr1	108376970	108379438	Gm5702	116971
chr1	114673800	114674800	2	V,TV	0	1	0	1	chr1	115219190	115219763	Gm4854	544391
chr1	114711000	114711600	2	V,TV	0	1	0	1	chr1	115219190	115219763	Gm4854	507591
chr1	117364600	117367200	4	E,V,T,TV	1	1	1	1	chr1	117392257	117393532	Gm17777	25058
chr1	117674600	117675400	4	E,V,T,TV	1	1	1	1	chr1	117662291	117678373	Gm28362	0
chr1	117851000	117852800	4	E,V,T,TV	1	1	1	1	chr1	117830081	117854496	Gm28360	0
chr1	118045200	118046200	3	V,T,TV	0	1	1	1	chr1	118030315	118046849	Gm29489	0
chr1	118300600	118301000	1	TV	0	0	0	1	chr1	118294778	118311739	Tsn	0
chr1	118312000	118312400	4	E,V,T,TV	1	1	1	1	chr1	118294778	118311739	Tsn	-262
chr1	118321000	118321400	3	E,V,TV	1	1	0	1	chr1	118321839	118333822	Nifk	440
chr1	118324200	118325600	2	T,TV	0	0	1	1	chr1	118321839	118333822	Nifk	0
chr1	118334600	118336000	4	E,V,T,TV	1	1	1	1	chr1	118321839	118333822	Nifk	-779
chr1	118379200	118381800	4	E,V,T,TV	1	1	1	1	chr1	118389058	118612678	Clasp1	7259
chr1	118396000	118396400	1	T	0	0	1	0	chr1	118389058	118612678	Clasp1	0
chr1	118398400	118400000	4	E,V,T,TV	1	1	1	1	chr1	118389058	118612678	Clasp1	0
chr1	118420800	118421800	4	E,V,T,TV	1	1	1	1	chr1	118389058	118612678	Clasp1	0
chr1	118447800	118448200	1	TV	0	0	0	1	chr1	118389058	118612678	Clasp1	0
chr1	118459000	118459800	3	E,V,TV	1	1	0	1	chr1	118458652	118459267	2900060B14Rik	0
chr1	118476400	118477000	1	TV	0	0	0	1	chr1	118389058	118612678	Clasp1	0
chr1	118477600	118478200	1	T	0	0	1	0	chr1	118389058	118612678	Clasp1	0
chr1	118479400	118480000	1	T	0	0	1	0	chr1	118478604	118479591	Gm28466	0
chr1	118525000	118526200	2	E,V	1	1	0	0	chr1	118389058	118612678	Clasp1	0
chr1	118559200	118560400	4	E,V,T,TV	1	1	1	1	chr1	118389058	118612678	Clasp1	0
chr1	118567400	118569800	4	E,V,T,TV	1	1	1	1	chr1	118389058	118612678	Clasp1	0
chr1	118579000	118581800	4	E,V,T,TV	1	1	1	1	chr1	118389058	118612678	Clasp1	0
chr1	119416400	119417200	2	E,TV	1	0	0	1	chr1	119415465	119422248	Inhbb	0
chr1	119492800	119493800	2	T,TV	0	0	1	1	chr1	119470305	119504794	Ralb	0
chr1	119494600	119496600	2	T,TV	0	0	1	1	chr1	119470305	119504794	Ralb	0
chr1	119498200	119499600	4	E,V,T,TV	1	1	1	1	chr1	119470305	119504794	Ralb	0
chr1	119522800	119523200	1	E	1	0	0	0	chr1	119520090	119526359	Gm27184	0
chr1	119532800	119535400	4	E,V,T,TV	1	1	1	1	chr1	119529480	119536165	3830432H09Rik	0
chr1	120098600	120101600	4	E,V,T,TV	1	1	1	1	chr1	120113280	120121078	Dbi	11681
chr1	120111600	120113800	4	E,V,T,TV	1	1	1	1	chr1	120113280	120121078	Dbi	0
chr1	120117400	120119000	3	V,T,TV	0	1	1	1	chr1	120113280	120121078	Dbi	0
chr1	120122200	120123800	4	E,V,T,TV	1	1	1	1	chr1	120121187	120188189	3110009E18Rik	0
chr1	120135800	120136600	3	E,V,TV	1	1	0	1	chr1	120121187	120188189	3110009E18Rik	0
chr1	120162800	120163200	2	T,TV	0	0	1	1	chr1	120121187	120188189	3110009E18Rik	0
chr1	120245800	120246200	1	V	0	1	0	0	chr1	120190757	120272705	Steap3	0
chr1	120251000	120251400	1	E	1	0	0	0	chr1	120190757	120272705	Steap3	0
chr1	120258200	120260200	4	E,V,T,TV	1	1	1	1	chr1	120190757	120272705	Steap3	0
chr1	120262200	120264000	3	V,T,TV	0	1	1	1	chr1	120190757	120272705	Steap3	0
chr1	120266000	120267000	4	E,V,T,TV	1	1	1	1	chr1	120190757	120272705	Steap3	0
chr1	120293800	120294600	4	E,V,T,TV	1	1	1	1	chr1	120190757	120272705	Steap3	-21096
chr1	121315000	121315600	2	E,TV	1	0	0	1	chr1	121304353	121332589	Insig2	0
chr1	121426600	121427600	4	E,V,T,TV	1	1	1	1	chr1	121431049	121506460	Ccdc93	3450
chr1	121446600	121447000	1	E	1	0	0	0	chr1	121431049	121506460	Ccdc93	0
chr1	121453600	121455000	4	E,V,T,TV	1	1	1	1	chr1	121431049	121506460	Ccdc93	0
chr1	121461400	121463000	2	E,TV	1	0	0	1	chr1	121431049	121506460	Ccdc93	0
chr1	121476000	121481000	4	E,V,T,TV	1	1	1	1	chr1	121431049	121506460	Ccdc93	0
chr1	121482400	121483000	2	T,TV	0	0	1	1	chr1	121431049	121506460	Ccdc93	0
chr1	121566200	121566400	2	T,TV	0	0	1	1	chr1	121553835	121567989	Ddx18	0
chr1	125343200	125344000	3	E,T,TV	1	0	1	1	chr1	125392905	125435727	Actr3	48906
chr1	125345000	125346400	4	E,V,T,TV	1	1	1	1	chr1	125392905	125435727	Actr3	46506
chr1	125395600	125396400	2	V,TV	0	1	0	1	chr1	125392905	125435727	Actr3	0
chr1	125414600	125417000	2	T,TV	0	0	1	1	chr1	125392905	125435727	Actr3	0
chr1	125418200	125423600	4	E,V,T,TV	1	1	1	1	chr1	125392905	125435727	Actr3	0
chr1	125424200	125430400	4	E,V,T,TV	1	1	1	1	chr1	125392905	125435727	Actr3	0
chr1	125436800	125440000	4	E,V,T,TV	1	1	1	1	chr1	125392905	125435727	Actr3	-1074
chr1	125440600	125442800	4	E,V,T,TV	1	1	1	1	chr1	125444567	125447398	Gm28706	1768
chr1	125461800	125475000	4	E,V,T,TV	1	1	1	1	chr1	125444567	125447398	Gm28706	-14403
chr1	125475600	125476600	4	E,V,T,TV	1	1	1	1	chr1	125444567	125447398	Gm28706	-28203
chr1	125559200	125559600	3	E,T,TV	1	0	1	1	chr1	125560595	125595820	Slc35f5	996
chr1	125576200	125577600	4	E,V,T,TV	1	1	1	1	chr1	125560595	125595820	Slc35f5	0
chr1	125662600	125663200	2	V,TV	0	1	0	1	chr1	125667988	125668616	Gm18444	4789
chr1	127086200	127086600	1	TV	0	0	0	1	chr1	127049984	127050696	Gm5261	-35505
chr1	127207800	127209600	4	E,V,T,TV	1	1	1	1	chr1	127205015	127488336	Mgat5	0
chr1	127211000	127220800	4	E,V,T,TV	1	1	1	1	chr1	127205015	127488336	Mgat5	0
chr1	127221600	127233000	4	E,V,T,TV	1	1	1	1	chr1	127205015	127488336	Mgat5	0
chr1	127234400	127236800	4	E,V,T,TV	1	1	1	1	chr1	127205015	127488336	Mgat5	0
chr1	127237600	127238200	2	E,TV	1	0	0	1	chr1	127205015	127488336	Mgat5	0
chr1	127238800	127242200	4	E,V,T,TV	1	1	1	1	chr1	127205015	127488336	Mgat5	0
chr1	127243200	127252000	4	E,V,T,TV	1	1	1	1	chr1	127242091	127243484	Gm37772	0
chr1	127256200	127258600	1	TV	0	0	0	1	chr1	127205015	127488336	Mgat5	0
chr1	127260000	127261600	3	E,T,TV	1	0	1	1	chr1	127205015	127488336	Mgat5	0
chr1	127266200	127266600	1	TV	0	0	0	1	chr1	127205015	127488336	Mgat5	0
chr1	127269800	127271800	2	E,TV	1	0	0	1	chr1	127205015	127488336	Mgat5	0
chr1	127272800	127274400	3	E,V,TV	1	1	0	1	chr1	127270524	127275285	Gm37510	0
chr1	127276000	127280000	4	E,V,T,TV	1	1	1	1	chr1	127205015	127488336	Mgat5	0
chr1	127286800	127287400	1	TV	0	0	0	1	chr1	127205015	127488336	Mgat5	0
chr1	127288600	127294200	4	E,V,T,TV	1	1	1	1	chr1	127205015	127488336	Mgat5	0
chr1	127295600	127306600	4	E,V,T,TV	1	1	1	1	chr1	127205015	127488336	Mgat5	0
chr1	127307400	127322200	4	E,V,T,TV	1	1	1	1	chr1	127205015	127488336	Mgat5	0
chr1	127333600	127334200	1	V	0	1	0	0	chr1	127205015	127488336	Mgat5	0
chr1	127342200	127347000	4	E,V,T,TV	1	1	1	1	chr1	127205015	127488336	Mgat5	0
chr1	127358600	127359200	1	E	1	0	0	0	chr1	127205015	127488336	Mgat5	0
chr1	127360000	127360600	1	TV	0	0	0	1	chr1	127205015	127488336	Mgat5	0
chr1	127407400	127410000	4	E,V,T,TV	1	1	1	1	chr1	127205015	127488336	Mgat5	0
chr1	127424200	127426600	4	E,V,T,TV	1	1	1	1	chr1	127205015	127488336	Mgat5	0
chr1	127469400	127470400	4	E,V,T,TV	1	1	1	1	chr1	127205015	127488336	Mgat5	0
chr1	127776200	127777000	2	T,TV	0	0	1	1	chr1	127774164	127808061	Ccnt2	0
chr1	127777600	127778000	1	TV	0	0	0	1	chr1	127774164	127808061	Ccnt2	0
chr1	127779600	127783200	4	E,V,T,TV	1	1	1	1	chr1	127774164	127808061	Ccnt2	0
chr1	127785600	127786000	1	T	0	0	1	0	chr1	127774164	127808061	Ccnt2	0
chr1	127796600	127797200	2	V,TV	0	1	0	1	chr1	127774164	127808061	Ccnt2	0
chr1	127849400	127851000	4	E,V,T,TV	1	1	1	1	chr1	127815253	127855031	Map3k19	0
chr1	127975600	127976600	4	E,V,T,TV	1	1	1	1	chr1	127954184	128103047	Zranb3	0
chr1	128004600	128005400	2	E,T	1	0	1	0	chr1	127954184	128103047	Zranb3	0
chr1	128006200	128007000	4	E,V,T,TV	1	1	1	1	chr1	127954184	128103047	Zranb3	0
chr1	128015600	128017200	3	E,T,TV	1	0	1	1	chr1	127954184	128103047	Zranb3	0
chr1	128043400	128045000	4	E,V,T,TV	1	1	1	1	chr1	127954184	128103047	Zranb3	0
chr1	128068600	128071000	4	E,V,T,TV	1	1	1	1	chr1	127954184	128103047	Zranb3	0
chr1	128098400	128099400	1	E	1	0	0	0	chr1	128097591	128101470	Gm38026	0
chr1	128246200	128246600	1	TV	0	0	0	1	chr1	128243964	128279378	Ubxn4	0
chr1	128284200	128284800	2	V,TV	0	1	0	1	chr1	128284756	128328318	Lct	0
chr1	128314200	128315800	4	E,V,T,TV	1	1	1	1	chr1	128284756	128328318	Lct	0
chr1	128322400	128325400	4	E,V,T,TV	1	1	1	1	chr1	128284756	128328318	Lct	0
chr1	128327000	128327800	2	E,TV	1	0	0	1	chr1	128284756	128328318	Lct	0
chr1	128329200	128331800	4	E,V,T,TV	1	1	1	1	chr1	128331590	128359664	Mcm6	0
chr1	128355400	128357000	4	E,V,T,TV	1	1	1	1	chr1	128331590	128359664	Mcm6	0
chr1	128360200	128361200	4	E,V,T,TV	1	1	1	1	chr1	128331590	128359664	Mcm6	-537
chr1	128362000	128364800	4	E,V,T,TV	1	1	1	1	chr1	128363707	128417368	Dars	0
chr1	128368600	128370800	3	E,V,TV	1	1	0	1	chr1	128363707	128417368	Dars	0
chr1	128371800	128372200	1	TV	0	0	0	1	chr1	128363707	128417368	Dars	0
chr1	128374200	128375200	2	V,TV	0	1	0	1	chr1	128363707	128417368	Dars	0
chr1	128379600	128380000	1	TV	0	0	0	1	chr1	128363707	128417368	Dars	0
chr1	128381600	128382000	1	TV	0	0	0	1	chr1	128363707	128417368	Dars	0
chr1	128384400	128389200	4	E,V,T,TV	1	1	1	1	chr1	128363707	128417368	Dars	0
chr1	128389800	128391000	3	E,V,TV	1	1	0	1	chr1	128363707	128417368	Dars	0
chr1	128395800	128396400	1	TV	0	0	0	1	chr1	128363707	128417368	Dars	0
chr1	128400200	128401200	2	E,TV	1	0	0	1	chr1	128363707	128417368	Dars	0
chr1	128406800	128407400	2	E,V	1	1	0	0	chr1	128363707	128417368	Dars	0
chr1	128408800	128410000	3	E,V,TV	1	1	0	1	chr1	128363707	128417368	Dars	0
chr1	128413800	128415800	4	E,V,T,TV	1	1	1	1	chr1	128363707	128417368	Dars	0
chr1	128417600	128418000	4	E,V,T,TV	1	1	1	1	chr1	128363707	128417368	Dars	-233
chr1	128419800	128422000	3	E,T,TV	1	0	1	1	chr1	128363707	128417368	Dars	-2433
chr1	128435000	128439400	4	E,V,T,TV	1	1	1	1	chr1	128363707	128417368	Dars	-17633
chr1	128440200	128440600	2	E,T	1	0	1	0	chr1	128363707	128417368	Dars	-22833
chr1	128441200	128441600	1	TV	0	0	0	1	chr1	128363707	128417368	Dars	-23833
chr1	128443400	128447000	4	E,V,T,TV	1	1	1	1	chr1	128363707	128417368	Dars	-26033
chr1	128447600	128449000	4	E,V,T,TV	1	1	1	1	chr1	128363707	128417368	Dars	-30233
chr1	128459000	128465000	4	E,V,T,TV	1	1	1	1	chr1	128490040	128490173	Gm23902	25041
chr1	128468600	128469400	4	E,V,T,TV	1	1	1	1	chr1	128490040	128490173	Gm23902	20641
chr1	128506200	128509600	4	E,V,T,TV	1	1	1	1	chr1	128514810	128515117	Gm29597	5211
chr1	128512800	128514400	4	E,V,T,TV	1	1	1	1	chr1	128514810	128515117	Gm29597	411
chr1	128547000	128548800	4	E,V,T,TV	1	1	1	1	chr1	128520073	128521460	Gm6170	-25541
chr1	128549400	128550400	4	E,V,T,TV	1	1	1	1	chr1	128520073	128521460	Gm6170	-27941
chr1	128561200	128561800	3	E,V,T	1	1	1	0	chr1	128588199	128592293	Cxcr4	26400
chr1	128566800	128567200	2	E,TV	1	0	0	1	chr1	128588199	128592293	Cxcr4	21000
chr1	128569600	128571800	4	E,V,T,TV	1	1	1	1	chr1	128588199	128592293	Cxcr4	16400
chr1	128575400	128577800	4	E,V,T,TV	1	1	1	1	chr1	128588199	128592293	Cxcr4	10400
chr1	128587400	128588200	3	V,T,TV	0	1	1	1	chr1	128588199	128592293	Cxcr4	0
chr1	128602200	128602600	1	TV	0	0	0	1	chr1	128588199	128592293	Cxcr4	-9908
chr1	128605600	128606200	2	T,TV	0	0	1	1	chr1	128588199	128592293	Cxcr4	-13308
chr1	128611800	128620400	4	E,V,T,TV	1	1	1	1	chr1	128588199	128592293	Cxcr4	-19508
chr1	128621000	128624400	4	E,V,T,TV	1	1	1	1	chr1	128588199	128592293	Cxcr4	-28708
chr1	128625200	128627400	4	E,V,T,TV	1	1	1	1	chr1	128588199	128592293	Cxcr4	-32908
chr1	128641600	128642400	2	T,TV	0	0	1	1	chr1	128588199	128592293	Cxcr4	-49308
chr1	128679000	128679600	2	T,TV	0	0	1	1	chr1	128750926	128751347	Gm29599	71327
chr1	128704000	128706200	4	E,V,T,TV	1	1	1	1	chr1	128750926	128751347	Gm29599	44727
chr1	128711000	128715200	4	E,V,T,TV	1	1	1	1	chr1	128750926	128751347	Gm29599	35727
chr1	128721800	128722200	1	TV	0	0	0	1	chr1	128750926	128751347	Gm29599	28727
chr1	128745800	128748400	4	E,V,T,TV	1	1	1	1	chr1	128750926	128751347	Gm29599	2527
chr1	128823600	128824000	1	TV	0	0	0	1	chr1	128770599	128774421	Gm26686	-49180
chr1	128824800	128825800	3	V,T,TV	0	1	1	1	chr1	128770599	128774421	Gm26686	-50380
chr1	128832000	128833800	4	E,V,T,TV	1	1	1	1	chr1	128885909	128886019	Gm23056	52110
chr1	129323600	129325800	2	V,TV	0	1	0	1	chr1	129273302	130219278	Thsd7b	0
chr1	130699800	130700400	1	T	0	0	1	0	chr1	130689182	130729253	Pfkfb2	0
chr1	130740600	130741800	4	E,V,T,TV	1	1	1	1	chr1	130740162	130741327	Gm28857	0
chr1	131021600	131022000	3	V,T,TV	0	1	1	1	chr1	131019845	131024974	Il10	0
chr1	131025000	131027200	4	E,V,T,TV	1	1	1	1	chr1	131019845	131024974	Il10	-27
chr1	131027800	131028400	1	TV	0	0	0	1	chr1	131019845	131024974	Il10	-2827
chr1	131029000	131029400	1	TV	0	0	0	1	chr1	131019845	131024974	Il10	-4027
chr1	131038200	131039000	2	E,TV	1	0	0	1	chr1	131019845	131024974	Il10	-13227
chr1	131049400	131049800	1	T	0	0	1	0	chr1	131053700	131097826	Mapkapk2	3901
chr1	131050600	131051000	2	T,TV	0	0	1	1	chr1	131053700	131097826	Mapkapk2	2701
chr1	131053400	131054600	2	E,TV	1	0	0	1	chr1	131053700	131097826	Mapkapk2	0
chr1	131059200	131060400	4	E,V,T,TV	1	1	1	1	chr1	131053700	131097826	Mapkapk2	0
chr1	131061000	131063200	3	E,T,TV	1	0	1	1	chr1	131053700	131097826	Mapkapk2	0
chr1	131064400	131065400	2	T,TV	0	0	1	1	chr1	131053700	131097826	Mapkapk2	0
chr1	131069000	131069400	1	TV	0	0	0	1	chr1	131053700	131097826	Mapkapk2	0
chr1	131070200	131070600	1	T	0	0	1	0	chr1	131053700	131097826	Mapkapk2	0
chr1	131072200	131089800	4	E,V,T,TV	1	1	1	1	chr1	131053700	131097826	Mapkapk2	0
chr1	131091400	131094800	4	E,V,T,TV	1	1	1	1	chr1	131086252	131092149	Gm37084	0
chr1	131103400	131104600	4	E,V,T,TV	1	1	1	1	chr1	131102393	131102745	Gm25717	-656
chr1	131110400	131111600	4	E,V,T,TV	1	1	1	1	chr1	131102393	131102745	Gm25717	-7656
chr1	131125400	131127200	3	V,T,TV	0	1	1	1	chr1	131127455	131138340	Dyrk3	256
chr1	131134400	131136000	4	E,V,T,TV	1	1	1	1	chr1	131127455	131138340	Dyrk3	0
chr1	131139600	131140400	2	V,TV	0	1	0	1	chr1	131127455	131138340	Dyrk3	-1261
chr1	131141200	131141800	3	V,T,TV	0	1	1	1	chr1	131127455	131138340	Dyrk3	-2861
chr1	131146000	131146600	2	T,TV	0	0	1	1	chr1	131153181	131187658	Eif2d	6582
chr1	131174200	131174600	1	TV	0	0	0	1	chr1	131153181	131187658	Eif2d	0
chr1	131177600	131178600	3	E,T,TV	1	0	1	1	chr1	131176410	131245258	Rassf5	0
chr1	131182600	131183000	1	T	0	0	1	0	chr1	131176410	131245258	Rassf5	0
chr1	131184000	131190600	4	E,V,T,TV	1	1	1	1	chr1	131176410	131245258	Rassf5	0
chr1	131192200	131193400	3	V,T,TV	0	1	1	1	chr1	131176410	131245258	Rassf5	0
chr1	131195600	131198000	4	E,V,T,TV	1	1	1	1	chr1	131176410	131245258	Rassf5	0
chr1	131200400	131201800	4	E,V,T,TV	1	1	1	1	chr1	131176410	131245258	Rassf5	0
chr1	131275600	131278200	4	E,V,T,TV	1	1	1	1	chr1	131254343	131279606	Ikbke	0
chr1	131285800	131288000	4	E,V,T,TV	1	1	1	1	chr1	131285251	131527352	Srgap2	0
chr1	131289600	131290000	1	T	0	0	1	0	chr1	131285251	131527352	Srgap2	0
chr1	131364400	131364800	1	E	1	0	0	0	chr1	131285251	131527352	Srgap2	0
chr1	131378000	131381000	4	E,V,T,TV	1	1	1	1	chr1	131376461	131378531	Gm37954	0
chr1	131382200	131382600	2	V,TV	0	1	0	1	chr1	131285251	131527352	Srgap2	0
chr1	131384000	131386800	4	E,V,T,TV	1	1	1	1	chr1	131285251	131527352	Srgap2	0
chr1	131394000	131394400	1	T	0	0	1	0	chr1	131285251	131527352	Srgap2	0
chr1	131438800	131439200	1	V	0	1	0	0	chr1	131285251	131527352	Srgap2	0
chr1	131445800	131448600	4	E,V,T,TV	1	1	1	1	chr1	131285251	131527352	Srgap2	0
chr1	131463600	131464600	4	E,V,T,TV	1	1	1	1	chr1	131285251	131527352	Srgap2	0
chr1	131469800	131470800	3	E,V,TV	1	1	0	1	chr1	131285251	131527352	Srgap2	0
chr1	131471400	131472200	3	E,V,T	1	1	1	0	chr1	131285251	131527352	Srgap2	0
chr1	131514800	131515200	1	T	0	0	1	0	chr1	131285251	131527352	Srgap2	0
chr1	131565400	131566200	4	E,V,T,TV	1	1	1	1	chr1	131527903	131539872	Fam72a	-25529
chr1	131617200	131617600	1	T	0	0	1	0	chr1	131599239	131612000	Avpr1b	-5201
chr1	131637600	131638800	4	E,V,T,TV	1	1	1	1	chr1	131638306	131675505	Ctse	0
chr1	131657400	131658400	4	E,V,T,TV	1	1	1	1	chr1	131638306	131675505	Ctse	0
chr1	131670400	131674000	4	E,V,T,TV	1	1	1	1	chr1	131638306	131675505	Ctse	0
chr1	131688200	131688600	3	E,T,TV	1	0	1	1	chr1	131688695	131715439	Rab7b	96
chr1	131690000	131692400	4	E,V,T,TV	1	1	1	1	chr1	131688695	131715439	Rab7b	0
chr1	131702200	131702800	2	E,TV	1	0	0	1	chr1	131688695	131715439	Rab7b	0
chr1	131747800	131748200	1	T	0	0	1	0	chr1	131744022	131771504	Slc26a9	0
chr1	131749200	131753200	3	E,T,TV	1	0	1	1	chr1	131744022	131771504	Slc26a9	0
chr1	131753800	131755800	4	E,V,T,TV	1	1	1	1	chr1	131744022	131771504	Slc26a9	0
chr1	131760000	131762400	2	T,TV	0	0	1	1	chr1	131744022	131771504	Slc26a9	0
chr1	131829400	131829800	1	TV	0	0	0	1	chr1	131827493	131848865	Slc41a1	0
chr1	131835400	131836000	3	E,T,TV	1	0	1	1	chr1	131827493	131848865	Slc41a1	0
chr1	131836800	131837600	3	E,T,TV	1	0	1	1	chr1	131827493	131848865	Slc41a1	0
chr1	131913200	131913600	1	TV	0	0	0	1	chr1	131910534	131936321	Nucks1	0
chr1	131915200	131915800	1	TV	0	0	0	1	chr1	131914529	131916439	Gm38067	0
chr1	131917400	131917800	1	E	1	0	0	0	chr1	131910534	131936321	Nucks1	0
chr1	131934200	131934600	1	TV	0	0	0	1	chr1	131910534	131936321	Nucks1	0
chr1	131941000	131942200	4	E,V,T,TV	1	1	1	1	chr1	131910534	131936321	Nucks1	-4680
chr1	131943200	131944400	4	E,V,T,TV	1	1	1	1	chr1	131910534	131936321	Nucks1	-6880
chr1	131945400	131946400	3	E,T,TV	1	0	1	1	chr1	131910534	131936321	Nucks1	-9080
chr1	131947800	131948600	3	E,T,TV	1	0	1	1	chr1	131910534	131936321	Nucks1	-11480
chr1	131953400	131955600	4	E,V,T,TV	1	1	1	1	chr1	131962954	132014486	Gm29103	7355
chr1	131966800	131973400	4	E,V,T,TV	1	1	1	1	chr1	131962967	131982969	Slc45a3	0
chr1	131974000	131977800	4	E,V,T,TV	1	1	1	1	chr1	131962967	131982969	Slc45a3	0
chr1	131978400	131979000	1	TV	0	0	0	1	chr1	131962967	131982969	Slc45a3	0
chr1	131980000	131981000	4	E,V,T,TV	1	1	1	1	chr1	131962967	131982969	Slc45a3	0
chr1	131982000	131982600	1	TV	0	0	0	1	chr1	131962967	131982969	Slc45a3	0
chr1	132003600	132004200	1	TV	0	0	0	1	chr1	131962954	132014486	Gm29103	0
chr1	132011400	132012800	4	E,V,T,TV	1	1	1	1	chr1	132007607	132032612	Elk4	0
chr1	132054600	132056000	4	E,V,T,TV	1	1	1	1	chr1	132036805	132067945	Gm26892	0
chr1	132058800	132059800	2	T,TV	0	0	1	1	chr1	132036805	132067945	Gm26892	0
chr1	132085200	132086200	4	E,V,T,TV	1	1	1	1	chr1	132100639	132100754	Gm26034	14440
chr1	132095200	132096600	4	E,V,T,TV	1	1	1	1	chr1	132100639	132100754	Gm26034	4040
chr1	132099600	132100600	1	TV	0	0	0	1	chr1	132100639	132100754	Gm26034	40
chr1	132125400	132126800	4	E,V,T,TV	1	1	1	1	chr1	132112237	132139684	Cdk18	0
chr1	132132800	132134400	4	E,V,T,TV	1	1	1	1	chr1	132112237	132139684	Cdk18	0
chr1	132140200	132140600	2	T,TV	0	0	1	1	chr1	132139504	132142800	Gm29629	0
chr1	132143000	132144000	3	E,T,TV	1	0	1	1	chr1	132139504	132142800	Gm29629	-201
chr1	132146000	132146800	2	T,TV	0	0	1	1	chr1	132139504	132142800	Gm29629	-3201
chr1	132149800	132152000	4	E,V,T,TV	1	1	1	1	chr1	132139504	132142800	Gm29629	-7001
chr1	132264800	132265400	1	TV	0	0	0	1	chr1	132191431	132259227	Lemd1	-5574
chr1	132311000	132314400	4	E,V,T,TV	1	1	1	1	chr1	132316126	132333488	Nuak2	1727
chr1	132319800	132321200	3	E,T,TV	1	0	1	1	chr1	132316126	132333488	Nuak2	0
chr1	132322200	132323400	4	E,V,T,TV	1	1	1	1	chr1	132316126	132333488	Nuak2	0
chr1	132326600	132327000	2	V,TV	0	1	0	1	chr1	132316126	132333488	Nuak2	0
chr1	132330800	132331400	3	E,V,TV	1	1	0	1	chr1	132316126	132333488	Nuak2	0
chr1	132334800	132335200	1	T	0	0	1	0	chr1	132316126	132333488	Nuak2	-1313
chr1	132341000	132344000	4	E,V,T,TV	1	1	1	1	chr1	132342023	132349626	F730311O21Rik	0
chr1	132369600	132372400	4	E,V,T,TV	1	1	1	1	chr1	132356315	132391281	Tmcc2	0
chr1	132373000	132375800	3	E,V,TV	1	1	0	1	chr1	132356315	132391281	Tmcc2	0
chr1	132376600	132378800	4	E,V,T,TV	1	1	1	1	chr1	132356315	132391281	Tmcc2	0
chr1	132379600	132381800	4	E,V,T,TV	1	1	1	1	chr1	132356315	132391281	Tmcc2	0
chr1	132382400	132383200	3	E,V,TV	1	1	0	1	chr1	132381129	132382509	Gm15849	0
chr1	132384000	132385400	2	E,TV	1	0	0	1	chr1	132356315	132391281	Tmcc2	0
chr1	132387600	132389800	3	E,V,TV	1	1	0	1	chr1	132356315	132391281	Tmcc2	0
chr1	132416000	132416400	3	V,T,TV	0	1	1	1	chr1	132417555	132466958	Dstyk	1156
chr1	132419000	132421600	4	E,V,T,TV	1	1	1	1	chr1	132417555	132466958	Dstyk	0
chr1	132422400	132424000	4	E,V,T,TV	1	1	1	1	chr1	132417555	132466958	Dstyk	0
chr1	132427000	132427400	1	E	1	0	0	0	chr1	132417555	132466958	Dstyk	0
chr1	132429000	132429400	1	V	0	1	0	0	chr1	132417555	132466958	Dstyk	0
chr1	132431000	132431600	1	V	0	1	0	0	chr1	132417555	132466958	Dstyk	0
chr1	132434000	132434400	1	TV	0	0	0	1	chr1	132417555	132466958	Dstyk	0
chr1	132435000	132441000	4	E,V,T,TV	1	1	1	1	chr1	132417555	132466958	Dstyk	0
chr1	132447400	132447800	1	V	0	1	0	0	chr1	132417555	132466958	Dstyk	0
chr1	132449000	132450600	4	E,V,T,TV	1	1	1	1	chr1	132417555	132466958	Dstyk	0
chr1	132467200	132467600	1	V	0	1	0	0	chr1	132466433	132477064	6030442K20Rik	0
chr1	132474600	132475000	1	E	1	0	0	0	chr1	132466433	132477064	6030442K20Rik	0
chr1	132475600	132475800	2	E,TV	1	0	0	1	chr1	132466433	132477064	6030442K20Rik	0
chr1	132480000	132480400	1	E	1	0	0	0	chr1	132477365	132505659	Rbbp5	0
chr1	132481400	132482200	1	TV	0	0	0	1	chr1	132477365	132505659	Rbbp5	0
chr1	132483200	132485000	3	E,V,TV	1	1	0	1	chr1	132477365	132505659	Rbbp5	0
chr1	133000400	133001200	1	TV	0	0	0	1	chr1	132959484	133030561	Mdm4	0
chr1	133008600	133009000	1	V	0	1	0	0	chr1	132959484	133030561	Mdm4	0
chr1	133011800	133012600	2	V,TV	0	1	0	1	chr1	132959484	133030561	Mdm4	0
chr1	133013200	133013600	1	TV	0	0	0	1	chr1	132959484	133030561	Mdm4	0
chr1	133018200	133021600	4	E,V,T,TV	1	1	1	1	chr1	132959484	133030561	Mdm4	0
chr1	133026200	133032800	4	E,V,T,TV	1	1	1	1	chr1	133025801	133026439	Gm29257	0
chr1	133035400	133037600	3	E,T,TV	1	0	1	1	chr1	132959484	133030561	Mdm4	-4840
chr1	133069200	133072000	4	E,V,T,TV	1	1	1	1	chr1	133045667	133108687	Pik3c2b	0
chr1	133073000	133074000	3	E,T,TV	1	0	1	1	chr1	133045667	133108687	Pik3c2b	0
chr1	133076600	133077800	4	E,V,T,TV	1	1	1	1	chr1	133045667	133108687	Pik3c2b	0
chr1	133083200	133083600	1	V	0	1	0	0	chr1	133045667	133108687	Pik3c2b	0
chr1	133098600	133099200	2	T,TV	0	0	1	1	chr1	133045667	133108687	Pik3c2b	0
chr1	133117800	133121800	4	E,V,T,TV	1	1	1	1	chr1	133128676	133131782	Gm26616	6877
chr1	133126200	133127400	3	E,T,TV	1	0	1	1	chr1	133128676	133131782	Gm26616	1277
chr1	133128600	133130400	4	E,V,T,TV	1	1	1	1	chr1	133128676	133131782	Gm26616	0
chr1	133222400	133223000	2	E,T	1	0	1	0	chr1	133164210	133303435	Plekha6	0
chr1	133685400	133686600	4	E,V,T,TV	1	1	1	1	chr1	133679091	133690108	Lax1	0
chr1	133689200	133690600	4	E,V,T,TV	1	1	1	1	chr1	133679091	133690108	Lax1	0
chr1	133694200	133695200	4	E,V,T,TV	1	1	1	1	chr1	133679091	133690108	Lax1	-4093
chr1	133777000	133778400	4	E,V,T,TV	1	1	1	1	chr1	133775210	133778421	Gm37368	0
chr1	133788400	133789000	1	TV	0	0	0	1	chr1	133699457	133801041	Atp2b4	0
chr1	133793400	133794200	3	E,V,TV	1	1	0	1	chr1	133699457	133801041	Atp2b4	0
chr1	133796000	133796400	1	E	1	0	0	0	chr1	133699457	133801041	Atp2b4	0
chr1	133797800	133798600	3	E,T,TV	1	0	1	1	chr1	133699457	133801041	Atp2b4	0
chr1	133802000	133803400	4	E,V,T,TV	1	1	1	1	chr1	133699457	133801041	Atp2b4	-960
chr1	133810400	133810800	1	TV	0	0	0	1	chr1	133699457	133801041	Atp2b4	-9360
chr1	133815400	133815800	2	T,TV	0	0	1	1	chr1	133829528	133831225	Gm10537	13729
chr1	133818600	133819400	1	TV	0	0	0	1	chr1	133829528	133831225	Gm10537	10129
chr1	133820200	133821200	4	E,V,T,TV	1	1	1	1	chr1	133829528	133831225	Gm10537	8329
chr1	133822200	133823400	4	E,V,T,TV	1	1	1	1	chr1	133829528	133831225	Gm10537	6129
chr1	133826600	133827000	1	E	1	0	0	0	chr1	133829528	133831225	Gm10537	2529
chr1	133853800	133857600	4	E,V,T,TV	1	1	1	1	chr1	133835189	133838372	Gm28441	-15429
chr1	133859000	133860800	2	E,V	1	1	0	0	chr1	133835189	133838372	Gm28441	-20629
chr1	133861600	133865200	4	E,V,T,TV	1	1	1	1	chr1	133835189	133838372	Gm28441	-23229
chr1	133885600	133886600	4	E,V,T,TV	1	1	1	1	chr1	133897199	133907999	Optc	10600
chr1	133887400	133888000	4	E,V,T,TV	1	1	1	1	chr1	133897199	133907999	Optc	9200
chr1	133891200	133893800	3	V,T,TV	0	1	1	1	chr1	133897199	133907999	Optc	3400
chr1	133895600	133896400	4	E,V,T,TV	1	1	1	1	chr1	133897199	133907999	Optc	800
chr1	134063400	134063800	1	TV	0	0	0	1	chr1	134075170	134079120	Btg2	11371
chr1	134065400	134065800	1	T	0	0	1	0	chr1	134075170	134079120	Btg2	9371
chr1	134093800	134095200	1	T	0	0	1	0	chr1	134096405	134099159	Gm38140	1206
chr1	134098800	134099200	2	T,TV	0	0	1	1	chr1	134096405	134099159	Gm38140	0
chr1	134195800	134196600	3	E,V,TV	1	1	0	1	chr1	134193448	134201232	Mybph	0
chr1	134301400	134304400	4	E,V,T,TV	1	1	1	1	chr1	134296783	134332928	Ppfia4	0
chr1	134351400	134352200	3	E,T,TV	1	0	1	1	chr1	134346097	134361979	Tmem183a	0
chr1	134414200	134414600	1	T	0	0	1	0	chr1	134415378	134433351	Adipor1	779
chr1	134417400	134419000	4	E,V,T,TV	1	1	1	1	chr1	134415378	134433351	Adipor1	0
chr1	134419800	134423600	4	E,V,T,TV	1	1	1	1	chr1	134415378	134433351	Adipor1	0
chr1	134493400	134493800	3	E,V,TV	1	1	0	1	chr1	134494648	134508774	Rabif	849
chr1	134505000	134505800	3	E,T,TV	1	0	1	1	chr1	134494648	134508774	Rabif	0
chr1	134507200	134511000	4	E,V,T,TV	1	1	1	1	chr1	134494648	134508774	Rabif	0
chr1	134518800	134519200	4	E,V,T,TV	1	1	1	1	chr1	134518081	134518563	Gm15454	-238
chr1	134521800	134523200	4	E,V,T,TV	1	1	1	1	chr1	134519978	134524139	Gm29376	0
chr1	134562600	134563200	4	E,V,T,TV	1	1	1	1	chr1	134560171	134635285	Kdm5b	0
chr1	134596000	134598000	4	E,V,T,TV	1	1	1	1	chr1	134560171	134635285	Kdm5b	0
chr1	134651800	134652400	3	E,V,TV	1	1	0	1	chr1	134646677	134762593	Syt2	0
chr1	134679800	134680200	2	T,TV	0	0	1	1	chr1	134646677	134762593	Syt2	0
chr1	134770600	134772000	3	V,T,TV	0	1	1	1	chr1	134754658	134955942	Ppp1r12b	0
chr1	134784400	134785200	3	E,T,TV	1	0	1	1	chr1	134754658	134955942	Ppp1r12b	0
chr1	134790600	134791000	1	E	1	0	0	0	chr1	134754658	134955942	Ppp1r12b	0
chr1	134961400	134961800	1	V	0	1	0	0	chr1	134962565	134974162	Ube2t	766
chr1	135095000	135095600	2	T,TV	0	0	1	1	chr1	134983301	135105276	Lgr6	0
chr1	135112400	135113400	2	T,TV	0	0	1	1	chr1	135108961	135113378	Gm10535	0
chr1	135129000	135130800	3	E,T,TV	1	0	1	1	chr1	135108497	135132594	Ptprv	0
chr1	135135800	135136400	1	TV	0	0	0	1	chr1	135132700	135145317	Ptpn7	0
chr1	135137200	135138800	4	E,V,T,TV	1	1	1	1	chr1	135132700	135145317	Ptpn7	0
chr1	135140400	135140800	1	TV	0	0	0	1	chr1	135132700	135145317	Ptpn7	0
chr1	135265400	135270400	4	E,V,T,TV	1	1	1	1	chr1	135262712	135284084	Rnpep	0
chr1	135280800	135282000	1	TV	0	0	0	1	chr1	135262712	135284084	Rnpep	0
chr1	135396000	135397000	3	V,T,TV	0	1	1	1	chr1	135382312	135430499	Ipo9	0
chr1	135399200	135399600	1	V	0	1	0	0	chr1	135382312	135430499	Ipo9	0
chr1	135410600	135412600	4	E,V,T,TV	1	1	1	1	chr1	135409622	135414186	Gm28277	0
chr1	135413400	135413800	1	T	0	0	1	0	chr1	135409622	135414186	Gm28277	0
chr1	135416000	135418000	3	E,T,TV	1	0	1	1	chr1	135382312	135430499	Ipo9	0
chr1	135451800	135452200	1	E	1	0	0	0	chr1	135434580	135607295	Nav1	0
chr1	135471400	135472200	2	E,TV	1	0	0	1	chr1	135434580	135607295	Nav1	0
chr1	135516400	135518000	4	E,V,T,TV	1	1	1	1	chr1	135434580	135607295	Nav1	0
chr1	135523200	135523800	1	T	0	0	1	0	chr1	135523088	135525338	Gm37333	0
chr1	135554600	135555000	1	TV	0	0	0	1	chr1	135434580	135607295	Nav1	0
chr1	135592600	135595800	4	E,V,T,TV	1	1	1	1	chr1	135584773	135599948	Gm4793	0
chr1	135598400	135599200	2	V,TV	0	1	0	1	chr1	135584773	135599948	Gm4793	0
chr1	135617200	135617800	1	T	0	0	1	0	chr1	135606447	135688105	Gm38399	0
chr1	135619400	135620000	1	T	0	0	1	0	chr1	135606447	135688105	Gm38399	0
chr1	135625600	135626400	4	E,V,T,TV	1	1	1	1	chr1	135606447	135688105	Gm38399	0
chr1	135631200	135631600	2	T,TV	0	0	1	1	chr1	135606447	135688105	Gm38399	0
chr1	135639800	135640800	3	E,T,TV	1	0	1	1	chr1	135606447	135688105	Gm38399	0
chr1	135680800	135681600	4	E,V,T,TV	1	1	1	1	chr1	135606447	135688105	Gm38399	0
chr1	135685400	135685800	1	TV	0	0	0	1	chr1	135606447	135688105	Gm38399	0
chr1	135689400	135689800	1	E	1	0	0	0	chr1	135606447	135688105	Gm38399	-1296
chr1	135690600	135691800	3	E,T,TV	1	0	1	1	chr1	135606447	135688105	Gm38399	-2496
chr1	135710800	135711800	4	E,V,T,TV	1	1	1	1	chr1	135720061	135752232	Csrp1	8262
chr1	135713200	135716000	4	E,V,T,TV	1	1	1	1	chr1	135720061	135752232	Csrp1	4062
chr1	135719600	135720600	4	E,V,T,TV	1	1	1	1	chr1	135720061	135752232	Csrp1	0
chr1	135725600	135726400	4	E,V,T,TV	1	1	1	1	chr1	135720061	135752232	Csrp1	0
chr1	135730200	135731000	1	T	0	0	1	0	chr1	135720061	135752232	Csrp1	0
chr1	135739800	135740200	1	E	1	0	0	0	chr1	135720061	135752232	Csrp1	0
chr1	135742400	135743000	1	E	1	0	0	0	chr1	135720061	135752232	Csrp1	0
chr1	135841400	135841800	3	E,V,TV	1	1	0	1	chr1	135836354	135852260	Tnnt2	0
chr1	136126400	136126800	2	E,TV	1	0	0	1	chr1	136126178	136131183	Gm15850	0
chr1	136127400	136130200	4	E,V,T,TV	1	1	1	1	chr1	136126178	136131183	Gm15850	0
chr1	136133200	136140000	4	E,V,T,TV	1	1	1	1	chr1	136131389	136177998	Kif21b	0
chr1	136142200	136143000	4	E,V,T,TV	1	1	1	1	chr1	136131389	136177998	Kif21b	0
chr1	136169200	136169600	1	T	0	0	1	0	chr1	136131389	136177998	Kif21b	0
chr1	136247200	136247800	1	V	0	1	0	0	chr1	136247662	136250476	A430034D21Rik	0
chr1	136249200	136250400	2	V,TV	0	1	0	1	chr1	136247662	136250476	A430034D21Rik	0
chr1	136253200	136254800	2	V,TV	0	1	0	1	chr1	136252671	136255846	Gm37552	0
chr1	136255400	136258200	2	V,TV	0	1	0	1	chr1	136252671	136255846	Gm37552	0
chr1	136260800	136266000	3	E,V,TV	1	1	0	1	chr1	136259797	136260873	Gpr25	0
chr1	136416200	136416600	3	V,T,TV	0	1	1	1	chr1	136415271	136440158	Ddx59	0
chr1	136469000	136469600	1	E	1	0	0	0	chr1	136466343	136531511	Kif14	0
chr1	136617000	136617600	1	TV	0	0	0	1	chr1	136622098	136624650	Platr23	4499
chr1	136618800	136619400	3	V,T,TV	0	1	1	1	chr1	136622098	136624650	Platr23	2699
chr1	136638600	136639800	1	TV	0	0	0	1	chr1	136624901	136630053	Zfp281	-8548
chr1	136673200	136674400	1	T	0	0	1	0	chr1	136670769	136690804	Gm19705	0
chr1	136676000	136676600	1	TV	0	0	0	1	chr1	136670769	136690804	Gm19705	0
chr1	136682800	136683200	2	T,TV	0	0	1	1	chr1	136670769	136690804	Gm19705	0
chr1	136683800	136685400	3	V,T,TV	0	1	1	1	chr1	136670769	136690804	Gm19705	0
chr1	136686600	136687200	3	V,T,TV	0	1	1	1	chr1	136670769	136690804	Gm19705	0
chr1	137570200	137571800	3	E,V,TV	1	1	0	1	chr1	137528850	137531230	Gm37903	-38971
chr1	137620400	137621200	4	E,V,T,TV	1	1	1	1	chr1	137528850	137531230	Gm37903	-89171
chr1	137750600	137750800	2	E,TV	1	0	0	1	chr1	137764077	137767527	Gm37099	13278
chr1	137752000	137752800	4	E,V,T,TV	1	1	1	1	chr1	137764077	137767527	Gm37099	11278
chr1	137804800	137806200	4	E,V,T,TV	1	1	1	1	chr1	137811849	137812143	Gm37293	5650
chr1	137806800	137810600	4	E,V,T,TV	1	1	1	1	chr1	137811849	137812143	Gm37293	1250
chr1	137814800	137815200	1	T	0	0	1	0	chr1	137811849	137812143	Gm37293	-2658
chr1	137851800	137853200	4	E,V,T,TV	1	1	1	1	chr1	137811849	137812143	Gm37293	-39658
chr1	137873800	137874400	2	V,TV	0	1	0	1	chr1	137898595	138000384	Gm4258	24196
chr1	137881400	137882200	4	E,V,T,TV	1	1	1	1	chr1	137898595	138000384	Gm4258	16396
chr1	137895000	137895400	1	E	1	0	0	0	chr1	137898595	138000384	Gm4258	3196
chr1	137896000	137898000	4	E,V,T,TV	1	1	1	1	chr1	137898595	138000384	Gm4258	596
chr1	137902600	137903800	3	E,T,TV	1	0	1	1	chr1	137898595	138000384	Gm4258	0
chr1	137913400	137915000	2	E,V	1	1	0	0	chr1	137898595	138000384	Gm4258	0
chr1	137917400	137917800	1	V	0	1	0	0	chr1	137898595	138000384	Gm4258	0
chr1	137920200	137920600	1	E	1	0	0	0	chr1	137917690	137921312	Gm26979	0
chr1	137921600	137926400	4	E,V,T,TV	1	1	1	1	chr1	137898595	138000384	Gm4258	0
chr1	137927800	137930200	4	E,V,T,TV	1	1	1	1	chr1	137927251	137930273	A130050O07Rik	0
chr1	137932000	137932600	2	E,TV	1	0	0	1	chr1	137928389	137969240	Gm26936	0
chr1	137949600	137950000	1	V	0	1	0	0	chr1	137949422	137954643	Gm37534	0
chr1	137952800	137953400	1	V	0	1	0	0	chr1	137949422	137954643	Gm37534	0
chr1	137966200	137966800	1	V	0	1	0	0	chr1	137928389	137969240	Gm26936	0
chr1	138037400	138039400	4	E,V,T,TV	1	1	1	1	chr1	138062861	138175708	Ptprc	23462
chr1	138124200	138125800	3	E,T,TV	1	0	1	1	chr1	138062861	138175708	Ptprc	0
chr1	138126800	138128800	2	T,TV	0	0	1	1	chr1	138062861	138175708	Ptprc	0
chr1	138132600	138135600	4	E,V,T,TV	1	1	1	1	chr1	138062861	138175708	Ptprc	0
chr1	138137400	138138800	4	E,V,T,TV	1	1	1	1	chr1	138062861	138175708	Ptprc	0
chr1	138139800	138141000	3	V,T,TV	0	1	1	1	chr1	138062861	138175708	Ptprc	0
chr1	138142800	138143200	1	TV	0	0	0	1	chr1	138062861	138175708	Ptprc	0
chr1	138144000	138147400	4	E,V,T,TV	1	1	1	1	chr1	138062861	138175708	Ptprc	0
chr1	138148000	138148400	1	TV	0	0	0	1	chr1	138062861	138175708	Ptprc	0
chr1	138149000	138149800	3	E,T,TV	1	0	1	1	chr1	138062861	138175708	Ptprc	0
chr1	138150800	138151600	3	E,T,TV	1	0	1	1	chr1	138062861	138175708	Ptprc	0
chr1	138152600	138154800	2	T,TV	0	0	1	1	chr1	138062861	138175708	Ptprc	0
chr1	138156000	138163600	4	E,V,T,TV	1	1	1	1	chr1	138062861	138175708	Ptprc	0
chr1	138168000	138168600	1	TV	0	0	0	1	chr1	138062861	138175708	Ptprc	0
chr1	138170600	138172000	4	E,V,T,TV	1	1	1	1	chr1	138062861	138175708	Ptprc	0
chr1	138175600	138176400	4	E,V,T,TV	1	1	1	1	chr1	138062861	138175708	Ptprc	0
chr1	138190800	138191400	4	E,V,T,TV	1	1	1	1	chr1	138190194	138192127	Gm28556	0
chr1	138192200	138193000	4	E,V,T,TV	1	1	1	1	chr1	138190194	138192127	Gm28556	-74
chr1	138210400	138211400	2	T,TV	0	0	1	1	chr1	138190194	138192127	Gm28556	-18274
chr1	138244000	138244400	1	T	0	0	1	0	chr1	138261642	138262061	1700113B19Rik	17243
chr1	138303800	138305200	4	E,V,T,TV	1	1	1	1	chr1	138273738	138289462	Atp6v1g3	-14339
chr1	138322600	138323800	4	E,V,T,TV	1	1	1	1	chr1	138273738	138289462	Atp6v1g3	-33139
chr1	138348200	138348800	2	V,TV	0	1	0	1	chr1	138377264	138377414	Gm28500	28465
chr1	138516800	138517200	2	E,TV	1	0	0	1	chr1	138515615	138550009	Gm28501	0
chr1	138517800	138518200	4	E,V,T,TV	1	1	1	1	chr1	138515615	138550009	Gm28501	0
chr1	138549800	138550600	3	V,T,TV	0	1	1	1	chr1	138515615	138550009	Gm28501	0
chr1	138617200	138617600	3	E,V,T	1	1	1	0	chr1	138482875	138620141	Nek7	0
chr1	138785600	138786800	4	E,V,T,TV	1	1	1	1	chr1	138825186	138848577	Lhx9	38387
chr1	138965600	138970800	4	E,V,T,TV	1	1	1	1	chr1	138963435	139178960	Dennd1b	0
chr1	138971600	138972400	4	E,V,T,TV	1	1	1	1	chr1	138968510	138971851	Gm37423	0
chr1	138973000	138976800	4	E,V,T,TV	1	1	1	1	chr1	138963435	139178960	Dennd1b	0
chr1	138977400	138978000	1	TV	0	0	0	1	chr1	138963435	139178960	Dennd1b	0
chr1	138980600	138981200	1	TV	0	0	0	1	chr1	138963435	139178960	Dennd1b	0
chr1	138982200	138982600	2	E,TV	1	0	0	1	chr1	138963435	139178960	Dennd1b	0
chr1	138986200	138986800	1	TV	0	0	0	1	chr1	138963435	139178960	Dennd1b	0
chr1	139015400	139016200	3	V,T,TV	0	1	1	1	chr1	138963435	139178960	Dennd1b	0
chr1	139036600	139037200	1	T	0	0	1	0	chr1	138963435	139178960	Dennd1b	0
chr1	139039400	139039800	1	V	0	1	0	0	chr1	138963435	139178960	Dennd1b	0
chr1	139138600	139139000	1	TV	0	0	0	1	chr1	138963435	139178960	Dennd1b	0
chr1	139261800	139263000	3	E,V,TV	1	1	0	1	chr1	139197056	139377100	Crb1	0
chr1	139263800	139264800	4	E,V,T,TV	1	1	1	1	chr1	139197056	139377100	Crb1	0
chr1	139413000	139413600	3	E,T,TV	1	0	1	1	chr1	139408278	139413864	Gm34816	0
chr1	142867200	142867800	1	TV	0	0	0	1	chr1	142755193	142755326	Gm37796	-111875
chr1	142892800	142895200	3	V,T,TV	0	1	1	1	chr1	142755193	142755326	Gm37796	-137475
chr1	143318200	143319800	2	V,TV	0	1	0	1	chr1	143093347	143094616	Gm5835	-223585
chr1	143622000	143622800	3	E,T,TV	1	0	1	1	chr1	143598800	143702893	Cdc73	0
chr1	143640600	143641000	1	TV	0	0	0	1	chr1	143598800	143702893	Cdc73	0
chr1	143653800	143654800	2	E,TV	1	0	0	1	chr1	143640664	143654614	B3galt2	0
chr1	143708000	143709000	1	TV	0	0	0	1	chr1	143598800	143702893	Cdc73	-5108
chr1	143710400	143711000	2	V,TV	0	1	0	1	chr1	143716338	143749676	Glrx2	5339
chr1	143771800	143772400	1	TV	0	0	0	1	chr1	143750790	143777068	Trove2	0
chr1	143803600	143804600	1	TV	0	0	0	1	chr1	143777272	143807466	Uchl5	0
chr1	143814400	143815000	1	TV	0	0	0	1	chr1	143777272	143807466	Uchl5	-6935
chr1	143900000	143900400	1	T	0	0	1	0	chr1	143777272	143807466	Uchl5	-92535
chr1	143912600	143913000	1	T	0	0	1	0	chr1	143999338	144004161	Rgs2	86339
chr1	143915400	143923800	4	E,V,T,TV	1	1	1	1	chr1	143999338	144004161	Rgs2	75539
chr1	143947000	143947400	1	TV	0	0	0	1	chr1	143999338	144004161	Rgs2	51939
chr1	143959600	143961600	3	E,V,TV	1	1	0	1	chr1	143999338	144004161	Rgs2	37739
chr1	143962800	143964600	2	V,TV	0	1	0	1	chr1	143999338	144004161	Rgs2	34739
chr1	143999600	144000200	1	TV	0	0	0	1	chr1	143999338	144004161	Rgs2	0
chr1	144001600	144002000	1	E	1	0	0	0	chr1	143999338	144004161	Rgs2	0
chr1	144005400	144006600	4	E,V,T,TV	1	1	1	1	chr1	143999338	144004161	Rgs2	-1240
chr1	144007600	144008600	4	E,V,T,TV	1	1	1	1	chr1	143999338	144004161	Rgs2	-3440
chr1	144139800	144140400	2	E,TV	1	0	0	1	chr1	144138654	144177372	Rgs13	0
chr1	144183600	144187200	4	E,V,T,TV	1	1	1	1	chr1	144138654	144177372	Rgs13	-6229
chr1	144215200	144215600	1	E	1	0	0	0	chr1	144221979	144223650	Rbm6-ps2	6380
chr1	144244800	144245400	1	TV	0	0	0	1	chr1	144242296	144249242	Rgs1	0
chr1	144246200	144246400	1	TV	0	0	0	1	chr1	144242296	144249242	Rgs1	0
chr1	144249200	144250000	1	TV	0	0	0	1	chr1	144242296	144249242	Rgs1	0
chr1	144256200	144257400	3	V,T,TV	0	1	1	1	chr1	144242296	144249242	Rgs1	-6959
chr1	144282600	144284400	4	E,V,T,TV	1	1	1	1	chr1	144312032	144312436	Gm7266	27633
chr1	144299400	144299800	1	TV	0	0	0	1	chr1	144312032	144312436	Gm7266	12233
chr1	144306600	144314000	4	E,V,T,TV	1	1	1	1	chr1	144312032	144312436	Gm7266	0
chr1	144317600	144319800	3	V,T,TV	0	1	1	1	chr1	144312032	144312436	Gm7266	-5165
chr1	144329200	144332800	4	E,V,T,TV	1	1	1	1	chr1	144312032	144312436	Gm7266	-16765
chr1	144335000	144335400	1	E	1	0	0	0	chr1	144312032	144312436	Gm7266	-22565
chr1	144500200	144501200	2	V,TV	0	1	0	1	chr1	144516648	144567667	Rgs21	15449
chr1	144764000	144768000	4	E,V,T,TV	1	1	1	1	chr1	144752683	144775435	Rgs18	0
chr1	144768600	144770600	4	E,V,T,TV	1	1	1	1	chr1	144752683	144775435	Rgs18	0
chr1	144775600	144777000	4	E,V,T,TV	1	1	1	1	chr1	144752683	144775435	Rgs18	-166
chr1	144931200	144932000	2	V,TV	0	1	0	1	chr1	144952928	144954071	Gm8856	20929
chr1	144977000	144977800	3	E,V,TV	1	1	0	1	chr1	144979484	144979585	Gm25708	1685
chr1	145957000	145958800	2	T,TV	0	0	1	1	chr1	146419436	146495060	Gm29514	460637
chr1	146252400	146253600	1	E	1	0	0	0	chr1	146419436	146495060	Gm29514	165837
chr1	146315800	146317000	4	E,V,T,TV	1	1	1	1	chr1	146419436	146495060	Gm29514	102437
chr1	148903400	148903800	1	V	0	1	0	0	chr1	148937897	148938376	Gm4034	34098
chr1	149129600	149130200	1	E	1	0	0	0	chr1	149106115	149127320	Gm29020	-2281
chr1	149862600	149863400	3	E,T,TV	1	0	1	1	chr1	149829618	149961290	Pla2g4a	0
chr1	149888600	149889600	2	T,TV	0	0	1	1	chr1	149829618	149961290	Pla2g4a	0
chr1	149891400	149892000	3	V,T,TV	0	1	1	1	chr1	149829618	149961290	Pla2g4a	0
chr1	149892800	149893200	1	TV	0	0	0	1	chr1	149829618	149961290	Pla2g4a	0
chr1	149895000	149895400	1	TV	0	0	0	1	chr1	149829618	149961290	Pla2g4a	0
chr1	149909800	149911800	4	E,V,T,TV	1	1	1	1	chr1	149829618	149961290	Pla2g4a	0
chr1	149923000	149925000	4	E,V,T,TV	1	1	1	1	chr1	149829618	149961290	Pla2g4a	0
chr1	149929800	149930200	1	TV	0	0	0	1	chr1	149829618	149961290	Pla2g4a	0
chr1	149935800	149944400	4	E,V,T,TV	1	1	1	1	chr1	149829618	149961290	Pla2g4a	0
chr1	149945600	149946600	4	E,V,T,TV	1	1	1	1	chr1	149829618	149961290	Pla2g4a	0
chr1	149947200	149952000	4	E,V,T,TV	1	1	1	1	chr1	149829618	149961290	Pla2g4a	0
chr1	149952800	149959000	4	E,V,T,TV	1	1	1	1	chr1	149829618	149961290	Pla2g4a	0
chr1	149961600	149963400	4	E,V,T,TV	1	1	1	1	chr1	149829618	149961290	Pla2g4a	-311
chr1	149965600	149966000	4	E,V,T,TV	1	1	1	1	chr1	149829618	149961290	Pla2g4a	-4311
chr1	150067800	150069200	2	E,T	1	0	1	0	chr1	150063157	150063268	Gm44329	-4533
chr1	150098600	150098800	1	TV	0	0	0	1	chr1	150074873	150099963	Ptgs2os	0
chr1	150163400	150163600	2	T,TV	0	0	1	1	chr1	150159043	150164948	Ptgs2os2	0
chr1	150166000	150169000	4	E,V,T,TV	1	1	1	1	chr1	150159043	150164948	Ptgs2os2	-1053
chr1	150173400	150175200	4	E,V,T,TV	1	1	1	1	chr1	150159043	150164948	Ptgs2os2	-8453
chr1	150385000	150386600	4	E,V,T,TV	1	1	1	1	chr1	150361305	150393080	BC003331	0
chr1	150390600	150391600	3	E,V,TV	1	1	0	1	chr1	150361305	150393080	BC003331	0
chr1	150395600	150396600	4	E,V,T,TV	1	1	1	1	chr1	150392838	150449935	Tpr	0
chr1	150405600	150406200	1	E	1	0	0	0	chr1	150392838	150449935	Tpr	0
chr1	150418400	150418800	1	V	0	1	0	0	chr1	150392838	150449935	Tpr	0
chr1	150470200	150471200	3	E,T,TV	1	0	1	1	chr1	150449412	150466165	Prg4	-4036
chr1	151166000	151166600	1	TV	0	0	0	1	chr1	151138034	151142345	C730036E19Rik	-23656
chr1	151176600	151177000	1	TV	0	0	0	1	chr1	151138034	151142345	C730036E19Rik	-34256
chr1	151244600	151246800	4	E,V,T,TV	1	1	1	1	chr1	151260824	151260914	Gm24402	14025
chr1	151249400	151250400	4	E,V,T,TV	1	1	1	1	chr1	151260824	151260914	Gm24402	10425
chr1	151251000	151253000	4	E,V,T,TV	1	1	1	1	chr1	151260824	151260914	Gm24402	7825
chr1	151270000	151271600	4	E,V,T,TV	1	1	1	1	chr1	151260824	151260914	Gm24402	-9087
chr1	151286800	151287200	4	E,V,T,TV	1	1	1	1	chr1	151260824	151260914	Gm24402	-25887
chr1	151287800	151288600	4	E,V,T,TV	1	1	1	1	chr1	151260824	151260914	Gm24402	-26887
chr1	151327600	151328200	1	TV	0	0	0	1	chr1	151339604	151345231	Gm10138	11405
chr1	151338400	151340800	3	V,T,TV	0	1	1	1	chr1	151339604	151345231	Gm10138	0
chr1	151341800	151342600	3	V,T,TV	0	1	1	1	chr1	151339604	151345231	Gm10138	0
chr1	151408000	151408800	1	TV	0	0	0	1	chr1	151367699	151428455	Swt1	0
chr1	151456200	151458400	4	E,V,T,TV	1	1	1	1	chr1	151428542	151458161	Trmt1l	0
chr1	151486000	151486600	1	V	0	1	0	0	chr1	151458004	151500955	Rnf2	0
chr1	151488800	151492400	4	E,V,T,TV	1	1	1	1	chr1	151458004	151500955	Rnf2	0
chr1	151551400	151551800	1	TV	0	0	0	1	chr1	151549245	151550943	Gm28181	-458
chr1	151594200	151594600	1	V	0	1	0	0	chr1	151571186	151721939	Fam129a	0
chr1	151598400	151599000	3	E,T,TV	1	0	1	1	chr1	151571186	151721939	Fam129a	0
chr1	151615400	151615800	1	E	1	0	0	0	chr1	151571186	151721939	Fam129a	0
chr1	151616400	151616800	2	E,V	1	1	0	0	chr1	151571186	151721939	Fam129a	0
chr1	151620200	151621600	4	E,V,T,TV	1	1	1	1	chr1	151571186	151721939	Fam129a	0
chr1	151624200	151626800	4	E,V,T,TV	1	1	1	1	chr1	151571186	151721939	Fam129a	0
chr1	151629800	151630200	2	T,TV	0	0	1	1	chr1	151571186	151721939	Fam129a	0
chr1	151631000	151631400	1	T	0	0	1	0	chr1	151571186	151721939	Fam129a	0
chr1	151637400	151638000	1	TV	0	0	0	1	chr1	151571186	151721939	Fam129a	0
chr1	151667200	151667800	1	TV	0	0	0	1	chr1	151571186	151721939	Fam129a	0
chr1	151669800	151670600	3	V,T,TV	0	1	1	1	chr1	151571186	151721939	Fam129a	0
chr1	151675600	151678200	4	E,V,T,TV	1	1	1	1	chr1	151571186	151721939	Fam129a	0
chr1	151680200	151681000	2	T,TV	0	0	1	1	chr1	151571186	151721939	Fam129a	0
chr1	151681600	151687400	4	E,V,T,TV	1	1	1	1	chr1	151571186	151721939	Fam129a	0
chr1	151688000	151693200	4	E,V,T,TV	1	1	1	1	chr1	151571186	151721939	Fam129a	0
chr1	151693800	151694200	1	TV	0	0	0	1	chr1	151571186	151721939	Fam129a	0
chr1	151694800	151700600	4	E,V,T,TV	1	1	1	1	chr1	151571186	151721939	Fam129a	0
chr1	151701200	151701800	1	TV	0	0	0	1	chr1	151571186	151721939	Fam129a	0
chr1	151703000	151704000	4	E,V,T,TV	1	1	1	1	chr1	151571186	151721939	Fam129a	0
chr1	151706600	151707600	1	TV	0	0	0	1	chr1	151571186	151721939	Fam129a	0
chr1	151709600	151710200	1	V	0	1	0	0	chr1	151571186	151721939	Fam129a	0
chr1	151712000	151712600	1	TV	0	0	0	1	chr1	151571186	151721939	Fam129a	0
chr1	151717600	151718800	3	V,T,TV	0	1	1	1	chr1	151571186	151721939	Fam129a	0
chr1	151723200	151724200	3	E,V,TV	1	1	0	1	chr1	151571186	151721939	Fam129a	-1262
chr1	151724800	151726800	4	E,V,T,TV	1	1	1	1	chr1	151571186	151721939	Fam129a	-2862
chr1	151740600	151742600	4	E,V,T,TV	1	1	1	1	chr1	151748949	151755018	2810414N06Rik	6350
chr1	151745400	151745800	1	TV	0	0	0	1	chr1	151748949	151755018	2810414N06Rik	3150
chr1	151746400	151748000	2	V,TV	0	1	0	1	chr1	151748949	151755018	2810414N06Rik	950
chr1	151750600	151753200	3	V,T,TV	0	1	1	1	chr1	151748949	151755018	2810414N06Rik	0
chr1	151759200	151759400	1	TV	0	0	0	1	chr1	151755371	151822051	Edem3	0
chr1	151762400	151763000	1	V	0	1	0	0	chr1	151755371	151822051	Edem3	0
chr1	151764000	151764600	1	TV	0	0	0	1	chr1	151755371	151822051	Edem3	0
chr1	151766000	151766600	1	TV	0	0	0	1	chr1	151755371	151822051	Edem3	0
chr1	151770800	151771200	1	E	1	0	0	0	chr1	151755371	151822051	Edem3	0
chr1	151816600	151817600	4	E,V,T,TV	1	1	1	1	chr1	151755371	151822051	Edem3	0
chr1	151818400	151820200	4	E,V,T,TV	1	1	1	1	chr1	151755371	151822051	Edem3	0
chr1	151893400	151894200	3	E,V,T	1	1	1	0	chr1	151852403	152090125	1700025G04Rik	0
chr1	151914200	151915400	2	V,TV	0	1	0	1	chr1	151852403	152090125	1700025G04Rik	0
chr1	151917800	151918400	2	V,TV	0	1	0	1	chr1	151852403	152090125	1700025G04Rik	0
chr1	151939600	151940800	3	E,T,TV	1	0	1	1	chr1	151852403	152090125	1700025G04Rik	0
chr1	151945400	151947600	4	E,V,T,TV	1	1	1	1	chr1	151852403	152090125	1700025G04Rik	0
chr1	151948400	151950000	4	E,V,T,TV	1	1	1	1	chr1	151852403	152090125	1700025G04Rik	0
chr1	151951000	151955000	4	E,V,T,TV	1	1	1	1	chr1	151852403	152090125	1700025G04Rik	0
chr1	151956200	151961600	4	E,V,T,TV	1	1	1	1	chr1	151852403	152090125	1700025G04Rik	0
chr1	151968000	151969000	2	E,TV	1	0	0	1	chr1	151852403	152090125	1700025G04Rik	0
chr1	151969800	151970600	3	E,V,TV	1	1	0	1	chr1	151852403	152090125	1700025G04Rik	0
chr1	151971200	151971600	1	TV	0	0	0	1	chr1	151852403	152090125	1700025G04Rik	0
chr1	151980200	151981000	4	E,V,T,TV	1	1	1	1	chr1	151852403	152090125	1700025G04Rik	0
chr1	151982400	151982800	1	TV	0	0	0	1	chr1	151852403	152090125	1700025G04Rik	0
chr1	151997200	152000200	4	E,V,T,TV	1	1	1	1	chr1	151852403	152090125	1700025G04Rik	0
chr1	152008400	152008800	1	V	0	1	0	0	chr1	151852403	152090125	1700025G04Rik	0
chr1	152014800	152021600	4	E,V,T,TV	1	1	1	1	chr1	151852403	152090125	1700025G04Rik	0
chr1	152024800	152025400	1	E	1	0	0	0	chr1	151852403	152090125	1700025G04Rik	0
chr1	152042000	152042600	4	E,V,T,TV	1	1	1	1	chr1	151852403	152090125	1700025G04Rik	0
chr1	152058200	152060000	4	E,V,T,TV	1	1	1	1	chr1	151852403	152090125	1700025G04Rik	0
chr1	152105800	152106200	1	T	0	0	1	0	chr1	151852403	152090125	1700025G04Rik	-15676
chr1	152252800	152254200	2	T,TV	0	0	1	1	chr1	152292183	152292528	Gm38238	37984
chr1	152287200	152289000	4	E,V,T,TV	1	1	1	1	chr1	152292183	152292528	Gm38238	3184
chr1	152528200	152529800	4	E,V,T,TV	1	1	1	1	chr1	152516760	152766351	Rgl1	0
chr1	152539800	152541200	4	E,V,T,TV	1	1	1	1	chr1	152516760	152766351	Rgl1	0
chr1	152598600	152599600	4	E,V,T,TV	1	1	1	1	chr1	152516760	152766351	Rgl1	0
chr1	152773000	152774600	4	E,V,T,TV	1	1	1	1	chr1	152766542	152775597	Arpc5	0
chr1	152775200	152775600	1	T	0	0	1	0	chr1	152766542	152775597	Arpc5	0
chr1	152778400	152779000	2	T,TV	0	0	1	1	chr1	152766542	152775597	Arpc5	-2804
chr1	152786600	152787800	4	E,V,T,TV	1	1	1	1	chr1	152766542	152775597	Arpc5	-11004
chr1	152796600	152799200	4	E,V,T,TV	1	1	1	1	chr1	152800194	152836991	Ncf2	995
chr1	152807000	152807600	4	E,V,T,TV	1	1	1	1	chr1	152800194	152836991	Ncf2	0
chr1	152810800	152814800	4	E,V,T,TV	1	1	1	1	chr1	152800194	152836991	Ncf2	0
chr1	152816000	152816800	2	E,T	1	0	1	0	chr1	152800194	152836991	Ncf2	0
chr1	152818000	152818400	1	V	0	1	0	0	chr1	152800194	152836991	Ncf2	0
chr1	152824400	152825000	1	E	1	0	0	0	chr1	152800194	152836991	Ncf2	0
chr1	152825800	152826800	4	E,V,T,TV	1	1	1	1	chr1	152800194	152836991	Ncf2	0
chr1	152830600	152831200	2	E,TV	1	0	0	1	chr1	152800194	152836991	Ncf2	0
chr1	152831800	152833600	4	E,V,T,TV	1	1	1	1	chr1	152800194	152836991	Ncf2	0
chr1	152837400	152839400	4	E,V,T,TV	1	1	1	1	chr1	152836995	152902646	Smg7	0
chr1	152859200	152859600	1	E	1	0	0	0	chr1	152836995	152902646	Smg7	0
chr1	153002400	153003600	4	E,V,T,TV	1	1	1	1	chr1	152954993	153119261	Nmnat2	0
chr1	153020800	153022800	4	E,V,T,TV	1	1	1	1	chr1	152954993	153119261	Nmnat2	0
chr1	153085400	153085800	1	TV	0	0	0	1	chr1	153066481	153089507	Gm28960	0
chr1	153120400	153122400	3	E,V,TV	1	1	0	1	chr1	153122756	153186447	Lamc2	357
chr1	153139600	153142000	4	E,V,T,TV	1	1	1	1	chr1	153122756	153186447	Lamc2	0
chr1	153195600	153198400	4	E,V,T,TV	1	1	1	1	chr1	153122756	153186447	Lamc2	-9154
chr1	153265400	153266000	1	V	0	1	0	0	chr1	153218922	153332786	Lamc1	0
chr1	153268800	153270600	3	E,V,TV	1	1	0	1	chr1	153218922	153332786	Lamc1	0
chr1	153275600	153276000	1	TV	0	0	0	1	chr1	153218922	153332786	Lamc1	0
chr1	153276600	153277000	1	V	0	1	0	0	chr1	153218922	153332786	Lamc1	0
chr1	153291600	153292200	4	E,V,T,TV	1	1	1	1	chr1	153218922	153332786	Lamc1	0
chr1	153299800	153300400	4	E,V,T,TV	1	1	1	1	chr1	153218922	153332786	Lamc1	0
chr1	153307600	153309000	2	E,V	1	1	0	0	chr1	153218922	153332786	Lamc1	0
chr1	153348600	153351200	2	T,TV	0	0	1	1	chr1	153218922	153332786	Lamc1	-15815
chr1	153396600	153397200	2	V,TV	0	1	0	1	chr1	153404827	153414233	E330020D12Rik	7628
chr1	153408400	153409000	2	T,TV	0	0	1	1	chr1	153404827	153414233	E330020D12Rik	0
chr1	153410600	153411000	3	E,V,T	1	1	1	0	chr1	153404827	153414233	E330020D12Rik	0
chr1	153414600	153415800	4	E,V,T,TV	1	1	1	1	chr1	153404827	153414233	E330020D12Rik	-368
chr1	153431000	153433000	4	E,V,T,TV	1	1	1	1	chr1	153425162	153452574	Shcbp1l	0
chr1	153433800	153434600	3	E,T,TV	1	0	1	1	chr1	153425162	153452574	Shcbp1l	0
chr1	153442800	153444800	4	E,V,T,TV	1	1	1	1	chr1	153425162	153452574	Shcbp1l	0
chr1	153487800	153489600	4	E,V,T,TV	1	1	1	1	chr1	153455758	153487660	Dhx9	-141
chr1	153491600	153492200	3	E,V,TV	1	1	0	1	chr1	153455758	153487660	Dhx9	-3941
chr1	153501600	153502400	2	E,T	1	0	1	0	chr1	153503015	153550045	Npl	616
chr1	153582800	153583800	4	E,V,T,TV	1	1	1	1	chr1	153503015	153550045	Npl	-32756
chr1	153584400	153588600	4	E,V,T,TV	1	1	1	1	chr1	153619604	153620673	Gm6652	31005
chr1	153601200	153602000	4	E,V,T,TV	1	1	1	1	chr1	153619604	153620673	Gm6652	17605
chr1	153605400	153606000	2	E,TV	1	0	0	1	chr1	153619604	153620673	Gm6652	13605
chr1	153608200	153608600	1	TV	0	0	0	1	chr1	153619604	153620673	Gm6652	11005
chr1	153614600	153615000	1	TV	0	0	0	1	chr1	153619604	153620673	Gm6652	4605
chr1	153622400	153623800	4	E,V,T,TV	1	1	1	1	chr1	153619604	153620673	Gm6652	-1728
chr1	153631400	153633400	3	E,V,TV	1	1	0	1	chr1	153619604	153620673	Gm6652	-10728
chr1	153634200	153636400	4	E,V,T,TV	1	1	1	1	chr1	153619604	153620673	Gm6652	-13528
chr1	153688800	153689600	3	E,V,TV	1	1	0	1	chr1	153653025	153700323	Rgs8	0
chr1	153690400	153692000	4	E,V,T,TV	1	1	1	1	chr1	153690391	153692656	Gm29529	0
chr1	153700200	153704200	4	E,V,T,TV	1	1	1	1	chr1	153653025	153700323	Rgs8	0
chr1	153705000	153705600	1	TV	0	0	0	1	chr1	153653025	153700323	Rgs8	-4678
chr1	153708600	153711000	4	E,V,T,TV	1	1	1	1	chr1	153714654	153716569	5530400K19Rik	3655
chr1	153750200	153750600	2	V,TV	0	1	0	1	chr1	153749426	153764221	Rnasel	0
chr1	153751200	153751600	3	V,T,TV	0	1	1	1	chr1	153750682	153751547	Gm28512	0
chr1	153753400	153754600	2	V,TV	0	1	0	1	chr1	153749426	153764221	Rnasel	0
chr1	153756000	153756600	1	TV	0	0	0	1	chr1	153749426	153764221	Rnasel	0
chr1	153768000	153769600	4	E,V,T,TV	1	1	1	1	chr1	153749426	153764221	Rnasel	-3780
chr1	153785400	153786600	4	E,V,T,TV	1	1	1	1	chr1	153779381	153844142	Rgsl1	0
chr1	153789800	153792200	4	E,V,T,TV	1	1	1	1	chr1	153779381	153844142	Rgsl1	0
chr1	153802800	153803200	2	V,TV	0	1	0	1	chr1	153779381	153844142	Rgsl1	0
chr1	154076800	154077400	1	V	0	1	0	0	chr1	154037597	154117951	A830008E24Rik	0
chr1	154618000	154618400	1	V	0	1	0	0	chr1	154390731	154884501	Cacna1e	0
chr1	154676000	154679200	4	E,V,T,TV	1	1	1	1	chr1	154390731	154884501	Cacna1e	0
chr1	155049800	155052400	4	E,V,T,TV	1	1	1	1	chr1	155011332	155057179	Gm29282	0
chr1	155054400	155056800	4	E,V,T,TV	1	1	1	1	chr1	155011332	155057179	Gm29282	0
chr1	155057800	155061000	4	E,V,T,TV	1	1	1	1	chr1	155011332	155057179	Gm29282	-622
chr1	155066600	155067000	1	T	0	0	1	0	chr1	155063447	155083266	Gm9530	0
chr1	155070600	155071200	2	E,T	1	0	1	0	chr1	155063447	155083266	Gm9530	0
chr1	155074000	155075600	1	T	0	0	1	0	chr1	155063447	155083266	Gm9530	0
chr1	155084400	155085400	1	T	0	0	1	0	chr1	155063447	155083266	Gm9530	-1135
chr1	155086400	155087400	2	T,TV	0	0	1	1	chr1	155063447	155083266	Gm9530	-3135
chr1	155090400	155092400	4	E,V,T,TV	1	1	1	1	chr1	155096361	155099636	Ier5	3962
chr1	155139000	155139600	1	T	0	0	1	0	chr1	155127277	155146814	Mr1	0
[truncated: 40,134 more rows]
