# Supplementary material for: Myeloid lineage enhancers drive oncogene synergy in CEBPA/CSF3R mutant acute myeloid leukemia
Source: Nat Commun. 2019 Nov 29;10:5455. doi: 10.1038/s41467-019-13364-2 (PMC6884457; doi:10.1038/s41467-019-13364-2)
Supplement: Supplementary file 7 — Supplementary Data 4 [file 41467_2019_13364_MOESM7_ESM.xlsx]

## Sheet: GO Compiled
# Supplementary Data File 4. Gene Ontology Analysis for Condition Specific Enhancers.
Term Name	Condition Specific Enhancer	Ontology Group	Binom Rank	Binom Raw P-Value	Binom FDR Q-Val	Binom Fold Enrichment	Binom Observed Region Hits	Binom Region Set Coverage	Hyper Rank	Hyper FDR Q-Val	Hyper Fold Enrichment	Hyper Observed Gene Hits	Hyper Total Genes	Hyper Gene Set Coverage
MOZ/MORF histone acetyltransferase complex	CSF3R T618I	GO Cellular Component	60	4.20592e-06	8.4539e-05	11.2232	7	0.00244499	45	0.00181568	7.98062	5	6	0.00218627
lipid particle	CSF3R T618I	GO Cellular Component	44	4.39e-09	1.2e-07	6.31843	17	0.00593783	49	0.0031566	2.97943	14	45	0.00612156
phagocytic vesicle	CSF3R T618I	GO Cellular Component	51	2.35e-07	5.55995e-06	4.28442	19	0.00663639	72	0.0436043	2.34901	13	53	0.0056843
ESC/E(Z) complex	CSF3R T618I	GO Cellular Component	139	0.00328073	0.0284644	3.71528	7	0.00244499	50	0.00313965	5.1567	7	13	0.00306078
histone acetyltransferase complex	CSF3R T618I	GO Cellular Component	49	6.6e-08	1.62339e-06	3.65604	25	0.0087321	51	0.00310365	2.49258	19	73	0.00830783
PcG protein complex	CSF3R T618I	GO Cellular Component	122	0.00178906	0.0176853	2.76316	12	0.00419141	57	0.00912098	2.94669	12	39	0.00524705
nuclear membrane	CSF3R T618I	GO Cellular Component	33	4.19e-11	1.53e-09	2.76239	56	0.0195599	28	1.17777e-06	2.39418	44	176	0.0192392
melanosome	CSF3R T618I	GO Cellular Component	53	8.89e-07	2.02206e-05	2.75298	31	0.0108278	33	1.12765e-05	2.79322	28	96	0.0122431
caveola	CSF3R T618I	GO Cellular Component	80	0.000151846	0.00228908	2.59725	20	0.00698568	72	0.0436043	2.34901	13	53	0.0056843
endocytic vesicle	CSF3R T618I	GO Cellular Component	63	6.76013e-06	0.000129408	2.57688	29	0.0101292	71	0.0435752	1.91535	21	105	0.00918233
ruffle	CSF3R T618I	GO Cellular Component	48	6e-08	1.50727e-06	2.55662	43	0.0150192	42	0.000807441	2.2218	29	125	0.0126804
nuclear envelope	CSF3R T618I	GO Cellular Component	35	1.85e-10	6.38e-09	2.28788	74	0.025847	27	7.36e-07	2.09384	61	279	0.0266725
focal adhesion	CSF3R T618I	GO Cellular Component	69	3.52531e-05	0.000616163	2.27431	31	0.0108278	48	0.00283077	2.16518	26	115	0.0113686
cell-substrate adherens junction	CSF3R T618I	GO Cellular Component	68	3.37336e-05	0.000598275	2.24574	32	0.0111771	47	0.00272953	2.13696	27	121	0.0118059
organelle inner membrane	CSF3R T618I	GO Cellular Component	36	2.04e-10	6.82e-09	2.22666	78	0.0272442	61	0.0172447	1.4979	61	390	0.0266725
extracellular vesicular exosome	CSF3R T618I	GO Cellular Component	116	0.00133413	0.0138704	2.22602	19	0.00663639	67	0.0267903	2.39418	14	56	0.00612156
nuclear periphery	CSF3R T618I	GO Cellular Component	97	0.000441859	0.00549363	2.10895	26	0.00908138	70	0.0292205	2.01615	20	95	0.00874508
membrane raft	CSF3R T618I	GO Cellular Component	59	3.36483e-06	6.87793e-05	2.10098	47	0.0164163	40	0.000642064	2.05216	36	168	0.0157411
cell-substrate junction	CSF3R T618I	GO Cellular Component	85	0.000200042	0.00283824	2.03286	32	0.0111771	53	0.00493434	2.05216	27	126	0.0118059
envelope	CSF3R T618I	GO Cellular Component	24	1.67e-16	8.4e-15	2.0253	162	0.056584	32	9.01007e-06	1.5435	132	819	0.0577175
endosome transport via multivesicular body sorting pathway	CSF3R T618I	GO Biological Process	548	0.000267738	0.00491896	13.3015	4	0.00139714	459	0.0249441	9.57674	3	3	0.00131176
neutrophil degranulation	CSF3R T618I	GO Biological Process	486	0.000155877	0.00322915	10.2119	5	0.00174642	314	0.00380296	9.57674	4	4	0.00174902
virus-infected cell apoptotic process	CSF3R T618I	GO Biological Process	320	1.06814e-05	0.000336064	9.70653	7	0.00244499	459	0.0249441	9.57674	3	3	0.00131176
interferon-gamma-mediated signaling pathway	CSF3R T618I	GO Biological Process	316	1.00125e-05	0.000319006	18.3262	5	0.00174642	459	0.0249441	9.57674	3	3	0.00131176
modulation by symbiont of host apoptotic process	CSF3R T618I	GO Biological Process	313	9.27786e-06	0.000298433	12.9332	6	0.0020957	459	0.0249441	9.57674	3	3	0.00131176
cellular process regulating host cell cycle in response to virus	CSF3R T618I	GO Biological Process	313	9.27786e-06	0.000298433	12.9332	6	0.0020957	459	0.0249441	9.57674	3	3	0.00131176
positive regulation of histone H3-K27 methylation	CSF3R T618I	GO Biological Process	565	0.000326491	0.0058179	12.6171	4	0.00139714	404	0.0135462	7.66139	4	5	0.00174902
neutrophil activation involved in immune response	CSF3R T618I	GO Biological Process	329	1.34856e-05	0.000412683	9.3575	7	0.00244499	347	0.00628408	6.84053	5	7	0.00218627
positive regulation of interleukin-12 biosynthetic process	CSF3R T618I	GO Biological Process	515	0.000197125	0.0038537	4.61198	9	0.00314356	401	0.0132484	5.98546	5	8	0.00218627
regulation of interleukin-12 biosynthetic process	CSF3R T618I	GO Biological Process	460	0.000114129	0.00249794	4.47084	10	0.00349284	338	0.00555164	5.74604	6	10	0.00262352
ribonucleoside diphosphate metabolic process	CSF3R T618I	GO Biological Process	301	7.08548e-06	0.000236999	13.5692	6	0.0020957	338	0.00555164	5.74604	6	10	0.00262352
production of molecular mediator involved in inflammatory response	CSF3R T618I	GO Biological Process	169	4.96e-08	2.95765e-06	6.14605	15	0.00523926	219	0.00038538	5.38692	9	16	0.00393529
histone H3-K4 trimethylation	CSF3R T618I	GO Biological Process	420	7.01185e-05	0.00168084	7.1917	7	0.00244499	454	0.0240611	5.32041	5	9	0.00218627
regulation of T-helper 2 cell differentiation	CSF3R T618I	GO Biological Process	255	1.75893e-06	6.94465e-05	7.33613	10	0.00349284	526	0.0379678	4.78837	5	10	0.00218627
peptidyl-lysine trimethylation	CSF3R T618I	GO Biological Process	404	5.859e-05	0.00146011	5.43198	9	0.00314356	379	0.0107344	4.46914	7	15	0.00306078
endoplasmic reticulum calcium ion homeostasis	CSF3R T618I	GO Biological Process	643	0.000671678	0.010517	4.93061	7	0.00244499	465	0.0249832	4.42003	6	13	0.00262352
T-helper 1 type immune response	CSF3R T618I	GO Biological Process	576	0.000370158	0.00647006	5.45967	7	0.00244499	465	0.0249832	4.42003	6	13	0.00262352
neutrophil mediated immunity	CSF3R T618I	GO Biological Process	239	1.09256e-06	4.60248e-05	9.02167	9	0.00314356	465	0.0249832	4.42003	6	13	0.00262352
leukotriene biosynthetic process	CSF3R T618I	GO Biological Process	149	2.58e-08	1.7464e-06	9.99705	11	0.00384212	465	0.0249832	4.42003	6	13	0.00262352
B cell receptor signaling pathway	CSF3R T618I	GO Biological Process	177	8.9e-08	5.06115e-06	4.35467	20	0.00698568	208	0.000305635	4.25633	12	27	0.00524705
MLL5-L complex	CEBPA V314VW	GO Cellular Component	36	3.54877e-06	0.000118884	15.3301	6	0.00323276	43	0.0205152	8.0849	4	7	0.00258398
NLRP3 inflammasome complex	CEBPA V314VW	GO Cellular Component	78	0.00131765	0.0203729	14.2866	3	0.00161638	41	0.0103667	14.1486	3	3	0.00193798
cAMP-dependent protein kinase complex	CEBPA V314VW	GO Cellular Component	50	0.000106801	0.00257604	11.0803	5	0.00269397	29	0.00135668	10.1061	5	7	0.00322997
histone methyltransferase complex	CEBPA V314VW	GO Cellular Component	22	3.25e-16	1.78e-14	7.78303	28	0.0150862	23	2.59521e-06	4.20036	19	64	0.0122739
methyltransferase complex	CEBPA V314VW	GO Cellular Component	23	3.58e-16	1.88e-14	7.75212	28	0.0150862	24	3.28278e-06	4.13574	19	65	0.0122739
mediator complex	CEBPA V314VW	GO Cellular Component	39	1.33523e-05	0.000412895	4.40342	13	0.00700431	35	0.00482882	3.93016	10	36	0.00645995
heterochromatin	CEBPA V314VW	GO Cellular Component	46	5.65938e-05	0.00148374	3.40593	15	0.0080819	40	0.00998331	2.96664	13	62	0.00839793
histone acetyltransferase complex	CEBPA V314VW	GO Cellular Component	56	0.000211761	0.00456042	3.15822	14	0.0075431	47	0.042782	2.51961	13	73	0.00839793
vacuolar membrane	CEBPA V314VW	GO Cellular Component	35	3.22961e-06	0.000111283	2.86109	26	0.0140086	38	0.0088562	2.16284	24	157	0.0155039
vacuolar part	CEBPA V314VW	GO Cellular Component	34	1.46473e-06	5.19548e-05	2.85225	28	0.0150862	34	0.00459262	2.18966	26	168	0.0167959
lysosomal membrane	CEBPA V314VW	GO Cellular Component	51	0.000112307	0.00265574	2.83035	18	0.00969828	44	0.0319257	2.21456	18	115	0.0116279
lysosome	CEBPA V314VW	GO Cellular Component	26	6.54e-10	3.03e-08	2.79083	48	0.0258621	25	8.08896e-06	2.28203	45	279	0.0290698
nucleoplasm part	CEBPA V314VW	GO Cellular Component	19	3.33e-20	2.11e-18	2.56455	122	0.0657328	16	3.51e-12	2.22562	98	623	0.0633075
vacuole	CEBPA V314VW	GO Cellular Component	27	1.75e-09	7.82e-08	2.52823	54	0.0290948	26	1.264e-05	2.12229	51	340	0.0329457
nucleoplasm	CEBPA V314VW	GO Cellular Component	16	1.54e-22	1.16e-20	2.38477	156	0.0840517	15	8.46e-13	2.02123	128	896	0.0826873
extrinsic to plasma membrane	CEBPA V314VW	GO Cellular Component	88	0.00229914	0.0315087	2.16803	18	0.00969828	42	0.019351	2.46062	16	92	0.0103359
nuclear body	CEBPA V314VW	GO Cellular Component	33	6.64e-07	2.42602e-05	2.16711	50	0.0269397	31	0.00158895	1.94482	40	291	0.0258398
nuclear chromatin	CEBPA V314VW	GO Cellular Component	63	0.000419721	0.00803465	2.11386	26	0.0140086	36	0.00644263	2.25984	23	144	0.0148579
negative regulation of lipid kinase activity	CEBPA V314VW	GO Cellular Component	397	0.000302564	0.00767309	12.8724	4	0.00215517	328	0.010818	14.1486	3	3	0.00193798
definitive erythrocyte differentiation	CEBPA V314VW	GO Cellular Component	645	0.00263285	0.0410969	11.1808	3	0.00161638	411	0.0327062	10.6114	3	4	0.00193798
regulation of protein heterodimerization activity	CEBPA V314VW	GO Cellular Component	471	0.000664722	0.014209	10.4218	4	0.00215517	411	0.0327062	10.6114	3	4	0.00193798
protein-lipid complex assembly	CEBPA V314VW	GO Cellular Component	280	5.14033e-05	0.00184832	9.49084	6	0.00323276	419	0.0335146	5.44176	5	13	0.00322997
histone H3-K4 methylation	CEBPA V314VW	GO Cellular Component	108	7.5e-08	6.98749e-06	8.97479	11	0.00592672	181	0.000787368	5.5364	9	23	0.00581395
histone H4-K5 acetylation	CEBPA V314VW	GO Cellular Component	253	3.39858e-05	0.00135245	8.07754	7	0.00377155	330	0.010805	5.65943	6	15	0.00387597
histone H4-K8 acetylation	CEBPA V314VW	GO Cellular Component	253	3.39858e-05	0.00135245	8.07754	7	0.00377155	330	0.010805	5.65943	6	15	0.00387597
histone H3-K4 trimethylation	CEBPA V314VW	GO Cellular Component	443	0.000492697	0.0111975	7.92404	5	0.00269397	288	0.00606604	7.86032	5	9	0.00322997
histone H4-K16 acetylation	CEBPA V314VW	GO Cellular Component	447	0.000511698	0.0115252	7.85742	5	0.00269397	419	0.0335146	5.44176	5	13	0.00322997
phosphatidylinositol dephosphorylation	CEBPA V314VW	GO Cellular Component	216	1.21706e-05	0.000567283	7.79644	8	0.00431035	345	0.0155503	5.30572	6	16	0.00387597
hepatocyte growth factor receptor signaling pathway	CEBPA V314VW	GO Cellular Component	301	7.74353e-05	0.0025901	7.0733	7	0.00377155	411	0.0327062	10.6114	3	4	0.00193798
phospholipid dephosphorylation	CEBPA V314VW	GO Cellular Component	312	0.000104663	0.00337739	5.7207	8	0.00431035	429	0.0352542	4.46797	6	19	0.00387597
positive regulation of translation	CEBPA V314VW	GO Cellular Component	107	7.13e-08	6.70988e-06	5.54256	16	0.00862069	239	0.00320881	3.6124	12	47	0.00775194
histone lysine methylation	CEBPA V314VW	GO Cellular Component	130	3.78e-07	2.92806e-05	4.8826	16	0.00862069	223	0.00221427	3.53715	13	52	0.00839793
regulation of histone methylation	CEBPA V314VW	GO Cellular Component	205	9.62425e-06	0.000472668	4.5448	13	0.00700431	471	0.0451942	3.32908	8	34	0.00516796
histone H4 acetylation	CEBPA V314VW	GO Cellular Component	314	0.000106041	0.00340007	4.50909	10	0.00538793	456	0.0421482	3.10579	9	41	0.00581395
regulation of respiratory system process	CEBPA V314VW	GO Cellular Component	331	0.00013051	0.0039697	4.39366	10	0.00538793	227	0.00249739	6.19	7	16	0.00452196
regulation of toll-like receptor signaling pathway	CEBPA V314VW	GO Cellular Component	420	0.000370778	0.00888807	4.2226	9	0.00484914	416	0.0336297	3.53715	8	32	0.00516796
protein-lipid complex subunit organization	CEBPA V314VW	GO Cellular Component	505	0.000918896	0.0183197	4.10846	8	0.00431035	415	0.0326639	3.9616	7	25	0.00452196
phospholipid transport	CEBPA V314VW	GO Cellular Component	252	3.09673e-05	0.00123722	4.05506	13	0.00700431	471	0.0451942	3.32908	8	34	0.00516796
JAK-STAT cascade involved in growth hormone signaling pathway	CSF3R T618I + CEBPA V314VW	GO Biological Process	544	7.67e-07	1.41863e-05	11.429	8	0.00116754	709	0.0246771	4.89649	4	4	0.000894254
regulation of single stranded viral RNA replication via double stranded DNA intermediate	CSF3R T618I + CEBPA V314VW	GO Biological Process	383	8.74e-09	2.3e-07	11.1458	11	0.00160537	709	0.0246771	4.89649	4	4	0.000894254
positive regulation of gamma-delta T cell differentiation	CSF3R T618I + CEBPA V314VW	GO Biological Process	334	2.22e-09	6.68e-08	9.64485	13	0.00189726	720	0.0246958	4.08041	5	6	0.00111782
regulation of translation in response to stress	CSF3R T618I + CEBPA V314VW	GO Biological Process	846	5.97141e-05	0.00071064	9.24173	6	0.000875657	673	0.0206571	3.67237	6	8	0.00134138
mitotic recombination	CSF3R T618I + CEBPA V314VW	GO Biological Process	399	1.42e-08	3.57e-07	8.22547	13	0.00189726	720	0.0246958	4.08041	5	6	0.00111782
nuclear pore complex assembly	CSF3R T618I + CEBPA V314VW	GO Biological Process	581	1.80219e-06	3.12296e-05	7.32154	10	0.00145943	551	0.0076374	4.19699	6	7	0.00134138
negative regulation of leukocyte mediated cytotoxicity	CSF3R T618I + CEBPA V314VW	GO Biological Process	558	1.08223e-06	1.95267e-05	6.83173	11	0.00160537	673	0.0206571	3.67237	6	8	0.00134138
pore complex assembly	CSF3R T618I + CEBPA V314VW	GO Biological Process	630	4.32713e-06	6.91517e-05	6.62115	10	0.00145943	847	0.0407068	3.26433	6	9	0.00134138
chaperone mediated protein folding requiring cofactor	CSF3R T618I + CEBPA V314VW	GO Biological Process	729	1.59178e-05	0.000219836	6.44458	9	0.00131349	797	0.0347323	2.79799	8	14	0.00178851
positive regulation of apoptotic process involved in mammary gland involution	CSF3R T618I + CEBPA V314VW	GO Biological Process	1488	0.00392843	0.0265803	6.37495	4	0.000583771	709	0.0246771	4.89649	4	4	0.000894254
purine ribonucleoside salvage	CSF3R T618I + CEBPA V314VW	GO Biological Process	745	1.96016e-05	0.000264897	6.27368	9	0.00131349	709	0.0246771	4.89649	4	4	0.000894254
glomerular mesangium development	CSF3R T618I + CEBPA V314VW	GO Biological Process	877	8.02319e-05	0.000921066	5.95519	8	0.00116754	551	0.0076374	4.19699	6	7	0.00134138
negative regulation of release of cytochrome c from mitochondria	CSF3R T618I + CEBPA V314VW	GO Biological Process	312	6.18e-10	2e-08	5.59837	21	0.0030648	593	0.0114132	3.26433	8	12	0.00178851
N-terminal protein amino acid acetylation	CSF3R T618I + CEBPA V314VW	GO Biological Process	1175	0.000990944	0.00849091	5.42773	6	0.000875657	673	0.0206571	3.67237	6	8	0.00134138
tricarboxylic acid metabolic process	CSF3R T618I + CEBPA V314VW	GO Biological Process	552	9.29e-07	1.69435e-05	5.22603	14	0.0020432	764	0.0293766	3.11595	7	11	0.00156495
negative regulation of glycolysis	CSF3R T618I + CEBPA V314VW	GO Biological Process	1093	0.000526156	0.0048466	5.1446	7	0.0010216	544	0.00656367	4.89649	5	5	0.00111782
megakaryocyte development	CSF3R T618I + CEBPA V314VW	GO Biological Process	403	1.57e-08	3.92e-07	5.12669	19	0.00277291	764	0.0293766	3.11595	7	11	0.00156495
histone H3-K4 methylation	CSF3R T618I + CEBPA V314VW	GO Biological Process	311	6.04e-10	1.95e-08	5.083	23	0.00335668	808	0.0369025	2.3418	11	23	0.0024592
regulation of neutrophil degranulation	CSF3R T618I + CEBPA V314VW	GO Biological Process	1244	0.00139886	0.0113213	5.069	6	0.000875657	709	0.0246771	4.89649	4	4	0.000894254
N-terminal protein myristoylation	CSF3R T618I + CEBPA V314VW	GO Biological Process	1493	0.00400129	0.0269826	4.89337	5	0.000729714	709	0.0246771	4.89649	4	4	0.000894254
Ino80 complex	CSF3R T618I + CEBPA V314VW	GO Cellular Component	87	2.11e-07	2.92141e-06	9.31579	10	0.00145943	59	0.000453556	4.35244	8	9	0.00178851
DNA helicase complex	CSF3R T618I + CEBPA V314VW	GO Cellular Component	95	4.77e-07	6.05526e-06	8.50659	10	0.00145943	79	0.00138747	3.91719	8	10	0.00178851
Smc5-Smc6 complex	CSF3R T618I + CEBPA V314VW	GO Cellular Component	103	1.61638e-06	1.89258e-05	5.89699	12	0.00175131	117	0.0182043	4.08041	5	6	0.00111782
nuclear inclusion body	CSF3R T618I + CEBPA V314VW	GO Cellular Component	119	1.31297e-05	0.000133062	5.81554	10	0.00145943	109	0.0108923	3.42754	7	10	0.00156495
MLL1 complex	CSF3R T618I + CEBPA V314VW	GO Cellular Component	59	1.18e-10	2.41e-09	5.54205	23	0.00335668	115	0.0184952	2.27337	13	28	0.00290633
preribosome	CSF3R T618I + CEBPA V314VW	GO Cellular Component	108	3.70191e-06	4.1338e-05	4.98638	13	0.00189726	131	0.0279981	2.44825	10	20	0.00223564
cytosolic large ribosomal subunit	CSF3R T618I + CEBPA V314VW	GO Cellular Component	73	1.38e-08	2.28e-07	4.90217	20	0.00291886	105	0.00836847	2.36382	14	29	0.00312989
cytoplasmic stress granule	CSF3R T618I + CEBPA V314VW	GO Cellular Component	41	2.92e-13	8.6e-12	4.78813	34	0.00496205	72	0.00113125	2.61146	16	30	0.00357702
clathrin vesicle coat	CSF3R T618I + CEBPA V314VW	GO Cellular Component	128	2.27607e-05	0.000214448	4.51216	12	0.00175131	138	0.0385307	2.85629	7	12	0.00156495
pre-autophagosomal structure	CSF3R T618I + CEBPA V314VW	GO Cellular Component	106	2.52187e-06	2.86922e-05	4.47665	15	0.00218914	80	0.00138464	3.16832	11	17	0.0024592
clathrin coat	CSF3R T618I + CEBPA V314VW	GO Cellular Component	57	1.08e-10	2.28e-09	4.39982	29	0.00423234	111	0.013613	2.08101	17	40	0.00380058
methyltransferase complex	CSF3R T618I + CEBPA V314VW	GO Cellular Component	32	1.1e-17	4.15e-16	4.12464	55	0.00802685	78	0.00132212	2.03393	27	65	0.00603622
histone methyltransferase complex	CSF3R T618I + CEBPA V314VW	GO Cellular Component	34	3.9e-17	1.38e-15	4.06579	54	0.00788091	88	0.00243396	1.9892	26	64	0.00581265
pre-autophagosomal structure membrane	CSF3R T618I + CEBPA V314VW	GO Cellular Component	176	0.000593574	0.00406733	3.95516	9	0.00131349	121	0.0222184	3.11595	7	11	0.00156495
clathrin adaptor complex	CSF3R T618I + CEBPA V314VW	GO Cellular Component	88	2.12e-07	2.91029e-06	3.95262	21	0.0030648	133	0.0339738	2.12181	13	30	0.00290633
AP-type membrane coat adaptor complex	CSF3R T618I + CEBPA V314VW	GO Cellular Component	83	9.24e-08	1.34247e-06	3.71528	24	0.00350263	135	0.0368569	1.98506	15	37	0.00335345
phagocytic vesicle membrane	CSF3R T618I + CEBPA V314VW	GO Cellular Component	70	7.85e-09	1.35e-07	3.52785	30	0.00437828	108	0.00901185	2.0985	18	42	0.00402414
ribonucleoprotein granule	CSF3R T618I + CEBPA V314VW	GO Cellular Component	36	9.88e-17	3.31e-15	3.50917	63	0.0091944	60	0.000448016	1.93707	36	91	0.00804829
cytoplasmic mRNA processing body	CSF3R T618I + CEBPA V314VW	GO Cellular Component	66	1.4e-09	2.56e-08	3.37997	35	0.005108	107	0.00894919	1.97743	21	52	0.00469484
phagocytic vesicle	CSF3R T618I + CEBPA V314VW	GO Cellular Component	78	2.82e-08	4.36e-07	3.10925	33	0.00481611	110	0.0116735	1.94012	21	53	0.00469484
Genes involved in Immune System	CSF3R T618I + CEBPA V314VW and CSF3R T618I	MSIG-DB	1	5.12e-37	6.75e-34	2.15311	321	0.122426	1	2.9e-19	1.83022	237	792	0.0661826
Genes involved in Adaptive Immune System	CSF3R T618I + CEBPA V314VW and CSF3R T618I	MSIG-DB	2	6.74e-23	4.45e-20	2.16925	195	0.0743707	3	5.41e-12	1.85808	144	474	0.0402122
Genes involved in Cytokine Signaling in Immune system	CSF3R T618I + CEBPA V314VW and CSF3R T618I	MSIG-DB	3	1.42e-22	6.25e-20	2.76647	122	0.0465294	5	1.23e-08	2.07418	78	230	0.0217816
Genes involved in Signaling by Interleukins	CSF3R T618I + CEBPA V314VW and CSF3R T618I	MSIG-DB	4	1.99e-18	6.55e-16	3.22211	78	0.0297483	4	2.76e-09	2.75827	46	102	0.0128456
Genes involved in HIV Infection	CSF3R T618I + CEBPA V314VW and CSF3R T618I	MSIG-DB	5	6.64e-14	1.75e-11	2.98249	64	0.0244088	237	0.0116601	1.52059	45	181	0.0125663
Genes involved in Cell Cycle	CSF3R T618I + CEBPA V314VW and CSF3R T618I	MSIG-DB	6	1.56e-13	3.43e-11	2.14317	114	0.0434783	79	0.000449515	1.49685	93	380	0.0259704
Genes involved in Host Interactions of HIV factors	CSF3R T618I + CEBPA V314VW and CSF3R T618I	MSIG-DB	9	7.96e-12	1.17e-09	3.25068	47	0.0179253	189	0.00507458	1.73995	33	116	0.0092153
PDGFR-beta signaling pathway	CSF3R T618I + CEBPA V314VW and CSF3R T618I	MSIG-DB	10	1.1e-11	1.45e-09	2.40491	76	0.0289855	2	1.23e-12	2.84137	59	127	0.0164758
IL2-mediated signaling events	CSF3R T618I + CEBPA V314VW and CSF3R T618I	MSIG-DB	11	2.55e-11	3.06e-09	3.28761	44	0.0167811	6	1.18e-08	3.39787	30	54	0.00837755
IL22 Soluble Receptor Signaling Pathway	CSF3R T618I + CEBPA V314VW and CSF3R T618I	MSIG-DB	12	4.32e-11	4.74e-09	9.44606	16	0.00610221	149	0.00277653	3.44035	9	16	0.00251326
Genes involved in Metabolism of RNA	CSF3R T618I + CEBPA V314VW and CSF3R T618I	MSIG-DB	13	5.55e-11	5.63e-09	2.40086	71	0.0270786	398	0.0458896	1.33714	54	247	0.0150796
Genes involved in Interferon Signaling	CSF3R T618I + CEBPA V314VW and CSF3R T618I	MSIG-DB	14	1.22e-10	1.15e-08	2.80289	52	0.0198322	279	0.0175507	1.58924	33	127	0.0092153
GMCSF-mediated signaling events	CSF3R T618I + CEBPA V314VW and CSF3R T618I	MSIG-DB	15	2.86e-10	2.51e-08	4.20298	29	0.0110603	7	1.46e-07	3.84445	22	35	0.00614354
HIF-1-alpha transcription factor network	CSF3R T618I + CEBPA V314VW and CSF3R T618I	MSIG-DB	16	2.89e-10	2.38e-08	2.76475	51	0.0194508	73	0.000360478	2.36755	24	62	0.00670204
Class I PI3K signaling events	CSF3R T618I + CEBPA V314VW and CSF3R T618I	MSIG-DB	18	3.02e-10	2.21e-08	3.58038	35	0.0133486	18	5.09834e-06	3.05808	24	48	0.00670204
Genes involved in Cell Cycle, Mitotic	CSF3R T618I + CEBPA V314VW and CSF3R T618I	MSIG-DB	19	3.69e-10	2.56e-08	2.01653	95	0.0362319	82	0.000475491	1.55942	77	302	0.0215024
IL4-mediated signaling events	CSF3R T618I + CEBPA V314VW and CSF3R T618I	MSIG-DB	21	5.82e-10	3.65e-08	3.28229	38	0.0144928	84	0.000556948	2.34453	23	60	0.00642279
Genes involved in Innate Immune System	CSF3R T618I + CEBPA V314VW and CSF3R T618I	MSIG-DB	22	6.22e-10	3.73e-08	2.05868	88	0.0335622	30	2.88179e-05	1.82615	63	211	0.0175929
Genes involved in Pre-NOTCH Transcription and Translation	CSF3R T618I + CEBPA V314VW and CSF3R T618I	MSIG-DB	23	8.55e-10	4.9e-08	4.58235	25	0.00953471	52	0.000169775	3.6141	13	22	0.00363027
p53 pathway	CSF3R T618I + CEBPA V314VW and CSF3R T618I	MSIG-DB	24	1.19e-09	6.53e-08	3.46732	34	0.0129672	123	0.0015987	2.25332	21	57	0.00586428
