# Supplementary material for: Myeloid lineage enhancers drive oncogene synergy in CEBPA/CSF3R mutant acute myeloid leukemia
Source: Nat Commun. 2019 Nov 29;10:5455. doi: 10.1038/s41467-019-13364-2 (PMC6884457; doi:10.1038/s41467-019-13364-2)
Supplement: Supplementary file 8 — Supplementary Data 5 [file 41467_2019_13364_MOESM8_ESM.xlsx]

## Sheet: Microarray Data
# Supplemenary Data File 5. Microarray Results from Differentiating HoxB8-ER Cells.
ID	Public.Gene.IDs	Gene.Symbol	Empty..Empty.Avg..log2.	Empty..T618I.Avg..log2.	V314VW..Empty.Avg..log2.	V314VW..T618I.Avg..log2.	FDR.P.val.CSF3Rmain	FDR.P.val.CEBPAmain	FDR.P.val.Interaction	FDR.P.val.EvT	FDR.P.val.EvV	FDR.P.val.EvTV	FDR.P.val.TvV	FDR.P.val.TvTV	FDR.P.val.TVvV
TC0100000014.mm.2	NM_133826; ENSMUST00000044369; BC009154; uc007afm.1; uc007afn.1	Atp6v1h	10.76	10.98	10.81	11.25	0.1037	0.5592	0.9601	0.6398	0.9646	0.1077	0.7295	0.5297	0.1485
TC0100000018.mm.2	NM_001204371; NM_011011; ENSMUST00000027038; ENSMUST00000159083; ENSMUST00000160339; ENSMUST00000160777; BC116795; BC119026; OTTMUST00000088255; OTTMUST00000088256; OTTMUST00000088257; OTTMUST00000088258; uc007afo.2; uc007afp.2; uc007afq.2	Oprk1	5.54	5.65	5.47	5.19	0.8726	0.5583	0.9601	0.8777	0.9646	0.5441	0.7118	0.5297	0.6577
TC0100000021.mm.2	NM_009826; ENSMUST00000027040; ENSMUST00000159206; ENSMUST00000159349; ENSMUST00000159530; ENSMUST00000159656; ENSMUST00000159661; ENSMUST00000159802; ENSMUST00000159906; ENSMUST00000160062; ENSMUST00000160871; ENSMUST00000161183; ENSMUST00000161327; ENSMUST00000162210; ENSMUST00000162257; ENSMUST00000162418; ENSMUST00000162795; BC150774; OTTMUST00000084091; OTTMUST00000084094; OTTMUST00000084200…	Rb1cc1	9.56	9.7	9.65	9.56	0.9534	0.937	0.9946	0.944	0.9915	0.9077	0.9661	0.8881	0.8667
TC0100000022.mm.2	NM_001195732; ENSMUST00000133144; uc007afv.2	Fam150a	4.07	3.71	3.87	3.35	0.4955	0.9715	0.9961	0.6171	0.9591	0.6711	0.7261	0.9805	0.8026
TC0100000023.mm.2	NM_001244692; NM_001244693; NM_173868; NR_045188; NR_045189; ENSMUST00000043578; ENSMUST00000130338; ENSMUST00000131467; ENSMUST00000131494; ENSMUST00000132207; ENSMUST00000139756; ENSMUST00000139838; ENSMUST00000140079; ENSMUST00000142304; ENSMUST00000150761; ENSMUST00000151015; ENSMUST00000151281; ENSMUST00000163727; BC118528; OTTMUST00000061164; OTTMUST00000061165; OTTMUST00000061166; OTTMUST0…	St18	3.71	3.86	5.08	4.08	0.2407	0.0276	0.46	0.7997	0.0116	0.4742	0.0092	0.8286	0.0455
TC0100000027.mm.2	NM_183028; ENSMUST00000061280; ENSMUST00000182114; ENSMUST00000182306; ENSMUST00000182388; ENSMUST00000182675; ENSMUST00000182823; ENSMUST00000182892; ENSMUST00000183204; BC052741; BC064801; BC110360; BC117941; BC117942; OTTMUST00000113805; OTTMUST00000113808; OTTMUST00000113809; OTTMUST00000113810; OTTMUST00000113811; OTTMUST00000113813; OTTMUST00000113814; OTTMUST00000113815; uc007agb.1; uc007a…	Pcmtd1	8.69	8.22	8.84	8.38	0.0138	0.6229	0.9835	0.2095	0.725	0.3579	0.0214	0.911	0.0608
TC0100000038.mm.2	NM_021511; ENSMUST00000072079; BC003481; BC055925; uc007agk.2	Rrs1	11.7	11.39	11.96	11.62	0.2001	0.588	0.9961	0.3962	0.8994	0.8686	0.1313	0.7168	0.5521
TC0100000039.mm.2	NM_175236; NR_027664; ENSMUST00000027044; ENSMUST00000130927; ENSMUST00000144177; BC026584; OTTMUST00000053148; OTTMUST00000053149; OTTMUST00000053150; uc007agl.2; uc007agm.2	Adhfe1	5.82	6.94	5.57	5.66	0.24	0.0861	0.6247	0.0764	0.9265	0.6991	0.0222	0.0483	0.9106
TC0100000041.mm.2	NM_178399; ENSMUST00000088666; BC066997; uc007agp.1	3110035E14Rik	4.82	5.18	4.79	4.66	0.6337	0.5723	0.9223	0.4344	0.9916	0.8982	0.3379	0.4755	0.9275
TC0100000044.mm.2	NM_001037759; NM_133220; NM_177547; ENSMUST00000097826; ENSMUST00000166384; ENSMUST00000168907; ENSMUST00000171265; BC018363; uc007agu.1; uc007agv.1; uc007agw.1; uc007agx.1; uc007agy.1; uc011wid.1	Sgk3	11.66	11.71	11.4	11.7	0.4809	0.5016	0.9919	0.8528	0.6805	0.9337	0.2221	0.8329	0.5426
TC0100000045.mm.2	NM_177722; ENSMUST00000052843; ENSMUST00000118098; ENSMUST00000125294; ENSMUST00000140948; ENSMUST00000171802; ENSMUST00000183059; OTTMUST00000051859; OTTMUST00000078009; OTTMUST00000078010; OTTMUST00000078011; OTTMUST00000113822; uc007agz.1; uc011wie.1	Mcmdc2	5.93	6.27	5.63	6.57	0.1622	0.7874	0.9835	0.6181	0.8284	0.6831	0.1888	0.9751	0.2699
TC0100000048.mm.2	NM_026493; ENSMUST00000071087; ENSMUST00000117415; ENSMUST00000118263; ENSMUST00000119714; ENSMUST00000122156; ENSMUST00000123261; ENSMUST00000128164; ENSMUST00000134716; ENSMUST00000136283; ENSMUST00000136898; ENSMUST00000143606; ENSMUST00000148663; ENSMUST00000149214; ENSMUST00000153804; ENSMUST00000155974; BC151042; OTTMUST00000067775; OTTMUST00000067776; OTTMUST00000067777; OTTMUST00000067846…	Cspp1	10.7	10.69	10.57	10.69	0.7352	0.8583	0.9907	0.7267	0.9943	0.9853	0.6535	0.8259	0.9726
TC0100000055.mm.2	NM_001033636; NM_029525; ENSMUST00000027056; uc007ahs.2; uc007aht.1; uc007ahu.1; uc007ahv.2	Prex2	4.07	4.22	3.94	4.08	0.5752	0.8804	0.9843	0.5979	0.9947	0.8982	0.5624	0.8268	0.9095
TC0100000056.mm.2	NM_001160369; NM_001160370; NM_001160371; NM_177173; ENSMUST00000048613; ENSMUST00000135014; ENSMUST00000137824; ENSMUST00000141339; ENSMUST00000141512; ENSMUST00000142117; ENSMUST00000150870; ENSMUST00000171690; ENSMUST00000179089; BC137903; BC145022; BC145023; uc007ahw.2; uc007ahx.2; uc007ahy.2; uc007ahz.1; uc011wii.1; uc011wij.1; uc011wik.1	A830018L16Rik	4.73	4.68	4.73	5.13	0.8954	0.3349	0.9734	0.9099	0.8693	0.3913	0.5101	0.4339	0.7327
TC0100000064.mm.2	NM_001198565; NM_001198566; NM_172294; ENSMUST00000088585; ENSMUST00000177608; ENSMUST00000180062; BC034547; BC049276; uc007aia.2; uc007aib.2; uc007aic.1; uc007aid.1; uc007aie.1	Sulf1	4.42	4.3	4.41	4.3	0.546	0.9346	0.9989	0.7653	0.9793	0.6555	0.8121	0.9537	0.7255
TC0100000071.mm.2	NM_001011873; ENSMUST00000088542; BC147699; BC158121; OTTMUST00000052552; uc007aiv.1	Xkr9	4.6	4.56	4.6	4.46	0.7157	0.9195	0.9961	0.9489	0.9986	0.7449	0.9333	0.8845	0.7258
TC0100000082.mm.2	NM_001098528; ENSMUST00000170146; ENSMUST00000175681; BC146609; OTTMUST00000110860; uc007aje.1	Kcnb2	4.48	4.06	4.38	4.64	0.9124	0.4175	0.768	0.4365	0.9936	0.623	0.4109	0.2508	0.5731
TC0100000092.mm.2	NM_001286628; NM_009352; ENSMUST00000027057; BC034866	Terf1	12.08	11.9	12.26	11.63	0.0123	0.9682	0.7528	0.52	0.759	0.0998	0.1002	0.6068	0.013
TC0100000097.mm.2	NM_133832; ENSMUST00000027053; ENSMUST00000152626; BC019796; OTTMUST00000062152; OTTMUST00000062153; uc007ajm.1	Rdh10	6.29	6.66	6.73	6.18	0.6421	0.9482	0.9601	0.516	0.9361	0.8717	0.6904	0.7975	0.9781
TC0100000101.mm.2	NM_026392; NM_027415; ENSMUST00000065373; ENSMUST00000176451; ENSMUST00000177501; ENSMUST00000177532; BC011320; OTTMUST00000110681; OTTMUST00000110682; OTTMUST00000110683; OTTMUST00000110684; uc007ajx.1; uc007ajy.1	Tmem70	6.07	5.89	6.12	5.82	0.301	0.9051	0.9961	0.6996	0.995	0.4514	0.6671	0.8792	0.4511
TC0100000103.mm.2	NM_001159711; NM_016923; ENSMUST00000026881; BC116785; uc007ajz.2; uc011wim.1	Ly96	8.68	10.22	9.07	9.45	0.0041	0.9754	0.8352	0.0088	0.7431	0.0521	0.0459	0.7378	0.2649
TC0100000109.mm.2	NM_010267; ENSMUST00000026879; ENSMUST00000150457; BC048177; BC051135; OTTMUST00000053130; OTTMUST00000053131; uc007akb.2; uc007akc.2	Gdap1	4.3	4.18	4.25	4.2	0.9453	0.604	0.9961	0.9908	0.8921	0.6341	0.6865	0.7373	0.9197
TC0100000112.mm.2	NM_053191; ENSMUST00000088476; BC116705; uc007ake.2	Pi15	4.17	4.24	4.39	4.04	0.7792	0.9738	0.9734	0.9625	0.9415	0.845	0.9036	0.8567	0.6481
TC0100000113.mm.2	NM_031402; ENSMUST00000095075; ENSMUST00000159958; ENSMUST00000160305; BC040768; OTTMUST00000073808; OTTMUST00000073809; OTTMUST00000073849; uc007akg.1; uc007akh.1	Crispld1	4.21	4.06	4.46	4.15	0.3215	0.6654	0.9961	0.7338	0.7934	0.9097	0.2306	0.9005	0.4511
TC0100000115.mm.2	NM_153154; ENSMUST00000037294; ENSMUST00000149505; BC152324; BC152325; OTTMUST00000065512; OTTMUST00000065513; uc007akp.1	Tfap2d	3.57	3.1	3.39	3.38	0.7836	0.9687	0.8414	0.4154	0.8196	0.924	0.8167	0.6795	0.7378
TC0100000116.mm.2	NM_001025305; NM_001286340; NM_009334; ENSMUST00000027059; ENSMUST00000064976; uc007aks.1	Tfap2b	4.37	4.2	3.91	4.32	0.8777	0.8525	0.9457	0.854	0.7753	0.9492	0.7498	0.9403	0.636
TC0100000125.mm.2	NR_029593; NR_029902; uc011win.1	Mir206; Mir133b	3.87	3.58	3.81	3.95	0.847	0.5005	0.9751	0.7272	0.9295	0.7315	0.4243	0.549	0.9299
TC0100000127.mm.2	NM_010552; ENSMUST00000027061; BC119303; BC119309; OTTMUST00000085210; uc007aky.1	Il17a	5.11	4.75	4.99	4.42	0.2096	0.877	0.9961	0.6165	0.9929	0.3487	0.6016	0.8573	0.3629
TC0100000129.mm.2	NM_028829; ENSMUST00000068880; ENSMUST00000167119; BC059813; uc007ald.1; uc007ale.1	Paqr8	6.93	7.71	8.25	9.03	0.0007	1.41e-05	0.9989	0.0144	0.0005	2.43e-06	0.0623	0.0008	0.0151
TC0100000131.mm.2	NM_027974; ENSMUST00000038447; ENSMUST00000160782; OTTMUST00000074047; OTTMUST00000074048; uc007alf.2	Efhc1	5.94	6.26	6.12	5.73	0.9111	0.7984	0.9049	0.5945	0.9527	0.8914	0.7192	0.5959	0.7331
TC0100000133.mm.2	NM_029398; ENSMUST00000027064; ENSMUST00000027065; BC034768; BC060034; OTTMUST00000074039; OTTMUST00000074040	Tmem14a	5.55	5.24	5.62	5.23	0.0642	0.9004	0.9961	0.2484	0.9735	0.3913	0.1477	0.9219	0.2938
TC0100000135.mm.2	NM_001077353; NM_001288617; NM_010356; ENSMUST00000027067; ENSMUST00000121676; ENSMUST00000124990; BC147272; BC147273; OTTMUST00000065121; OTTMUST00000065122; OTTMUST00000065123	Gsta3	5.22	5.01	5.42	5.27	0.9847	0.751	0.9961	0.973	0.9382	0.7773	0.7733	0.8201	0.9477
TC0100000137.mm.2	NM_183322; ENSMUST00000088407; OTTMUST00000085058; uc007aln.1	Khdc1a	4.01	3.79	3.65	3.53	0.9273	0.1047	0.9847	0.938	0.2765	0.2878	0.1532	0.5354	0.8202
TC0100000140.mm.2	NM_001033904; ENSMUST00000070223; BC099381; BC141037; OTTMUST00000097914; uc007alo.1	Khdc1c	3.83	3.72	3.51	3.49	0.6422	0.3308	0.9734	0.5772	0.8674	0.7316	0.201	0.4301	0.9863
TC0100000143.mm.2	NM_001113187; ENSMUST00000147615; OTTMUST00000085057; uc007alp.2	Khdc1b	4.15	4.03	4.23	4.34	0.8977	0.5775	0.9971	0.9337	0.8581	0.7495	0.5196	0.7505	0.9619
TC0100000159.mm.2	NM_172124; ENSMUST00000063663; ENSMUST00000140583; ENSMUST00000144602; BC056368; BC058082; OTTMUST00000065597; OTTMUST00000065598; OTTMUST00000065599; uc007amd.1; uc007ame.1	B3gat2	5.87	5.91	5.69	5.93	0.7062	0.9299	0.9989	0.8581	0.9694	0.9257	0.7087	0.9602	0.8303
TC0100000164.mm.2	NM_007740; ENSMUST00000054588; ENSMUST00000088349; ENSMUST00000124600; ENSMUST00000147902; BC038017; BC046970; OTTMUST00000054775; OTTMUST00000054776; OTTMUST00000054777; OTTMUST00000054778; uc007amo.2	Col9a1	5.44	5.3	5.59	5.36	0.3702	0.9461	0.9961	0.4991	0.9901	0.7166	0.4964	0.8965	0.754
TC0100000171.mm.2	NM_026719; ENSMUST00000095062; BC025579; BC027774; BC031902; BC039053; uc007amt.1; uc007amu.1	Lmbrd1	10.85	11.03	10.74	11.27	0.0401	0.7657	0.9723	0.4076	0.9943	0.1001	0.372	0.7029	0.0973
TC0100000177.mm.2	ENSMUST00000064487	Gm9884	3.63	3.77	3.71	3.6	0.9793	0.8922	0.9961	0.9395	0.9891	0.9169	0.8691	0.8908	0.9557
TC0100000193.mm.2	NM_153601; ENSMUST00000062560; ENSMUST00000161773; BC117745; BC117746; BC128067; OTTMUST00000065715; OTTMUST00000065716; uc007ank.1	Lgsn	3.74	4.25	3.96	4.01	0.4403	0.9515	0.9231	0.3268	0.8156	0.6096	0.7175	0.8533	0.9842
TC0100000194.mm.2	NM_029062; ENSMUST00000027230; BC107262; OTTMUST00000065717; uc007anm.1	Pih1d3	4.05	3.69	3.74	3.69	0.4328	0.7473	0.9961	0.6049	0.8758	0.4031	0.9136	0.9044	0.7376
TC0100000201.mm.2	NM_133235; ENSMUST00000027226; BC132117; BC132119; uc007ann.1; uc007ano.1; uc007anp.1	Khdrbs2	3.79	3.77	3.45	3.77	0.7278	0.9069	0.9961	0.9036	0.9799	0.7404	0.9479	0.9172	0.8053
TC0100000214.mm.2	NR_033199	1700001G17Rik	4.44	4.63	4.51	4.55	0.9868	0.8917	0.9973	0.9932	0.9681	0.8908	0.898	0.9212	0.977
TC0100000215.mm.2	NM_001159729; NM_008999; ENSMUST00000088287; ENSMUST00000115174; ENSMUST00000122822; ENSMUST00000132066; ENSMUST00000135330; ENSMUST00000138024; ENSMUST00000140354; ENSMUST00000150593; ENSMUST00000151482; BC025578; OTTMUST00000051907; OTTMUST00000051908; OTTMUST00000051909; OTTMUST00000051910; OTTMUST00000051911; OTTMUST00000051912; OTTMUST00000051913; OTTMUST00000051914; OTTMUST00000051915; uc00…	Rab23	5.59	5.7	5.41	5.53	0.4117	0.9961	0.9847	0.8328	0.9484	0.6733	0.6044	0.9267	0.4785
TC0100000216.mm.2	NM_001276764; NM_010081; NM_133833; NM_134448; ENSMUST00000097785; ENSMUST00000097786; ENSMUST00000115104; ENSMUST00000182018; ENSMUST00000182314; ENSMUST00000182335; ENSMUST00000182410; ENSMUST00000182507; ENSMUST00000182697; ENSMUST00000183006; ENSMUST00000183034; ENSMUST00000183100; ENSMUST00000183302; ENSMUST00000183331; OTTMUST00000116984; OTTMUST00000116986; OTTMUST00000116988; OTTMUST00000…	Dst	4.33	4.47	4.22	4.64	0.2361	0.9284	0.9367	0.8558	0.9312	0.4179	0.5761	0.7473	0.2196
TC0100000222.mm.2	NM_178601; ENSMUST00000027303; ENSMUST00000128086; ENSMUST00000134327; ENSMUST00000136770; ENSMUST00000137794; ENSMUST00000149962; BC069930; OTTMUST00000073351; OTTMUST00000073352; OTTMUST00000073353; OTTMUST00000073354; OTTMUST00000073355; OTTMUST00000073356; uc007aor.2	Imp4	12.66	12.22	12.66	12.45	0.1122	0.8035	0.9842	0.2291	0.9891	0.5957	0.1541	0.7771	0.5174
TC0100000224.mm.2	NM_011206; ENSMUST00000027302; BC008512; uc007aos.1	Ptpn18	9.81	9.48	9.54	9.17	0.6074	0.8505	0.9961	0.8747	0.9771	0.6087	0.929	0.8591	0.6829
TC0100000226.mm.2	NM_009355; ENSMUST00000027299; BC049616; BC115665; BC115666; uc007aov.1	Prss39	4.05	4.52	4.36	4.32	0.6528	0.9443	0.9778	0.6026	0.9043	0.7373	0.8658	0.9403	0.9799
TC0100000227.mm.2	NM_007685; ENSMUST00000027298; BC100705; BC100706; BC100708; BC100711; uc007aow.1	Cfc1	4.72	5.03	4.88	4.82	0.8686	0.6899	0.9231	0.5993	0.6044	0.642	0.8232	0.9841	0.8014
TC0100000228.mm.2	NM_213727; ENSMUST00000052670; BC070435; uc011wjc.1	Amer3	3.04	3.39	2.95	3.3	0.3501	0.8354	0.9919	0.7691	0.8818	0.8124	0.3635	0.9809	0.4578
TC0100000230.mm.2	NM_183019; ENSMUST00000047664; ENSMUST00000159021; ENSMUST00000159059; ENSMUST00000159747; ENSMUST00000160855; ENSMUST00000162599; ENSMUST00000162760; BC139371; BC139397; OTTMUST00000083450; OTTMUST00000083451; OTTMUST00000083452; OTTMUST00000083453; OTTMUST00000083454; OTTMUST00000083455; OTTMUST00000083469; uc007apf.1; uc007apg.1; uc007aph.1; uc007api.1	Arhgef4	6.19	6.24	6.1	6.31	0.5112	0.9971	0.9961	0.8179	0.9745	0.7373	0.6768	0.968	0.6241
TC0100000233.mm.2	NM_145516; NM_175421; ENSMUST00000027297; ENSMUST00000152654; ENSMUST00000156687; BC057994; OTTMUST00000073322; OTTMUST00000073323; OTTMUST00000073324; uc007apk.2; uc007apl.1	Plekhb2	9.02	8.72	9.11	8.94	0.0734	0.6417	0.9734	0.1468	0.9649	0.641	0.0727	0.6349	0.4927
TC0100000237.mm.2	NM_015818; ENSMUST00000088174; BC052316; OTTMUST00000073283; uc007apn.2	Hs6st1	7.54	6.87	8.41	7.19	0.0006	0.0198	0.9344	0.0529	0.0514	0.6106	0.0001	0.4135	0.0036
TC0100000240.mm.2	NM_001172205; NM_001172206; NM_145996; NR_033310; ENSMUST00000097778; ENSMUST00000115029; ENSMUST00000115031; ENSMUST00000115032; ENSMUST00000116629; ENSMUST00000124280; ENSMUST00000126413; ENSMUST00000137906; ENSMUST00000140218; ENSMUST00000141121; ENSMUST00000142319; ENSMUST00000145179; ENSMUST00000147123; ENSMUST00000150747; BC027152; OTTMUST00000051014; OTTMUST00000051015; OTTMUST00000051016;…	Arid5a	8.04	9.08	8.43	9.01	0.0191	0.9972	0.8988	0.034	0.8462	0.1552	0.1073	0.7672	0.4249
TC0100000242.mm.2	NM_001277076; ENSMUST00000140452; ENSMUST00000179162; OTTMUST00000084899	Fer1l5	3.78	3.63	3.8	3.84	0.9558	0.6972	0.9961	0.8907	0.9447	0.7896	0.6693	0.7439	0.9394
TC0100000244.mm.2	NM_033570; ENSMUST00000153128; OTTMUST00000083926; uc007aqg.2	Cnnm4	6.55	6.86	6.9	7.12	0.1368	0.3395	0.9961	0.473	0.7613	0.0729	0.9438	0.569	0.3248
TC0100000247.mm.2	NM_001039551; NM_053186; ENSMUST00000001166; ENSMUST00000097776; ENSMUST00000135100; ENSMUST00000154225; OTTMUST00000051653; OTTMUST00000051654; OTTMUST00000051655; OTTMUST00000051656; uc007aqi.1; uc007aqj.1; uc007aqk.1; uc011wjk.1	Cnnm3	6.71	6.63	7.18	6.82	0.4373	0.2988	0.9961	0.819	0.5354	0.8264	0.1178	0.7161	0.5248
TC0100000253.mm.2	NM_009942; BC096048; BC099474; uc007aqw.1	Cox5b	14.54	14.62	14.46	14.37	0.8801	0.7934	0.9961	0.8833	0.9543	0.9064	0.6881	0.8329	0.9865
TC0100000255.mm.2	NM_001289612; NM_001289765; NM_001289766; NM_009539; ENSMUST00000027291; BC029727	Zap70	3.84	4.19	3.95	3.9	0.631	0.7844	0.9907	0.655	0.9745	0.9876	0.5013	0.7816	0.92
TC0100000257.mm.2	BC050813; BC147491; OTTMUST00000072793; OTTMUST00000072823; OTTMUST00000072824; OTTMUST00000086761; uc007are.1; uc007arf.1; uc011wjo.1	Vwa3b	5.78	5.56	5.42	5.83	0.5046	0.5872	0.9607	0.9672	0.5982	0.9661	0.2784	0.9509	0.422
TC0100000258.mm.2	NM_001282010; NM_009918; ENSMUST00000027288; BC035272; BC049145; OTTMUST00000060500; OTTMUST00000060501	Cnga3	3.6	3.48	3.58	3.39	0.2463	0.845	0.9607	0.8208	0.9735	0.3543	0.6778	0.7234	0.2604
TC0100000259.mm.2	NM_030266; NM_172971; ENSMUST00000027287; ENSMUST00000058307; ENSMUST00000114933; ENSMUST00000123124; ENSMUST00000132401; ENSMUST00000132615; ENSMUST00000136846; ENSMUST00000137266; ENSMUST00000140264; ENSMUST00000146676; ENSMUST00000168546; BC120541; BC144748; OTTMUST00000083008; OTTMUST00000083009; OTTMUST00000083011; OTTMUST00000083030; OTTMUST00000083031; OTTMUST00000083032; OTTMUST0000008303…	Inpp4a	6.68	7.77	6.52	8.09	2.21e-05	0.9176	0.8185	0.0067	0.6598	0.0016	0.0004	0.7826	0.0002
TC0100000260.mm.2	NM_026123; ENSMUST00000027285; ENSMUST00000114925; ENSMUST00000118059; ENSMUST00000134184; ENSMUST00000144617; BC019484; OTTMUST00000051682; OTTMUST00000051683; OTTMUST00000051684; OTTMUST00000051685; OTTMUST00000075443; uc007arp.1; uc007arq.1	Unc50	11.34	11.04	11.3	10.85	0.4198	0.9197	0.9835	0.8535	0.9049	0.7801	0.4973	0.972	0.4659
TC0100000267.mm.2	NM_001037918; ENSMUST00000041621; ENSMUST00000128085; ENSMUST00000142670; ENSMUST00000144440; BC019519; OTTMUST00000052446; OTTMUST00000052447; OTTMUST00000052448; OTTMUST00000052449; uc007ash.2	Lipt1	8.62	7.57	8.98	8.26	0.0001	0.0428	0.919	0.0012	0.6191	0.2185	7.75e-05	0.0853	0.0192
TC0100000268.mm.2	NM_027098; ENSMUST00000027256; ENSMUST00000160082; ENSMUST00000161694; ENSMUST00000162513; BC004614; OTTMUST00000065720; OTTMUST00000065721; OTTMUST00000065722; OTTMUST00000065723; uc007asj.1	Mrpl30	10.09	9.7	9.78	9.6	0.1521	0.5477	0.9716	0.2118	0.5916	0.1344	0.821	0.9227	0.6733
TC0100000271.mm.2	NM_198303; ENSMUST00000027252; uc007aso.1	Eif5b	11.61	11.28	11.51	11.52	0.4154	0.5823	0.9778	0.4446	0.9447	0.9997	0.2327	0.6051	0.8614
TC0100000279.mm.2	NM_001011684; ENSMUST00000088029; ENSMUST00000160214; BC138922; OTTMUST00000089402; OTTMUST00000089403; uc007atb.1	Nms	5.08	5.38	5.47	5.11	0.9601	0.7796	0.9566	0.8091	0.7302	0.8434	0.7474	0.9824	0.7228
TC0100000280.mm.2	NM_026850; ENSMUST00000027247; BC005601; uc007atc.1	Pdcl3	10.12	10.14	9.84	10.06	0.7664	0.3393	0.9843	0.9968	0.5357	0.6598	0.2631	0.7644	0.7055
TC0100000282.mm.2	NM_008719; ENSMUST00000056815; ENSMUST00000172825; ENSMUST00000173050; BC109166; OTTMUST00000094904; OTTMUST00000094905; OTTMUST00000094906; uc007atd.2	Npas2	4.74	4.74	4.73	4.68	0.8594	0.8029	0.9723	0.7164	0.9958	0.9237	0.6809	0.7234	0.9097
TC0100000284.mm.2	NM_001252218; NM_001252219; NM_053257; ENSMUST00000086535; ENSMUST00000178079; ENSMUST00000179954; BC050113; BC055720; BC086916; BC099436; uc007ate.2; uc007atf.2; uc029qnw.1; uc029qnx.1	Rpl31	16.68	16.64	16.7	16.59	0.7453	0.9548	0.9961	0.9649	0.9891	0.8036	0.9092	0.9066	0.7369
TC0100000286.mm.2	NM_028043; ENSMUST00000003219; ENSMUST00000160145; ENSMUST00000161515; BC049091; BC050812; OTTMUST00000065794; OTTMUST00000065795; uc007ati.1; uc007atj.1	Cnot11	12.18	12.19	12.24	12.16	0.9065	0.9995	0.9847	0.949	0.9508	0.9492	0.9422	0.9222	0.8044
TC0100000289.mm.2	NM_001252200; NM_001252201; NM_001252202; NM_008696; ENSMUST00000163854; ENSMUST00000168431; BC141109; BC145390; BC145391; uc007atr.1; uc007ats.1; uc011wjv.1; uc011wjw.1; uc011wjx.1	Map4k4	8.55	9.97	9.95	11.06	2.23e-05	0.0001	0.9723	0.0004	0.0018	1.87e-06	0.8765	0.0128	0.0023
TC0100000292.mm.2	NM_010555; ENSMUST00000027243; BC032962; uc007atu.2; uc011wjy.2	Il1r2	6.25	12.67	5.93	11.05	1.48e-12	0.0002	0.0225	5.45e-11	0.6591	7.88e-10	7.97e-12	9.46e-05	2.41e-10
TC0100000295.mm.2	NM_001123382; NM_008362; ENSMUST00000027241; ENSMUST00000114795; BC109135; uc007atv.1; uc007atw.1	Il1r1	5.99	6.38	5.65	6.23	0.0267	0.3274	0.9367	0.4263	0.3729	0.6952	0.0141	0.8665	0.0542
TC0100000297.mm.2	NM_133193; ENSMUST00000095020; BC117797; uc007atx.1; uc007aty.1	Il1rl2	5.3	6.16	4.9	4.37	0.3075	0.0439	0.7801	0.1432	0.7718	0.5073	0.0169	0.0479	0.9596
TC0100000298.mm.2	NM_001025602; NM_010743; ENSMUST00000053043; ENSMUST00000097772; ENSMUST00000173514; ENSMUST00000173881; ENSMUST00000174335; BC051445; OTTMUST00000097562; OTTMUST00000097565; OTTMUST00000097566; OTTMUST00000097571	Il1rl1	10.56	12.28	9.39	10.93	0.0002	0.0062	0.9901	0.0032	0.1431	0.5828	2.92e-05	0.0495	0.0096
TC0100000299.mm.2	NM_001161842; NM_001161843; NM_008365; ENSMUST00000087983; ENSMUST00000108044; ENSMUST00000167723; BC023240; uc007aud.1; uc007aue.1; uc007auf.1; uc007aug.1; uc011wjz.1	Il18r1	4.16	5.2	4.44	4.82	0.0632	0.6366	0.8986	0.0727	0.9908	0.6162	0.0642	0.4797	0.6478
TC0100000300.mm.2	NM_010553; ENSMUST00000027237; ENSMUST00000159724; ENSMUST00000160468; ENSMUST00000163057; BC120598; BC120600; OTTMUST00000088425; OTTMUST00000088426; OTTMUST00000088427; OTTMUST00000088447; uc007aui.1; uc007auj.1	Il18rap	11.9	12.6	11.18	12.04	0.0011	0.0154	0.9837	0.0419	0.0831	0.7572	0.0001	0.2556	0.0103
TC0100000301.mm.2	NM_177084; ENSMUST00000027233; BC120543; uc007aul.1	Slc9a4	3.47	3.4	3.51	3.46	0.9904	0.9464	0.9961	0.9368	0.941	0.9541	0.936	0.9861	0.9122
TC0100000302.mm.2	NM_001033289; ENSMUST00000027231; BC103685; BC104737; uc007aum.1; uc007aun.1	Slc9a2	5.04	4.75	5.15	4.97	0.7344	0.9412	0.9723	0.9709	0.9539	0.7809	0.9194	0.8203	0.6073
TC0100000304.mm.2	NM_001081198; ENSMUST00000114765; BC147440; BC147458; BC147740; BC147743; OTTMUST00000110674; uc007auq.1	Tmem182	5.26	5.01	5.03	5.26	0.6717	0.7679	0.9961	0.7666	0.8882	0.5719	0.9868	0.9101	0.8774
TC0100000312.mm.2	NM_008900; NR_027891; ENSMUST00000054883; OTTMUST00000054069; uc007auw.1; uc007aux.2	Pou3f3; 2900092D14Rik	4.25	3.92	4.37	4.16	0.4519	0.8004	0.9716	0.425	0.9939	0.8979	0.3985	0.7126	0.9163
TC0100000315.mm.2	NM_023514; ENSMUST00000057208; BC116437; uc007auz.2; uc007ava.2; uc007avb.1	Mrps9	11.06	11.14	11.34	11.17	0.932	0.4502	0.8988	0.7272	0.3983	0.6315	0.4528	0.9634	0.585
TC0100000317.mm.2	NM_053107; ENSMUST00000114761; ENSMUST00000179655; ENSMUST00000179766; BC118506; BC118510; uc007avc.2; uc007avd.2	Gpr45	5.94	5.68	6.42	5.93	0.4674	0.3777	0.9961	0.6203	0.7895	0.8677	0.1591	0.5937	0.7663
TC0100000320.mm.2	NM_133818; ENSMUST00000010434; BC006931; uc007avj.1	AI597479	8.48	8.11	8.34	7.68	0.0322	0.2683	0.9961	0.2416	0.7059	0.0211	0.7463	0.5114	0.1464
TC0100000321.mm.2	BC002062; BC082292; BC094039; BC096575	Rpl29	17.42	17.42	17.51	17.44	0.7445	0.7942	0.9961	0.7904	0.9595	0.9723	0.5913	0.8242	0.9308
TC0100000323.mm.2	NM_010879; ENSMUST00000086421; ENSMUST00000114744; ENSMUST00000124817; ENSMUST00000136648; BC011071; BC034255; OTTMUST00000049828; OTTMUST00000049830; OTTMUST00000049831; uc007avn.1; uc007avo.2	Nck2	6.36	6.12	7.26	6.35	0.0006	0.0106	0.4534	0.2451	0.0059	0.7122	8.2e-05	0.7111	0.0006
TC0100000329.mm.2	NM_024283; ENSMUST00000027217; BC002254; uc007avp.2	1500015O10Rik	4.58	4.3	4.53	4.4	0.6472	0.9154	0.9961	0.7478	0.9419	0.6955	0.897	0.9821	0.8668
TC0100000332.mm.2	NM_009418; ENSMUST00000087933; BC058239; uc007avr.1; uc007avs.1; uc007avt.1; uc007avu.1; uc011wkb.1	Tpp2	12.35	12.68	12.24	12.43	0.1641	0.5629	0.9961	0.3843	0.8672	0.8477	0.1056	0.7234	0.4809
TC0100000333.mm.2	NM_144558; ENSMUST00000035991; ENSMUST00000114709; ENSMUST00000129068; ENSMUST00000138521; ENSMUST00000155917; BC082584; OTTMUST00000055463; OTTMUST00000055464; OTTMUST00000055465; OTTMUST00000055466; OTTMUST00000055467; uc007awd.2; uc007awe.2; uc007awf.2	Bivm	9.28	9.02	8.93	7.97	0.1216	0.0443	0.9859	0.5426	0.4248	0.0123	0.6722	0.1724	0.2376
TC0100000334.mm.2	NM_011729; ENSMUST00000027214; ENSMUST00000131177; ENSMUST00000137380; ENSMUST00000139510; ENSMUST00000145406; ENSMUST00000155862; BC141070; OTTMUST00000050813; OTTMUST00000050814; OTTMUST00000050815; OTTMUST00000050816; OTTMUST00000075845; OTTMUST00000075846; uc007awh.2; uc007awi.2; uc007awj.1	Ercc5	9.7	9.69	9.65	9.55	0.8157	0.747	0.9601	0.9096	0.9956	0.6493	0.8992	0.6527	0.6156
TC0100000338.mm.2	NM_028450; ENSMUST00000074525; ENSMUST00000159555; ENSMUST00000160854; ENSMUST00000161066; ENSMUST00000161793; ENSMUST00000162600; BC032154; OTTMUST00000075110; OTTMUST00000075111; OTTMUST00000075112; OTTMUST00000075113; OTTMUST00000075114; OTTMUST00000075115; uc007awl.2; uc007awm.2; uc007awn.2	Gulp1	5.19	5.21	5.06	5.72	0.404	0.5651	0.9546	0.9368	0.969	0.2756	0.9979	0.5236	0.3481
TC0100000343.mm.2	NM_009930; ENSMUST00000087883; ENSMUST00000123204; ENSMUST00000129611; BC043089; BC052398; BC058724; OTTMUST00000050577; OTTMUST00000050578; OTTMUST00000050579; uc007awp.2; uc007awq.2	Col3a1	3.37	2.91	3.27	3.44	0.5806	0.4447	0.7191	0.2218	0.9771	0.851	0.2384	0.2381	0.7622
TC0100000351.mm.2	NM_028599; ENSMUST00000027139; ENSMUST00000135662; ENSMUST00000142145; ENSMUST00000143737; ENSMUST00000146602; ENSMUST00000147308; ENSMUST00000154436; BC117880; BC117881; OTTMUST00000053315; OTTMUST00000053316; OTTMUST00000053317; OTTMUST00000053318; OTTMUST00000053319; OTTMUST00000053320; OTTMUST00000053321; uc007awt.1; uc011wkg.1	Wdr75	12.36	12.05	12.7	12.38	0.0841	0.1619	0.9989	0.3061	0.5248	0.9892	0.0158	0.4675	0.3147
TC0100000353.mm.2	NM_001160386; ENSMUST00000069293; uc007awx.2; uc007awy.2; uc007awz.2	Dnah7b	5.28	5.05	5.41	5.4	0.8053	0.6185	0.9961	0.7968	0.9222	0.8359	0.4834	0.7057	0.9825
TC0100000356.mm.2	ENSMUST00000178395	Dnah7c	4.33	4	4.69	4.07	0.5672	0.9461	0.9223	0.966	0.909	0.6809	0.8108	0.741	0.385
TC0100000364.mm.2	NM_019790; ENSMUST00000081851; ENSMUST00000114565; ENSMUST00000139157; BC034850; OTTMUST00000053512; OTTMUST00000053513; OTTMUST00000053514; uc007axi.1; uc007axj.1	Tmeff2	6.01	6.69	6.14	6.43	0.3593	0.8029	0.9981	0.6046	0.9394	0.8446	0.3397	0.8731	0.6347
TC0100000372.mm.2	NM_138741; ENSMUST00000051572; BC020008; BC027005; uc007axk.1	Sdpr	3.46	3.42	3.49	3.38	0.9441	0.6833	0.949	0.7133	0.9956	0.7891	0.6486	0.5928	0.793
TC0100000374.mm.2	NM_011487; ENSMUST00000027277; ENSMUST00000168302; BC098499; uc007axw.1; uc007axx.1; uc011wkn.1	Stat4	10.34	10.14	9.84	9.27	0.5466	0.0255	0.9961	0.8103	0.241	0.0332	0.215	0.1709	0.677
TC0100000375.mm.2	NM_001205313; NM_001205314; NM_009283; ENSMUST00000070968; BC004808; uc007axy.1; uc007axz.1; uc007aya.2; uc007ayb.2; uc007ayc.2; uc007ayd.2	Stat1	11.63	12.37	11.11	12.06	6.17e-05	0.0205	0.9961	0.004	0.1141	0.1956	2.84e-05	0.2632	0.0013
TC0100000380.mm.2	NM_001142647; NR_024590; ENSMUST00000165859; uc007ayk.3; uc011wkp.1; uc029qoj.1; uc029qok.1; uc029qol.1	Tmem194b	6.89	7.57	7.33	7.45	0.06	0.7978	0.5466	0.0206	0.3313	0.1402	0.4169	0.7006	0.9424
TC0100000381.mm.2	NM_146108; ENSMUST00000044478; ENSMUST00000159352; ENSMUST00000159431; ENSMUST00000161125; ENSMUST00000161552; ENSMUST00000162609; BC026437; OTTMUST00000075675; OTTMUST00000075676; OTTMUST00000075677; OTTMUST00000075678; OTTMUST00000075679; OTTMUST00000075680; uc007ayp.1; uc011wkr.1	Hibch	9.69	9.17	9.91	9.23	0.002	0.9649	0.9328	0.1171	0.9067	0.03	0.0294	0.7712	0.0084
TC0100000383.mm.2	NM_010834; ENSMUST00000027269; BC103676; BC103677; BC103678; BC105674; uc007ayt.1	Mstn	4.31	3.98	4.12	4.29	0.8384	0.8679	0.8937	0.7759	0.9169	0.7727	0.9782	0.6344	0.4962
TC0100000386.mm.2	NM_145517; ENSMUST00000027266; ENSMUST00000135746; BC012315; BC023695; BC025572; OTTMUST00000051803; OTTMUST00000051804; uc007ayy.2; uc011wks.1	Ormdl1	7.93	7.89	8.03	7.74	0.4198	0.934	0.9716	0.9127	0.9539	0.5736	0.7277	0.8062	0.3971
TC0100000387.mm.2	NM_001285839; NR_104360; NR_104361; ENSMUST00000027265; ENSMUST00000114484; ENSMUST00000135614; ENSMUST00000135786; ENSMUST00000150115; ENSMUST00000151296; ENSMUST00000153939; BC058172; OTTMUST00000051976; OTTMUST00000051977; OTTMUST00000051978; OTTMUST00000051979; OTTMUST00000051980; OTTMUST00000051981; OTTMUST00000051982	Osgepl1	8.48	8.38	8.1	8.01	0.947	0.3673	0.999	0.9708	0.7088	0.4562	0.4957	0.6618	0.9736
TC0100000390.mm.2	NM_030025; ENSMUST00000027128; ENSMUST00000159682; ENSMUST00000160472; ENSMUST00000161988; ENSMUST00000163072; OTTMUST00000088448; OTTMUST00000088449; OTTMUST00000088450; OTTMUST00000088451; OTTMUST00000088452; uc007azn.1; uc007azo.1; uc011wkx.1	Ccdc150	3.33	3.51	3.33	3.38	0.8035	0.8113	0.9876	0.759	0.9889	0.9565	0.6483	0.7891	0.9948
TC0100000393.mm.2	NM_001039710; NM_026424; ENSMUST00000027125; ENSMUST00000087617; BC062129; uc007azz.1; uc007baa.1	Coq10b	8.4	8.37	8.94	9.35	0.5024	0.0097	0.839	0.9146	0.4528	0.0149	0.13	0.0214	0.2537
TC0100000395.mm.2	NM_008303; ENSMUST00000075242; ENSMUST00000134628; BC024385; BC099385; OTTMUST00000051785; OTTMUST00000051786; uc007bac.2	Hspe1	11.47	11.35	11.49	11.41	0.7892	0.9754	0.9693	0.6392	0.9311	0.918	0.8322	0.8384	0.9259
TC0100000397.mm.2	NM_025283; ENSMUST00000027122; ENSMUST00000159311; ENSMUST00000159743; ENSMUST00000161122; ENSMUST00000162364; ENSMUST00000162553; ENSMUST00000162930; BC037499; BC058168; OTTMUST00000088312; OTTMUST00000088313; OTTMUST00000088314; OTTMUST00000088315; OTTMUST00000088316; OTTMUST00000088317; OTTMUST00000088318; uc007bad.1; uc007bae.1	Mob4	11.1	11.31	11.09	11.58	0.0818	0.9373	0.973	0.5369	0.8879	0.394	0.1959	0.9345	0.1512
TC0100000399.mm.2	NM_175439; ENSMUST00000061334; BC099669; BC132343; BC137739; uc007baj.1	Mars2	9.18	8.43	9.47	8.85	0.0012	0.0815	0.9752	0.0102	0.5858	0.4611	0.0005	0.2046	0.0543
TC0100000404.mm.2	NM_001114663; ENSMUST00000042986; uc007ban.2	Plcl1	4.16	4.06	4.04	3.97	0.718	0.5589	0.9859	0.9764	0.9194	0.4414	0.8216	0.6393	0.6829
TC0100000420.mm.2	NM_028546; ENSMUST00000042734; uc007bay.2	1700066M21Rik	6.38	5.94	6.14	6.18	0.758	0.7942	0.9558	0.5892	0.7398	0.6515	0.9628	0.9765	0.9191
TC0100000422.mm.2	NM_001081181; ENSMUST00000027114; BC024945; BC071241; uc007bbc.2	9430016H08Rik	10.07	10.11	9.78	9.8	0.7011	0.6996	0.9961	0.8168	0.911	0.9398	0.4782	0.8131	0.8628
TC0100000424.mm.2	NM_001164566; NM_144882; ENSMUST00000163239; ENSMUST00000163922; ENSMUST00000164302; ENSMUST00000164353; ENSMUST00000165235; ENSMUST00000167085; ENSMUST00000167971; ENSMUST00000168016; ENSMUST00000168895; ENSMUST00000168905; ENSMUST00000169772; ENSMUST00000170139; ENSMUST00000171699; ENSMUST00000172068; ENSMUST00000172287; BC014764; BC021879; OTTMUST00000089542; OTTMUST00000089543; OTTMUST0000008…	Spats2l	6.55	6.29	5.85	6.24	0.9534	0.5292	0.9607	0.8329	0.565	0.6692	0.5282	0.9247	0.733
TC0100000426.mm.2	NM_001177867; NM_199007; ENSMUST00000027202; BC052742; OTTMUST00000051809; uc007bbk.2; uc011wlj.1	Sgol2a	9.49	9.37	9.33	8.97	0.5525	0.8547	0.9835	0.5668	0.8644	0.5778	0.8949	0.9962	0.9111
TC0100000427.mm.2	NM_009676; ENSMUST00000001027; ENSMUST00000160168; BC026132; OTTMUST00000073919; OTTMUST00000073920; uc007bbl.1	Aox1	3.8	3.87	3.87	3.91	0.9144	0.6457	0.9847	0.8263	0.7482	0.6415	0.7514	0.9131	0.9341
TC0100000428.mm.2	NM_023617; ENSMUST00000040999; ENSMUST00000159014; ENSMUST00000160815; ENSMUST00000161549; ENSMUST00000162011; BC138876; OTTMUST00000051933; OTTMUST00000051934; OTTMUST00000051935; OTTMUST00000064418; OTTMUST00000064419; uc007bbm.1; uc007bbn.1	Aox3	4.4	4.56	4.96	5.02	0.3855	0.4043	0.9907	0.803	0.8581	0.1915	0.9189	0.5476	0.473
TC0100000430.mm.2	NM_023631; ENSMUST00000040442; ENSMUST00000159240; ENSMUST00000161833; ENSMUST00000161926; BC117975; BC117976; OTTMUST00000064268; OTTMUST00000064269; OTTMUST00000064270; OTTMUST00000064353; uc007bbo.1	Aox4	5.12	4.95	5.07	5.07	0.8006	0.9204	0.9607	0.6352	0.9529	0.9759	0.764	0.783	0.9122
TC0100000431.mm.2	NM_001008419; ENSMUST00000114366; BC150826; uc007bbp.1	Aox2	4.84	4.86	4.44	4.21	0.8696	0.2987	0.9961	0.999	0.7533	0.3471	0.4962	0.5125	0.8365
TC0100000433.mm.2	NM_025824; ENSMUST00000050552; BC005466; BC028865; uc007bbq.1; uc007bbr.1	Bzw1	14.53	13.94	14.52	14.03	0.1091	0.838	0.9723	0.1833	0.9914	0.5553	0.1698	0.7496	0.5812
TC0100000434.mm.2	NM_022988; ENSMUST00000087521; ENSMUST00000114337; ENSMUST00000129759; ENSMUST00000140723; ENSMUST00000151272; ENSMUST00000171597; BC065163; BC089475; OTTMUST00000052148; OTTMUST00000052149; OTTMUST00000052150; OTTMUST00000052151; OTTMUST00000052152; uc007bbz.1; uc007bca.1; uc007bcb.1	Nif3l1	10.38	10	10.45	9.76	0.0138	0.9229	0.9717	0.2598	0.9596	0.0876	0.1333	0.799	0.0468
TC0100000436.mm.2	NM_025597; ENSMUST00000027193; BC036989; OTTMUST00000065876; uc007bck.1	Ndufb3	11.05	10.88	10.8	10.71	0.541	0.3241	0.9961	0.6107	0.5529	0.2102	0.7519	0.7279	0.8614
TC0100000439.mm.2	NM_001289704; NM_009805; NM_207653; ENSMUST00000069333; ENSMUST00000097722; ENSMUST00000097723; ENSMUST00000114309; ENSMUST00000114313; ENSMUST00000123032; ENSMUST00000123553; ENSMUST00000124567; ENSMUST00000140940; ENSMUST00000149874; ENSMUST00000156870; ENSMUST00000164900; BC029223; OTTMUST00000046764; OTTMUST00000046765; OTTMUST00000046766; OTTMUST00000046767; OTTMUST00000046768; OTTMUST000000…	Cflar	12.14	12.18	12.25	12.2	0.9585	0.8789	0.9378	0.7784	0.9492	0.8635	0.9121	0.7176	0.686
TC0100000440.mm.2	NM_001080126; NM_001277926; NM_009812; ENSMUST00000027189; ENSMUST00000165549; BC006737; BC049955; uc007bcs.1; uc007bct.1	Casp8	15.49	15.06	15.63	14.99	0.0171	0.9889	0.9817	0.246	0.9485	0.1333	0.1108	0.8919	0.0652
TC0100000442.mm.2	NM_172656; ENSMUST00000027185; ENSMUST00000114296; ENSMUST00000123301; ENSMUST00000123965; ENSMUST00000147637; ENSMUST00000152318; ENSMUST00000153990; BC060956; OTTMUST00000049162; OTTMUST00000049163; OTTMUST00000049164; OTTMUST00000049165; OTTMUST00000049166; OTTMUST00000049167; OTTMUST00000049169; uc007bcw.1; uc007bcx.1; uc007bcy.1; uc007bcz.1; uc007bda.1	Stradb	10.92	11.34	11.01	11	0.5787	0.5444	0.8253	0.283	0.9844	0.9086	0.2911	0.3469	0.8448
TC0100000447.mm.2	NM_001033373; ENSMUST00000114248; ENSMUST00000160662; ENSMUST00000162487; ENSMUST00000162906; BC147314; BC147315; BC147758; BC147763; BC172036; OTTMUST00000074023; OTTMUST00000074319; OTTMUST00000074320; uc007bdq.2; uc007bdr.2; uc007bds.2	Cdk15	3.62	3.58	3.84	3.37	0.1182	0.9749	0.9238	0.74	0.8457	0.4154	0.2875	0.8286	0.1298
TC0100000450.mm.2	NM_008057; ENSMUST00000114246; BC063077; OTTMUST00000049127; uc011wlq.1	Fzd7	7.23	7.19	7.23	6.46	0.0182	0.203	0.8606	0.4901	0.9188	0.0107	0.712	0.1803	0.0255
TC0100000452.mm.2	NM_001013771; ENSMUST00000114243; BC072561; uc007bdv.1	Gm973	4.53	5.07	4.69	4.5	0.5503	0.788	0.6892	0.1944	0.8601	0.954	0.4517	0.4087	0.7542
TC0100000456.mm.2	NM_018868; ENSMUST00000027174; BC076604; BC085135; uc007bdy.1	Nop58	13.24	13.09	13.42	13.31	0.5112	0.5027	0.9989	0.7199	0.8075	0.9205	0.2366	0.7234	0.7281
TC0100000462.mm.2	NM_007561; ENSMUST00000087435	Bmpr2	11.2	11.83	12.09	11.28	0.7881	0.7063	0.0962	0.1361	0.0589	0.9011	0.5424	0.377	0.0434
TC0100000464.mm.2	NM_001037725; ENSMUST00000036540; ENSMUST00000151630; OTTMUST00000049436; OTTMUST00000049437	Fam117b	12.73	12.45	12.75	12.57	0.5138	0.9737	0.9961	0.6887	0.999	0.7706	0.6397	0.9639	0.7645
TC0100000465.mm.2	NM_001285463; NM_001285473; NM_139150; NR_104344; ENSMUST00000027171; ENSMUST00000124986; ENSMUST00000130075; ENSMUST00000132949; ENSMUST00000150008; ENSMUST00000180952; BC138644; BC138645; OTTMUST00000053331; OTTMUST00000053332; OTTMUST00000053333; OTTMUST00000053334; OTTMUST00000053335	Carf	6.35	5.62	6.53	6.13	0.0547	0.6432	0.9457	0.0922	0.9917	0.5849	0.0591	0.5622	0.521
TC0100000467.mm.2	NM_173444; ENSMUST00000035569; ENSMUST00000159344; ENSMUST00000160834; ENSMUST00000160980; ENSMUST00000162291; OTTMUST00000086714; OTTMUST00000086715; OTTMUST00000086762; OTTMUST00000086763; uc007bej.1; uc007bek.1; uc011wlx.1; uc011wly.1	Nbeal1	9.06	9.04	9.78	9.55	0.7208	0.2264	0.9961	0.948	0.482	0.5792	0.1704	0.6412	0.7331
TC0100000469.mm.2	NM_030013; ENSMUST00000060608; ENSMUST00000114202; ENSMUST00000148443; BC049147; OTTMUST00000051028; OTTMUST00000051029; OTTMUST00000051030; uc007bem.1; uc007ben.1; uc007beo.1	Cyp20a1	10.77	10.23	10.49	10.72	0.6368	0.9681	0.9177	0.4241	0.8208	0.7549	0.8259	0.8249	0.917
TC0100000471.mm.2	NM_001198570; NM_001198571; NM_198127; ENSMUST00000052332; BC056345; BC079545; BC079646; uc007bep.2; uc007beq.2; uc007ber.2	Abi2	10.06	9.51	9.25	8.72	0.0078	0.0011	0.9994	0.0821	0.0234	0.0002	0.4487	0.0269	0.0802
TC0100000476.mm.2	NM_007642; ENSMUST00000027165; ENSMUST00000132833; ENSMUST00000153207; BC064058; OTTMUST00000004499; OTTMUST00000004500; OTTMUST00000005226; uc007bev.2; uc007bew.2	Cd28	6.77	6.84	8.17	8.38	0.9632	0.0001	0.9843	0.8623	0.0077	0.0021	0.0009	0.003	0.9001
TC0100000485.mm.2	NM_001281976; NM_009843; ENSMUST00000027164; ENSMUST00000097720; ENSMUST00000124816; BC042741; BC052683; OTTMUST00000004524; OTTMUST00000004536; OTTMUST00000004540	Ctla4	5.18	4.69	5.4	5.31	0.4011	0.128	0.9961	0.5432	0.5707	0.655	0.0503	0.3417	0.7548
TC0100000490.mm.2	NM_017480; ENSMUST00000027162; ENSMUST00000102827; BC034852; OTTMUST00000004595; OTTMUST00000004596; uc011wlz.2	Icos	5.41	5.52	5.63	5.66	0.5931	0.6582	0.9961	0.7057	0.826	0.4353	0.9609	0.8655	0.8412
TC0100000497.mm.2	NM_001081050; ENSMUST00000046673; ENSMUST00000075374; ENSMUST00000094906; ENSMUST00000129030; ENSMUST00000138768; OTTMUST00000004714; OTTMUST00000004897; OTTMUST00000004898; OTTMUST00000004899; OTTMUST00000004902; uc007bfc.2; uc007bfd.2; uc007bfe.2; uc011wma.1	Pard3b	3.23	3.28	3.34	3.27	0.9971	0.8966	0.9857	0.892	0.9031	0.9048	0.8948	0.9887	0.8828
TC0100000509.mm.2	NM_001077403; NM_001077404; NM_001077405; NM_001077406; NM_001077407; NM_010939; ENSMUST00000027112; ENSMUST00000063594; ENSMUST00000075144; ENSMUST00000102822; ENSMUST00000114155; ENSMUST00000114157; ENSMUST00000126344; OTTMUST00000004995; OTTMUST00000004997; OTTMUST00000004998; OTTMUST00000004999; OTTMUST00000005002; OTTMUST00000005003; OTTMUST00000005006; uc007bfi.1; uc007bfj.1; uc007bfk.1; uc…	Nrp2	4.05	4.61	4.14	4.71	0.1195	0.9785	0.9961	0.4471	0.969	0.4136	0.2927	0.9841	0.3025
TC0100000519.mm.2	NM_018796; ENSMUST00000027108; ENSMUST00000126469; ENSMUST00000126795; ENSMUST00000129339; ENSMUST00000135877; ENSMUST00000142062; ENSMUST00000148553; ENSMUST00000174890; BC003899; BC023139; OTTMUST00000005070; OTTMUST00000005071; OTTMUST00000047129; OTTMUST00000047130; OTTMUST00000047131; OTTMUST00000047132; OTTMUST00000047133; OTTMUST00000095759; uc007bfz.2	Eef1b2	16.28	16.34	16.49	16.39	0.8012	0.8164	0.9919	0.9948	0.8672	0.9608	0.6512	0.9709	0.7582
TC0100000523.mm.2	NM_001267872; NM_001285936; NM_001285937; NM_028673; ENSMUST00000029025; ENSMUST00000114132; ENSMUST00000126932; OTTMUST00000005182; OTTMUST00000018784; uc007bgb.2; uc007bgc.2	Zdbf2	3.94	3.72	3.73	3.74	0.4432	0.9299	0.9318	0.335	0.8004	0.5835	0.7511	0.8751	0.9804
TC0100000524.mm.2	NM_011780; ENSMUST00000087374; ENSMUST00000097717; ENSMUST00000114101; ENSMUST00000114103; ENSMUST00000114107; ENSMUST00000134704; ENSMUST00000141545; ENSMUST00000146403; ENSMUST00000182642; OTTMUST00000004901; OTTMUST00000005207; OTTMUST00000005208; OTTMUST00000005209; OTTMUST00000005210; OTTMUST00000005211; OTTMUST00000005212; uc007bgd.1; uc007bge.1; uc007bgf.2; uc007bgg.1; uc007bgh.1; uc011wmf…	Adam23	3.76	4.24	3.79	3.88	0.5579	0.588	0.9821	0.5626	0.94	0.9436	0.3069	0.628	0.9197
TC0100000526.mm.2	NM_172422; ENSMUST00000027103; ENSMUST00000123945; ENSMUST00000128621; ENSMUST00000131478; ENSMUST00000134454; ENSMUST00000148758; BC008271; BC057208; BC080813; OTTMUST00000033153; OTTMUST00000033154; OTTMUST00000033155; OTTMUST00000033156; OTTMUST00000033157; OTTMUST00000060877; uc007bgk.3; uc007bgl.2	Fastkd2	10.16	9.58	10.23	9.51	0.1144	0.9113	0.9961	0.2655	0.9997	0.4911	0.219	0.8754	0.4734
TC0100000528.mm.2	NR_027824; BC147571; BC147573; uc007bgm.1	Gm13749	4.03	4.31	4.35	3.85	0.7948	0.8567	0.9961	0.9368	0.9313	0.9881	0.6915	0.9453	0.8399
TC0100000535.mm.2	NM_001037726; NM_009952; NM_133828; ENSMUST00000049932; ENSMUST00000087366; ENSMUST00000171164; BC021649; uc007bgr.1; uc007bgs.1; uc007bgt.1; uc011wmg.1	Creb1	11.95	11.87	11.87	11.71	0.5751	0.9323	0.9817	0.5667	0.9039	0.6689	0.8328	0.9576	0.9316
TC0100000541.mm.2	NM_001097644; ENSMUST00000094898; ENSMUST00000114077; OTTMUST00000051077; uc007bgx.1	Ccnyl1	9.74	9.37	10.08	9.62	0.159	0.5561	0.9961	0.482	0.7907	0.846	0.1011	0.7977	0.3723
TC0100000545.mm.2	NM_011086; ENSMUST00000081154; ENSMUST00000097707; uc007bho.1; uc007bhp.1; uc007bhq.1; uc007bhr.1; uc007bhs.1; uc007bht.1	Pikfyve	10.42	10.51	10.5	10.38	0.9782	0.9971	0.9607	0.8103	0.9147	0.9822	0.9939	0.8524	0.7566
TC0100000546.mm.2	NM_139270; ENSMUST00000027083; ENSMUST00000140190; OTTMUST00000053272; OTTMUST00000053273; uc007bhu.1	Pth2r	4.74	4.67	4.84	4.93	0.8387	0.8191	0.9961	0.8623	0.9073	0.7273	0.9397	0.9387	0.9656
TC0100000548.mm.2	NM_027010; ENSMUST00000027082; ENSMUST00000114027; BC056453; OTTMUST00000061489; OTTMUST00000089671; uc007bhv.1	Crygf	4.25	4.14	4.47	4.36	0.7514	0.5087	0.9961	0.9411	0.7349	0.7953	0.3676	0.7978	0.7836
TC0100000551.mm.2	NM_001039934; NM_008632; ENSMUST00000024639; ENSMUST00000077355; ENSMUST00000114012; ENSMUST00000114013; ENSMUST00000114015; ENSMUST00000114017; ENSMUST00000114018; ENSMUST00000123647; ENSMUST00000124873; ENSMUST00000125844; ENSMUST00000127388; ENSMUST00000128673; ENSMUST00000133522; ENSMUST00000137807; ENSMUST00000141148; ENSMUST00000145419; ENSMUST00000151423; ENSMUST00000156636; ENSMUST0000017…	Map2	8.58	8.56	8.49	8.58	0.4664	0.7473	0.9992	0.7065	0.9142	0.4238	0.9323	0.8573	0.6822
TC0100000558.mm.2	NM_175510; ENSMUST00000061620; ENSMUST00000114008; ENSMUST00000136727; ENSMUST00000152844; BC116430; OTTMUST00000064844; OTTMUST00000064845; OTTMUST00000064846; OTTMUST00000103888; uc007bif.2; uc007bih.2; uc007bii.2; uc011wmk.1	Unc80	4.65	4.72	4.66	4.57	0.9015	0.965	0.9723	0.9024	0.9474	0.9047	0.9831	0.8468	0.7314
TC0100000561.mm.2	NM_025683; ENSMUST00000027157; ENSMUST00000113995; ENSMUST00000142920; ENSMUST00000151016; BC019126; OTTMUST00000051848; OTTMUST00000051849; OTTMUST00000051850; OTTMUST00000051851; uc007bij.1; uc007bik.1; uc007bil.1	Rpe	12.6	12.86	12.1	12.43	0.2128	0.2075	0.9835	0.6849	0.4015	0.8958	0.0418	0.676	0.3178
TC0100000572.mm.2	NM_001080809; ENSMUST00000027144; BC126969; OTTMUST00000065667	Cps1	4.61	4.09	4.47	4.51	0.9338	0.5076	0.9847	0.8439	0.9073	0.6709	0.4977	0.6013	0.923
TC0100000585.mm.2	NM_001271533; NM_025728; NM_029160; ENSMUST00000065425; ENSMUST00000113940; ENSMUST00000161131; ENSMUST00000161310; BC120668; BC145006; OTTMUST00000086830; OTTMUST00000086831; OTTMUST00000086832; OTTMUST00000086833	Spag16	4.35	4.2	4.01	3.99	0.912	0.2561	0.9935	0.9641	0.7516	0.3425	0.4236	0.4506	0.8348
TC0100000588.mm.2	NM_177164; ENSMUST00000053922; ENSMUST00000159205; ENSMUST00000161937; ENSMUST00000162182; BC094541; OTTMUST00000065892; OTTMUST00000065893; OTTMUST00000065894; OTTMUST00000065895; uc007bjj.1; uc007bjk.1; uc011wmn.1; uc011wmo.1; uc011wmp.1	Vwc2l	4.52	4.36	4.23	4.4	0.9503	0.7524	0.9077	0.7259	0.6216	0.8325	0.7097	0.9471	0.6122
TC0100000590.mm.2	NM_026195; ENSMUST00000027384; ENSMUST00000136443; ENSMUST00000148077; ENSMUST00000154855; ENSMUST00000155769; BC039925; OTTMUST00000084659; OTTMUST00000084660; OTTMUST00000084661; OTTMUST00000084662; OTTMUST00000084663; uc007bjr.2; uc007bjs.2; uc007bjt.2	Atic	13.55	12.87	13.93	13.16	0.0004	0.1134	0.9907	0.0167	0.3047	0.2144	0.0003	0.5343	0.005
TC0100000591.mm.2	NR_040308; uc007bke.1; uc007bkf.1	Apol7d	6.08	5.86	5.95	5.97	0.967	0.7068	0.9961	0.9883	0.8693	0.7871	0.6895	0.8713	0.9469
TC0100000601.mm.2	NM_175564; ENSMUST00000027380; ENSMUST00000141783; BC116730; BC117087; OTTMUST00000065965; OTTMUST00000065966; uc007bkk.1	Tmem169	4.68	4.45	4.67	4.48	0.6439	0.9002	0.9961	0.9035	0.9295	0.9192	0.6314	0.9874	0.6974
TC0100000602.mm.2	NM_009533; ENSMUST00000027379; BC051660; uc007bkl.2	Xrcc5	5.71	6.29	6.02	6.96	0.0152	0.2565	0.9223	0.36	0.9055	0.012	0.6092	0.2833	0.0335
TC0100000608.mm.2	NM_018817; ENSMUST00000047615; ENSMUST00000126832; ENSMUST00000133123; ENSMUST00000136498; ENSMUST00000145868; ENSMUST00000150725; ENSMUST00000152225; ENSMUST00000152814; ENSMUST00000156797; BC029078; OTTMUST00000050950; OTTMUST00000050951; OTTMUST00000050952; OTTMUST00000050953; OTTMUST00000050954; OTTMUST00000050955; OTTMUST00000050956; OTTMUST00000050957; OTTMUST00000050959; uc007bko.2; uc007b…	Smarcal1	10.44	9.85	9.56	9.92	0.1453	0.2705	0.4357	0.0286	0.068	0.0612	0.9982	0.916	0.8717
TC0100000609.mm.2	NM_009084; ENSMUST00000059980; BC086796; BC096413; uc007bkv.2	Rpl37a	13.84	13.55	13.64	13.51	0.2072	0.9267	0.9754	0.2842	0.8879	0.3884	0.5447	0.9495	0.7019
TC0100000610.mm.2	NM_008342; ENSMUST00000047328; ENSMUST00000120564; ENSMUST00000155703; BC012724; BC054473; OTTMUST00000073338; OTTMUST00000073339; OTTMUST00000073340; uc007bkw.2	Igfbp2	6.72	6.82	6.93	7.09	0.584	0.6227	0.9734	0.9631	0.9604	0.4026	0.9441	0.6203	0.5255
TC0100000621.mm.2	NM_001034060; NM_001170641; ENSMUST00000080167; ENSMUST00000127134; BC150907; BC150910; OTTMUST00000065972; OTTMUST00000089392; uc007blk.2; uc011wmy.1	Rufy4	6.84	7.46	6.47	6.55	0.0293	0.0746	0.9146	0.0485	0.7216	0.9918	0.0039	0.1174	0.4819
TC0100000622.mm.2	NM_009909; ENSMUST00000027372; ENSMUST00000106899; BC051677; uc007bll.1	Cxcr2	7.86	13.63	6.59	12.17	3.74e-12	9.61e-06	0.9723	3.79e-10	0.0002	8.52e-09	1.13e-11	0.0011	2.07e-10
TC0100000625.mm.2	NM_029711; ENSMUST00000006467; ENSMUST00000113819; ENSMUST00000113820; BC115750; OTTMUST00000039637; OTTMUST00000041972; OTTMUST00000041973; uc007bln.1; uc007blo.1; uc007blp.1	Arpc2	16.12	16.34	16.06	16.14	0.2311	0.5719	0.9961	0.4197	0.8953	0.9047	0.1405	0.7029	0.5939
TC0100000626.mm.2	NM_174985; ENSMUST00000077985; BC116914; BC119327; uc007blq.1	Gpbar1	5.73	5.5	5.28	5.53	0.6817	0.929	0.9961	0.7199	0.9312	0.7336	0.9034	0.9926	0.9244
TC0100000627.mm.2	NM_001039509; NM_019999; NM_025580; ENSMUST00000027370; ENSMUST00000087225; ENSMUST00000087226; ENSMUST00000113805; ENSMUST00000129219; ENSMUST00000138620; ENSMUST00000152492; BC058945; OTTMUST00000051553; OTTMUST00000051554; OTTMUST00000051555; OTTMUST00000051563; OTTMUST00000051564; OTTMUST00000051565; OTTMUST00000051566; uc007bls.1; uc007blt.1; uc007blu.1; uc007blw.1	Pnkd	8.36	8.35	8.16	7.96	0.7547	0.4648	0.9778	0.983	0.9148	0.3985	0.7274	0.5363	0.6537
TC0100000631.mm.2	NM_001033345; ENSMUST00000097697; ENSMUST00000128445; BC150857; OTTMUST00000066048; OTTMUST00000066049; uc007blx.1; uc011wna.1	Catip	5.21	4.96	5.5	4.91	0.5851	0.969	0.8659	0.8986	0.8445	0.7247	0.7896	0.7029	0.3198
TC0100000632.mm.2	NM_013612; ENSMUST00000027368; ENSMUST00000127487; ENSMUST00000131511; ENSMUST00000133896; ENSMUST00000134189; ENSMUST00000135137; ENSMUST00000136786; ENSMUST00000147233; ENSMUST00000149166; ENSMUST00000155865; BC109137; BC109138; OTTMUST00000040229; OTTMUST00000040230; OTTMUST00000040231; OTTMUST00000040232; OTTMUST00000040233; OTTMUST00000040234; OTTMUST00000040235; OTTMUST00000040236; OTTMUST0…	Slc11a1	5.9	8	6.2	8.94	4.65e-06	0.141	0.7511	0.0019	0.9267	2.48e-05	0.003	0.101	4.2e-05
TC0100000633.mm.2	NM_153088; ENSMUST00000027367; ENSMUST00000141175; ENSMUST00000152659; BC049184; BC065158; BC079638; OTTMUST00000051577; OTTMUST00000051578; OTTMUST00000051579; uc007blz.2	Ctdsp1	13.6	13.92	13.67	13.96	0.1756	0.9461	0.9223	0.1665	0.9073	0.5398	0.3206	0.7386	0.8113
TC0100000635.mm.2	NM_009509; ENSMUST00000027366; ENSMUST00000159749; ENSMUST00000161087; ENSMUST00000163018; BC015267; BC117875; BC145671; OTTMUST00000051580; OTTMUST00000051581; OTTMUST00000051582; OTTMUST00000051583; uc007bmb.2	Vil1	6.64	6.42	6.73	6.72	0.6977	0.7146	0.9723	0.6078	0.9875	0.9488	0.488	0.6749	0.9891
TC0100000636.mm.2	NM_021383; ENSMUST00000087215; ENSMUST00000137100; ENSMUST00000147810; BC050898; BC051948; OTTMUST00000051585; OTTMUST00000051586; OTTMUST00000051587; uc007bmf.2	Rqcd1	14.15	14.08	14.17	14.11	0.7593	0.816	0.9964	0.9065	0.9229	0.9782	0.6223	0.9131	0.8365
TC0100000637.mm.2	NM_001081456; NM_148937; ENSMUST00000027362; ENSMUST00000067916; ENSMUST00000113745; ENSMUST00000113747; ENSMUST00000113749; ENSMUST00000113750; ENSMUST00000135111; ENSMUST00000141412; ENSMUST00000152707; BC066156; OTTMUST00000051213; OTTMUST00000051214; OTTMUST00000051215; OTTMUST00000051216; OTTMUST00000051217; OTTMUST00000051218; OTTMUST00000051219; uc007bmg.1; uc007bmh.1; uc007bmi.1; uc007bmj…	Plcd4	3.13	3.33	3.41	3.61	0.9543	0.3558	0.9907	0.8718	0.5633	0.4537	0.4794	0.759	0.9234
TC0100000638.mm.2	NM_025784; ENSMUST00000027358; ENSMUST00000113732; ENSMUST00000113733; ENSMUST00000147464; BC019781; OTTMUST00000051600; OTTMUST00000051601; OTTMUST00000051602; OTTMUST00000051603	Bcs1l	12.09	11.56	11.66	11.43	0.0275	0.5668	0.9961	0.1112	0.7277	0.0459	0.4569	0.8573	0.2541
TC0100000639.mm.2	NM_175031; ENSMUST00000087183; ENSMUST00000087186; ENSMUST00000113694; ENSMUST00000123154; ENSMUST00000145673; ENSMUST00000148456; ENSMUST00000155473; ENSMUST00000157007; BC043103; BC058698; OTTMUST00000051614; OTTMUST00000051615; OTTMUST00000051616; OTTMUST00000051619; OTTMUST00000051620; OTTMUST00000051621; OTTMUST00000051622; OTTMUST00000051623; uc007bmu.1; uc007bmv.1; uc007bmw.1; uc007bmx.1; …	Stk36	4.33	4.44	4.58	3.93	0.1599	0.9544	0.8253	0.9233	0.8214	0.3701	0.4496	0.6475	0.0996
TC0100000640.mm.2	NM_001014974; ENSMUST00000042125; ENSMUST00000113678; ENSMUST00000128891; ENSMUST00000129890; ENSMUST00000140591; ENSMUST00000141119; ENSMUST00000143790; ENSMUST00000143925; ENSMUST00000145132; ENSMUST00000153636; ENSMUST00000155753; BC085151; OTTMUST00000051630; OTTMUST00000051631; OTTMUST00000051632; OTTMUST00000051633; OTTMUST00000051634; OTTMUST00000051635; OTTMUST00000051636; OTTMUST00000051…	Ttll4	8.92	8.76	9.27	9.01	0.325	0.1282	0.9613	0.8742	0.2295	0.7102	0.0407	0.6686	0.3205
TC0100000642.mm.2	NM_024264; ENSMUST00000027356; BC002183; BC055028; uc007bna.1	Cyp27a1	3.28	3.52	3.5	3.7	0.5341	0.6861	0.9817	0.5396	0.7482	0.4197	0.9983	0.9473	0.9122
TC0100000644.mm.2	NM_009526; ENSMUST00000006716; BC048700; uc007bne.1	Wnt6	3.87	3.66	3.67	3.74	0.768	0.9162	0.9837	0.7253	0.9067	0.7701	0.9609	0.9799	0.9986
TC0100000645.mm.2	NM_009518; ENSMUST00000006718; BC014737; OTTMUST00000049359; uc007bnf.2	Wnt10a	4.81	4.89	5.13	5.06	0.9834	0.4014	0.9961	0.9763	0.7907	0.5173	0.4923	0.6282	0.949
TC0100000648.mm.2	NM_009872; ENSMUST00000160379; OTTMUST00000088334; uc007bng.2	Cdk5r2	4.99	4.89	4.56	4.99	0.8223	0.8645	0.911	0.5361	0.7224	0.7609	0.9857	0.8917	0.8036
TC0100000652.mm.2	NM_170755; ENSMUST00000097694; BC038286; BC070406; uc007bnt.1; uc007bnu.1	Fam134a	11.56	11.67	11.34	11.6	0.4724	0.8261	0.9961	0.7985	0.9055	0.8882	0.4378	0.9499	0.595
TC0100000653.mm.2	NM_001159905; NM_001159906; NM_026846; ENSMUST00000027394; ENSMUST00000160033; ENSMUST00000160282; ENSMUST00000160439; ENSMUST00000160903; ENSMUST00000161106; ENSMUST00000161657; ENSMUST00000162768; BC011495; OTTMUST00000088510; OTTMUST00000088511; OTTMUST00000088512; OTTMUST00000088513; OTTMUST00000088515; OTTMUST00000088516; OTTMUST00000088517; OTTMUST00000088518; uc007bnw.2; uc011wnf.1; uc011w…	Zfand2b	7.76	8.59	7.51	7.87	0.0023	0.4235	0.9723	0.0148	0.9107	0.2279	0.0034	0.4906	0.0857
TC0100000654.mm.2	NM_001267620; NM_026187; NR_051998; NR_051999; ENSMUST00000127625; ENSMUST00000127860; ENSMUST00000131788; ENSMUST00000134233; ENSMUST00000134378; ENSMUST00000145459; ENSMUST00000151887; ENSMUST00000152233; BC150879; OTTMUST00000051179; OTTMUST00000051180; OTTMUST00000051181; OTTMUST00000051183; OTTMUST00000051184; OTTMUST00000051185; OTTMUST00000051187; uc007boe.1	Ankzf1	11.7	11.57	11.75	11.46	0.401	0.9672	0.9961	0.7451	0.9622	0.7115	0.547	0.9877	0.5517
TC0100000655.mm.2	NM_001277992; NM_011494; NR_102731; ENSMUST00000027401; ENSMUST00000123825; ENSMUST00000126328; ENSMUST00000131738; ENSMUST00000135484; ENSMUST00000139627; ENSMUST00000142052; ENSMUST00000144355; ENSMUST00000145144; ENSMUST00000156012; BC005703; BC028999; OTTMUST00000073490; OTTMUST00000073491; OTTMUST00000073492; OTTMUST00000073493; OTTMUST00000073494; OTTMUST00000073495; OTTMUST00000073496; OTT…	Stk16	12.68	11.98	12.63	12.44	0.0274	0.8106	0.9622	0.0682	0.9894	0.3374	0.0613	0.7056	0.3682
TC0100000656.mm.2	NM_001159883; NM_001159884; NM_001159885; NM_020266; NM_178055; ENSMUST00000055223; ENSMUST00000082158; BC011090; uc007bom.2; uc007bon.2; uc007boo.2; uc007bop.2; uc011wnm.1	Dnajb2	6.86	6.82	6.83	6.6	0.2477	0.9534	0.9964	0.5674	0.992	0.4611	0.5522	0.9549	0.4844
TC0100000657.mm.2	NM_010043; ENSMUST00000027409; ENSMUST00000125948; ENSMUST00000144894; BC031760; OTTMUST00000046346; OTTMUST00000046347; OTTMUST00000046348	Des	3.91	3.43	3.68	3.63	0.2372	0.9218	0.9734	0.2984	0.8764	0.4124	0.5863	0.9473	0.7451
TC0100000658.mm.2	NM_001085370; NM_001085371; NM_001173477; NM_007463; ENSMUST00000087122; ENSMUST00000113587; ENSMUST00000113588; ENSMUST00000113589; ENSMUST00000113590; ENSMUST00000122266; ENSMUST00000125118; ENSMUST00000125306; ENSMUST00000132222; ENSMUST00000132228; ENSMUST00000137868; ENSMUST00000143679; ENSMUST00000146705; ENSMUST00000148515; OTTMUST00000046334; OTTMUST00000046335; OTTMUST00000046336; OTTMUS…	Speg	5.35	5.5	5.78	5.37	0.9867	0.9202	0.9076	0.6908	0.7616	0.9329	0.9036	0.8555	0.6459
TC0100000659.mm.2	NM_133708; ENSMUST00000037796; ENSMUST00000113584; ENSMUST00000124539; ENSMUST00000131545; ENSMUST00000132291; ENSMUST00000133418; ENSMUST00000135453; ENSMUST00000140287; ENSMUST00000141124; ENSMUST00000143730; ENSMUST00000144874; ENSMUST00000145166; BC008116; OTTMUST00000046364; OTTMUST00000046365; OTTMUST00000046366; OTTMUST00000046367; OTTMUST00000046368; OTTMUST00000046369; OTTMUST00000046370…	Gmppa	11.92	11.75	11.75	11.76	0.6137	0.6964	0.9546	0.4849	0.6688	0.4759	0.974	0.994	0.9827
TC0100000660.mm.2	NM_183022; ENSMUST00000037708; ENSMUST00000113577; BC055772; OTTMUST00000046351; OTTMUST00000056788; uc007bpg.1	Asic4	4.61	4.72	4.8	4.49	0.9889	0.9742	0.9853	0.884	0.9387	0.9683	0.9797	0.9453	0.8862
TC0100000661.mm.2	NM_177056; ENSMUST00000050899; ENSMUST00000113575; ENSMUST00000148980; BC059868; OTTMUST00000046320; OTTMUST00000046321; OTTMUST00000046322; uc007bpl.2; uc007bpm.2	Tmem198	5.3	5.04	4.97	5.22	0.8387	0.9972	0.7829	0.6604	0.7398	0.9077	0.9071	0.6701	0.3855
TC0100000662.mm.2	NM_010564; ENSMUST00000037330; BC056627; OTTMUST00000046355; uc007bps.1	Inha	4.81	4.67	4.75	4.8	0.9516	0.9067	0.9961	0.9272	0.9903	0.9451	0.8601	0.9011	0.9783
TC0100000663.mm.2	NM_027886; ENSMUST00000027414; ENSMUST00000113553; ENSMUST00000129652; ENSMUST00000129794; ENSMUST00000140963; ENSMUST00000146575; ENSMUST00000150560; ENSMUST00000154303; ENSMUST00000156838; BC061635; OTTMUST00000046356; OTTMUST00000046357; OTTMUST00000046358; OTTMUST00000046359; OTTMUST00000046360; OTTMUST00000046361; OTTMUST00000046362; OTTMUST00000046363; OTTMUST00000078147; uc007bpt.2; uc007b…	Stk11ip	7.07	7.24	7.25	6.86	0.6121	0.8814	0.9696	0.9951	0.9688	0.6428	0.9051	0.7613	0.507
TC0100000665.mm.2	NM_009208; ENSMUST00000027415; ENSMUST00000124341; ENSMUST00000129703; ENSMUST00000132110; ENSMUST00000132612; ENSMUST00000138814; ENSMUST00000142257; ENSMUST00000145258; ENSMUST00000145516; ENSMUST00000150142; ENSMUST00000154101; BC080271; OTTMUST00000046376; OTTMUST00000046377; OTTMUST00000046378; OTTMUST00000046379; OTTMUST00000046380; OTTMUST00000046381; OTTMUST00000046382; OTTMUST00000046383…	Slc4a3	4.61	4.73	4.42	4.59	0.9212	0.7928	0.9961	0.8728	0.9688	0.8794	0.7232	0.8033	0.9648
TC0100000678.mm.2	NM_001004173; ENSMUST00000036172; BC049995; BC147843; BC147850; uc007bqe.1	Sgpp2	4.03	4.07	4.35	4.11	0.5229	0.8051	0.8464	0.9109	0.5815	0.9307	0.45	0.8753	0.2685
TC0100000681.mm.2	NM_026713; ENSMUST00000012331; ENSMUST00000113524; ENSMUST00000125458; ENSMUST00000134947; ENSMUST00000149732; ENSMUST00000152111; BC106135; OTTMUST00000053006; OTTMUST00000053007; OTTMUST00000053008; OTTMUST00000053009; OTTMUST00000053010; uc007bqk.1; uc007bql.2; uc007bqm.2	Mogat1	6.62	6.62	6.51	6.81	0.9068	0.9971	0.9961	0.9247	0.9891	0.944	0.9473	0.9841	0.9795
TC0100000682.mm.2	NM_001001981; NM_001033606; NM_001136222; NM_001136226; NM_028817; ENSMUST00000035779; ENSMUST00000053760; ENSMUST00000132997; ENSMUST00000134566; ENSMUST00000135642; ENSMUST00000142704; ENSMUST00000148608; ENSMUST00000151622; ENSMUST00000154777; BC031529; BC141102; OTTMUST00000082782; OTTMUST00000082783; OTTMUST00000082784; OTTMUST00000082785; OTTMUST00000082786; OTTMUST00000082787; OTTMUST00000…	Utp14b; Acsl3	13.23	12.87	13.05	12.63	0.5125	0.5428	0.9961	0.801	0.8658	0.3147	0.9335	0.7037	0.6443
TC0100000684.mm.2	NM_021342; ENSMUST00000057262; BC032920; uc007bqq.1	Kcne4	3.64	3.53	3.94	3.55	0.9313	0.9373	0.9128	0.6203	0.9064	0.9795	0.879	0.7202	0.7281
TC0100000688.mm.2	NM_001081210; ENSMUST00000027464; uc007bqx.1; uc007bqy.1	Mrpl44	11.63	11.36	11.44	11.32	0.5674	0.7177	0.9835	0.574	0.781	0.4621	0.9971	0.9525	0.9195
TC0100000697.mm.2	NM_172849; ENSMUST00000068275; ENSMUST00000113494; ENSMUST00000123285; ENSMUST00000123720; ENSMUST00000137862; BC082310; OTTMUST00000066074; OTTMUST00000066075; OTTMUST00000066076; OTTMUST00000066077; OTTMUST00000066078; uc007brj.1; uc007brk.1; uc007brl.1; uc007brm.1; uc007brn.1	Nyap2	4.21	4.26	3.96	4.29	0.9952	0.9915	0.9835	0.8789	0.9542	0.9903	0.9865	0.9066	0.873
TC0100000702.mm.2	ENSMUST00000023262	Gm9747	4.39	4.27	4.23	4.22	0.5359	0.9242	0.9367	0.4009	0.8049	0.6356	0.8185	0.8888	0.9906
TC0100000703.mm.2	NM_001122685; NM_029777; ENSMUST00000027322; ENSMUST00000140020; BC005518; OTTMUST00000050884; OTTMUST00000050885; uc007brq.3; uc007brr.2	Rhbdd1	10.74	10.66	10.7	10.59	0.7468	0.9564	0.9961	0.8047	0.9974	0.9193	0.7749	0.9345	0.9219
TC0100000706.mm.2	NM_007734; ENSMUST00000113457; ENSMUST00000125563; ENSMUST00000141994; ENSMUST00000152664; OTTMUST00000051474; OTTMUST00000051475; OTTMUST00000051476; OTTMUST00000051477; uc007bru.1; uc007brv.1	Col4a3	4.92	4.68	5.15	5.12	0.9841	0.824	0.9607	0.7991	0.9801	0.8359	0.8393	0.7083	0.753
TC0100000708.mm.2	NM_029409; ENSMUST00000073025; ENSMUST00000078332; ENSMUST00000159279; ENSMUST00000160044; ENSMUST00000160632; ENSMUST00000160744; ENSMUST00000160750; ENSMUST00000160786; ENSMUST00000160972; ENSMUST00000161572; ENSMUST00000161648; ENSMUST00000162003; ENSMUST00000162056; ENSMUST00000162573; ENSMUST00000162794; BC016597; BC059229; OTTMUST00000088341; OTTMUST00000088342; OTTMUST00000088343; OTTMUST0…	Mff	13.64	14.05	13.61	14.11	0.007	0.9734	0.9961	0.1029	0.9646	0.0982	0.0479	0.9841	0.056
TC0100000711.mm.2	NM_010472; ENSMUST00000063380; ENSMUST00000113444; BC031154; uc007bse.1; uc007bsf.1; uc007bsg.1; uc007bsh.1	Agfg1	13.07	13.55	13.06	13.65	0.0133	0.9121	0.9961	0.1574	0.9323	0.1818	0.0546	0.9904	0.0792
TC0100000717.mm.2	XM_896507.2	Krtap28-13	3.82	4.03	3.55	3.63	0.6849	0.2833	0.9989	0.8488	0.643	0.662	0.1926	0.5978	0.8147
TC0100000718.mm.2	NM_001159738; NM_016960; ENSMUST00000027351; ENSMUST00000113437; BC028504; OTTMUST00000040227; OTTMUST00000040228; uc007bsk.2; uc007bsl.2; uc007bsm.2	Ccl20	6.33	6.38	6.68	5.85	0.461	0.7714	0.72	0.8518	0.8868	0.4381	0.9124	0.418	0.173
TC0100000719.mm.2	NM_027725; NR_027636; ENSMUST00000065403; ENSMUST00000065436; ENSMUST00000113436; ENSMUST00000133079; ENSMUST00000149342; BC145995; OTTMUST00000055298; OTTMUST00000055299; OTTMUST00000055300; OTTMUST00000064965; OTTMUST00000064966; uc007bsn.2; uc007bso.2; uc011wob.1	Daw1	3.98	3.81	4.2	4.34	0.9695	0.399	0.9223	0.7351	0.9508	0.5041	0.5022	0.3712	0.6591
TC0100000725.mm.2	NM_025386; ENSMUST00000097672; ENSMUST00000139562; ENSMUST00000143656; ENSMUST00000151737; BC049581; OTTMUST00000050898; OTTMUST00000050899; OTTMUST00000050900; OTTMUST00000050901; uc007btc.2	Fbxo36	8.04	7.44	8.39	7.63	0.0257	0.4774	0.9961	0.2417	0.6855	0.5696	0.0218	0.8045	0.1113
TC0100000736.mm.2	ENSMUST00000097669	Gm10553	5.26	5.7	5.14	5.25	0.6156	0.8495	0.9971	0.7714	0.9559	0.9419	0.5579	0.9001	0.8064
TC0100000743.mm.2	NM_001081746; uc007btq.1; uc007btr.1	Gm7609	8.1	8.94	7.47	8.06	0.0013	0.0024	0.9792	0.0114	0.0888	0.9412	5.38e-05	0.0214	0.0536
TC0100000758.mm.2	uc007bty.1	Csprs	6.97	6.99	6.82	7.64	0.0132	0.9206	0.7115	0.5728	0.7816	0.0837	0.13	0.5248	0.0116
TC0100000761.mm.2	ENSMUST00000178024	G530012D18Rik	6.74	6.48	6.47	6.3	0.4316	0.5716	0.9961	0.5524	0.7402	0.2927	0.9896	0.852	0.7866
TC0100000765.mm.2	NM_001013817; ENSMUST00000080204; ENSMUST00000113385; ENSMUST00000159234; ENSMUST00000160119; ENSMUST00000161497; ENSMUST00000162925; BC069971; OTTMUST00000074815; OTTMUST00000074816; OTTMUST00000074817; OTTMUST00000074899; OTTMUST00000074900; OTTMUST00000074901; uc007buc.1	Sp140	12.42	13.61	10.9	12.31	9.9e-06	6.33e-05	0.8659	0.0026	0.0005	0.8732	4.58e-07	0.0136	0.0001
TC0100000766.mm.2	NM_013673; ENSMUST00000054279; ENSMUST00000066427; ENSMUST00000129951; ENSMUST00000132641; ENSMUST00000134283; ENSMUST00000140758; ENSMUST00000141709; ENSMUST00000141998; ENSMUST00000145440; ENSMUST00000147552; ENSMUST00000150967; ENSMUST00000153574; ENSMUST00000155094; BC069183; OTTMUST00000074495; OTTMUST00000074496; OTTMUST00000074497; OTTMUST00000074498; OTTMUST00000074554; OTTMUST00000074555…	Sp100	13.95	14.48	13.2	13.53	0.05	0.0003	0.955	0.0914	0.0232	0.0882	0.0001	0.0035	0.4932
TC0100000771.mm.2	NM_133781; ENSMUST00000097666; ENSMUST00000113360; ENSMUST00000126962; ENSMUST00000130754; BC020041; OTTMUST00000051256; OTTMUST00000051257; OTTMUST00000051258; OTTMUST00000051259; uc007bum.2	Cab39	13.27	13.4	13.01	12.86	0.6541	0.1454	0.9231	0.9353	0.8128	0.1439	0.4563	0.1956	0.4412
TC0100000774.mm.2	NM_022417; ENSMUST00000027425; ENSMUST00000139837; BC012952; OTTMUST00000074348; OTTMUST00000074349; uc011wof.1	Itm2c	8.45	7.5	8.23	7.62	0.0123	0.9934	0.9907	0.1803	0.9609	0.1128	0.087	0.9212	0.0622
TC0100000775.mm.2	NR_037692; uc007bup.2	4933407L21Rik	4.9	4.69	4.47	5.07	0.6963	0.731	0.8998	0.882	0.5916	0.9576	0.4994	0.9512	0.4269
TC0100000777.mm.2	NM_001122732; NM_027029; NM_027300; NM_028647; ENSMUST00000052854; ENSMUST00000113344; ENSMUST00000125083; ENSMUST00000129169; ENSMUST00000130504; ENSMUST00000131151; ENSMUST00000135440; ENSMUST00000149469; ENSMUST00000152501; ENSMUST00000153247; ENSMUST00000159876; BC061025; OTTMUST00000066171; OTTMUST00000066172; OTTMUST00000066173; OTTMUST00000066174; OTTMUST00000066175; OTTMUST00000066176; OT…	Spata3	5.11	5.03	5.18	4.83	0.6591	0.9004	0.6519	0.664	0.7523	0.6895	0.9163	0.4659	0.2074
TC0100000778.mm.2	NM_001144992; NM_001144993; ENSMUST00000027429; ENSMUST00000165824; BC137675; BC144821; uc007bux.2; uc011wog.1	2810459M11Rik	4.72	4.72	4.63	4.44	0.6222	0.7777	0.9961	0.7223	0.9508	0.9881	0.4889	0.8211	0.8601
TC0100000783.mm.2	NM_145222; ENSMUST00000113306; BC031187; BC060507; uc007bvk.2	B3gnt7	8.62	8.6	9.11	8.73	0.665	0.6431	0.9837	0.9624	0.7429	0.924	0.4107	0.9143	0.6369
TC0100000787.mm.2	NM_027966; ENSMUST00000046004; BC100497; BC145753; uc007bvo.2	1700019O17Rik	4.69	4.59	4.67	4.66	0.6923	0.9749	0.9817	0.6478	0.9295	0.7994	0.8492	0.9272	0.9824
TC0100000790.mm.2	NM_008972; ENSMUST00000045897; BC081453; BC083135; BC085171; uc007bvp.1	Ptma	16.83	16.82	16.91	16.89	0.9303	0.9186	0.9961	0.9314	0.9503	0.8729	0.9615	0.9776	0.9981
TC0100000792.mm.2	NM_172974; ENSMUST00000027446; ENSMUST00000121534; ENSMUST00000122884; ENSMUST00000127219; ENSMUST00000138280; ENSMUST00000149542; BC012659; OTTMUST00000067485; OTTMUST00000067486; OTTMUST00000067487; OTTMUST00000067488; OTTMUST00000067546; uc007bvr.1; uc007bvs.1	Cops7b	11.56	11.38	11.6	11.16	0.1899	0.77	0.9961	0.4181	0.9013	0.2564	0.6892	0.9014	0.507
TC0100000794.mm.2	NM_001172157; NM_153530; ENSMUST00000065694; ENSMUST00000168237; BC036177; uc007bvu.2; uc007bvv.2; uc007bvw.2	Dis3l2	10.33	9.99	10.55	10.04	0.0093	0.5541	0.9423	0.2556	0.5444	0.3432	0.0132	0.9575	0.0277
TC0100000806.mm.2	NM_007432; ENSMUST00000044878; uc007bwb.1; uc011wom.2	Akp3	3.42	3.34	3.53	3.64	0.9191	0.9806	0.9992	0.9598	0.9929	0.9331	0.9758	0.9885	0.9557
TC0100000808.mm.2	NM_027084; ENSMUST00000044533; OTTMUST00000084503; uc007bwe.2	Prss56	3.91	3.72	3.87	3.74	0.7475	0.9962	0.9971	0.8969	0.9929	0.8709	0.8347	0.9929	0.8355
TC0100000809.mm.2	NM_021600; ENSMUST00000073252; BC052153; BC141376; BC141387; uc007bwg.1	Chrnd	4.32	3.91	4.21	4.21	0.9362	0.8856	0.9961	0.8743	0.9093	0.851	0.933	0.9932	0.9472
TC0100000810.mm.2	NM_009604; ENSMUST00000027470; uc007bwh.1; uc007bwi.1	Chrng	3.77	3.9	3.62	3.78	0.4323	0.6069	0.9961	0.5791	0.9073	0.9968	0.2538	0.7181	0.7631
TC0100000811.mm.2	NM_001039169; NM_001039170; NM_023314; ENSMUST00000050876; ENSMUST00000076362; ENSMUST00000113230; ENSMUST00000113231; ENSMUST00000113232; ENSMUST00000113233; ENSMUST00000113235; ENSMUST00000123735; BC028903; BC045153; BC049077; OTTMUST00000051659; OTTMUST00000051660; OTTMUST00000051661; OTTMUST00000051662; OTTMUST00000051663; OTTMUST00000051664; OTTMUST00000051665; OTTMUST00000051666; uc007bwj.1…	Eif4e2	12.61	12.57	12.36	12.69	0.4605	0.9139	0.8606	0.948	0.6983	0.8118	0.5181	0.8155	0.2478
TC0100000813.mm.2	NM_028889; ENSMUST00000027472; ENSMUST00000118687; ENSMUST00000150831; BC019531; BC085088; OTTMUST00000073234; OTTMUST00000073235; OTTMUST00000073236; uc007bwo.1	Efhd1	4.67	4.51	4.58	4.44	0.8478	0.6582	0.9734	0.723	0.7059	0.6032	0.8131	0.9495	0.926
TC0100000814.mm.2	NM_001110212; NM_146112; ENSMUST00000027475; ENSMUST00000164992; ENSMUST00000172736; ENSMUST00000172776; ENSMUST00000172794; ENSMUST00000172964; ENSMUST00000172976; ENSMUST00000173148; ENSMUST00000173152; ENSMUST00000173173; ENSMUST00000173235; ENSMUST00000173636; ENSMUST00000173663; ENSMUST00000173850; ENSMUST00000174334; ENSMUST00000174482; ENSMUST00000174501; ENSMUST00000174535; ENSMUST0000017…	Gigyf2	9.99	9.79	10.47	10.12	0.0688	0.0312	0.9961	0.3226	0.1968	0.7583	0.0037	0.2603	0.2408
TC0100000816.mm.2	NM_028473; ENSMUST00000027476; BC115669; BC115670; uc007bww.2; uc011woo.1	3110079O15Rik	4.02	3.86	3.7	3.95	0.9522	0.5549	0.8981	0.6137	0.4639	0.6034	0.6432	0.994	0.6877
TC0100000817.mm.2	NM_001160163; NM_001160164; NM_001160165; NM_015750; ENSMUST00000070898; ENSMUST00000163606; ENSMUST00000164128; ENSMUST00000165109; ENSMUST00000166055; ENSMUST00000166259; ENSMUST00000172222; BC105657; BC105658; BC105659; BC105661; OTTMUST00000094288; OTTMUST00000094289; OTTMUST00000094290; OTTMUST00000094291; OTTMUST00000094292; OTTMUST00000094293; uc007bwz.2; uc007bxa.2; uc007bxb.2; uc011wop.1…	Neu2	5.1	5.03	4.96	5.14	0.7396	0.7789	0.9961	0.7767	0.8738	0.6267	0.9607	0.9329	0.9365
TC0100000822.mm.2	NM_001110192; NM_001110193; NM_010566; ENSMUST00000042275; ENSMUST00000072999; ENSMUST00000163222; ENSMUST00000163548; ENSMUST00000163576; ENSMUST00000164592; ENSMUST00000165554; ENSMUST00000167032; ENSMUST00000168783; ENSMUST00000169754; ENSMUST00000170300; BC108328; OTTMUST00000091932; OTTMUST00000091933; OTTMUST00000091934; OTTMUST00000091935; OTTMUST00000091936; OTTMUST00000091937; OTTMUST000…	Inpp5d	12.9	13.36	13.27	13.28	0.3269	0.7378	0.8988	0.233	0.5949	0.3319	0.8512	0.9479	0.9591
TC0100000824.mm.2	NM_001205391; NM_001205392; NM_029846; ENSMUST00000027512; ENSMUST00000113186; ENSMUST00000113190; ENSMUST00000127884; ENSMUST00000129431; ENSMUST00000133072; ENSMUST00000134603; ENSMUST00000137638; ENSMUST00000139628; ENSMUST00000144047; ENSMUST00000151037; BC049122; OTTMUST00000039677; OTTMUST00000039678; OTTMUST00000039679; OTTMUST00000039680; OTTMUST00000039681; OTTMUST00000039682; OTTMUST000…	Atg16l1	8.7	8.97	8.67	8.51	0.6682	0.805	0.5	0.148	0.7288	0.9919	0.5464	0.2969	0.5132
TC0100000828.mm.2	NM_009118; ENSMUST00000077772; ENSMUST00000128761; ENSMUST00000130886; ENSMUST00000136708; ENSMUST00000144334; ENSMUST00000145385; ENSMUST00000155393; ENSMUST00000156381; ENSMUST00000177757; BC016498; OTTMUST00000051793; OTTMUST00000051794; OTTMUST00000051795; OTTMUST00000051796; OTTMUST00000051797; OTTMUST00000051798; OTTMUST00000051799; OTTMUST00000051800; uc007bxp.1; uc007bxq.1; uc007bxr.1; uc…	Sag	5.4	5.55	5.6	5.26	0.7401	0.9748	0.9723	0.9709	0.9077	0.8947	0.7998	0.9028	0.6136
TC0100000829.mm.2	NM_177646; ENSMUST00000027517; uc007bxu.2; uc007bxv.2; uc011wos.1	Dgkd	8.31	8.53	8.73	8.6	0.9015	0.5127	0.9607	0.8621	0.5489	0.701	0.4727	0.9241	0.6808
TC0100000836.mm.2	NM_013701; NM_145079; NM_201410; NM_201641; NM_201642; NM_201643; NM_201644; NM_201645; ENSMUST00000014263; ENSMUST00000049289; ENSMUST00000058237; ENSMUST00000073049; ENSMUST00000073772; ENSMUST00000097659; ENSMUST00000113134; ENSMUST00000113135; ENSMUST00000113137; ENSMUST00000113138; ENSMUST00000113142; ENSMUST00000124852; ENSMUST00000126203; ENSMUST00000138182; ENSMUST00000140092; ENSMUST0000…	Ugt1a2; Ugt1a6a; Ugt1a6b; Ugt1a10; Ugt1a7c; Ugt1a5; Ugt1a9; Ugt1a1	9.24	11.05	11.03	12.06	1.45e-06	6.1e-06	0.3752	7.63e-06	2.24e-05	9.28e-08	0.995	0.0054	0.0017
TC0100000845.mm.2	NM_001281466; ENSMUST00000061013; ENSMUST00000113130; ENSMUST00000135948; ENSMUST00000142632; ENSMUST00000148474; OTTMUST00000049203; OTTMUST00000049204; OTTMUST00000049205; OTTMUST00000049206	Mroh2a	6.26	6.4	6.04	6.66	0.0952	0.9332	0.9734	0.5665	0.9627	0.269	0.3693	0.8214	0.1674
TC0100000846.mm.2	NM_134252; ENSMUST00000040210; ENSMUST00000113114; ENSMUST00000148138; ENSMUST00000171176; BC117934; OTTMUST00000046774; OTTMUST00000046902; OTTMUST00000046903; uc029qrk.1; uc029qrl.1	Trpm8	3.72	4.01	4.3	3.95	0.8695	0.4456	0.9961	0.8389	0.6638	0.4587	0.6276	0.7943	0.9903
TC0100000847.mm.2	NM_029269; ENSMUST00000027518; ENSMUST00000176708; BC027494; OTTMUST00000049220; OTTMUST00000103327; uc007byq.1	Spp2	3.6	3.64	4.06	3.56	0.8085	0.7472	0.9723	0.9459	0.7529	0.9152	0.5926	0.9874	0.6595
TC0100000854.mm.2	NM_133816; ENSMUST00000066279; ENSMUST00000123745; BC012284; BC034733; OTTMUST00000072746; OTTMUST00000072747; uc007byv.1	Sh3bp4	6.03	6.07	5.96	6.05	0.2698	0.7825	0.9961	0.6026	0.9402	0.3242	0.7664	0.8479	0.4903
TC0100000858.mm.2	NM_001037136; NM_178119; ENSMUST00000027521; ENSMUST00000074945; uc007byw.1; uc007byx.1; uc007byy.1; uc011wpa.1	Agap1	8.55	8.48	9.15	8.66	0.1439	0.0365	0.7115	0.9707	0.0314	0.6483	0.0074	0.7226	0.0647
TC0100000870.mm.2	NM_001271607; NM_007722; ENSMUST00000065587; ENSMUST00000159654; BC015254; OTTMUST00000072324; OTTMUST00000072325	Ackr3	4.61	4.2	4.13	4.31	0.7675	0.4331	0.9961	0.763	0.6463	0.3857	0.6938	0.7945	0.9729
TC0100000878.mm.2	NM_133805; ENSMUST00000036153; BC017690; BC021488; BC024421; uc007bzi.1	Cops8	11.97	11.7	11.66	11.73	0.6803	0.8616	0.9734	0.6065	0.8465	0.6688	0.9545	0.9765	0.9985
TC0100000882.mm.2	NM_053015; ENSMUST00000027528; ENSMUST00000125149; ENSMUST00000136220; BC150804; OTTMUST00000053516; OTTMUST00000053517; OTTMUST00000053518; uc007bzm.2	Mlph	3.65	3.81	3.51	3.53	0.912	0.859	0.9961	0.9913	0.9301	0.9384	0.7844	0.9512	0.9039
TC0100000883.mm.2	NM_001101647; ENSMUST00000166281; uc011wpd.1	Prlh	6.74	6.49	6.47	6.41	0.6827	0.8399	0.9821	0.6435	0.8529	0.6479	0.9754	0.999	0.9783
TC0100000884.mm.2	NM_001111311; NM_001111312; NM_008515; ENSMUST00000068116; ENSMUST00000068167; ENSMUST00000097649; ENSMUST00000097650; BC144956; BC145642; uc007bzp.2; uc007bzq.2; uc007bzr.2; uc007bzs.2; uc007bzt.2; uc007bzu.2; uc011wpe.1	Lrrfip1	12.39	12.62	11.8	12.11	0.3031	0.009	0.9964	0.6156	0.0963	0.2524	0.005	0.1228	0.5309
TC0100000885.mm.2	NM_001033408; ENSMUST00000094698; BC150950; uc007bzv.1	Rbm44	4.54	4.61	4.48	4.36	0.9345	0.9689	0.8742	0.6891	0.8492	0.9297	0.9967	0.7122	0.5488
TC0100000886.mm.2	NM_001168392; NM_016894; NM_178401; ENSMUST00000097648; ENSMUST00000165855; BC012644; uc007bzw.2; uc007bzx.2; uc011wpf.1	Ramp1	13.8	12.12	13.39	11.64	6.12e-08	0.0543	0.9919	7.39e-06	0.4454	5.78e-07	5.17e-05	0.2061	3.32e-06
TC0100000890.mm.2	NM_026454; ENSMUST00000059743; ENSMUST00000171112; ENSMUST00000171165; ENSMUST00000178627; BC016117; uc007bzy.1; uc007bzz.1; uc007caa.1; uc007cab.1; uc007cac.1	Ube2f	13.72	13.82	13.47	13.55	0.885	0.6079	0.9961	0.9816	0.8094	0.7759	0.5332	0.8268	0.8875
TC0100000892.mm.2	NM_016717; ENSMUST00000027532; ENSMUST00000123651; ENSMUST00000124832; ENSMUST00000137074; ENSMUST00000142488; ENSMUST00000142802; ENSMUST00000145843; ENSMUST00000147523; ENSMUST00000153621; ENSMUST00000154045; BC019879; BC021389; OTTMUST00000053551; OTTMUST00000053552; OTTMUST00000053553; OTTMUST00000053554; OTTMUST00000053555; OTTMUST00000053556; OTTMUST00000053557; OTTMUST00000053558; OTTMUST0…	Scly	10.9	10.2	10.25	10.05	0.0078	0.1699	0.5682	0.0057	0.0659	0.005	0.5929	0.9807	0.5712
TC0100000893.mm.2	NM_001033292; ENSMUST00000088904; ENSMUST00000176156; OTTMUST00000054456; OTTMUST00000111144; uc007cah.1	Espnl	6.35	5.73	6.38	6.32	0.0495	0.5413	0.9439	0.0855	0.9688	0.6438	0.041	0.4927	0.5087
TC0100000894.mm.2	NM_027551; ENSMUST00000027533; BC115428; BC115429; OTTMUST00000066168; uc007cai.1	Klhl30	3.3	3.56	3.37	3.78	0.2849	0.7491	0.9961	0.6978	0.9582	0.3134	0.8072	0.7792	0.4256
TC0100000895.mm.2	NM_173395; ENSMUST00000086861; BC056923; uc007caj.1	Fam132b	5.83	6.38	5.59	6.29	0.1276	0.5369	0.9907	0.2634	0.9073	0.8208	0.0813	0.6375	0.5201
TC0100000897.mm.2	NM_028718; ENSMUST00000047242; BC117868; uc007cax.2; uc007cay.2	Traf3ip1	6.25	6.68	6.55	6.65	0.4803	0.9738	0.9836	0.5299	0.9333	0.6658	0.7092	0.9403	0.8641
TC0100000898.mm.2	NM_001039126; NM_023046; ENSMUST00000027538; ENSMUST00000086843; uc007caz.1; uc007cba.1; uc007cbb.3; uc007cbc.1	Asb1	8.11	8.05	7.68	7.73	0.5485	0.1262	0.9907	0.8941	0.3204	0.5554	0.0719	0.5553	0.5809
TC0100000899.mm.2	NM_007855; ENSMUST00000007949; BC090636; OTTMUST00000052122; uc007cbd.1	Twist2	3.68	3.43	3.66	3.53	0.4138	0.9934	0.9961	0.5882	0.9872	0.6805	0.6001	0.9613	0.73
TC0100000908.mm.2	NM_147037; ENSMUST00000074859; BC116898; uc007cbl.2	Olfr1413	4.08	3.82	4.11	3.82	0.433	0.7707	0.9961	0.6059	0.8875	0.4205	0.897	0.9133	0.7367
TC0100000909.mm.2	NM_146277; ENSMUST00000062964; BC125241; uc007cbm.1	Olfr1412	5.81	6.03	5.92	6.13	0.8042	0.5357	0.9723	0.948	0.9411	0.4771	0.7468	0.5553	0.6584
TC0100000910.mm.2	NM_146490; ENSMUST00000073748; BC128013; uc007cbn.1	Olfr1411; Olfr1410	4.61	4.78	4.33	4.63	0.8773	0.4281	0.9961	0.9955	0.6629	0.6579	0.3926	0.7743	0.8365
TC0100000911.mm.2	NM_146491; ENSMUST00000079790; BC106991; BC106992; uc007cbo.1	Olfr1410	5.49	6.27	6.11	5.9	0.6307	0.8766	0.7153	0.2397	0.5407	0.6493	0.9193	0.7466	0.7236
TC0100000912.mm.2	NM_206896; ENSMUST00000081274; BC120559; BC120561; uc007cbp.2	Olfr12	4.91	4.88	4.82	4.63	0.542	0.6626	0.9817	0.9281	0.9604	0.4071	0.9877	0.6746	0.5286
TC0100000916.mm.2	NM_016696; ENSMUST00000045970; BC062902; uc007cbs.1	Gpc1	8.46	8.71	7.17	7.63	0.1335	0.0016	0.9716	0.6616	0.0117	0.16	0.0007	0.0853	0.1912
TC0100000919.mm.2	NM_175118; ENSMUST00000060913; BC119127; uc007cbu.1	Dusp28	4.86	4.59	4.44	4.65	0.6745	0.7407	0.906	0.4311	0.6076	0.5539	0.9703	0.9495	0.8836
TC0100000921.mm.2	NM_181405; ENSMUST00000027487; ENSMUST00000178116; ENSMUST00000178361; ENSMUST00000178662; ENSMUST00000178778; ENSMUST00000178816; ENSMUST00000179127; ENSMUST00000179531; ENSMUST00000179837; ENSMUST00000179854; ENSMUST00000179993; ENSMUST00000180306; BC031789; OTTMUST00000111572; OTTMUST00000111573; OTTMUST00000111574; OTTMUST00000111575; OTTMUST00000111576; OTTMUST00000111577; OTTMUST00000111578…	Rnpepl1	10.79	11.27	11.05	10.98	0.5275	0.8589	0.9721	0.4781	0.9799	0.889	0.5103	0.7574	0.9485
TC0100000922.mm.2	NM_011796; ENSMUST00000027488; ENSMUST00000117814; ENSMUST00000128429; ENSMUST00000136598; ENSMUST00000152983; ENSMUST00000153828; BC005681; BC010969; OTTMUST00000065210; OTTMUST00000065211; OTTMUST00000065212; OTTMUST00000065213; OTTMUST00000065214; OTTMUST00000065215; uc007cbx.1; uc007cby.1	Capn10	8.01	8.02	7.88	7.87	0.4448	0.7881	0.9716	0.4219	0.7691	0.4442	0.8899	0.993	0.9124
TC0100000923.mm.2	NM_001104529; NM_001271766; NM_022320; ENSMUST00000027489; ENSMUST00000064480; ENSMUST00000169198; BC027429; uc007cbz.2; uc007cca.2; uc007ccb.2	Gpr35	4.06	6.18	6.38	7.63	2.34e-05	2.92e-05	0.7265	0.0001	0.0002	8.18e-07	0.7779	0.0106	0.0085
TC0100000924.mm.2	NM_001159658; NM_177587; ENSMUST00000059676; BC107212; BC107213; uc007cdc.2; uc007cdd.2	Aqp12	5.13	5.11	4.96	4.8	0.8063	0.5823	0.9778	0.9649	0.9434	0.5132	0.7795	0.6068	0.6901
TC0100000925.mm.2	NM_001276710; NM_016702; ENSMUST00000027491; BC025799	Agxt	3.41	3.39	3.32	3.54	0.9652	0.8966	0.9847	0.8642	0.9929	0.9304	0.8635	0.8375	0.8995
TC0100000926.mm.2	ENSMUST00000138595	Crocc2	3.71	3.78	3.93	3.81	0.8988	0.9953	0.9835	0.9422	0.9503	0.9359	0.9469	0.9066	0.7836
TC0100000927.mm.2	NM_172463; NR_105866; ENSMUST00000062202; ENSMUST00000163688; ENSMUST00000165843; ENSMUST00000165883; ENSMUST00000168122; ENSMUST00000172289; BC145886; OTTMUST00000093349; OTTMUST00000093350; OTTMUST00000093351; OTTMUST00000093352; OTTMUST00000093353; OTTMUST00000093354; uc007cdm.1	Sned1; Mir6901	5.58	5.88	5.56	5.69	0.2514	0.415	0.9817	0.3398	0.8914	0.9965	0.1013	0.5159	0.7256
TC0100000929.mm.2	NM_023200; ENSMUST00000027494; ENSMUST00000127141; BC013524; OTTMUST00000051857; OTTMUST00000051858; uc007cdv.1	Ppp1r7	14.19	14.33	14.23	14.12	0.7507	0.707	0.9168	0.8692	0.9818	0.5778	0.9092	0.5463	0.4824
TC0100000933.mm.2	NM_001271884; NM_207031; ENSMUST00000058682; BC116706	Ano7	5.45	5.87	5.93	6.02	0.2486	0.4865	0.9847	0.3654	0.6464	0.164	0.9572	0.841	0.691
TC0100000936.mm.2	NM_001159717; NM_001159718; NM_001159719; NM_010891; ENSMUST00000027495; ENSMUST00000112912; ENSMUST00000129211; ENSMUST00000131175; ENSMUST00000136182; ENSMUST00000142401; ENSMUST00000149532; ENSMUST00000150931; ENSMUST00000152476; ENSMUST00000152778; ENSMUST00000153826; ENSMUST00000157021; ENSMUST00000168776; ENSMUST00000172165; ENSMUST00000179353; BC138636; BC138637; OTTMUST00000051865; OTTMUS…	Sept2	14	13.77	13.97	13.64	0.0418	0.9604	0.9987	0.2091	0.9799	0.192	0.217	0.9827	0.2237
TC0100000937.mm.2	NM_145519; ENSMUST00000120301; ENSMUST00000122402; BC009153; OTTMUST00000065398; OTTMUST00000065399; uc007ceb.2; uc007cec.2	Farp2	7.75	7.02	7.05	7.11	0.2337	0.8323	0.9154	0.1954	0.6983	0.3351	0.6766	0.9133	0.8816
TC0100000942.mm.2	NM_016778; ENSMUST00000027499; BC030069; uc007cee.1	Bok	4.74	4.86	4.66	4.92	0.5341	0.953	0.9835	0.9171	0.9162	0.8112	0.6217	0.9495	0.5336
TC0100000944.mm.2	NM_174874; ENSMUST00000027502; ENSMUST00000135762; ENSMUST00000149436; BC027184; OTTMUST00000081166; OTTMUST00000081167; OTTMUST00000081168; uc007cej.1	Atg4b	12.79	12.36	12.8	12.62	0.1707	0.6319	0.9696	0.2243	0.9735	0.8118	0.131	0.595	0.7037
TC0100000946.mm.2	NM_025454; ENSMUST00000027505; BC064674; uc007cen.1; uc011wpr.1	Ing5	9.26	9.2	9.25	9.23	0.9647	0.9032	0.9946	0.9365	0.9974	0.8859	0.9261	0.861	0.8758
TC0100000947.mm.2	NM_178882; ENSMUST00000097633; ENSMUST00000112881; ENSMUST00000141701; ENSMUST00000149397; BC023277; BC117794; OTTMUST00000051829; OTTMUST00000051830; OTTMUST00000051831; OTTMUST00000051832; uc007ceo.2; uc007cep.2; uc007ceq.2; uc007cer.2	D2hgdh	7.63	6.96	7.85	6.9	0.0013	0.9633	0.9961	0.0203	0.9703	0.0216	0.0214	0.995	0.0289
TC0100000948.mm.2	NM_199366; ENSMUST00000094663; BC132622; BC132624; uc007ces.1	Gal3st2	5.16	5.31	5.36	5.52	0.7896	0.8136	0.9964	0.924	0.9447	0.6869	0.9599	0.8731	0.8526
TC0100000949.mm.2	NM_001205249; ENSMUST00000177958; ENSMUST00000178757; uc029qsc.1	Gm9994	5.81	5.83	5.59	5.36	0.6081	0.6507	0.8945	0.9143	0.9857	0.4389	0.9485	0.4813	0.3605
TC0100000951.mm.2	NM_001039219; ENSMUST00000097632; uc007cet.1	Gm6086	6.14	6.52	6.26	6.09	0.4351	0.853	0.817	0.2134	0.8868	0.8471	0.4404	0.5432	0.9125
TC0100000954.mm.2	NM_173772; ENSMUST00000050890; BC070438; uc007ceu.1; uc011wpt.1	Neu4	6.97	6.91	7.12	6.81	0.9401	0.7948	0.9607	0.837	0.9901	0.7762	0.8509	0.6905	0.7148
TC0100000957.mm.2	NM_026321; ENSMUST00000059975; BC021428; uc007cex.2; uc007cey.2	Fam174a	8.9	9.3	8.95	9.62	0.0086	0.2647	0.9988	0.0907	0.649	0.0083	0.4889	0.5638	0.081
TC0100000971.mm.2	NM_026250; ENSMUST00000027571; ENSMUST00000112842; ENSMUST00000112844; ENSMUST00000122925; ENSMUST00000138142; BC033572; OTTMUST00000050829; OTTMUST00000050830; OTTMUST00000050831; OTTMUST00000050832; OTTMUST00000050833; uc007cfm.1; uc007cfn.1; uc011wpx.1	Gin1	8.89	8.92	8.72	8.76	0.8783	0.9888	0.9835	0.9492	0.9363	0.9496	0.9052	0.9228	0.7661
TC0100000977.mm.2	NM_001164233; NM_027584; ENSMUST00000027575; ENSMUST00000160796; ENSMUST00000162468; ENSMUST00000162782; BC112423; BC113131; OTTMUST00000073660; OTTMUST00000073661; OTTMUST00000073662; OTTMUST00000073663; uc007cfu.2; uc007cfv.2; uc007cfw.2	Slco6d1	4.07	3.2	3.53	3.92	0.9705	0.9611	0.5966	0.3517	0.6589	0.9781	0.937	0.4922	0.3882
TC0100000985.mm.2	NM_172851; ENSMUST00000086738; uc007cfy.1; uc007cfz.1	Cntnap5b	4.72	5.08	5.01	4.85	0.7099	0.9262	0.8945	0.8629	0.9015	0.7487	0.9227	0.6886	0.4232
TC0100000999.mm.2	NM_011800; ENSMUST00000062528; BC119606; BC119607; OTTMUST00000062566; uc007cgc.1	Cdh20	4.22	4.3	4.66	4.25	0.6647	0.9197	0.9717	0.9926	0.9604	0.7124	0.9029	0.7972	0.5488
TC0100001008.mm.2	NM_029349; NM_173187; ENSMUST00000039173; ENSMUST00000086721; BC117949; BC117950; uc007cgi.2; uc007cgj.2; uc007cgk.2; uc007cgl.2; uc007cgm.2; uc007cgn.2	2310035C23Rik	10.46	10.91	10.53	10.79	0.1	0.9604	0.9835	0.2023	0.9192	0.3014	0.3468	0.9433	0.5158
TC0100001011.mm.2	NM_009399; ENSMUST00000027559; BC019185; uc007cgo.1; uc007cgp.1	Tnfrsf11a	5.95	6.14	5.89	6.18	0.7471	0.9475	0.981	0.9919	0.9652	0.7965	0.9188	0.854	0.659
TC0100001016.mm.2	NM_001122675; NM_001122676; ENSMUST00000118196; ENSMUST00000119166; ENSMUST00000131830; OTTMUST00000066616; OTTMUST00000066617; OTTMUST00000066618; uc007cgq.3; uc007cgr.3; uc007cgs.3; uc007cgt.3	Zcchc2	10.72	10.59	10.72	10.66	0.2804	0.8287	0.9961	0.5148	0.9229	0.3652	0.7291	0.9265	0.5925
TC0100001018.mm.2	NM_133821; ENSMUST00000061047; ENSMUST00000124895; ENSMUST00000135810; BC059254; OTTMUST00000051100; OTTMUST00000051101; OTTMUST00000051102; uc007cgu.2; uc007cgv.2	Phlpp1	7.91	8.06	7.75	7.9	0.5916	0.7922	0.9223	0.4101	0.9648	0.9687	0.4821	0.6176	0.9477
TC0100001024.mm.2	NM_009257; ENSMUST00000086701; ENSMUST00000112729; ENSMUST00000112730; BC005434; OTTMUST00000049630; OTTMUST00000049631; OTTMUST00000049632; uc007cha.1; uc007chb.1; uc011wqc.1	Serpinb5	4.46	4.67	4.56	4.35	0.9766	0.4861	0.9645	0.8179	0.9405	0.576	0.5641	0.4963	0.7612
TC0100001025.mm.2	NM_001199213; NM_027971; ENSMUST00000081277; ENSMUST00000112724; ENSMUST00000126812; BC062134; OTTMUST00000049652; OTTMUST00000049653; OTTMUST00000049654; uc007chc.2; uc007chd.2; uc007che.2	Serpinb12	5.37	5.24	5.72	5.27	0.3754	0.8413	0.9652	0.9001	0.798	0.8237	0.388	0.9678	0.3565
TC0100001026.mm.2	NM_172852; ENSMUST00000027564; ENSMUST00000136766; BC117990; OTTMUST00000049645; OTTMUST00000049646; uc007chf.1; uc011wqd.1	Serpinb13	3.33	3.31	3.45	3.35	0.8134	0.9998	0.9961	0.8664	0.99	0.8977	0.8851	0.9812	0.934
TC0100001028.mm.2	NM_025867; ENSMUST00000027566; BC010313; OTTMUST00000049633; uc007chl.1	Serpinb11	4.29	4.06	4.43	4.28	0.9409	0.9284	0.9817	0.9044	0.9735	0.8899	0.9634	0.8371	0.7985
TC0100001029.mm.2	NM_027548; ENSMUST00000086690; ENSMUST00000154538; BC064004; OTTMUST00000049656; OTTMUST00000049657; uc007chm.2	Serpinb7	3.7	4.32	4.65	3.66	0.5306	0.9596	0.5479	0.6608	0.492	0.8007	0.6271	0.5595	0.1243
TC0100001031.mm.2	NM_001159748; NM_011459; ENSMUST00000000514; ENSMUST00000112706; ENSMUST00000123086; ENSMUST00000151283; BC025121; OTTMUST00000049637; OTTMUST00000049638; OTTMUST00000049639; OTTMUST00000049640; uc007chr.2; uc007chs.2; uc007cht.2	Serpinb8	5.48	5.25	5.35	5.32	0.9507	0.8789	0.9961	0.9804	0.9295	0.928	0.8337	0.9711	0.9106
TC0100001037.mm.2	NM_172853; ENSMUST00000027542; ENSMUST00000112701; ENSMUST00000129923; ENSMUST00000131464; ENSMUST00000134301; ENSMUST00000137092; ENSMUST00000145188; ENSMUST00000146282; ENSMUST00000172005; BC141119; OTTMUST00000053580; OTTMUST00000053581; OTTMUST00000053582; OTTMUST00000053583; OTTMUST00000053584; OTTMUST00000053585; OTTMUST00000053618; uc007chv.1; uc007chw.1; uc011wqi.1; uc011wqj.1; uc011wqk.1	Cdh7	5.07	5.28	5.37	5.3	0.912	0.8769	0.9835	0.9353	0.9929	0.8287	0.9433	0.8136	0.7903
TC0100001048.mm.2	NM_001077425; ENSMUST00000043725; OTTMUST00000052468; uc007cia.1	Cntnap5a	4.19	4.42	4.13	4.22	0.8683	0.8605	0.9266	0.6024	0.9442	0.9625	0.7534	0.6846	0.8042
TC0100001054.mm.2	ENSMUST00000179777	Gm19965	4.96	4.51	4.8	4.59	0.0668	0.7926	0.9961	0.2416	0.9067	0.1469	0.4426	0.9132	0.3158
TC0100001058.mm.2	NM_026472; ENSMUST00000027626; ENSMUST00000112688; ENSMUST00000161495; BC058559; OTTMUST00000088395; OTTMUST00000088396; OTTMUST00000088397; uc007cic.2; uc011wql.1	Nifk	12.98	12.46	13.19	12.77	0.0093	0.3193	0.9957	0.056	0.7934	0.5108	0.0064	0.499	0.1429
TC0100001060.mm.2	NM_029709; ENSMUST00000049404; ENSMUST00000070989; ENSMUST00000165223; ENSMUST00000178710; BC094432; BC158064; uc007cid.1; uc007cie.1; uc007cij.2	Clasp1	12.2	12.4	12.08	12.01	0.7572	0.546	0.9607	0.6065	0.957	0.816	0.3952	0.5297	0.933
TC0100001063.mm.2	NM_023755; ENSMUST00000027629; BC116663; uc007cik.1; uc007cil.1	Tfcp2l1	6.76	6.4	6.97	6.81	0.4763	0.8856	0.937	0.3727	0.9476	0.8434	0.4994	0.7192	0.9801
TC0100001076.mm.2	NM_146103; ENSMUST00000183607; ENSMUST00000183952; BC024712; OTTMUST00000117293; OTTMUST00000117294; uc007ciu.2	Tmem185b	9.63	9.72	9.55	9.38	0.646	0.8881	0.9993	0.814	0.9582	0.667	0.921	0.9345	0.8014
TC0100001083.mm.2	NM_001012322; ENSMUST00000072886; BC089355; uc007cjb.1; uc007cjc.1	Sctr	3.51	3.65	3.55	3.79	0.9079	0.7892	0.9922	0.8463	0.9735	0.8863	0.7062	0.7882	0.9577
TC0100001085.mm.2	NM_001172074; NM_028439; ENSMUST00000027637; ENSMUST00000056038; ENSMUST00000112644; ENSMUST00000128578; ENSMUST00000153037; BC028767; uc007cjg.1; uc007cjh.2	3110009E18Rik	7.53	7.2	7.62	7.15	0.0203	0.9299	0.8988	0.4478	0.9034	0.1135	0.1624	0.7004	0.0348
TC0100001086.mm.2	NM_207233; ENSMUST00000037286; BC040774; uc007cjk.1	C1ql2	5.1	5.12	5.14	5.29	0.9191	0.9373	0.9961	0.9831	0.9901	0.8866	0.9869	0.942	0.9234
TC0100001088.mm.2	NM_010133; ENSMUST00000079721; OTTMUST00000096137; uc007cjm.2	En1	4.96	5.11	4.97	5.13	0.2787	0.9728	0.9961	0.472	0.9646	0.5159	0.5526	0.9849	0.6303
TC0100001096.mm.2	NM_001025156; NM_029955; ENSMUST00000036025; ENSMUST00000112621; ENSMUST00000128924; ENSMUST00000152959; ENSMUST00000155673; ENSMUST00000156459; BC054083; OTTMUST00000049709; OTTMUST00000049710; OTTMUST00000049711; OTTMUST00000049712; OTTMUST00000049713; OTTMUST00000049714; uc007cjr.1; uc007cjs.1; uc007cju.2; uc011wqw.1	Ccdc93	8.23	8.1	8.11	7.77	0.0806	0.8844	0.9961	0.2774	0.9447	0.2122	0.3888	0.9511	0.3313
TC0100001111.mm.2	NM_028787; ENSMUST00000027580; BC026858; uc007ckg.1	Slc35f5	10.88	11.12	10.66	11.13	0.2655	0.9752	0.9961	0.5126	0.9984	0.5934	0.4523	0.9707	0.5644
TC0100001112.mm.2	NM_027677; ENSMUST00000027581; ENSMUST00000159359; BC085285; OTTMUST00000074925; OTTMUST00000074931; uc007ckh.2	Gpr39	3.6	3.55	3.61	3.55	0.9691	0.9634	0.9989	0.982	0.99	0.9796	0.9383	0.9745	0.987
TC0100001114.mm.2	NM_145128; ENSMUST00000038361; ENSMUST00000171405; BC125533; BC125535; uc007ckp.1; uc007ckq.1; uc007ckr.1; uc007cks.1	Mgat5	14.42	14.18	14.53	14.7	0.7598	0.2429	0.9331	0.5367	0.8896	0.5747	0.1973	0.2833	0.878
TC0100001123.mm.2	NM_001033041; ENSMUST00000038006; BC139281; uc007ckv.1	Acmsd	3.85	4.35	4.42	4.4	0.8421	0.7923	0.8988	0.5365	0.6464	0.7051	0.9168	0.9232	0.7784
TC0100001124.mm.2	NM_028399; ENSMUST00000027587; ENSMUST00000112570; ENSMUST00000125760; ENSMUST00000126850; ENSMUST00000143513; ENSMUST00000149760; ENSMUST00000153359; BC054122; OTTMUST00000051316; OTTMUST00000051317; OTTMUST00000051318; OTTMUST00000051319; OTTMUST00000051320; OTTMUST00000051321; OTTMUST00000051322; uc007ckx.1; uc007cky.1; uc007ckz.1; uc007clb.1	Ccnt2	12.98	12.82	13.12	12.95	0.6834	0.7657	0.9961	0.8766	0.9025	0.9795	0.5201	0.8933	0.7811
TC0100001125.mm.2	NM_178690; ENSMUST00000037649; ENSMUST00000131884; ENSMUST00000142662; ENSMUST00000150945; BC046297; OTTMUST00000062113; OTTMUST00000062114; OTTMUST00000062115; OTTMUST00000062116; uc007clc.2	Rab3gap1	10.75	10.68	10.79	10.71	0.7063	0.9908	0.9961	0.7552	0.9663	0.8266	0.8374	0.9668	0.9215
TC0100001129.mm.2	NM_181750; ENSMUST00000036288; BC137772; uc007clh.1; uc007cli.1; uc007clj.1; uc011wrb.1	R3hdm1	14.56	14.47	14.77	14.6	0.3856	0.8013	0.9981	0.6222	0.9387	0.8619	0.3559	0.8731	0.6517
TC0100001138.mm.2	NM_026390; ENSMUST00000027592; BC019795; uc007cll.1	Ubxn4	11.44	11.39	11.37	11.43	0.8694	0.8371	0.9601	0.8775	0.7829	0.9439	0.7265	0.9597	0.6517
TC0100001145.mm.2	NM_172485; ENSMUST00000040311; ENSMUST00000073527; ENSMUST00000140629; ENSMUST00000140834; ENSMUST00000143130; ENSMUST00000148051; ENSMUST00000151700; ENSMUST00000152305; BC063250; OTTMUST00000064853; OTTMUST00000064854; OTTMUST00000064855; OTTMUST00000064856; OTTMUST00000064857; OTTMUST00000064858; OTTMUST00000064859; OTTMUST00000064860; uc007clu.2; uc007clv.2; uc007clw.1	Thsd7b	5.74	5.86	5.54	5.75	0.9584	0.5859	0.9961	0.9662	0.7716	0.7069	0.5767	0.8407	0.9031
TC0100001158.mm.2	NM_178691; ENSMUST00000049813; BC099948; BC139034; uc007cmh.2	Yod1	6.46	6.19	5.93	5.96	0.8568	0.5203	0.9817	0.7566	0.6397	0.5041	0.6952	0.8762	0.9424
TC0100001161.mm.2	NM_177604; ENSMUST00000039323; BC099401; BC117765; BC117766; BC129960; uc007cmi.2; uc007cmj.2	AA986860	5.67	5.77	5.57	5.45	0.9851	0.9242	0.9989	0.9851	0.9735	0.9384	0.906	0.9473	0.9985
TC0100001164.mm.2	NM_001170632; NM_144960; ENSMUST00000027670; ENSMUST00000112477; BC110549; BC110550; OTTMUST00000066186; OTTMUST00000066187; uc007cmk.1; uc007cml.1	Fcamr	4.53	4.77	4.56	4.51	0.8619	0.7208	0.9989	0.9395	0.9028	0.8682	0.61	0.8511	0.9145
TC0100001165.mm.2	NM_011082; ENSMUST00000027675; ENSMUST00000133792; ENSMUST00000137782; BC013556; OTTMUST00000054216; OTTMUST00000054217; OTTMUST00000054218; uc011wrk.1	Pigr	3.82	3.45	3.42	3.76	0.656	0.8354	0.9604	0.9772	0.7834	0.9687	0.5716	0.9615	0.5126
TC0100001166.mm.2	NM_026976; ENSMUST00000038829; ENSMUST00000126821; ENSMUST00000145446; ENSMUST00000149355; BC116674; BC118505	Fcmr	4.81	4.91	4.79	4.56	0.9353	0.523	0.8574	0.5404	0.9939	0.6793	0.5103	0.3633	0.6397
TC0100001167.mm.2	NM_010548; ENSMUST00000016673; BC120612; BC137844; OTTMUST00000040224; uc007cmu.2	Il10	5.75	5.63	5.53	5.35	0.9104	0.8633	0.9835	0.9342	0.9939	0.819	0.9359	0.8039	0.7871
TC0100001168.mm.2	NM_001136070; NM_010709; ENSMUST00000068791; ENSMUST00000068805; ENSMUST00000112446; ENSMUST00000131855; ENSMUST00000139468; ENSMUST00000149119; ENSMUST00000151874; ENSMUST00000153651; BC025036; OTTMUST00000051117; OTTMUST00000051118; OTTMUST00000051119; OTTMUST00000051120; OTTMUST00000051121; OTTMUST00000051122; OTTMUST00000051123; OTTMUST00000051124; uc007cmx.2; uc007cmy.2; uc007cmz.2; uc007cna…	Eif2d	11.55	11.52	11.53	11.13	0.2795	0.7418	0.9961	0.6134	0.9311	0.3052	0.8084	0.822	0.4942
TC0100001170.mm.2	NM_175382; ENSMUST00000068613; BC090647; BC106123; BC138225; BC145667; OTTMUST00000051724; uc007cnk.1	Fam72a	7.38	7.31	7.13	6.93	0.6319	0.2766	0.9961	0.8945	0.7338	0.2207	0.6453	0.4992	0.6902
TC0100001171.mm.2	NM_011924; ENSMUST00000027690; OTTMUST00000049390; uc007cnl.1	Avpr1b	3.65	3.96	3.51	3.67	0.7896	0.6794	0.9367	0.5744	0.9987	0.8825	0.5225	0.5706	0.8761
TC0100001172.mm.2	NM_007799; ENSMUST00000073350; ENSMUST00000112411; ENSMUST00000141061; BC005432; OTTMUST00000054295; OTTMUST00000054296; OTTMUST00000054297; uc007cnm.1; uc007cnn.2; uc007cno.1	Ctse	4.51	4.95	4.45	5.15	0.2163	0.9506	0.9279	0.8583	0.9102	0.4277	0.5235	0.7513	0.1948
TC0100001173.mm.2	NM_145509; ENSMUST00000064664; ENSMUST00000064679; ENSMUST00000129905; ENSMUST00000130848; ENSMUST00000136247	Rab7b	10.66	9.68	9.12	8.64	0.0005	0.0003	0.7066	0.0012	0.001	1.62e-05	0.7236	0.0888	0.1094
TC0100001174.mm.2	NM_177243; ENSMUST00000049027; ENSMUST00000130544; ENSMUST00000147800; OTTMUST00000051188; OTTMUST00000051189; OTTMUST00000051190; uc007cns.1	Slc26a9	5.92	6.12	5.77	5.96	0.4393	0.8413	0.9988	0.6693	0.9503	0.859	0.432	0.9011	0.6839
TC0100001175.mm.2	NM_178079; ENSMUST00000048660; ENSMUST00000112393; ENSMUST00000132450; ENSMUST00000152989; BC120725; BC125395; OTTMUST00000051086; OTTMUST00000051087; OTTMUST00000051088; OTTMUST00000051089; uc007cnt.2	Pm20d1	3.58	2.97	3.54	3.66	0.7633	0.3976	0.9457	0.5752	0.9329	0.7108	0.3002	0.414	0.9028
TC0100001176.mm.2	NM_173865; ENSMUST00000086559; ENSMUST00000132585; ENSMUST00000146360; BC096596; BC116280; BC116281; OTTMUST00000051727; OTTMUST00000051728; OTTMUST00000051729; uc007cnu.3	Slc41a1	9.69	10.34	9.95	10.41	0.001	0.3891	0.9835	0.01	0.5601	0.0028	0.1111	0.8033	0.04
TC0100001177.mm.2	NM_144875; ENSMUST00000027693; ENSMUST00000112386; ENSMUST00000125925; BC016133; BC029056; OTTMUST00000042093; OTTMUST00000042094; OTTMUST00000042095; uc007cnv.3; uc007cnw.2	Rab29	8.79	8.9	8.32	9	0.0448	0.2426	0.9524	0.4913	0.321	0.8533	0.0149	0.7977	0.0826
TC0100001178.mm.2	NM_001145804; NM_175294; ENSMUST00000062264; BC039951; uc007cnx.2; uc007cny.2	Nucks1	14.33	13.79	14.23	14	0.153	0.895	0.9835	0.2658	0.9916	0.5687	0.2513	0.8268	0.5948
TC0100001180.mm.2	NM_001177628; NM_145977; ENSMUST00000027695; ENSMUST00000177943; BC031381	Slc45a3	8.52	7.42	8.36	6.71	0.0005	0.2679	0.9961	0.0135	0.6791	0.0011	0.0958	0.5426	0.0091
TC0100001181.mm.2	NM_007923; ENSMUST00000027696; ENSMUST00000086556; ENSMUST00000124579; ENSMUST00000131159; ENSMUST00000146188; ENSMUST00000146432; ENSMUST00000147218; BC144844; BC145795; OTTMUST00000061502; OTTMUST00000061503; OTTMUST00000061504; OTTMUST00000061505; OTTMUST00000061506; OTTMUST00000061507; OTTMUST00000061508; uc007cob.1; uc007coc.1; uc007cod.1	Elk4	11.96	11.87	12.19	11.95	0.1684	0.5493	0.9908	0.5974	0.7032	0.8618	0.1035	0.8563	0.3012
TC0100001186.mm.2	NM_001033250; ENSMUST00000112357; BC115462; BC115463; uc007coi.2; uc007coj.2; uc007cok.2; uc007col.1; uc007com.2	Lemd1	4.3	4.17	4.33	4.39	0.7812	0.9154	0.9835	0.7236	0.9871	0.9706	0.7441	0.8407	0.99
TC0100001189.mm.2	NM_144810; ENSMUST00000046071; BC011135; uc007con.1	Klhdc8a	4.67	4.27	4.31	4.63	0.9593	0.9842	0.7511	0.4596	0.6904	0.9593	0.9965	0.6774	0.5197
TC0100001190.mm.2	NM_001195025; NM_028778; ENSMUST00000072177; ENSMUST00000082125; ENSMUST00000128661; ENSMUST00000133246; BC033302; BC046833; OTTMUST00000052118; OTTMUST00000052119; OTTMUST00000052120; OTTMUST00000052121; uc007coo.2; uc007cop.2	Nuak2	9.75	9.73	9.82	9.78	0.8071	0.7033	0.9439	0.5985	0.9974	0.888	0.5536	0.5963	0.8773
TC0100001193.mm.2	NM_172516; ENSMUST00000045110; BC130226; uc007cou.1; uc007cov.1; uc011wrw.1	Dstyk	7.04	6.46	7.35	7.11	0.2502	0.1095	0.8988	0.1906	0.8026	0.7404	0.028	0.1411	0.9124
TC0100001195.mm.2	NM_172517; ENSMUST00000027700; BC057632; uc007cow.2; uc007cox.2; uc007coy.2	Rbbp5	9.79	9.67	9.85	9.8	0.7354	0.8081	0.9919	0.7351	0.98	0.981	0.5981	0.7978	0.9676
TC0100001196.mm.2	NM_029025; ENSMUST00000058167; BC095954; BC120863; BC132045; uc007coz.2	Tmem81	5.9	5.89	5.94	6.2	0.8141	0.325	0.9272	0.8558	0.9267	0.3359	0.5609	0.3278	0.5442
TC0100001200.mm.2	NM_010732; ENSMUST00000027706; ENSMUST00000159088; BC056458; OTTMUST00000072558; OTTMUST00000072559; uc007cpi.2	Lrrn2	10.29	10.25	10.47	10.51	0.8126	0.9573	0.9961	0.8656	0.9956	0.9486	0.8201	0.9481	0.9337
TC0100001201.mm.2	NM_001099276; ENSMUST00000077730; ENSMUST00000124934; ENSMUST00000145153; ENSMUST00000153707; BC132141; OTTMUST00000052037; OTTMUST00000052038; OTTMUST00000052039; OTTMUST00000052040; uc007cpq.1; uc007cpr.1; uc011wry.1	Pik3c2b	6.17	5.9	5.81	6.2	0.8993	0.9847	0.9558	0.6888	0.8894	0.9247	0.9596	0.8612	0.8365
TC0100001202.mm.2	NM_133819; ENSMUST00000052529; ENSMUST00000122956; OTTMUST00000052463; OTTMUST00000052464; uc007cps.2; uc007cpt.2	Ppp1r15b	11.73	12.53	11.36	12.09	4.05e-05	0.0333	0.9723	0.0007	0.4489	0.1074	2.81e-05	0.1108	0.0038
TC0100001204.mm.2	NM_001160268; NM_182930; ENSMUST00000038295; ENSMUST00000105082; BC054547; uc007cpu.2; uc007cpv.2; uc007cpx.2	Plekha6	5.5	5.16	5.42	5.42	0.917	0.9097	0.9999	0.9603	0.9649	0.9671	0.8355	0.9457	0.9502
TC0100001205.mm.2	NM_026680; NM_178260; ENSMUST00000007433; ENSMUST00000094557; ENSMUST00000178033; ENSMUST00000183489; ENSMUST00000184603; BC024448; BC117046; BC119348; OTTMUST00000117923; OTTMUST00000117928; OTTMUST00000117937; OTTMUST00000117938; uc007cqa.1; uc007cqe.1	Golt1a; Kiss1	4.51	4.47	4.67	4.58	0.9195	0.6533	0.9961	0.8965	0.9197	0.7867	0.6011	0.7462	0.9852
TC0100001206.mm.2	NM_031192; NM_031193; BC011157; BC011473; BC061053; OTTMUST00000051330; OTTMUST00000051331; uc007cqf.1	Ren1; Ren2	4.68	4.8	5.31	5.04	0.9051	0.4578	0.9961	0.8656	0.6777	0.4937	0.6095	0.7958	0.9776
TC0100001207.mm.2	NM_175443; ENSMUST00000129213; ENSMUST00000131450; ENSMUST00000135222; ENSMUST00000147909; ENSMUST00000156832; BC145351; BC152310; OTTMUST00000066289; OTTMUST00000066290; OTTMUST00000066291; OTTMUST00000066292; OTTMUST00000066293; uc007cqg.2; uc007cqh.3; uc007cqi.3; uc011wsa.2	Etnk2	4.17	4.27	3.83	4.19	0.9041	0.6446	0.9987	0.9411	0.8603	0.6315	0.7587	0.8193	0.9576
TC0100001218.mm.2	NM_021355; ENSMUST00000048183; ENSMUST00000162779; BC064779; OTTMUST00000088428; OTTMUST00000088429; uc007crd.1	Fmod	3.42	3.56	3.2	3.24	0.7548	0.6654	0.9952	0.7516	0.9401	0.8924	0.488	0.7222	0.9699
TC0100001220.mm.2	NM_001284524; NM_001284525; NM_027979; ENSMUST00000086475; ENSMUST00000159963; ENSMUST00000160060; BC138765; OTTMUST00000051642; OTTMUST00000051643	Chit1	4.88	5.12	4.98	5.67	0.2571	0.1488	0.8323	0.9833	0.905	0.057	0.7618	0.1307	0.1449
TC0100001222.mm.2	NM_007695; ENSMUST00000082060; ENSMUST00000132873; ENSMUST00000133701; ENSMUST00000134812; ENSMUST00000139254; ENSMUST00000144819; ENSMUST00000153856; ENSMUST00000156873; BC003780; BC004734; BC005611; OTTMUST00000074544; OTTMUST00000074545; OTTMUST00000074546; OTTMUST00000074547; OTTMUST00000074548; OTTMUST00000074549; OTTMUST00000077094; uc007crg.2	Chil1	6.07	11.63	5	11.76	3.19e-12	0.1287	0.1248	5.53e-10	0.0101	7.68e-10	3.72e-11	0.8246	8.8e-11
TC0100001223.mm.2	NM_016749; ENSMUST00000038445; BC116684; BC118050; uc007crh.1; uc007cri.1	Mybph	4.45	4.37	4.52	4.59	0.9705	0.6533	0.9961	0.9624	0.9026	0.7467	0.6483	0.7834	0.9897
TC0100001225.mm.2	NM_031189; ENSMUST00000027730; BC048683; BC068019; uc007crl.2	Myog	5.42	5.51	5.63	5.5	0.8961	0.7657	0.9907	0.9649	0.8363	0.8752	0.6752	0.9512	0.8147
TC0100001226.mm.2	NM_173771; ENSMUST00000162187; BC116694; BC116697; uc007crt.2	4933406M09Rik	4.78	4.8	4.37	4.95	0.8097	0.9927	0.9961	0.9808	0.9646	0.9093	0.8665	0.9606	0.7929
TC0100001227.mm.2	NM_028057; ENSMUST00000027726; ENSMUST00000127412; ENSMUST00000130836; ENSMUST00000133686; ENSMUST00000154237; ENSMUST00000172496; ENSMUST00000172795; ENSMUST00000173908; ENSMUST00000174315; BC016266; BC024618; OTTMUST00000057943; OTTMUST00000057944; OTTMUST00000057945; OTTMUST00000057946; OTTMUST00000061671; OTTMUST00000097210; OTTMUST00000097211; OTTMUST00000097212; OTTMUST00000097213; uc007cru…	Cyb5r1	9.01	9.32	8.75	9.15	0.1715	0.8048	0.9837	0.6243	0.8454	0.6793	0.2059	0.98	0.2841
TC0100001228.mm.2	NM_028320; ENSMUST00000027727; ENSMUST00000112237; ENSMUST00000148822; ENSMUST00000156433; BC014875; OTTMUST00000051762; OTTMUST00000051763; OTTMUST00000051764; OTTMUST00000051765; uc007crx.1; uc007cry.1	Adipor1	13.6	14.07	13.7	14.05	0.1096	0.9094	0.9907	0.2388	0.9098	0.2692	0.4271	0.9885	0.4959
TC0100001230.mm.2	NM_153128; ENSMUST00000027725; ENSMUST00000112232; ENSMUST00000116528; ENSMUST00000133721; ENSMUST00000141458; BC034514; OTTMUST00000050879; OTTMUST00000050880; OTTMUST00000050881; OTTMUST00000050882; uc007crz.1; uc007csa.1; uc007csb.1	Klhl12	7.51	7.52	7.5	7.56	0.8369	0.9968	0.9919	0.9936	0.9568	0.9192	0.8902	0.9401	0.7803
TC0100001231.mm.2	NM_145510; ENSMUST00000047978; BC011166; BC024808; uc007csc.1	Rabif	8.76	8.78	8.64	8.76	0.4907	0.8493	0.9992	0.7225	0.9454	0.8783	0.4725	0.9157	0.6978
TC0100001234.mm.2	NM_152895; ENSMUST00000047714; ENSMUST00000112197; ENSMUST00000112198; ENSMUST00000133725; BC048180; BC057318; OTTMUST00000041390; OTTMUST00000041391; OTTMUST00000041392; OTTMUST00000041393; uc007csf.2; uc007csg.2; uc011wsg.1	Kdm5b	10.26	9.63	10.19	9.82	0.0135	0.9295	0.9457	0.0374	0.9365	0.1729	0.0595	0.7595	0.2947
TC0100001237.mm.2	NM_009307; ENSMUST00000121990; BC027019; OTTMUST00000073004; uc007csi.1; uc007csj.1; uc007csk.1	Syt2	4.91	4.55	4.94	4.79	0.9013	0.9738	0.9961	0.978	0.9786	0.9749	0.903	0.9997	0.9099
TC0100001240.mm.2	NM_001278115; NM_026024; ENSMUST00000027687; ENSMUST00000139617; BC029213; OTTMUST00000050817; OTTMUST00000050825	Ube2t	8.65	8.7	8.5	8.21	0.7089	0.0573	0.9367	0.9233	0.6429	0.0872	0.255	0.1159	0.4942
TC0100001244.mm.2	NM_177081; ENSMUST00000049449; ENSMUST00000167080; BC098475; BC138194; BC145190; uc007css.1; uc007cst.1; uc011wsh.1	Ptpn7	13.72	13.44	13.65	13.53	0.1812	0.9229	0.9693	0.2321	0.9558	0.5768	0.3012	0.793	0.7168
TC0100001245.mm.2	NM_026823; ENSMUST00000027684; ENSMUST00000123344; ENSMUST00000125774; ENSMUST00000141177; BC018479; OTTMUST00000052114; OTTMUST00000052115; OTTMUST00000052116; OTTMUST00000052117; uc007csu.1	Arl8a	12.89	13.29	12.92	13.21	0.0218	0.8476	0.9778	0.0735	0.9936	0.2772	0.0604	0.7785	0.2811
TC0100001249.mm.2	NM_053106; ENSMUST00000059352; OTTMUST00000052499; uc007cta.1	Lmod1	5.44	5.46	5.48	5.4	0.8281	0.9724	0.9961	0.961	0.9943	0.8688	0.9344	0.9512	0.8459
TC0100001252.mm.2	NM_007791; ENSMUST00000027677; ENSMUST00000097561; BC006912; OTTMUST00000051741; OTTMUST00000051742; uc007cto.1	Csrp1	12.12	11.73	12.03	11.58	0.0283	0.4048	0.9245	0.4613	0.9503	0.0301	0.5902	0.3823	0.0512
TC0100001254.mm.2	NM_013750; ENSMUST00000038945; ENSMUST00000136445; BC023408; OTTMUST00000052474; OTTMUST00000052475; uc007ctq.2	Phlda3	4.54	4.09	4.48	4.08	0.177	0.9756	0.9961	0.589	0.9519	0.4953	0.3612	0.9636	0.3268
TC0100001256.mm.2	NM_133664; ENSMUST00000038760; BC016257; BC025580; BC031131; uc007ctt.1	Lad1	5.65	5.79	5.61	5.47	0.6531	0.6483	0.9901	0.946	0.941	0.465	0.924	0.7004	0.6481
TC0100001257.mm.2	NM_001130174; NM_001130175; NM_001130176; NM_001130177; NM_001130178; NM_001130179; NM_001130180; NM_001130181; NM_011619; ENSMUST00000027671; ENSMUST00000112085; ENSMUST00000112086; ENSMUST00000112087; ENSMUST00000178204; ENSMUST00000178854; ENSMUST00000179863; BC063753	Tnnt2	5.74	4.19	5.21	4.69	0.0063	0.8985	0.7815	0.0095	0.6076	0.0483	0.0875	0.772	0.3703
TC0100001258.mm.2	NM_001160145; NM_001160146; NM_025439; ENSMUST00000063719; ENSMUST00000117950; ENSMUST00000118832; ENSMUST00000140545; ENSMUST00000165125; BC016524; OTTMUST00000073582; OTTMUST00000073584; OTTMUST00000073585; uc007cue.2; uc011wsv.1; uc011wsw.1; uc011wsx.1	Tmem9	4.94	4.65	4.87	5.04	0.9292	0.6649	0.9901	0.8507	0.9474	0.7872	0.6202	0.7093	0.934
TC0100001259.mm.2	NM_001270609; ENSMUST00000180436; OTTMUST00000112803	Ascl5	4.7	4.73	4.45	4.35	0.5821	0.3737	0.9698	0.9833	0.9067	0.2558	0.7697	0.4346	0.4895
TC0100001260.mm.2	NM_001081023; NM_014193; ENSMUST00000112064; ENSMUST00000112068; ENSMUST00000159106; ENSMUST00000160641; ENSMUST00000161700; ENSMUST00000161865; OTTMUST00000085065; OTTMUST00000085066; OTTMUST00000085067; OTTMUST00000085068; OTTMUST00000085069; uc007cuf.1; uc007cug.1	Cacna1s	5	5.23	4.86	4.91	0.1939	0.6649	0.8988	0.1575	0.9859	0.8131	0.1562	0.4969	0.8635
TC0100001262.mm.2	NM_001039472; ENSMUST00000075164; ENSMUST00000122892; ENSMUST00000127624; ENSMUST00000130864; ENSMUST00000165333; ENSMUST00000171381; OTTMUST00000066456; OTTMUST00000066457; OTTMUST00000066458; OTTMUST00000066459; OTTMUST00000094308; OTTMUST00000094309; uc007cul.1; uc007cum.1	Kif21b	8.51	9.78	9.29	8.96	0.2686	0.9678	0.2909	0.0301	0.4015	0.6082	0.4423	0.2962	0.6142
TC0100001268.mm.2	NM_026500; ENSMUST00000027655; ENSMUST00000122959; ENSMUST00000129218; ENSMUST00000149783; BC023840; OTTMUST00000051238; OTTMUST00000051239; OTTMUST00000051240; OTTMUST00000051241; uc007cut.1; uc007cuu.2	Ddx59	6.82	6.51	6.54	6.28	0.1538	0.7507	0.9698	0.2122	0.7382	0.2169	0.656	0.9965	0.6789
TC0100001271.mm.2	NM_001287179; ENSMUST00000047817; BC158132	Kif14	9.95	11	9.83	10.49	0.0014	0.7898	0.9367	0.0074	0.9749	0.0691	0.0069	0.6458	0.0865
TC0100001274.mm.2	NM_001160251; NM_177643; ENSMUST00000047734; ENSMUST00000112046; BC003243; BC062153; OTTMUST00000052461; OTTMUST00000052462; uc007cuw.2; uc007cux.2	Zfp281	10.73	10.85	10.89	10.79	0.9665	0.9785	0.9328	0.692	0.8959	0.9967	0.9531	0.786	0.7325
TC0100001292.mm.2	NM_177397; ENSMUST00000027643; BC107267; BC107268; OTTMUST00000066462; uc007cvm.1	Atp6v1g3	5.86	5.85	6.06	5.97	0.6721	0.7478	0.9987	0.8139	0.9066	0.5585	0.976	0.8718	0.8328
TC0100001294.mm.2	NM_001166501; NM_181347; ENSMUST00000094505; ENSMUST00000168527; BC141388; BC141389; OTTMUST00000083856; OTTMUST00000083857; OTTMUST00000083860; OTTMUST00000083867; OTTMUST00000085752; uc007cvy.2; uc007cvz.2; uc007cwb.2; uc011wtc.1	Dennd1b	8.2	8.32	8.48	8.69	0.3417	0.0785	0.9961	0.7213	0.4693	0.0449	0.539	0.2787	0.4925
TC0100001302.mm.2	NM_172643; ENSMUST00000039867; BC150859; OTTMUST00000051928; uc007cwg.2; uc011wtd.1	Zbtb41	9.44	9.77	9.98	10.07	0.2571	0.0866	0.9961	0.4869	0.3426	0.0372	0.6361	0.409	0.5748
TC0100001303.mm.2	NM_009791; ENSMUST00000053364; OTTMUST00000046913; OTTMUST00000046914; OTTMUST00000046915; OTTMUST00000046916; uc007cwh.1; uc007cwi.1; uc007cwj.1	Aspm	10.22	10.17	9.97	10.09	0.8828	0.8338	0.9961	0.8642	0.9045	0.7698	0.9265	0.961	0.9979
TC0100001304.mm.2	NM_031164; ENSMUST00000027615; ENSMUST00000141842; BC030166; OTTMUST00000050890; OTTMUST00000050892; uc007cwk.2	F13b	4.57	4.72	4.74	4.81	0.9618	0.815	0.9961	0.8932	0.9786	0.8681	0.7805	0.8109	0.9317
TC0100001308.mm.2	NM_001081027; ENSMUST00000119786; ENSMUST00000120709; ENSMUST00000120796; ENSMUST00000145077; OTTMUST00000074182; OTTMUST00000074238; OTTMUST00000074239; OTTMUST00000074307; uc007cww.1; uc011wth.1	Kcnt2	3.97	3.98	4.15	4.05	0.9052	0.993	0.94	0.8249	0.8811	0.9583	0.9289	0.8365	0.6443
TC0100001313.mm.2	NM_020025; ENSMUST00000038252; BC046322; OTTMUST00000076604; uc007cwy.2	B3galt2	4.45	4.39	5.08	5.33	0.8158	0.1768	0.9961	0.9542	0.4732	0.4533	0.1694	0.5406	0.8409
TC0100001316.mm.2	NM_001038592; NM_001038593; NM_001038594; NM_023505; ENSMUST00000050491; ENSMUST00000111957; ENSMUST00000126514; ENSMUST00000129653; ENSMUST00000145571; ENSMUST00000145969; ENSMUST00000148600; ENSMUST00000149103; ENSMUST00000152435; BC132031; BC132033; BC145304; OTTMUST00000049271; OTTMUST00000049272; OTTMUST00000049273; OTTMUST00000049274; OTTMUST00000049275; OTTMUST00000049276; OTTMUST000000492…	Glrx2	13.6	13.58	13.11	13.07	0.8958	0.0275	0.9961	0.8636	0.2922	0.1456	0.0541	0.1502	0.9835
TC0100001317.mm.2	NM_001159866; NM_019562; ENSMUST00000018333; BC006891; uc007cxe.2; uc007cxf.2	Uchl5	13.61	13.67	13.51	13.74	0.177	0.9323	0.9961	0.5893	0.9311	0.5598	0.3074	0.9877	0.3262
TC0100001330.mm.2	NM_001145807; NM_153539; ENSMUST00000074622; ENSMUST00000125331; ENSMUST00000128345; ENSMUST00000132847; ENSMUST00000166814; BC030498; BC099956; OTTMUST00000058815; OTTMUST00000058816; OTTMUST00000058817; OTTMUST00000058818; uc007cxo.2; uc007cxp.2; uc007cxq.2; uc007cxr.1	Brinp3	4.21	4.61	4.53	4.62	0.3874	0.5068	0.9378	0.3212	0.5079	0.2399	0.9779	0.9453	0.9367
TC0100001338.mm.2	NM_011198; ENSMUST00000035065; BC052900; uc007cxv.1	Ptgs2	5.83	6.94	5.91	6.4	0.0042	0.5253	0.9049	0.0124	0.9915	0.2538	0.007	0.4188	0.2059
TC0100001339.mm.2	NM_001159730; NM_024458; ENSMUST00000165062; BC012507; BC021920; uc007cxw.1; uc007cxx.2; uc011wtl.1	Pdc	4.88	4.77	5.04	4.93	0.4558	0.9627	0.979	0.8938	0.9149	0.7523	0.5801	0.9314	0.4629
TC0100001341.mm.2	NM_133780; ENSMUST00000119161; ENSMUST00000124484; ENSMUST00000124973; ENSMUST00000128417; ENSMUST00000130779; ENSMUST00000131701; ENSMUST00000132257; ENSMUST00000132522; ENSMUST00000138718; ENSMUST00000141827; ENSMUST00000147769; ENSMUST00000150752; ENSMUST00000151563; ENSMUST00000152967; BC141406; BC141410; OTTMUST00000073088; OTTMUST00000073201; OTTMUST00000073202; OTTMUST00000073203; OTTMUST0…	Tpr	14.8	14.71	15.06	14.93	0.9093	0.5366	0.9961	0.994	0.7462	0.7115	0.4964	0.8131	0.8782
TC0100001349.mm.2	XM_993996.2	3110040M04Rik	5.72	5.61	5.79	5.53	0.522	0.8308	0.9964	0.7072	0.9295	0.5341	0.8988	0.9217	0.756
TC0100001351.mm.2	NM_001039511; NM_001039512; NM_054102; ENSMUST00000023918; ENSMUST00000097543; ENSMUST00000111887; BC004092; uc007cym.1; uc007cyn.1; uc007cyo.1; uc007cyp.1	Ivns1abp	14.2	13.36	14.45	13.69	4.81e-05	0.1845	0.9989	0.0019	0.548	0.0355	9.17e-05	0.4921	0.0018
TC0100001353.mm.2	NM_026876; ENSMUST00000065625; BC110425; BC132299; uc007cyr.1; uc007cys.1; uc007cyt.1; uc007cyu.1; uc007cyv.2; uc007cyw.2; uc029qua.1	Trmt1l	12.74	12.15	12.74	12.16	0.018	0.8238	0.9947	0.0853	0.8772	0.0735	0.2138	0.9722	0.2055
TC0100001356.mm.2	NM_022018; ENSMUST00000086267; ENSMUST00000097541; ENSMUST00000111875; ENSMUST00000134499; ENSMUST00000148810; BC058234; BC137843; OTTMUST00000050970; OTTMUST00000050971; OTTMUST00000050972; OTTMUST00000050973; OTTMUST00000050974; uc007cyz.2; uc007cza.2; uc011wtn.1; uc011wto.1	Fam129a	10.63	12.18	11.34	11.55	0.001	0.9075	0.57	0.0014	0.6978	0.0357	0.0083	0.4209	0.2322
TC0100001358.mm.2	NM_001039644; ENSMUST00000059498; BC138658; BC138659; BC145357; BC145358; uc007czb.1; uc007czc.2; uc011wtp.1; uc011wtq.1	Edem3	13.13	12.64	14.19	12.91	5.67e-05	0.021	0.2794	0.0811	0.0055	0.1819	2.71e-05	0.8932	7.8e-05
TC0100001365.mm.2	NM_177756; ENSMUST00000044311; ENSMUST00000127586; BC068118; OTTMUST00000059795; OTTMUST00000059796; uc007czg.2; uc011wtr.1	Colgalt2	3.54	3.29	3.7	3.34	0.5615	0.6315	0.9778	0.948	0.6983	0.9656	0.3368	0.9337	0.5218
TC0100001367.mm.2	NM_001081197; ENSMUST00000068875; OTTMUST00000047134; uc007czi.1	Apobec4	3.3	2.9	3.28	3.2	0.4967	0.7861	0.9817	0.9098	0.8057	0.9307	0.4153	0.9841	0.4962
TC0100001369.mm.2	NM_026369; ENSMUST00000077755; ENSMUST00000097536; ENSMUST00000143008; BC060143; OTTMUST00000052610; OTTMUST00000052611; OTTMUST00000052612; uc007czj.2; uc007czk.2	Arpc5	13.55	14	13.46	13.79	0.0583	0.7763	0.9961	0.3269	0.8846	0.4899	0.0909	0.9219	0.1994
TC0100001370.mm.2	NM_010877; ENSMUST00000027754; BC003730; uc007czm.1	Ncf2	13.96	14.62	13.62	14	0.0019	0.0101	0.9502	0.0102	0.2971	0.9196	0.0002	0.0411	0.0989
TC0100001373.mm.2	NM_175460; ENSMUST00000043313; BC089007; uc007czq.1; uc011wts.1	Nmnat2	5.31	4.97	5.4	5.05	0.4161	0.9554	0.9961	0.6027	0.9987	0.7377	0.5419	0.9403	0.7169
TC0100001377.mm.2	NM_001033162; ENSMUST00000042373; ENSMUST00000136614; ENSMUST00000137861; BC113157; OTTMUST00000055224; OTTMUST00000055225; OTTMUST00000055226; uc007czx.1	Shcbp1l	4.91	4.93	4.65	4.82	0.9706	0.9544	0.9979	0.9724	0.9914	0.9727	0.9293	0.961	0.9991
TC0100001379.mm.2	NM_026380; ENSMUST00000041776; ENSMUST00000111810; ENSMUST00000111812; ENSMUST00000111814; ENSMUST00000111815; ENSMUST00000124500; ENSMUST00000147482; ENSMUST00000147700; ENSMUST00000147794; ENSMUST00000152114; BC065056; BC094577; OTTMUST00000051304; OTTMUST00000051305; OTTMUST00000051306; OTTMUST00000051307; OTTMUST00000051308; OTTMUST00000051309; OTTMUST00000051310; OTTMUST00000051311; OTTMUST0…	Rgs8	7.3	5.94	9.41	6.89	3.4e-07	1.45e-05	0.1757	0.0008	2.83e-05	0.3508	3.16e-08	0.0289	1.51e-06
TC0100001381.mm.2	NM_011267; ENSMUST00000027748; BC010980; BC049968; BC055459; OTTMUST00000049392; uc007dae.2	Rgs16	5.14	5.15	5.28	5.08	0.9092	0.9962	0.9679	0.8728	0.9108	0.9567	0.9369	0.8701	0.7068
TC0100001382.mm.2	NM_011882; ENSMUST00000086209; ENSMUST00000182016; ENSMUST00000182131; ENSMUST00000182538; ENSMUST00000182722; ENSMUST00000183241; BC138013; OTTMUST00000114392; OTTMUST00000114394; OTTMUST00000114395; OTTMUST00000114396; OTTMUST00000114397; OTTMUST00000114398; uc007daf.1; uc007dag.2; uc007dah.1; uc007daj.2; uc011wtu.1	Rnasel	12.28	13.28	12.67	13.19	0.0005	0.709	0.8788	0.0026	0.549	0.0045	0.0292	0.9422	0.0655
TC0100001385.mm.2	NM_001008426; ENSMUST00000055314; uc007dao.1	Teddm1b	4.33	3.94	4.4	4.3	0.2611	0.7033	0.9961	0.4841	0.9212	0.8448	0.2146	0.7995	0.586
TC0100001386.mm.2	NM_178244; ENSMUST00000050660; BC141344; BC141345; uc007dap.2	Teddm1a	4.81	4.77	5.05	5.14	0.9412	0.4908	0.9961	0.9949	0.8234	0.5495	0.6014	0.6991	0.9358
TC0100001387.mm.2	NM_008131; NR_106194; ENSMUST00000086199; ENSMUST00000139476; ENSMUST00000140685; ENSMUST00000153134; ENSMUST00000154576; BC015086; OTTMUST00000039662; OTTMUST00000039663; OTTMUST00000039664; OTTMUST00000039665; OTTMUST00000050906	Glul; Mir8114	9.31	8.4	9.71	7.89	2.95e-06	0.8966	0.46	0.0029	0.6111	0.0001	0.0002	0.3332	1.47e-05
TC0100001392.mm.2	NM_001204908; ENSMUST00000086195; uc029qug.1	Zfp648	5.17	5.33	4.91	5.03	0.2308	0.6972	0.9961	0.4119	0.9363	0.8256	0.1921	0.7615	0.6024
TC0100001397.mm.2	NM_021433; ENSMUST00000027743; BC029205; uc007dbb.1; uc007dbc.1; uc007dbd.1	Stx6	9.19	10.4	9.04	9.39	0.0103	0.1014	0.6871	0.0096	0.9214	0.7995	0.0024	0.0642	0.5333
TC0100001402.mm.2	NM_001145781; NM_026683; NM_028250; ENSMUST00000035560; ENSMUST00000080138; ENSMUST00000097529; ENSMUST00000159339; BC115580; BC115581; OTTMUST00000088454; OTTMUST00000088455; OTTMUST00000088456; OTTMUST00000088457; uc007dbk.2; uc007dbl.2; uc011wtw.1	Acbd6	12.11	11.95	12.25	11.86	0.0699	0.9294	0.9778	0.4795	0.8951	0.3796	0.1716	0.9525	0.1486
TC0100001409.mm.2	NM_001160180; NM_001160181; NM_001160182; NM_022329; NM_172843; ENSMUST00000060404; ENSMUST00000065648; ENSMUST00000097526; ENSMUST00000111754; ENSMUST00000111757; ENSMUST00000125371; ENSMUST00000128941; ENSMUST00000131359; ENSMUST00000133152; BC064017; BC066790; BC092059; OTTMUST00000052163; OTTMUST00000052164; OTTMUST00000052165; OTTMUST00000052167; OTTMUST00000052177; OTTMUST00000052178; OTTMU…	Tor1aip2	13.91	13.67	14.07	13.96	0.6835	0.6483	0.9961	0.8694	0.8532	0.9185	0.4271	0.8302	0.7897
TC0100001412.mm.2	NM_130456; ENSMUST00000027896; BC067401; uc007dch.1	Nphs2	4.46	4.88	4.47	4.64	0.8326	0.5698	0.9835	0.7482	0.9331	0.7871	0.4638	0.619	0.9631
TC0100001414.mm.2	ENSMUST00000102782	Gm2000	15.04	14.81	14.98	14.72	0.2694	0.9384	0.9961	0.5005	0.9604	0.4619	0.5947	0.9841	0.5862
TC0100001419.mm.2	NM_001136104; NM_009595; ENSMUST00000027888; ENSMUST00000166172; ENSMUST00000173929; BC137771; BC144897; OTTMUST00000095554; OTTMUST00000095555; OTTMUST00000095556; uc007dcl.2; uc011wuf.1; uc011wug.1	Abl2	9.79	9.3	10.23	9.53	0.0003	0.1172	0.9131	0.0362	0.1556	0.1897	0.0002	0.7328	0.0018
TC0100001425.mm.2	NM_028333; ENSMUST00000027885; ENSMUST00000111720; BC082563; OTTMUST00000054174; OTTMUST00000054175; uc007ddc.1; uc007ddd.2	Angptl1	4.52	3.61	4.46	4.32	0.3917	0.5152	0.9365	0.3114	0.9703	0.9795	0.1901	0.4593	0.9493
TC0100001431.mm.2	NR_027984; BC055845; BC055878; uc007ddi.1	2810025M15Rik	7.11	6.91	7.11	6.54	0.0868	0.65	0.9734	0.5413	0.9671	0.1201	0.6155	0.6416	0.1607
TC0100001433.mm.2	NM_001033284; ENSMUST00000046743; ENSMUST00000119891; BC045198; uc007ddj.1; uc007ddk.1	BC026585	3.65	3.88	3.82	3.91	0.3222	0.707	0.9716	0.3399	0.7095	0.3122	0.8682	0.9829	0.8399
TC0100001434.mm.2	NM_001159986; NM_033354; NR_027641; ENSMUST00000027881; ENSMUST00000086130; ENSMUST00000111700; ENSMUST00000146873; ENSMUST00000155665; BC059194; OTTMUST00000054129; OTTMUST00000054130; OTTMUST00000054131; OTTMUST00000054132; OTTMUST00000054133; uc007ddl.2; uc007ddm.2; uc007ddn.2; uc007ddo.1	Sec16b	3.38	3.75	3.48	3.44	0.8428	0.9195	0.9095	0.5495	0.9124	0.9929	0.792	0.7006	0.7885
TC0100001438.mm.2	NM_001205204; NM_007495; ENSMUST00000046110; ENSMUST00000170718; BC094666; uc007ddr.3; uc007dds.3; uc007ddt.3; uc007ddu.3	Astn1	4.51	4.09	4.17	4.24	0.9219	0.8051	0.9837	0.938	0.8454	0.8878	0.7355	0.98	0.8124
TC0100001442.mm.2	NM_011931; ENSMUST00000076894; BC082804; BC158002; uc007ddz.1	Rfwd2	11.45	11.41	11.65	11.66	0.7883	0.7301	0.9754	0.9667	0.9855	0.6164	0.9025	0.6977	0.6679
TC0100001447.mm.2	NM_022312; ENSMUST00000111669; BC132392; BC138043; uc007dea.2	Tnr	4.28	4.39	4.17	4.41	0.454	0.8096	0.9696	0.9357	0.9917	0.4654	0.8775	0.7134	0.4093
TC0100001451.mm.2	NM_001162896; NR_028111; ENSMUST00000060298; ENSMUST00000097513; ENSMUST00000163892; ENSMUST00000165923; ENSMUST00000168250; uc007deb.2; uc007dec.2	4930523C07Rik	7.74	7.72	7.21	7.19	0.5916	0.6114	0.9961	0.7118	0.8026	0.3997	0.9342	0.8375	0.8348
TC0100001452.mm.2	NM_025474; ENSMUST00000078878; ENSMUST00000097193; ENSMUST00000135680; BC044057; OTTMUST00000052102; OTTMUST00000052103; OTTMUST00000052104; uc007def.1	Mrps14	12.33	12.2	11.97	11.94	0.9864	0.2007	0.9961	0.9748	0.6188	0.3406	0.3015	0.4672	0.9512
TC0100001459.mm.2	NM_001024952; ENSMUST00000035911; ENSMUST00000161609; ENSMUST00000161708; BC138663; OTTMUST00000088460; OTTMUST00000088461; OTTMUST00000088462; uc007del.2	Rc3h1	13.23	13.16	13.46	13.36	0.4725	0.5775	0.9961	0.6026	0.9028	0.9753	0.2572	0.7004	0.7903
TC0100001462.mm.2	NM_080844; ENSMUST00000064725; BC019447; BC033377; uc007dem.2	Serpinc1	4.51	4.11	4	4.11	0.9299	0.1619	0.9452	0.6955	0.2369	0.266	0.3002	0.7328	0.7974
TC0100001465.mm.2	NM_001159930; ENSMUST00000028035; ENSMUST00000111618; ENSMUST00000111620; ENSMUST00000143486; ENSMUST00000155808; BC116944; BC116970; OTTMUST00000052614; OTTMUST00000052615; OTTMUST00000052616; OTTMUST00000052617; OTTMUST00000052618	Cenpl	8.88	8.95	8.59	8.6	0.7683	0.3548	0.9961	0.9527	0.6216	0.6711	0.2741	0.7192	0.7874
TC0100001466.mm.2	NM_028664; ENSMUST00000052245; ENSMUST00000111608; ENSMUST00000125018; ENSMUST00000150721; BC049713; OTTMUST00000052534; OTTMUST00000052535; OTTMUST00000052536; uc007dfj.2	Ankrd45	5.39	5.2	5.54	5.19	0.2381	0.8809	0.9835	0.7098	0.8868	0.6772	0.3183	0.9886	0.3397
TC0100001468.mm.2	NM_009452; ENSMUST00000028024; OTTMUST00000111962; uc007dfn.2	Tnfsf4	4.91	4.86	5.14	5.03	0.9979	0.7952	0.9439	0.7519	0.7236	0.8255	0.8004	0.9668	0.7376
TC0100001469.mm.2	NM_183391; ENSMUST00000086084; BC137814; BC137815; OTTMUST00000066464; uc007dfo.2	Tnfsf18	4.05	4.01	4.15	4.03	0.7992	0.9373	0.9835	0.9816	0.9093	0.9605	0.7844	0.9597	0.7074
TC0100001473.mm.2	NM_001039045; NM_026078; ENSMUST00000028021; ENSMUST00000111594; ENSMUST00000159648; ENSMUST00000160881; BC006938; OTTMUST00000072955; OTTMUST00000072956; OTTMUST00000073019; OTTMUST00000073020; uc007dfx.1; uc007dfy.1	Pigc	9.21	8.76	9.19	8.77	0.1047	0.9887	0.9987	0.3672	0.9982	0.3395	0.319	0.9841	0.3289
TC0100001475.mm.2	NR_002870; NR_029796; NR_029810; uc007dgf.1	Dnm3os; Mir214; Mir199a-2	5.81	5.75	5.67	5.97	0.7858	0.9892	0.9223	0.8637	0.8805	0.8669	0.8883	0.7838	0.5174
TC0100001477.mm.2	ENSMUST00000159707; OTTMUST00000073488	Gm10176; AC138218.2	3.24	3.34	3.93	3.6	0.8049	0.7861	0.9607	0.6376	0.7482	0.6725	0.934	0.9861	0.9098
TC0100001479.mm.2	NM_016796; ENSMUST00000050010; ENSMUST00000128704; ENSMUST00000132158; ENSMUST00000135241; ENSMUST00000138499; ENSMUST00000150040; ENSMUST00000155003; BC138753; BC138754; OTTMUST00000082750; OTTMUST00000082751; OTTMUST00000082752; OTTMUST00000082753; OTTMUST00000082754; OTTMUST00000082755; OTTMUST00000082756; uc007dgk.1; uc007dgl.1	Vamp4	10.5	11.83	10.41	11.5	6.2e-06	0.7785	0.9961	0.0003	0.9508	0.0008	9.3e-05	0.822	0.0004
TC0100001481.mm.2	NM_010865; ENSMUST00000028020; BC125329; BC137606; uc007dgm.2	Myoc	5.81	5.76	5.85	5.87	0.9598	0.9973	0.9961	0.9395	0.9834	0.9758	0.98	0.9761	0.9795
TC0100001491.mm.2	NM_010629; ENSMUST00000027877; ENSMUST00000077642; BC040362; BC049100; OTTMUST00000044067; OTTMUST00000044068	Kifap3	9.14	8.66	9.28	8.53	0.0025	0.953	0.8286	0.2162	0.8239	0.0327	0.0365	0.6474	0.0054
TC0100001493.mm.2	NM_001286002; NM_001286003; NM_028776; ENSMUST00000027876; ENSMUST00000159516; ENSMUST00000161908; ENSMUST00000162234; ENSMUST00000162920; ENSMUST00000163033; ENSMUST00000170359; BC043085; OTTMUST00000088468; OTTMUST00000088469; OTTMUST00000088470; OTTMUST00000088471; OTTMUST00000088472; OTTMUST00000088473; uc007dht.1; uc011wuu.1	Scyl3	9.62	10.01	9.76	9.91	0.4914	0.8306	0.9961	0.6435	0.9129	0.5111	0.8797	0.9437	0.775
TC0100001494.mm.2	NM_027279; ENSMUST00000045694; ENSMUST00000111490; BC050143; BC052693; OTTMUST00000051801; OTTMUST00000051802; uc007dhv.2; uc007dhw.2	Mettl18	7.69	7.22	7.69	7.55	0.3148	0.9672	0.9722	0.3419	0.9405	0.648	0.4803	0.8392	0.8284
TC0100001495.mm.2	NM_011345; ENSMUST00000027874; BC119083; BC120795; uc007dhx.1	Sele	4.18	3.83	4.38	3.92	0.0406	0.3571	0.9792	0.3775	0.515	0.7443	0.021	0.801	0.1101
TC0100001496.mm.2	NM_001164059; NM_011346; ENSMUST00000027871; ENSMUST00000097491; BC052681; uc007dhy.2; uc011wuv.1; uc011wuw.1	Sell	14.39	16.09	13.57	15.81	1.12e-07	0.3378	0.9049	2.75e-05	0.3195	5.18e-05	1.34e-06	0.9117	3.08e-06
TC0100001497.mm.2	NM_011347; ENSMUST00000160000; ENSMUST00000161020; ENSMUST00000161152; ENSMUST00000162102; ENSMUST00000162746; BC109158; BC109159; OTTMUST00000088484; OTTMUST00000088485; OTTMUST00000088486; OTTMUST00000088487; OTTMUST00000088488; uc007dhz.2	Selp	5.17	7.48	4.81	6.7	9.08e-05	0.461	0.9961	0.004	0.7369	0.0229	0.0004	0.7462	0.0025
TC0100001498.mm.2	NM_007976; ENSMUST00000086040; OTTMUST00000088478; uc007dic.1	F5	4.91	5.39	5.01	6.33	0.0021	0.0452	0.5447	0.3798	0.9066	0.0008	0.628	0.0245	0.002
TC0100001500.mm.2	NM_001276455; NM_054087; ENSMUST00000044021; ENSMUST00000159230; ENSMUST00000160773; ENSMUST00000169394; BC034659; OTTMUST00000078223; OTTMUST00000078291; OTTMUST00000078292; OTTMUST00000092810	Slc19a2	9.82	10.07	9.94	10.45	0.0724	0.9242	0.9277	0.636	0.9234	0.2248	0.3314	0.7276	0.0949
TC0100001501.mm.2	NM_029115; ENSMUST00000027867; BC048086; OTTMUST00000052657; uc007dif.2	Ccdc181	6.97	6.93	6.89	6.68	0.853	0.9544	0.9964	0.9516	0.9703	0.9706	0.8429	0.986	0.8899
TC0100001502.mm.2	NM_138314; NM_178071; ENSMUST00000086028; BC038021; BC049225; uc007dik.1; uc007dil.1	Nme7	9.03	8.66	9.37	8.88	0.0117	0.4875	0.9723	0.2319	0.569	0.4212	0.0129	0.8917	0.0437
TC0100001510.mm.2	NM_019759; ENSMUST00000027861; BC046420; uc007diq.1	Dpt	4.26	4.11	4.2	4.05	0.3676	0.6363	0.9961	0.765	0.9295	0.2963	0.9472	0.7136	0.4877
TC0100001516.mm.2	NM_001081126; ENSMUST00000111450; ENSMUST00000178700; BC137659; uc007dja.1; uc011wux.1; uc011wuy.1	Gpr161	5.76	6.48	5.67	5.9	0.273	0.7888	0.9961	0.4547	0.9595	0.7952	0.2716	0.8187	0.6383
TC0100001520.mm.2	NM_027430; ENSMUST00000027853; ENSMUST00000128633; ENSMUST00000138999; BC018324; OTTMUST00000054065; OTTMUST00000054066; OTTMUST00000054067; uc007djd.1	Mpc2	8.08	8.01	8.07	8.2	0.9338	0.9286	0.9919	0.9503	0.992	0.8857	0.9683	0.8751	0.8468
TC0100001522.mm.2	NM_173029; ENSMUST00000027852; ENSMUST00000111439; ENSMUST00000111440; ENSMUST00000124037; ENSMUST00000148550; ENSMUST00000155216; BC138448; OTTMUST00000050855; OTTMUST00000050856; OTTMUST00000050857; OTTMUST00000050886; OTTMUST00000050887; OTTMUST00000050888; uc007dje.1; uc007djf.1; uc011wuz.1; uc011wva.1	Adcy10	4.77	4.21	4.66	4.35	0.6271	0.9223	0.9961	0.7525	0.9889	0.8922	0.6425	0.9228	0.8365
TC0100001526.mm.2	NM_011804; ENSMUST00000040298; ENSMUST00000111432; ENSMUST00000140769; BC027426; OTTMUST00000051208; OTTMUST00000051209; OTTMUST00000051210; uc007djm.1; uc011wvb.1	Creg1	12.74	12.3	12.63	12.63	0.499	0.7613	0.9723	0.4737	0.9939	0.9466	0.3952	0.7017	0.9245
TC0100001527.mm.2	NM_001113391; NM_001113392; NM_001113393; NM_031162; NR_103716; ENSMUST00000005907; ENSMUST00000027849; ENSMUST00000086002; ENSMUST00000159070; ENSMUST00000161559; ENSMUST00000161971; ENSMUST00000162411; ENSMUST00000178336; BC052824; OTTMUST00000088612; OTTMUST00000088613; OTTMUST00000088614; OTTMUST00000088615; OTTMUST00000088616; OTTMUST00000088617; OTTMUST00000088618; uc007djn.2; uc007djo.2; u…	Cd247	6.1	6.47	6.91	6.28	0.6416	0.4589	0.6728	0.6927	0.2156	0.8275	0.2752	0.9334	0.2097
TC0100001532.mm.2	NM_021610; ENSMUST00000027847; ENSMUST00000060833; ENSMUST00000166159; ENSMUST00000166860; BC008528; OTTMUST00000041022; OTTMUST00000092076; OTTMUST00000092077; uc007dkj.1	Gpa33	4.39	4.28	4.29	4.2	0.8102	0.8496	0.9961	0.865	0.9295	0.7384	0.9782	0.9422	0.9329
TC0100001533.mm.2	NM_001164528; ENSMUST00000111416; OTTMUST00000051617; uc011wvd.1; uc011wve.1; uc011wvf.1; uc011wvg.1; uc011wvh.1; uc011wvi.1; uc011wvj.1	Ildr2	3.5	3.92	3.69	3.71	0.7591	0.553	0.8644	0.423	0.4149	0.4598	0.7884	0.9869	0.7773
TC0100001537.mm.2	NM_030245; ENSMUST00000027846; ENSMUST00000132817; ENSMUST00000138148; ENSMUST00000138284; BC002307; BC027337; OTTMUST00000066478; OTTMUST00000066479; OTTMUST00000066480; OTTMUST00000066481; uc007dkl.2; uc007dkm.2	Tada1	9.66	9.54	9.17	9.31	0.9782	0.2929	0.9835	0.8859	0.4732	0.4591	0.3616	0.7512	0.8362
TC0100001541.mm.2	NM_001160261; NM_001160262; NM_175461; ENSMUST00000122929; ENSMUST00000126198; ENSMUST00000128373; ENSMUST00000156025; ENSMUST00000165874; BC132161; BC132525; OTTMUST00000085670; OTTMUST00000085671; OTTMUST00000085672; OTTMUST00000085673; uc007dks.2; uc007dkt.2; uc011wvo.1	Fam78b	5.28	5.37	5.32	5.45	0.3308	0.9688	0.9821	0.8038	0.9234	0.6573	0.4968	0.9345	0.3936
TC0100001548.mm.2	NM_001039483; ENSMUST00000097473; BC011457; BC019761; BC020098; uc007dkv.1	Tmco1	11.27	11.1	11.17	11.05	0.1322	0.6635	0.981	0.6029	0.9634	0.1615	0.6949	0.6702	0.2217
TC0100001550.mm.2	NM_019993; ENSMUST00000028004; BC003297; uc007dkx.1	Aldh9a1	12.76	12.37	12.83	12.72	0.0564	0.8191	0.8926	0.0638	0.9361	0.4459	0.1028	0.5906	0.6435
TC0100001554.mm.2	NM_001159731; NM_009107; ENSMUST00000015987; ENSMUST00000111380; ENSMUST00000111384; ENSMUST00000111386; BC058401; OTTMUST00000054044; OTTMUST00000054045; OTTMUST00000054046; OTTMUST00000054047; uc007dla.2; uc007dlb.2	Rxrg	3.58	4.06	3.97	3.48	0.7582	0.5906	0.8312	0.3873	0.9733	0.8424	0.4303	0.3799	0.7401
TC0100001555.mm.2	NM_033652; ENSMUST00000028003; ENSMUST00000111377; BC109167; BC109168; OTTMUST00000049415; OTTMUST00000049416; uc007dlc.1	Lmx1a	5.96	6.22	5.94	5.98	0.919	0.8119	0.9961	0.9364	0.9476	0.8956	0.7402	0.8689	0.9805
TC0100001560.mm.2	NM_009063; ENSMUST00000027997; ENSMUST00000152809; BC037683; OTTMUST00000049406; OTTMUST00000049407; uc007dlm.1	Rgs5	3.97	3.71	3.8	3.65	0.2468	0.7384	0.9929	0.3888	0.8255	0.2807	0.7806	0.9369	0.6606
TC0100001563.mm.2	NM_001033185; ENSMUST00000094348; ENSMUST00000175731; BC150846; BC172001	Ccdc190	4.5	4.41	4.06	4.15	0.97	0.5012	0.9837	0.9074	0.6519	0.6353	0.5248	0.8526	0.8474
TC0100001567.mm.2	NM_001033499; ENSMUST00000097470; ENSMUST00000162752; OTTMUST00000040239; OTTMUST00000040240; uc007dmb.1	Sh2d1b2	7.45	7.02	7.68	8.53	0.6872	0.0136	0.5853	0.5935	0.7139	0.0298	0.1065	0.0128	0.1899
TC0100001568.mm.2	NM_012009; ENSMUST00000179976; BC116698; BC117508; BC145540; BC171965; uc007dmc.1	Sh2d1b1	9.19	8.59	10.07	11.13	0.1211	2.16e-07	0.0035	0.0642	0.0031	8.94e-07	1.48e-05	7.66e-07	0.0004
TC0100001569.mm.2	NM_001039593; ENSMUST00000056991; BC099563; BC132313; BC132315; uc007dmd.1	1700015E13Rik	3.64	4.41	3.67	3.54	0.4898	0.7788	0.63	0.1457	0.8338	0.9314	0.4039	0.3636	0.7444
TC0100001570.mm.2	NM_177068; ENSMUST00000046792; BC025654; OTTMUST00000066476; uc007dmi.2	Olfml2b	10.02	14.02	6.19	11.47	5.8e-12	1.97e-09	0.0518	2.64e-09	1.97e-08	5.92e-05	2.39e-12	1.5e-06	1.44e-10
TC0100001572.mm.2	ENSMUST00000180542	Gm26620	5.5	5.3	5.88	5.57	0.1077	0.6289	0.9219	0.7357	0.549	0.7236	0.0922	0.997	0.1166
TC0100001574.mm.2	NM_144559; ENSMUST00000078825; BC027310; OTTMUST00000052638; uc007dmw.2	Fcgr4	7.1	9.65	6.04	8	2.83e-06	0.0033	0.9835	9.19e-05	0.1065	0.0477	1.48e-06	0.0286	0.0003
TC0100001577.mm.2	NM_001081275; ENSMUST00000027959; ENSMUST00000124157; ENSMUST00000127394; ENSMUST00000129651; ENSMUST00000143623; ENSMUST00000148200; ENSMUST00000151340; ENSMUST00000156789; BC061017; OTTMUST00000051410; OTTMUST00000051411; OTTMUST00000051412; OTTMUST00000051413; OTTMUST00000051414; OTTMUST00000051415; OTTMUST00000051416; OTTMUST00000051417; uc007dna.1	Cfap126	7.73	6.43	7.62	6.21	0.0002	0.9748	0.9835	0.0124	0.9331	0.0081	0.0035	0.9383	0.003
TC0100001578.mm.2	NM_008623; ENSMUST00000070758; ENSMUST00000111334; ENSMUST00000125565; ENSMUST00000149352; BC139139; BC141226; OTTMUST00000051092; OTTMUST00000051093; OTTMUST00000051094; OTTMUST00000051095; uc007dnc.1; uc007dnd.1	Mpz	3.93	4	4.06	3.71	0.5071	0.9373	0.7758	0.8621	0.8004	0.6352	0.7813	0.5906	0.2129
TC0100001579.mm.2	NM_001243062; NM_001243063; NM_009803; ENSMUST00000005820; ENSMUST00000075469; ENSMUST00000111328; ENSMUST00000133075; ENSMUST00000137298; ENSMUST00000149404; ENSMUST00000152865; ENSMUST00000155126; BC089541; OTTMUST00000053615; OTTMUST00000053711; OTTMUST00000053712; OTTMUST00000053713; OTTMUST00000053714; OTTMUST00000053715; OTTMUST00000053716; OTTMUST00000053717; uc007dnf.2; uc007dng.2; uc007d…	Nr1i3	6.12	5.89	5.95	5.64	0.9884	0.7418	0.9989	0.9995	0.9152	0.7744	0.7636	0.8493	0.986
TC0100001580.mm.2	NM_013474; ENSMUST00000005824; ENSMUST00000111319; ENSMUST00000111320; ENSMUST00000111321; BC031786; OTTMUST00000051427; OTTMUST00000051428; OTTMUST00000051437; OTTMUST00000051438; uc007dnk.2	Apoa2	4.63	4.49	4.79	4.76	0.6825	0.4816	0.9961	0.8786	0.7495	0.8183	0.3094	0.7554	0.7771
TC0100001581.mm.2	NM_172845; ENSMUST00000111314; ENSMUST00000111315; BC027773; OTTMUST00000051062; OTTMUST00000051063; uc007dnn.1; uc007dno.1	Adamts4	4.3	4.23	4.28	4.16	0.3243	0.7831	0.9961	0.6966	0.9567	0.3603	0.8128	0.8187	0.491
TC0100001582.mm.2	NM_020579; ENSMUST00000064272; ENSMUST00000111313; ENSMUST00000123954; ENSMUST00000125939; ENSMUST00000126699; ENSMUST00000129985; ENSMUST00000132890; ENSMUST00000138904; ENSMUST00000141114; ENSMUST00000141999; ENSMUST00000151863; BC013619; OTTMUST00000051448; OTTMUST00000051449; OTTMUST00000051450; OTTMUST00000051451; OTTMUST00000051452; OTTMUST00000051453; OTTMUST00000051454; OTTMUST00000051455…	B4galt3	11.79	12.97	11.02	12.74	3.89e-07	0.0076	0.8366	0.0001	0.0157	0.0028	5.72e-07	0.3867	7.27e-06
TC0100001585.mm.2	NM_001128609; NM_011615; ENSMUST00000064950; ENSMUST00000097467; ENSMUST00000111299; ENSMUST00000111300; ENSMUST00000127830; ENSMUST00000129116; ENSMUST00000131653; ENSMUST00000135150; ENSMUST00000142063; ENSMUST00000157015; BC023668; BC054445; OTTMUST00000051499; OTTMUST00000051512; OTTMUST00000051513; OTTMUST00000051514; OTTMUST00000051515; OTTMUST00000051516; OTTMUST00000051517; OTTMUST0000005…	Dedd	9.71	9.99	9.53	9.58	0.5287	0.5193	0.8831	0.3124	0.9956	0.9214	0.2536	0.3896	0.9277
TC0100001586.mm.2	NM_011070; ENSMUST00000006579; ENSMUST00000135941; ENSMUST00000138323; BC026839; BC049606; OTTMUST00000051538; OTTMUST00000051539; OTTMUST00000051540; uc007doc.1	Pfdn2	10.99	10.8	11.05	10.75	0.2139	0.9662	0.9792	0.713	0.957	0.4457	0.4983	0.8665	0.2961
TC0100001589.mm.2	NM_001122680; NM_027893; ENSMUST00000006578; ENSMUST00000094325; ENSMUST00000111286; BC024948; OTTMUST00000051296; OTTMUST00000051301; OTTMUST00000051302; uc007dof.2; uc011wwc.1	Pvrl4	4.66	4.67	4.56	4.39	0.791	0.896	0.9961	0.9817	0.9965	0.767	0.9868	0.8649	0.7682
TC0100001590.mm.2	NM_001005508; ENSMUST00000056449; ENSMUST00000131607; ENSMUST00000135312; BC082573; OTTMUST00000051070; OTTMUST00000051071; OTTMUST00000051072; uc007doh.2; uc007doi.2	Arhgap30	11.7	12.51	11.98	12.18	0.0017	0.9747	0.8578	0.0051	0.8234	0.0379	0.0177	0.6993	0.1524
TC0100001592.mm.2	NM_172647; ENSMUST00000043839; ENSMUST00000144497; ENSMUST00000155913; BC021876; OTTMUST00000051546; OTTMUST00000051547; OTTMUST00000051548; uc007doo.1	F11r	4.36	5.11	3.94	4.68	0.0012	0.6979	0.9961	0.0185	0.9246	0.0845	0.0048	0.7894	0.0308
TC0100001593.mm.2	NM_019484; ENSMUST00000081527; BC099405; uc007dop.1	Alyref2	6.44	6.4	6.1	6.44	0.5674	0.8641	0.7863	0.8394	0.5838	0.9059	0.542	0.7977	0.245
TC0100001595.mm.2	NM_018729; ENSMUST00000004829; BC145067; OTTMUST00000041041; uc007dor.1; uc007dos.1; uc029qup.1	Cd244	9.16	9.21	9.9	9.93	0.9715	0.0011	0.9754	0.8226	0.0099	0.0098	0.0072	0.0562	0.8495
TC0100001597.mm.2	NM_007649; ENSMUST00000015499; ENSMUST00000068584; BC060977; OTTMUST00000041023; uc007doz.1; uc007dpa.1	Cd48	10.18	10.59	11.4	10.63	0.7111	0.0408	0.4734	0.4769	0.0164	0.2629	0.0457	0.8708	0.1489
TC0100001600.mm.2	NM_013730; ENSMUST00000015460; ENSMUST00000163992; BC117095; BC117099; OTTMUST00000091753; OTTMUST00000091754; uc007dpb.1; uc007dpc.1	Slamf1	5.14	6.09	5.24	5.91	0.024	0.6853	0.9988	0.1519	0.9018	0.4015	0.0379	0.8187	0.1656
TC0100001602.mm.2	NM_001252472; NM_001289470; NM_013489; ENSMUST00000042302; ENSMUST00000128189; ENSMUST00000135386; ENSMUST00000136479; ENSMUST00000155802; BC140952; BC144736; OTTMUST00000066580; OTTMUST00000066581; OTTMUST00000066582; OTTMUST00000066583; uc007dpd.3; uc007dpe.2	Cd84	11.44	11.91	11.81	12.24	0.0479	0.4139	0.9716	0.1021	0.5089	0.0439	0.6843	0.8655	0.4449
TC0100001603.mm.2	ENSMUST00000097466; XR_140471.1	Gm10521	6.68	7.32	6.64	7.41	0.325	0.9783	0.9988	0.6153	0.9901	0.6388	0.5082	0.9911	0.5643
TC0100001604.mm.2	NM_030710; ENSMUST00000171330; BC030031; uc007dpg.1; uc007dph.1; uc011wwh.1	Slamf6	3.88	3.8	3.82	3.84	0.9448	0.9211	0.9961	0.9224	0.9929	0.9592	0.8688	0.9069	0.9791
TC0100001605.mm.2	NM_009938; ENSMUST00000027833; ENSMUST00000122845; ENSMUST00000124289; ENSMUST00000126634; ENSMUST00000133909; ENSMUST00000135192; ENSMUST00000138407; ENSMUST00000142765; ENSMUST00000150298; ENSMUST00000152403; BC024070; BC047429; OTTMUST00000085713; OTTMUST00000085714; OTTMUST00000085715; OTTMUST00000085716; OTTMUST00000085718; OTTMUST00000085719; OTTMUST00000085720; OTTMUST00000085723; OTTMUST0…	Copa	14.03	13.88	13.95	13.98	0.6463	0.9056	0.961	0.5347	0.8399	0.6845	0.9049	0.9324	0.9845
TC0100001606.mm.2	NM_001159525; NM_023041; ENSMUST00000075895; ENSMUST00000111252; ENSMUST00000127662; ENSMUST00000133081; ENSMUST00000133546; ENSMUST00000147799; BC019767; OTTMUST00000073427; OTTMUST00000073428; OTTMUST00000073429; OTTMUST00000073430; OTTMUST00000073431; OTTMUST00000073432; uc007dpq.2; uc011wwj.1	Pex19	11.3	11.26	11.42	11.18	0.739	0.9672	0.8012	0.7439	0.7934	0.8165	0.8905	0.6444	0.3447
TC0100001607.mm.2	NM_153555; ENSMUST00000074144; BC023704; BC023804; uc007dpr.2; uc007dps.2; uc007dpt.2; uc007dpu.2; uc007dpv.2; uc007dpw.2; uc007dpx.2	Dcaf8	13.67	13.41	13.93	13.38	0.0129	0.7437	0.8963	0.3783	0.5911	0.2765	0.0293	0.9395	0.0244
TC0100001610.mm.2	NM_080419; ENSMUST00000039506; ENSMUST00000085912; ENSMUST00000128508; ENSMUST00000139528; ENSMUST00000150598; ENSMUST00000155363; BC048387; OTTMUST00000050841; OTTMUST00000050842; OTTMUST00000050843; OTTMUST00000050844; OTTMUST00000050845; OTTMUST00000050846; uc007dqe.1	Igsf8	9.6	8.95	10.48	9.45	0.0012	0.0074	0.9031	0.1001	0.0211	0.8956	0.0001	0.3125	0.0047
TC0100001611.mm.2	NM_001039484; ENSMUST00000056136; BC141088; uc007dqj.1	Kcnj10	4.42	4.29	4.55	4.27	0.4931	0.8986	0.9989	0.7349	0.9591	0.8414	0.5247	0.9461	0.6901
TC0100001613.mm.2	NM_026234; ENSMUST00000052455; BC005650; BC083115; uc007dqk.2	Pigm	10.8	10.84	10.78	10.46	0.4291	0.9902	0.9961	0.6033	0.9749	0.6555	0.6508	0.9809	0.7338
TC0100001615.mm.2	NM_029612; ENSMUST00000027830; BC019477; OTTMUST00000050810; uc007dql.2	Slamf9	5.76	5.12	5.18	5.23	0.3126	0.4431	0.8945	0.2167	0.3816	0.1776	0.9857	0.9668	0.9621
TC0100001616.mm.2	NM_001145800; NM_033608; ENSMUST00000052629; ENSMUST00000111235; ENSMUST00000125258; ENSMUST00000127052; ENSMUST00000127482; ENSMUST00000128638; ENSMUST00000132141; ENSMUST00000135267; ENSMUST00000140814; ENSMUST00000140816; ENSMUST00000141888; ENSMUST00000150855; ENSMUST00000155426; BC040281; OTTMUST00000085492; OTTMUST00000085493; OTTMUST00000085494; OTTMUST00000085495; OTTMUST00000085496; OTTM…	Igsf9	5	5.22	5.11	5.05	0.9933	0.9581	0.9734	0.8351	0.9064	0.9541	0.9575	0.926	0.8297
TC0100001617.mm.2	NM_178598; ENSMUST00000111228; ENSMUST00000111230; ENSMUST00000138296; BC009076; BC049861; OTTMUST00000051327; OTTMUST00000051328; OTTMUST00000051329; uc007dqp.1	Tagln2	16	16.31	15.92	15.99	0.4091	0.3579	0.9802	0.4504	0.8651	0.8847	0.1338	0.4755	0.8478
TC0100001620.mm.2	NM_027972; ENSMUST00000085894; ENSMUST00000159395; ENSMUST00000159792; ENSMUST00000160303; ENSMUST00000160531; ENSMUST00000161140; ENSMUST00000162988; BC150929; BC151048; BC151055; OTTMUST00000087589; OTTMUST00000087590; OTTMUST00000087593; OTTMUST00000087594; OTTMUST00000087595; OTTMUST00000087596; OTTMUST00000087597; uc007dqq.2	Cfap45	4.29	4.55	4.31	4.05	0.4961	0.7754	0.9961	0.6821	0.9365	0.9373	0.4052	0.8478	0.7452
TC0100001621.mm.2	NM_177723; NR_027644; ENSMUST00000061835; ENSMUST00000177086; BC064106; OTTMUST00000110230; OTTMUST00000110231; uc007dqs.2; uc007dqt.2	Vsig8	5.31	5.44	5.2	5.21	0.3592	0.2512	0.9837	0.445	0.7792	0.8329	0.0832	0.4184	0.7896
TC0100001622.mm.2	NM_007768; ENSMUST00000038495; BC011124; uc011wwq.1	Crp	4.56	4.45	4.53	5.03	0.5112	0.756	0.8945	0.9582	0.9591	0.4575	0.9486	0.5494	0.3126
TC0100001625.mm.2	NM_008763; ENSMUST00000038432; BC119298; BC119300; uc007dqz.2	Olfr16	3.82	3.82	3.75	3.67	0.8508	0.7833	0.9961	0.9528	0.9386	0.7029	0.9043	0.8543	0.8861
TC0100001628.mm.2	NM_001001809; ENSMUST00000057548; BC104291; uc007drc.1	Olfr218	3.31	3.39	3.45	3.23	0.9013	0.6676	0.9734	0.9108	0.7132	0.8119	0.5978	0.9529	0.7424
TC0100001629.mm.2	NM_146881; ENSMUST00000056592; BC120856; uc007drd.2	Olfr1404	4.1	4.74	4.34	4.54	0.2521	0.834	0.9817	0.3398	0.8457	0.3498	0.6943	0.999	0.7268
TC0100001630.mm.2	NM_146651; ENSMUST00000059754; BC119223	Olfr418	3.94	3.65	3.83	3.53	0.5199	0.4647	0.9722	0.9547	0.9295	0.2782	0.8788	0.5006	0.4629
TC0100001631.mm.2	NM_001013779; ENSMUST00000135370; ENSMUST00000147604; ENSMUST00000151176; ENSMUST00000166137; ENSMUST00000173023; ENSMUST00000174263; BC009664; OTTMUST00000083366; OTTMUST00000084686; OTTMUST00000084687; OTTMUST00000098407; OTTMUST00000098408; uc011wws.1	Aim2	9.83	9.55	10.09	9.52	0.0957	0.5943	0.9734	0.5689	0.658	0.7275	0.0767	0.9266	0.1674
TC0100001632.mm.2	NM_175026; ENSMUST00000056071; BC096384; BC107378; BC107379; uc007drr.2; uc011wwu.1	Pyhin1	4.8	5.66	8.34	7.59	0.7408	1.41e-05	0.4129	0.137	5.27e-05	0.0001	0.0003	0.0125	0.4005
TC0100001634.mm.2	NM_001162938; ENSMUST00000085876; ENSMUST00000169857; ENSMUST00000182880; OTTMUST00000085790; OTTMUST00000114223; uc007drt.1	Pydc3	5.97	5.81	6.52	6.6	0.9537	0.0191	0.9961	0.8999	0.2416	0.0994	0.0492	0.1186	0.9496
TC0100001636.mm.2	NM_146717; ENSMUST00000052975; BC119238; uc007dsn.2	Olfr433	4.54	4.76	4.73	4.79	0.6897	0.9058	0.9961	0.7431	0.9295	0.7139	0.929	0.9898	0.9145
TC0100001637.mm.2	NM_146716; ENSMUST00000062665; BC106793; uc007dso.1	Olfr432	4.23	4.12	4	4.21	0.9362	0.7802	0.9835	0.8268	0.8153	0.7619	0.8392	0.9765	0.9069
TC0100001638.mm.2	NM_146718; ENSMUST00000055873; uc007dsp.1	Olfr430	4.6	4.95	4.59	4.73	0.5149	0.835	0.9961	0.6494	0.9688	0.905	0.4754	0.8563	0.7993
TC0100001639.mm.2	NM_146722; ENSMUST00000060693; BC127973; uc007dsq.2	Olfr429	3.99	3.83	4.13	3.46	0.7015	0.8576	0.9961	0.9026	0.9693	0.674	0.9707	0.8814	0.7734
TC0100001640.mm.2	NM_001206926; NM_207158; BC104103; BC104104; BC106807; BC106808	Olfr426; Olfr427	3.47	4.01	3.85	3.76	0.5552	0.9294	0.6632	0.18	0.7356	0.848	0.6027	0.495	0.7224
TC0100001641.mm.2	NM_146721; ENSMUST00000053941; BC104096; BC104097; uc007dst.1	Olfr424	4.03	3.73	4.19	4.61	0.8747	0.6512	0.9817	0.9439	0.9578	0.616	0.7855	0.6674	0.7519
TC0100001642.mm.2	NM_146720; NR_047667; ENSMUST00000179386; BC119233; OTTMUST00000111791; uc011wwy.1	Olfr421-ps1	4.28	4.01	4.08	4.39	0.5752	0.956	0.9961	0.8845	0.9891	0.7003	0.8026	0.9096	0.6286
TC0100001643.mm.2	NM_146305; ENSMUST00000068403; BC145885; uc007dsv.2	Olfr420	5.18	5.34	5.28	5.37	0.6368	0.9016	1	0.8099	0.9641	0.6744	0.9025	0.9411	0.7936
TC0100001644.mm.2	NM_011465; ENSMUST00000027817; ENSMUST00000156092; BC150747; OTTMUST00000073524; OTTMUST00000073563; uc007dsw.2	Spta1	5.97	5.59	5.43	5.82	0.7499	0.9879	0.9723	0.9651	0.9143	0.8857	0.8236	0.8917	0.6159
TC0100001646.mm.2	NM_025470; BC024348; OTTMUST00000088620; uc007dsy.2	Mptx1	4.39	4.48	4.07	4.29	0.6591	0.8633	0.9957	0.6909	0.9935	0.9492	0.6068	0.8405	0.9241
TC0100001647.mm.2	NM_207137; ENSMUST00000085862; uc007dsz.1	Olfr417	4.48	4.69	4.65	4.45	0.6552	0.663	0.7115	0.2451	0.9162	0.94	0.4199	0.336	0.698
TC0100001648.mm.2	NM_146714; ENSMUST00000075329; BC131960; BC131962; uc007dta.2	Olfr248	3.75	3.96	3.88	3.78	0.9424	0.997	0.9847	0.9305	0.9539	0.9642	0.9724	0.9169	0.8325
TC0100001649.mm.2	NM_146761; ENSMUST00000053178; BC106815; BC106816; uc007dtb.2	Olfr414	4.21	4.49	4.42	4.28	0.8954	0.8178	0.9961	0.926	0.9485	0.9139	0.7261	0.8731	0.968
TC0100001650.mm.2	NM_207694; ENSMUST00000085861; uc011wwz.1	Olfr220	3.82	3.83	3.68	3.88	0.6535	0.9927	0.9716	0.9941	0.9256	0.7993	0.8005	0.8576	0.5385
TC0100001651.mm.2	NM_019445; ENSMUST00000030039; BC094606; uc007dtd.2; uc007dte.1; uc011wxa.1; uc011wxb.1	Fmn2	3.65	4.12	3.84	3.84	0.2283	0.9228	0.9177	0.1942	0.9152	0.6283	0.3446	0.7122	0.8732
TC0100001653.mm.2	NM_133809; ENSMUST00000040250; ENSMUST00000097458; ENSMUST00000137174; ENSMUST00000140474; ENSMUST00000142223; ENSMUST00000150646; BC014683; OTTMUST00000062947; OTTMUST00000062948; OTTMUST00000062949; OTTMUST00000062950; OTTMUST00000062951; OTTMUST00000062952; uc007dto.1; uc007dtp.1; uc011wxc.1; uc011wxd.1	Kmo	4.25	4.6	4.29	4.71	0.3299	0.984	0.9919	0.7552	0.9497	0.6337	0.5198	0.9486	0.4394
TC0100001654.mm.2	NM_029453; ENSMUST00000094288; ENSMUST00000171939; uc007dtt.2; uc011wxe.1; uc011wxf.1	Wdr64	4.68	4.1	4.22	3.8	0.1734	0.3426	0.9734	0.2463	0.476	0.0883	0.9806	0.8129	0.6757
TC0100001656.mm.2	NM_012012; ENSMUST00000039725; BC006671; uc007dtu.2	Exo1	11.96	11.71	12.02	11.64	0.0725	0.7526	0.9847	0.1776	0.9721	0.5522	0.0988	0.7455	0.4321
TC0100001663.mm.2	NM_029756; ENSMUST00000027785; ENSMUST00000056773; ENSMUST00000123409; ENSMUST00000133305; ENSMUST00000139589; ENSMUST00000150429; BC016244; BC025138; OTTMUST00000051035; OTTMUST00000051036; OTTMUST00000051037; OTTMUST00000051038; OTTMUST00000051039; OTTMUST00000051040	Sdccag8	9.61	9.8	9.72	9.28	0.9632	0.6691	0.8977	0.6951	0.9818	0.7022	0.7272	0.4963	0.6074
TC0100001671.mm.2	NM_001012330; NM_013915; ENSMUST00000077225; ENSMUST00000094276; BC054529; BC054742; uc007dul.2; uc007dum.1; uc007dun.2; uc011wxi.2	Zbtb18	10.73	10.26	10.41	10.12	0.0348	0.6362	0.9961	0.1356	0.7888	0.0645	0.4482	0.8781	0.2712
TC0100001675.mm.2	NM_027077; ENSMUST00000016106; uc007dur.1	1700016C15Rik	4.08	4.56	4.85	4.19	0.8213	0.7632	0.3058	0.2842	0.1722	0.9183	0.6146	0.5587	0.1189
TC0100001677.mm.2	XM_982472.3	Gm7068	4.87	5.21	4.96	5.23	0.0873	0.9936	0.9854	0.2019	0.957	0.3413	0.2593	0.9146	0.4634
TC0100001678.mm.2	NM_001034899; ENSMUST00000094273; BC147679; BC147686; uc007duv.2; uc007duw.2; uc011wxj.1	Gm16432	4.91	4.37	4.8	4.75	0.5637	0.5561	0.9989	0.7531	0.8389	0.9237	0.2914	0.7499	0.7622
TC0100001680.mm.2	NM_024282; ENSMUST00000027783; ENSMUST00000159284; ENSMUST00000161075; BC002200; BC046816; OTTMUST00000073574; OTTMUST00000073575; OTTMUST00000073644; uc007dux.1; uc011wxk.1	Desi2	9.12	8.67	9.18	8.89	0.0286	0.5583	0.9961	0.1497	0.8639	0.5319	0.0296	0.7234	0.2047
TC0100001684.mm.2	ENSMUST00000069568	Desi2	5.6	5.63	6.06	5.62	0.2593	0.7685	0.9961	0.6735	0.8546	0.8009	0.2497	0.9395	0.407
TC0100001685.mm.2	NM_025511; ENSMUST00000027781; ENSMUST00000154437; BC055277; BC059717; OTTMUST00000052569; OTTMUST00000052570; uc007duz.1	Cox20	12.45	12.33	12.32	12.17	0.3106	0.6472	0.9905	0.7493	0.9407	0.2707	0.9042	0.7	0.4186
TC0100001688.mm.2	NM_026626; ENSMUST00000027775; BC025062; uc007dve.1	Efcab2	5.39	4.99	5.05	5.97	0.6875	0.7638	0.9177	0.9045	0.9687	0.5796	0.977	0.5886	0.4436
TC0100001692.mm.2	NM_001161665; ENSMUST00000160789; ENSMUST00000161017; BC056349; BC120791; BC137689; OTTMUST00000088621; OTTMUST00000088651; uc007dvf.1; uc007dvh.2	Kif26b	5.24	5.12	5	5.48	0.9461	0.7386	0.8724	0.675	0.9533	0.7393	0.7985	0.5126	0.5542
TC0100001698.mm.2	NM_146105; ENSMUST00000040706; ENSMUST00000143270; ENSMUST00000144370; ENSMUST00000153962; BC034107; BC054802; OTTMUST00000054013; OTTMUST00000054014; OTTMUST00000054015; OTTMUST00000054016; uc007dvm.1; uc007dvn.1; uc007dvo.1	Cnst	6.67	6.51	6.4	6.23	0.2641	0.4072	0.9992	0.55	0.7448	0.1442	0.995	0.6809	0.5284
TC0100001699.mm.2	NM_178653; ENSMUST00000040538; ENSMUST00000131039; ENSMUST00000134287; ENSMUST00000143936; ENSMUST00000144480; BC025803; OTTMUST00000052000; OTTMUST00000052001; OTTMUST00000052003; OTTMUST00000052004; OTTMUST00000052005; uc007dvp.1	Sccpdh	11.14	10.41	11.53	11.07	0.0014	0.0075	0.721	0.0029	0.5037	0.9193	0.0001	0.0129	0.2008
TC0100001701.mm.2	ENSMUST00000097454	Gm10518	4.96	4.88	4.86	4.87	0.6477	0.8576	0.9947	0.9337	0.9929	0.6431	0.9438	0.8355	0.6611
TC0100001703.mm.2	NM_001033285; ENSMUST00000076687; ENSMUST00000097450; ENSMUST00000097453; ENSMUST00000111117; ENSMUST00000129754; ENSMUST00000132894; ENSMUST00000133890; ENSMUST00000134959; ENSMUST00000135056; ENSMUST00000139002; ENSMUST00000143161; ENSMUST00000143176; ENSMUST00000143350; ENSMUST00000145181; ENSMUST00000145274; ENSMUST00000152582; BC158017; BC158095; OTTMUST00000051658; OTTMUST00000051700; OTTMU…	Cdc42bpa	4.49	4.75	4.83	5.13	0.1538	0.6641	0.9817	0.6246	0.9604	0.178	0.7304	0.6783	0.249
TC0100001707.mm.2	NM_001081175; ENSMUST00000070181; BC151160; BC157986; BC158000; OTTMUST00000051715; uc007dwg.1	Itpkb	10.26	10.28	10.07	9.91	0.9194	0.4651	0.9817	0.9198	0.9093	0.5112	0.602	0.5457	0.7825
TC0100001711.mm.2	NM_007415; NR_105869; ENSMUST00000027777; BC012041; uc007dwi.1	Parp1; Mir6904	12.19	11.79	12.54	11.84	0.0076	0.5501	0.9817	0.1553	0.6629	0.3171	0.0112	0.8898	0.0392
TC0100001712.mm.2	NM_001103182; ENSMUST00000085803; ENSMUST00000085804; uc007dwn.1; uc007dwo.1	Lin9	10.42	10.35	10.51	10.46	0.6098	0.8656	0.9961	0.7351	0.971	0.9253	0.5735	0.8912	0.8356
TC0100001713.mm.2	NM_133225; ENSMUST00000027780; BC060602; uc007dwq.2	Acbd3	10.93	10.74	10.88	10.78	0.4473	0.8806	0.9716	0.4199	0.9694	0.8312	0.4763	0.7644	0.9164
TC0100001720.mm.2	NM_145943; ENSMUST00000038091; BC031781; uc007dwt.1	Sde2	10.45	10.47	10.34	10.55	0.7305	0.9178	0.9961	0.9351	0.9395	0.9469	0.7102	0.9877	0.7702
TC0100001721.mm.2	NM_177099; ENSMUST00000085797; ENSMUST00000155546; BC066224; OTTMUST00000050909; OTTMUST00000050910; uc007dwu.1	Lefty2	4.9	5.12	5.26	4.9	0.3246	0.9073	0.7981	0.967	0.6314	0.7291	0.4123	0.7793	0.1559
TC0100001722.mm.2	NM_133705; ENSMUST00000027802; BC006882; uc007dwv.2	Pycr2	10.34	9.42	10.05	9.88	0.1327	0.8789	0.6419	0.0498	0.7649	0.5539	0.2191	0.4422	0.9936
TC0100001723.mm.2	NM_010094; ENSMUST00000037361; ENSMUST00000132087; BC050221; OTTMUST00000050907; OTTMUST00000050908; uc007dww.1	Lefty1	5.31	5.17	5.29	5.12	0.2807	0.9972	0.9989	0.5505	0.9947	0.5596	0.5147	0.9974	0.5557
TC0100001724.mm.2	NM_144794; ENSMUST00000027800; ENSMUST00000159436; ENSMUST00000160508; ENSMUST00000160536; ENSMUST00000161523; ENSMUST00000161847; ENSMUST00000161942; ENSMUST00000162283; BC014795; BC019442; OTTMUST00000088576; OTTMUST00000088577; OTTMUST00000088578; OTTMUST00000088579; OTTMUST00000088580; OTTMUST00000088583; OTTMUST00000088584; OTTMUST00000088585; uc007dwx.1; uc007dwy.1	Tmem63a	13.39	13.9	11.95	12.93	0.0006	1.89e-05	0.8578	0.0805	0.0002	0.1349	1.66e-06	0.0047	0.0023
TC0100001726.mm.2	NM_001033819; ENSMUST00000036819; BC147378; BC147379; uc007dxa.1	9130409I23Rik	5.3	5.39	5	5.3	0.3456	0.5147	0.9558	0.9039	0.5427	0.9992	0.1701	0.9313	0.316
TC0100001730.mm.2	NM_030131; ENSMUST00000075968; ENSMUST00000111057; ENSMUST00000111059; ENSMUST00000134115; BC065395; OTTMUST00000052605; OTTMUST00000052606; OTTMUST00000052607; OTTMUST00000052608; uc007dxe.2; uc011wxr.1	Cnih4	12.62	12.52	12.34	12.25	0.4927	0.1418	0.9961	0.818	0.5789	0.1004	0.5607	0.3677	0.5984
TC0100001734.mm.2	NM_001160211; NM_001160212; NM_028408; ENSMUST00000027795; ENSMUST00000161880; ENSMUST00000162685; BC115640; BC115641; OTTMUST00000088832; OTTMUST00000088833; OTTMUST00000088871; uc007dxh.2; uc007dxi.2; uc011wxs.1	Cnih3	4.74	5.07	5.06	5.14	0.2819	0.6912	0.9328	0.2439	0.6171	0.2775	0.8498	0.9874	0.8903
TC0100001736.mm.2	OTTMUST00000088638; OTTMUST00000088639; OTTMUST00000088640; uc007dxk.1; uc007dxl.1	Dnah14	5.36	5.18	5.18	5.04	0.8994	0.92	0.9734	0.758	0.9688	0.9815	0.8328	0.8133	0.8974
TC0100001740.mm.2	NM_012058; ENSMUST00000027792; ENSMUST00000111018; BC039648; BC090254; OTTMUST00000052511; OTTMUST00000052512; uc007dxu.2; uc007dxv.2	Srp9	11.7	12	11.69	11.99	0.1917	0.9013	0.9964	0.5058	0.9523	0.6108	0.2941	0.9589	0.4256
TC0100001745.mm.2	NM_173378; ENSMUST00000117245; OTTMUST00000066841; uc007dyc.1; uc007dyd.1	Trp53bp2	8.24	9.37	8.41	9.19	1.34e-05	0.9509	0.8323	0.0001	0.8314	0.0009	0.0003	0.6492	0.0036
TC0100001749.mm.2	NM_001145806; NM_130890; ENSMUST00000048941; ENSMUST00000168514; BC125504; BC125508; uc007dyh.2; uc007dyi.2; uc011wxv.1	Capn8	4.18	3.95	4.22	4.58	0.8525	0.5127	0.7163	0.5955	0.9604	0.4942	0.6933	0.2682	0.3485
TC0100001752.mm.2	NM_144796; ENSMUST00000085724; ENSMUST00000153348; ENSMUST00000155229; BC021842; OTTMUST00000066786; OTTMUST00000067235; OTTMUST00000067236; uc007dyk.1	Susd4	5.31	5.34	5.45	5.52	0.9104	0.8242	0.9961	0.9171	0.9152	0.7795	0.8995	0.9324	0.9888
TC0100001754.mm.2	NM_016928; ENSMUST00000110997; BC125240; BC125247; BC125261; uc007dyl.1	Tlr5	4.38	5.03	5.12	5.75	0.0163	0.3375	0.9989	0.123	0.685	0.0166	0.541	0.6448	0.1326
TC0100001755.mm.2	NM_181732; ENSMUST00000109166; BC057183; BC086763; uc008icu.2; uc012bom.1; uc029quz.1	Aida	11.49	11.41	12.04	11.61	0.0574	0.1071	0.9961	0.2842	0.4012	0.9794	0.0084	0.429	0.2276
TC0100001756.mm.2	NM_001277957; NM_001277958; NM_001277959; NM_021466; ENSMUST00000097043; BC061106; BC138425; uc008icz.1; uc008ida.2	Taf1a	7.82	7.22	8.18	7.58	0.0288	0.5648	0.9869	0.1053	0.921	0.5285	0.0303	0.6437	0.2814
TC0100001757.mm.2	NM_030175; ENSMUST00000065900; BC034362; uc012bop.1	Hhipl2	4.64	4.65	4.69	4.76	0.9202	0.8589	0.9835	0.9301	0.995	0.8224	0.9241	0.8033	0.7971
TC0100001765.mm.2	NM_022019; ENSMUST00000048655; ENSMUST00000139839; BC025066; OTTMUST00000085760; OTTMUST00000085761; uc007dym.1	Dusp10	6.17	7.33	6.83	6.84	0.0035	0.815	0.2861	0.0014	0.1873	0.0236	0.0796	0.5032	0.67
TC0100001779.mm.2	NM_001163754; ENSMUST00000069652; BC057872; uc007dyu.2; uc007dyv.2; uc007dyw.2; uc007dyx.1	Rab3gap2	10.54	10.37	10.51	10.54	0.9239	0.797	0.9817	0.9184	0.9929	0.7672	0.8641	0.7498	0.7875
TC0100001786.mm.2	NM_011794; ENSMUST00000027916; ENSMUST00000110965; ENSMUST00000137757; ENSMUST00000151769; BC011036; OTTMUST00000050820; OTTMUST00000050821; OTTMUST00000050822; OTTMUST00000050823; uc007dzc.1; uc007dzd.1	Bpnt1	8.23	7.56	7.94	7.42	0.0433	0.8655	0.9502	0.0814	0.7907	0.144	0.2984	0.9353	0.4742
TC0100001787.mm.2	NM_029735; ENSMUST00000046514; BC141049; uc007dze.1; uc007dzf.1; uc007dzg.1; uc007dzh.1	Eprs	15.53	15.21	15.51	15.32	0.2139	0.9013	0.9723	0.2731	0.969	0.6352	0.3132	0.7935	0.7319
TC0100001788.mm.2	NM_001033286; ENSMUST00000061093; uc007dzk.1	Slc30a10	5.55	5.56	5.33	5.65	0.9167	0.9323	0.9847	0.9441	0.9152	0.9825	0.8611	0.9722	0.8124
TC0100001801.mm.2	NM_033077; ENSMUST00000045108; BC139286; BC139287; OTTMUST00000072281; uc007dzs.1	D1Pas1	5.91	5.89	5.86	5.82	0.9531	0.956	0.9961	0.9555	0.9929	0.983	0.9166	0.9549	0.997
TC0100001804.mm.2	NM_026367; ENSMUST00000044812; ENSMUST00000065573; ENSMUST00000097443; ENSMUST00000110943; ENSMUST00000159748; ENSMUST00000160471; ENSMUST00000160481; ENSMUST00000160570; ENSMUST00000161260; BC054810; OTTMUST00000055489; OTTMUST00000055490; OTTMUST00000055491; OTTMUST00000055493; OTTMUST00000055646; OTTMUST00000055647; OTTMUST00000055648; OTTMUST00000055649; uc007dzx.2; uc007dzy.2; uc011wye.1; uc…	Gpatch2	7.42	7.43	7.43	7.26	0.3498	0.9343	0.999	0.6231	0.9768	0.523	0.6724	0.9585	0.5984
TC0100001806.mm.2	NM_001243792; NM_011935; ENSMUST00000027906; ENSMUST00000110938; ENSMUST00000110939; ENSMUST00000127489; ENSMUST00000152927; BC082324; OTTMUST00000053412; OTTMUST00000053413; OTTMUST00000053430; OTTMUST00000053595; OTTMUST00000053596; uc007eaa.2; uc007eab.2; uc011wyg.2	Esrrg	4.79	4.53	5.31	4.61	0.0786	0.3911	0.9723	0.5426	0.5017	0.8286	0.0374	0.849	0.1426
TC0100001812.mm.2	NM_021408; ENSMUST00000060479; ENSMUST00000124358; ENSMUST00000127077; ENSMUST00000142159; ENSMUST00000142189; OTTMUST00000044109; OTTMUST00000044110; OTTMUST00000044111; OTTMUST00000044112; OTTMUST00000044113; uc007ead.1; uc007eae.1; uc007eaf.1; uc007eag.1; uc007eah.1	Ush2a	4.29	4.39	4.12	4.74	0.2087	0.8996	0.8762	0.9172	0.9032	0.3652	0.577	0.648	0.1481
TC0100001821.mm.2	NM_008976; ENSMUST00000027898; ENSMUST00000097442; ENSMUST00000128275; ENSMUST00000148129; OTTMUST00000052440; OTTMUST00000064631; OTTMUST00000064632; uc007eas.1; uc007eat.1; uc007eau.1; uc007eav.1; uc007eaw.1; uc011wyk.1; uc011wyl.1	Ptpn14	4.79	4.44	4.32	4.34	0.5759	0.7715	0.9961	0.6881	0.881	0.5111	0.9722	0.921	0.8365
TC0100001831.mm.2	NM_001199020; NM_021421; NR_037578; NR_037579; ENSMUST00000027947; ENSMUST00000066632; ENSMUST00000110899; ENSMUST00000123384; ENSMUST00000130298; ENSMUST00000134187; ENSMUST00000135364; ENSMUST00000137608; ENSMUST00000144693; ENSMUST00000146048; BC024907; OTTMUST00000051004; OTTMUST00000051005; OTTMUST00000051006; OTTMUST00000051007; OTTMUST00000051008; OTTMUST00000051009; OTTMUST00000051010; OT…	Angel2	11.17	10.8	11.26	10.71	0.017	0.6827	0.9885	0.0761	0.9525	0.3514	0.0296	0.7176	0.2121
TC0100001833.mm.2	NR_027298; uc011wyo.1	A230020J21Rik	7.14	6.78	7.03	6.95	0.1322	0.7171	0.9835	0.2375	0.9703	0.6976	0.136	0.7122	0.5701
TC0100001834.mm.2	NM_029336; ENSMUST00000077889; uc007ebw.2	Spata45	4.84	4.85	4.75	5.09	0.8217	0.8191	0.9734	0.696	0.9942	0.9541	0.6702	0.7384	0.9337
TC0100001836.mm.2	NM_198654; ENSMUST00000076952; ENSMUST00000078259; ENSMUST00000139340; BC029086; OTTMUST00000073527; OTTMUST00000073528; OTTMUST00000073529; uc007eca.2; uc011wyq.1	Nsl1	10.13	9.99	10.25	9.96	0.4051	0.9893	0.9367	0.9603	0.8681	0.6808	0.5857	0.8335	0.3205
TC0100001837.mm.2	NM_030060; ENSMUST00000027943; BC117083; BC117085; uc007ecc.1; uc007ecd.1	Batf3	4.58	4.44	4.48	4.67	0.942	0.8182	0.8742	0.6847	0.9319	0.7988	0.8676	0.576	0.5563
TC0100001844.mm.2	NM_025864; ENSMUST00000027940; BC027151; OTTMUST00000073369; uc007ech.1	Tmem206	9.18	7.68	9.49	8.69	1.01e-05	0.0047	0.5429	4.87e-05	0.561	0.1229	3.98e-06	0.0057	0.0071
TC0100001853.mm.2	NM_178632; ENSMUST00000045450; BC054120; uc007eco.1; uc007ecp.1; uc007ecq.1; uc007ecr.1	Ints7	14.05	14.31	14.35	14.25	0.7936	0.9223	0.94	0.8912	0.9358	0.793	0.9696	0.7473	0.5613
TC0100001855.mm.2	NM_001134829; NM_172266; ENSMUST00000110855; ENSMUST00000110856; ENSMUST00000130876; ENSMUST00000133076; ENSMUST00000138494; BC013667; OTTMUST00000051902; OTTMUST00000051903; OTTMUST00000051904; OTTMUST00000051905; OTTMUST00000051906; uc007ecs.3; uc007ect.3; uc007ecu.3	Lpgat1	13.22	13.32	13	13.49	0.5138	0.6662	0.9778	0.9301	0.7216	0.9998	0.3348	0.9481	0.4934
TC0100001858.mm.2	NM_010892; ENSMUST00000027931; ENSMUST00000126446; ENSMUST00000136733; ENSMUST00000150839; BC010302; BC011316; BC057576; OTTMUST00000066790; OTTMUST00000066791; OTTMUST00000066792; OTTMUST00000066793; uc007ecw.2; uc007ecx.2; uc011wyv.1	Nek2	11.95	11.99	11.8	11.95	0.5395	0.821	0.9971	0.7767	0.9282	0.927	0.4753	0.9133	0.7037
TC0100001859.mm.2	NM_009579; ENSMUST00000044954; ENSMUST00000161756; BC052166; OTTMUST00000051885; OTTMUST00000051886; uc007edc.1	Slc30a1	6.52	6.72	6.42	6.6	0.2259	0.8586	0.9961	0.632	0.9067	0.684	0.2923	0.9804	0.3809
TC0100001860.mm.2	NM_001177900; NM_023727; ENSMUST00000053463; ENSMUST00000175680; ENSMUST00000180463; ENSMUST00000181512; BC017602; BC103778; BC116935; BC116937; OTTMUST00000111011; OTTMUST00000112818; OTTMUST00000112819	Rd3	5.53	5.61	5.88	5.84	0.6475	0.6277	0.9961	0.8945	0.9107	0.4473	0.9139	0.735	0.7111
TC0100001863.mm.2	NM_001038607; NM_010600; ENSMUST00000078470; ENSMUST00000110844; ENSMUST00000151152; BC109012; BC109013; OTTMUST00000060175; OTTMUST00000060176; OTTMUST00000060177	Kcnh1	4.04	4.1	4.37	4.1	0.7896	0.6118	0.9847	0.9964	0.7277	0.8406	0.4669	0.8989	0.7229
TC0100001871.mm.2	NM_001277928; NM_008484; ENSMUST00000016315; ENSMUST00000159955; ENSMUST00000161526; ENSMUST00000162180; ENSMUST00000162977; BC008516; OTTMUST00000062678; OTTMUST00000062679; OTTMUST00000062716; OTTMUST00000062717; uc007eee.1; uc007eek.1	Lamb3	4.2	4.66	4.37	4.44	0.4756	0.998	0.9981	0.6874	0.9947	0.7102	0.6556	0.989	0.7125
TC0100001877.mm.2	NM_008882; ENSMUST00000027952; ENSMUST00000124785; ENSMUST00000125381; ENSMUST00000135664; BC068155; OTTMUST00000042096; OTTMUST00000042105; OTTMUST00000042106; OTTMUST00000042107; uc007een.1; uc007eeo.1	Plxna2	4.24	4.31	4.12	4.36	0.4866	0.8996	0.9723	0.9365	0.9688	0.5793	0.8128	0.7899	0.4465
TC0100001882.mm.2	NM_001111059; NM_133654; ENSMUST00000016638; ENSMUST00000110815; BC006607; uc007eep.2; uc007eeq.2	Cd34	14.88	12.55	14.86	12.21	5.99e-09	0.7055	0.8945	1.31e-06	0.9694	3.5e-07	6.28e-07	0.5155	2.29e-07
TC0100001889.mm.2	NM_001011874; ENSMUST00000070533; ENSMUST00000159265; ENSMUST00000162897; OTTMUST00000065166; OTTMUST00000086624; OTTMUST00000086625; uc007aeu.1	Xkr4	3.33	3.65	3.69	4.02	0.299	0.2391	0.9343	0.9118	0.8856	0.0972	0.8411	0.2831	0.2496
TC0100001904.mm.2	NM_001195662; NM_011283; ENSMUST00000027032; BC120927; BC120928; uc007aew.1; uc007aex.2	Rp1	5.02	4.96	5.17	5.59	0.9625	0.5679	0.9601	0.7486	0.9668	0.6882	0.5688	0.5339	0.7961
TC0100001905.mm.2	NM_001289464; NM_001289465; NM_001289466; NM_001289467; NM_011441; ENSMUST00000027035; ENSMUST00000116652; uc007aey.1	Sox17	3.29	3.38	3.27	3.34	0.6078	0.86	0.9961	0.8623	0.9745	0.6198	0.9197	0.877	0.701
TC0100001909.mm.2	NM_001177658; NM_025300; NR_033530; ENSMUST00000045689; ENSMUST00000115538; ENSMUST00000130201; ENSMUST00000132625; ENSMUST00000146665; ENSMUST00000156816; BC021304; BC027233; OTTMUST00000072659; OTTMUST00000072660; OTTMUST00000072661; OTTMUST00000072662; OTTMUST00000072663; OTTMUST00000072664; uc007afd.3; uc007afe.3; uc007aff.3	Mrpl15	10.73	10.55	10.61	10.57	0.4436	0.9404	0.9734	0.4504	0.9604	0.7707	0.541	0.8311	0.8888
TC0100001914.mm.2	NM_001177795; NM_021374; ENSMUST00000002533; ENSMUST00000118000; ENSMUST00000119256; ENSMUST00000133521; ENSMUST00000147158; ENSMUST00000156289; ENSMUST00000170566; BC116925; BC116929; OTTMUST00000072687; OTTMUST00000072688; OTTMUST00000072704; OTTMUST00000072705; OTTMUST00000072706; OTTMUST00000072707; OTTMUST00000092053; uc007afl.2	Rgs20	3.92	4.11	4.23	4.44	0.2112	0.1139	0.9835	0.6806	0.6109	0.0387	0.7504	0.2787	0.3176
TC0100001920.mm.2	NM_010342; ENSMUST00000044180; uc011whw.1	Npbwr1	5.29	4.99	5.24	5.1	0.2209	0.8586	0.9989	0.5128	0.9529	0.3462	0.6332	0.9154	0.4818
TC0100001932.mm.2	NM_027671; ENSMUST00000115484; ENSMUST00000115488; ENSMUST00000126083; ENSMUST00000132064; ENSMUST00000134075; ENSMUST00000135046; ENSMUST00000140295; ENSMUST00000140302; ENSMUST00000144593; OTTMUST00000082929; OTTMUST00000082930; OTTMUST00000082931; OTTMUST00000082932; OTTMUST00000082933; OTTMUST00000082934; OTTMUST00000082935; OTTMUST00000082936	Sntg1	5.27	5.37	5.48	5.48	0.7348	1	0.9961	0.9625	0.9646	0.8587	0.8368	0.944	0.7301
TC0100001942.mm.2	NR_015470; uc007agn.2; uc007ago.2	2610203C22Rik	4.92	4.95	5.25	5.48	0.723	0.8597	0.9457	0.5494	0.7845	0.6941	0.9787	0.9355	0.9236
TC0100001943.mm.2	NM_008651; ENSMUST00000088658; ENSMUST00000115468; ENSMUST00000160022; ENSMUST00000160451; BC103533; OTTMUST00000088260; OTTMUST00000088261; OTTMUST00000088262; OTTMUST00000088263	Mybl1	7.09	7.57	7.6	7.46	0.6734	0.7671	0.8937	0.4055	0.6006	0.5723	0.9857	0.9249	0.8602
TC0100001944.mm.2	NM_173443; ENSMUST00000057438; BC059209; OTTMUST00000052491	Vcpip1	11.78	11.88	11.72	11.96	0.3392	0.9632	0.9961	0.7271	0.9901	0.554	0.6226	0.9219	0.4845
TC0100001949.mm.2	NM_001285425; ENSMUST00000097824; ENSMUST00000185184; OTTMUST00000118029	Tcf24	3.77	3.91	3.76	3.83	0.3407	0.7507	0.9961	0.6978	0.8729	0.8686	0.2915	0.9097	0.513
TC0100001950.mm.2	NM_145692; ENSMUST00000027049; ENSMUST00000124874; ENSMUST00000130102; ENSMUST00000147000; ENSMUST00000155163; ENSMUST00000176398; BC022722; OTTMUST00000065319; OTTMUST00000065320; OTTMUST00000065321; OTTMUST00000065323; OTTMUST00000065324; OTTMUST00000110132	Ppp1r42	4.11	3.84	3.5	3.9	0.7254	0.4206	0.8945	0.8525	0.3644	0.7519	0.2962	0.9575	0.431
TC0100001952.mm.2	NM_001277101; NM_013715; NR_102282; ENSMUST00000027050; ENSMUST00000139578; ENSMUST00000150509; BC046753; OTTMUST00000072996; OTTMUST00000072997; OTTMUST00000072998	Cops5	12.08	12.14	12	11.91	0.7806	0.6822	0.9601	0.6091	0.9929	0.8884	0.5185	0.6067	0.9124
TC0100001955.mm.2	NM_001102430; ENSMUST00000088615; ENSMUST00000128834; ENSMUST00000131556; ENSMUST00000142497; ENSMUST00000156563; OTTMUST00000085576; OTTMUST00000085577; OTTMUST00000085578; OTTMUST00000085579; OTTMUST00000085580; uc007ahn.1; uc007aho.1; uc007ahp.1	Arfgef1	13.55	13.88	13.25	13.3	0.3754	0.0085	0.9817	0.4357	0.1967	0.2092	0.006	0.0534	0.8198
TC0100001957.mm.2	NM_001289497; NM_177834; ENSMUST00000035577; ENSMUST00000140938; ENSMUST00000147575; ENSMUST00000153695; BC119559; BC119560; OTTMUST00000059299; OTTMUST00000059300; OTTMUST00000059301; OTTMUST00000059302	Cpa6	4.01	4.22	4.12	4.46	0.5899	0.9381	0.9922	0.9083	0.9901	0.6872	0.8337	0.8862	0.6183
TC0100001967.mm.2	NM_172841; ENSMUST00000115402; ENSMUST00000115403; ENSMUST00000133201; ENSMUST00000136197; ENSMUST00000146763; ENSMUST00000147606; BC117943; OTTMUST00000053228; OTTMUST00000053229; OTTMUST00000053230; OTTMUST00000053231; OTTMUST00000053232; OTTMUST00000053233; uc007aif.1; uc007aig.1; uc007aih.1; uc007aii.1	Slco5a1	3.26	3.31	3.24	3.52	0.3859	0.9957	0.9961	0.587	0.9844	0.6364	0.6076	0.9819	0.6914
TC0100001968.mm.2	NM_001081209; ENSMUST00000047577; OTTMUST00000041405; uc007aik.1	Prdm14	3.99	4.27	3.73	4.03	0.4544	0.2308	0.9961	0.8152	0.4805	0.7538	0.096	0.6505	0.5484
TC0100001969.mm.2	NM_008678; ENSMUST00000006037; ENSMUST00000068304; ENSMUST00000081713; ENSMUST00000124088; ENSMUST00000133232; ENSMUST00000139970; ENSMUST00000143603; ENSMUST00000145280; ENSMUST00000146784; ENSMUST00000147927; BC053387; OTTMUST00000051358; OTTMUST00000051367; OTTMUST00000051368; OTTMUST00000051369; OTTMUST00000051370; OTTMUST00000051371; OTTMUST00000051372; OTTMUST00000051373; OTTMUST00000051374…	Ncoa2	10.06	10.34	10.54	10.72	0.7324	0.2098	0.9961	0.7982	0.5014	0.2152	0.4916	0.5906	0.9148
TC0100001978.mm.2	NM_028173; ENSMUST00000027068; BC012401	Tram1	14.67	14.66	14.5	14.64	0.8369	0.6934	0.9647	0.9131	0.6939	0.8674	0.5662	0.9827	0.6495
TC0100001980.mm.2	NM_145381; ENSMUST00000027071; ENSMUST00000156222; BC004045; OTTMUST00000051280; OTTMUST00000051281; uc007aiu.2	Lactb2	13	12.6	12.63	12.6	0.3971	0.7418	0.9177	0.2859	0.6265	0.3775	0.8949	0.9583	0.9785
TC0100001985.mm.2	NM_001252192; NM_010164; ENSMUST00000027066; ENSMUST00000080664; ENSMUST00000168081; BC060260; BC066860; uc007aiw.1; uc007aix.1; uc007aiy.1; uc007aiz.1	Eya1	9.54	8.87	11.07	8.99	8.09e-05	0.0116	0.2062	0.1405	0.0027	0.3079	2.51e-05	0.8753	7.76e-05
TC0100001987.mm.2	NM_010827; ENSMUST00000027062; BC103592; BC103593; BC103594; BC103623; uc007aja.2	Msc	5.2	5.2	5.26	5.24	0.8531	0.6991	0.9961	0.8511	0.8372	0.6388	0.8378	0.8957	0.9874
TC0100001989.mm.2	NM_177781; ENSMUST00000041447; BC120563; BC131963; uc007ajc.1	Trpa1	4.38	4.69	4.34	4	0.8109	0.3666	0.7646	0.6649	0.9974	0.3623	0.6038	0.2208	0.3556
TC0100001994.mm.2	NM_001033288; ENSMUST00000040695; BC147194; BC147195; OTTMUST00000065331; uc007ajj.1	Sbspon	4.28	4.32	4.32	4	0.968	0.5913	0.9861	0.9189	0.9295	0.6448	0.6539	0.6604	0.8559
TC0100001995.mm.2	NM_001243238; ENSMUST00000115367; ENSMUST00000145070; ENSMUST00000151004	4930444P10Rik	3.51	3.74	3.57	4.04	0.3138	0.9971	0.9964	0.5604	0.992	0.5869	0.543	0.9896	0.6066
TC0100001996.mm.2	NM_011291; ENSMUST00000058437; ENSMUST00000125005; ENSMUST00000140597; ENSMUST00000141217; ENSMUST00000149566; ENSMUST00000151017; BC025909; BC051261; BC086786; BC096452; OTTMUST00000041073; OTTMUST00000041074; OTTMUST00000041075; OTTMUST00000041076; OTTMUST00000041077; OTTMUST00000041078; uc007ajl.3	Rpl7	16.47	16.51	16.57	16.41	0.8962	0.9688	0.9847	0.9547	0.9331	0.9781	0.8918	0.9486	0.7976
TC0100001999.mm.2	NM_001111272; NM_025303; ENSMUST00000027052; ENSMUST00000054668; ENSMUST00000115359; ENSMUST00000115360; ENSMUST00000127420; ENSMUST00000128957; ENSMUST00000131257; ENSMUST00000144138; ENSMUST00000145092; ENSMUST00000149320; ENSMUST00000151888; ENSMUST00000153966; ENSMUST00000159558; ENSMUST00000162007; ENSMUST00000162435; ENSMUST00000162627; ENSMUST00000162751; BC025118; OTTMUST00000082849; OTTM…	Stau2	10.24	9.97	10.51	9.61	0.0027	0.9878	0.4294	0.5164	0.4441	0.0496	0.0266	0.4461	0.0017
TC0100002002.mm.2	NM_001271016; NM_001271017; NM_025773; NR_073122; ENSMUST00000117146; ENSMUST00000132919; ENSMUST00000133639; ENSMUST00000136455; ENSMUST00000182080; ENSMUST00000182554; BC020124; OTTMUST00000073645; OTTMUST00000073646; OTTMUST00000073647; OTTMUST00000073648; OTTMUST00000113103; OTTMUST00000113104	Ube2w	10.61	9.97	10.53	10.52	0.2033	0.6833	0.829	0.1208	0.9503	0.8101	0.1694	0.4348	0.9446
TC0100002008.mm.2	NM_026456; BC009104; BC028545; uc007ajv.1; uc007ajw.1	Tceb1	13.11	13.3	13.11	13.23	0.7632	0.983	0.9988	0.8945	0.9916	0.8966	0.8256	0.9932	0.8541
TC0100002012.mm.2	NM_020604; ENSMUST00000038382; BC120839; BC137669; uc007aka.2	Jph1	4.45	4.32	4.52	4.25	0.3632	0.9657	0.9961	0.5043	0.9488	0.5758	0.6392	0.9744	0.7376
TC0100002019.mm.2	NM_030033; ENSMUST00000026876; ENSMUST00000115340; ENSMUST00000115344; ENSMUST00000130669; OTTMUST00000053108; OTTMUST00000053109; OTTMUST00000053110; uc007aki.1; uc007akj.1; uc007akk.1	Crisp4	5.51	5.43	6.01	5.14	0.1181	0.965	0.7115	0.9475	0.6276	0.4309	0.2729	0.6701	0.0558
TC0100002021.mm.2	NM_001039123; ENSMUST00000097818; OTTMUST00000049517; uc007akm.1	Defb18	5.95	6.14	6.13	6.19	0.6679	0.8966	0.9835	0.6367	0.8875	0.6913	0.9246	0.9794	0.9696
TC0100002022.mm.2	NM_001040027; NM_183124; OTTMUST00000049514; uc007akn.2; uc007ako.1	Gm15386; Defb41	4.24	4.17	3.99	3.96	0.7233	0.6794	0.9989	0.8717	0.883	0.9174	0.4781	0.8317	0.8358
TC0100002025.mm.2	ENSMUST00000073196; ENSMUST00000162030	Gm2710; Gm10075	15.35	15.29	15.48	15.29	0.5787	0.5823	0.9817	0.9411	0.6846	0.9307	0.3133	0.9019	0.5525
TC0100002028.mm.2	NM_153179; ENSMUST00000088448; ENSMUST00000128051; ENSMUST00000132647; ENSMUST00000147480; OTTMUST00000064911; OTTMUST00000064912; OTTMUST00000064913; OTTMUST00000064914; uc007akv.1; uc007akw.1	Pkhd1	3.54	3.39	3.56	3.64	0.9187	0.8955	0.9231	0.7816	0.9331	0.8466	0.9506	0.7054	0.6216
TC0100002032.mm.2	NM_145856; ENSMUST00000039046; uc007akz.2; uc007ala.2	Il17f	3.71	3.93	3.86	3.46	0.6313	0.7417	0.9223	0.9411	0.9786	0.5232	0.9919	0.5861	0.422
TC0100002033.mm.2	NM_008563; ENSMUST00000053266; BC031700; uc007alc.1	Mcm3	13.9	13.68	14.23	13.76	0.0883	0.4499	0.9723	0.5604	0.549	0.8104	0.0489	0.8727	0.1563
TC0100002038.mm.2	NM_177409; ENSMUST00000037998; BC018212; OTTMUST00000065709	Tram2	10.73	10.87	10.93	10.66	0.7472	0.6833	0.9961	0.9603	0.8126	0.9072	0.4978	0.9011	0.7503
TC0100002042.mm.2	NM_001160139; NM_023872; ENSMUST00000029667; ENSMUST00000115299; ENSMUST00000115300; ENSMUST00000134505; ENSMUST00000173058; ENSMUST00000173404; ENSMUST00000174183; OTTMUST00000047088; OTTMUST00000047089; OTTMUST00000054606; OTTMUST00000054607; OTTMUST00000097898; OTTMUST00000097899; OTTMUST00000097900; uc007alq.2; uc009uzv.1; uc011wio.1	Kcnq5	10.09	9.58	10.26	9.68	0.0134	0.7299	0.9908	0.1855	0.8142	0.29	0.0286	0.9358	0.0669
TC0100002054.mm.2	NM_001012623; NM_001012624; NM_001012625; NM_053270; NM_183018; uc007alr.1; uc007alx.2; uc007aly.1; uc029qni.1; uc029qnj.1; uc029qnk.1; uc029qnl.1; uc029qnm.1	Rims1	6.78	7.05	6.49	6.38	0.7936	0.5368	0.9847	0.7444	0.9156	0.7872	0.4131	0.6161	0.9933
TC0100002061.mm.2	NM_025746; ENSMUST00000073179; BC115556; uc007alz.1	4933415F23Rik	3.31	3.14	3.24	3.13	0.615	0.9738	0.9961	0.7	0.9604	0.7519	0.8024	0.9788	0.873
TC0100002062.mm.2	ENSMUST00000097807	Gm6420	3.16	3.09	3.16	3.09	0.9824	0.929	0.9911	0.9217	0.9916	0.9193	0.9363	0.8731	0.8815
TC0100002063.mm.2	NM_001081079; ENSMUST00000027343; uc007amb.1	Ogfrl1	12.21	11.72	12.38	12.2	0.0583	0.1571	0.9095	0.0735	0.8492	0.9725	0.0116	0.1883	0.6134
TC0100002067.mm.2	NM_028534; ENSMUST00000027339; ENSMUST00000129254; ENSMUST00000133398; ENSMUST00000136506; ENSMUST00000141330; ENSMUST00000148710; ENSMUST00000149737; BC006946; OTTMUST00000065602; OTTMUST00000065603; OTTMUST00000065604; OTTMUST00000065710; OTTMUST00000065711; OTTMUST00000065712; OTTMUST00000065836; uc007ami.1	Smap1	12.96	12.91	13.06	12.82	0.3732	0.9509	0.9961	0.7293	0.9537	0.7131	0.5047	0.9951	0.532
TC0100002070.mm.2	NM_026503; ENSMUST00000027338; ENSMUST00000155767; BC028981; uc007amj.2	Sdhaf4	4.21	3.97	4.14	4.22	0.6912	0.9901	0.9961	0.7645	0.9703	0.8165	0.8301	0.9766	0.8982
TC0100002071.mm.2	NM_026604; ENSMUST00000027337; BC070446; uc007amk.2; uc007aml.2; uc007amn.2; uc011wiq.1	Fam135a	3.26	3.35	3.58	3.64	0.9403	0.5533	0.9817	0.907	0.9326	0.5934	0.6496	0.5978	0.8005
TC0100002073.mm.2	NM_007733; ENSMUST00000051344; ENSMUST00000115244; ENSMUST00000144297; BC118970; OTTMUST00000050756; OTTMUST00000050757; OTTMUST00000050758; uc007amq.1; uc007amr.1; uc011wir.1	Col19a1	4.55	4.12	5.02	4.62	0.4159	0.2176	0.9961	0.7466	0.5113	0.7616	0.0832	0.5944	0.5719
TC0100002081.mm.2	NM_175642; ENSMUST00000041838; ENSMUST00000126096; ENSMUST00000126626; ENSMUST00000134022; ENSMUST00000135518; ENSMUST00000146592; ENSMUST00000151309; ENSMUST00000153568; ENSMUST00000154102; BC099951; uc007amv.2; uc007amw.2; uc007amy.1; uc011wis.1	Adgrb3	4.27	3.93	3.87	3.81	0.6645	0.7478	0.9835	0.6463	0.8004	0.5539	0.9792	0.9613	0.9598
TC0100002082.mm.2	NM_001204913; uc029qnn.1	Gm20172	3.98	3.78	4.47	4.53	0.8315	0.1492	0.9835	0.7454	0.684	0.4092	0.1555	0.3084	0.9622
TC0100002102.mm.2	NM_001033764; ENSMUST00000097801; uc007amz.2	4931408C20Rik	3.56	3.34	3.47	3.55	0.6477	0.9878	0.8255	0.3196	0.7895	0.8311	0.7547	0.6865	0.805
TC0100002106.mm.2	NM_001013750; ENSMUST00000059937; BC150996; uc007anb.1	Gm597	3.63	3.74	3.62	3.74	0.7096	0.9861	0.9989	0.8596	0.9929	0.8676	0.794	0.9909	0.833
TC0100002118.mm.2	NM_001081080; ENSMUST00000088310; BC137913; uc007ane.1; uc007anf.1; uc007ang.1	Phf3	13.59	13.65	13.95	13.66	0.5476	0.6909	0.9124	0.9613	0.5786	0.999	0.3718	0.973	0.355
TC0100002121.mm.2	NM_011200; NR_002688; BC055039; BC086787; BC094447; BC150972; BC150981; OTTMUST00000050557; OTTMUST00000050558; OTTMUST00000050559; OTTMUST00000050560; OTTMUST00000050561; uc007anh.1; uc007ani.1	Ptp4a1; Gm13363	14.78	14.83	14.83	14.98	0.7881	0.4662	0.9919	0.992	0.884	0.4196	0.7041	0.5934	0.7442
TC0100002127.mm.2	NR_033445; BC147514; BC147546; BC172083; uc007anj.2; uc007anl.2	4931428L18Rik	4.45	4.78	4.39	4.2	0.9018	0.8279	0.9737	0.9113	0.9942	0.7758	0.9086	0.7517	0.7434
TC0100002131.mm.2	NM_001199956; uc011wiv.1	Gm9839	5.24	5.68	5.76	5.47	0.5177	0.8621	0.9607	0.9733	0.8004	0.8809	0.5088	0.9477	0.4277
TC0100002132.mm.2	NM_001164286; uc011wiw.1	Gm5415	4.6	4.57	4.46	4.55	0.7478	0.9846	0.9971	0.8976	0.9891	0.8875	0.8175	0.9997	0.8351
TC0100002136.mm.2	NM_008922; ENSMUST00000027312; BC019500; uc007anr.1	Prim2	11.56	11.16	11.5	10.87	0.0158	0.7707	0.9961	0.1062	0.9018	0.0567	0.2312	0.9012	0.1466
TC0100002140.mm.2	NM_145392; ENSMUST00000044691; ENSMUST00000155484; BC016230; BC028944; OTTMUST00000051772; OTTMUST00000051773; uc007any.1	Bag2	10.44	9.39	10.81	10.05	0.0003	0.0356	0.9696	0.0029	0.4788	0.3379	0.0001	0.1088	0.0207
TC0100002141.mm.2	NM_133817; ENSMUST00000019861; ENSMUST00000044455; ENSMUST00000115167; ENSMUST00000125723; ENSMUST00000130376; ENSMUST00000139143; ENSMUST00000140163; ENSMUST00000151055; BC019546; BC062154; OTTMUST00000051953; OTTMUST00000051954; OTTMUST00000051956; OTTMUST00000051958; OTTMUST00000051959; OTTMUST00000051961	Zfp451	12.72	12.29	12.86	12.33	0.0239	0.9916	0.9961	0.1246	0.975	0.1616	0.1351	0.9788	0.1976
TC0100002142.mm.2	NM_001161816; uc011wiy.1	Gm15455	8.61	8.35	8.47	8.46	0.4519	0.699	0.9734	0.4525	0.7317	0.3796	0.9529	0.967	0.8938
TC0100002143.mm.2	NM_177235; ENSMUST00000062289; ENSMUST00000115161; ENSMUST00000126724; ENSMUST00000129464; ENSMUST00000139700; BC057378; OTTMUST00000050966; OTTMUST00000050967; OTTMUST00000050968; OTTMUST00000050969; OTTMUST00000077983; uc007aoc.1; uc007aod.1; uc007aoe.1; uc011wiz.1	Bend6	3.53	3.58	3.91	3.79	0.8325	0.2694	0.8988	0.7976	0.2626	0.5553	0.2496	0.8808	0.5073
TC0100002151.mm.2	NM_027159; ENSMUST00000042493; BC019430; uc011wja.1	Ccdc115	9.38	8.89	9.44	9.04	0.5093	0.9285	0.9961	0.6367	0.9956	0.8256	0.5683	0.9069	0.8026
TC0100002154.mm.2	NM_009356; ENSMUST00000047840; ENSMUST00000115071; BC145989; OTTMUST00000054210; OTTMUST00000054211; uc007aox.2; uc011wjb.1	Prss40	4.07	4.01	4.19	3.76	0.2307	0.9229	0.8723	0.9393	0.8852	0.4074	0.5757	0.663	0.1545
TC0100002157.mm.2	NR_033627; uc011wjd.1	AA619741	4.24	4.23	4.18	4	0.8286	0.617	0.9782	0.9577	0.9533	0.5581	0.794	0.6335	0.7049
TC0100002163.mm.2	NM_001160235; NM_001160236; NM_174997; ENSMUST00000047534; ENSMUST00000140534; ENSMUST00000167518; ENSMUST00000170092; BC040511; BC043098; BC059247; OTTMUST00000051861; OTTMUST00000051862; uc007apj.2; uc011wje.1; uc011wjf.1	Fam168b	12.61	12.78	13.03	13.03	0.8685	0.63	0.9607	0.8866	0.6371	0.8064	0.5382	0.9668	0.6611
TC0100002175.mm.2	NM_198899; ENSMUST00000046875; ENSMUST00000172592; ENSMUST00000173082; ENSMUST00000173166; ENSMUST00000173250; ENSMUST00000173999; ENSMUST00000174142; ENSMUST00000174224; ENSMUST00000174266; ENSMUST00000174716; BC062936; BC068283; OTTMUST00000097354; OTTMUST00000097355; OTTMUST00000097356; OTTMUST00000097357; OTTMUST00000097358; OTTMUST00000097359; OTTMUST00000097360; OTTMUST00000097361; OTTMUST0…	Uggt1	14.38	14.18	14.28	14.43	0.9068	0.9028	0.9961	0.9708	0.9997	0.8444	0.9649	0.8654	0.8365
TC0100002177.mm.2	NM_153408; ENSMUST00000056946; BC056622; uc007aps.1; uc007apt.1	Neurl3	6.98	7.05	6.59	7.01	0.6812	0.8534	0.9885	0.9603	0.8828	0.9683	0.6081	0.9918	0.6607
TC0100002179.mm.2	NM_172652; ENSMUST00000010597; BC132293; uc007apz.1; uc007aqa.1; uc011wji.1; uc011wjj.1	Kansl3	10.55	10.05	10.52	10.24	0.3543	0.5685	0.9961	0.5201	0.8987	0.9795	0.1967	0.6977	0.708
TC0100002184.mm.2	NM_001013374; ENSMUST00000001171; ENSMUST00000115011; ENSMUST00000123583; ENSMUST00000125304; ENSMUST00000134594; ENSMUST00000152088; BC027226; BC046969; OTTMUST00000051147; OTTMUST00000051148; OTTMUST00000051149; OTTMUST00000051150; OTTMUST00000051151; OTTMUST00000051152; uc007aqc.1; uc007aqd.1; uc007aqe.1; uc007aqf.1	Lman2l	9.21	9.32	9.09	9.46	0.6006	0.8655	0.9987	0.8062	0.9594	0.6218	0.9104	0.9136	0.754
TC0100002187.mm.2	NM_001126047; ENSMUST00000114991; OTTMUST00000049349; OTTMUST00000049350; OTTMUST00000049351; OTTMUST00000049352; OTTMUST00000049353; OTTMUST00000049354; OTTMUST00000049355; OTTMUST00000049356; uc007aqs.2	Sema4c	5.14	5.12	5.51	5.17	0.7245	0.7708	0.9961	0.9455	0.8647	0.9669	0.5533	0.9324	0.743
TC0100002188.mm.2	NM_001126046; NM_027957; NM_201365; ENSMUST00000114981; ENSMUST00000170295; BC050210; OTTMUST00000051776; OTTMUST00000051777; OTTMUST00000051778; OTTMUST00000051779; OTTMUST00000051781; uc007aqu.2; uc007aqv.3; uc011wjn.1	Fam178b	4.95	4.73	4.67	4.8	0.9712	0.6388	0.9817	0.8451	0.7203	0.6825	0.6915	0.9261	0.8733
TC0100002189.mm.2	NM_146107; ENSMUST00000043951; ENSMUST00000159448; ENSMUST00000159675; ENSMUST00000160043; ENSMUST00000160084; ENSMUST00000162662; ENSMUST00000162684; BC023020; OTTMUST00000086602; OTTMUST00000086603; OTTMUST00000086604; OTTMUST00000086606; OTTMUST00000086607; OTTMUST00000086608; uc007aqx.1	Actr1b	12.25	12.25	12.26	12.2	0.75	0.8704	0.9961	0.9296	0.9312	0.9832	0.6765	0.961	0.8011
TC0100002193.mm.2	NM_018872; ENSMUST00000027290; uc007arc.1; uc007ard.1	Tmem131	13.67	13.8	14.29	13.77	0.1693	0.6079	0.7592	0.9675	0.3564	0.8266	0.1211	0.9168	0.0837
TC0100002203.mm.2	NM_198006; ENSMUST00000027286; BC002137; OTTMUST00000052497; uc007aro.2	Coa5	13.18	12.98	13.24	13.19	0.3476	0.7827	0.9378	0.296	0.9797	0.8517	0.3161	0.6441	0.9152
TC0100002204.mm.2	NM_173870; ENSMUST00000042161; ENSMUST00000143636; ENSMUST00000148047; ENSMUST00000149791; ENSMUST00000151952; ENSMUST00000154819; OTTMUST00000085506; OTTMUST00000085524; OTTMUST00000085536; OTTMUST00000085537; OTTMUST00000085538; uc007arr.2; uc007aru.2	Mgat4a	9.59	10.57	10.58	10.65	0.0048	0.0111	0.6025	0.0046	0.0098	0.0005	0.9835	0.6052	0.4588
TC0100002207.mm.2	NM_028096; ENSMUST00000160023; ENSMUST00000160589; ENSMUST00000162875; BC072639; uc007arw.1; uc007arx.2; uc007ary.1	2010300C02Rik	5.36	5.12	5.43	5.55	0.9531	0.5236	0.9219	0.7438	0.9841	0.582	0.6184	0.4385	0.6364
TC0100002209.mm.2	NM_207228; ENSMUST00000041815; ENSMUST00000088072; ENSMUST00000114902; ENSMUST00000123082; ENSMUST00000134024; ENSMUST00000151735; ENSMUST00000155852; BC066782; OTTMUST00000058199; OTTMUST00000058200; OTTMUST00000058201; OTTMUST00000058202; OTTMUST00000058203; OTTMUST00000058204; OTTMUST00000058205; uc007asa.1; uc007asb.1; uc007asc.1; uc007asd.1	Tsga10	6.24	6.11	6.49	5.45	0.2382	0.9412	0.8893	0.9345	0.8811	0.438	0.5591	0.6931	0.1667
TC0100002210.mm.2	NM_026913; ENSMUST00000027257; ENSMUST00000127170; ENSMUST00000131754; ENSMUST00000138806; ENSMUST00000139725; BC020137; OTTMUST00000065724; OTTMUST00000065791; OTTMUST00000065792; OTTMUST00000065793; OTTMUST00000086539; uc007asi.1	Mitd1	9.14	9.33	8.78	9.12	0.6524	0.7313	0.8937	0.89	0.5765	0.9764	0.4696	0.9429	0.3854
TC0100002211.mm.2	NM_001033427; ENSMUST00000078307; BC147562; BC147567; OTTMUST00000065719; uc007ask.1	Lyg2	3.7	3.7	3.78	4.3	0.6472	0.6243	0.9716	0.9959	0.97	0.4452	0.9119	0.5937	0.5335
TC0100002212.mm.2	NM_027111; ENSMUST00000027254; ENSMUST00000114894; ENSMUST00000144184; BC119394; BC119396; OTTMUST00000052642; OTTMUST00000052643; uc007asl.1	Lyg1	4.35	4.24	4.53	4.15	0.5341	0.6002	0.9245	0.9824	0.5427	0.9596	0.3004	0.9874	0.372
TC0100002213.mm.2	NM_172054; ENSMUST00000162031; BC022947; BC083077; OTTMUST00000065804; OTTMUST00000065805; OTTMUST00000065806; OTTMUST00000065870; OTTMUST00000065871; OTTMUST00000065872; uc007asm.1; uc007asn.1	Txndc9	12.12	12.26	12.11	12.23	0.9182	0.9032	0.9961	0.9107	0.9891	0.9623	0.8308	0.902	0.9985
TC0100002214.mm.2	NM_019570; ENSMUST00000027251; BC058093; uc007asp.1; uc007asq.1; uc007asr.1	Rev1	9.22	9.29	9.59	9.52	0.943	0.2786	0.9961	0.967	0.5433	0.4768	0.3226	0.6811	0.8851
TC0100002215.mm.2	ENSMUST00000027250; ENSMUST00000039827; ENSMUST00000095027; ENSMUST00000134963; ENSMUST00000136641; OTTMUST00000047163; OTTMUST00000047164; OTTMUST00000076584; OTTMUST00000076585; uc007asu.1	Aff3	8.95	7.49	10.1	8.13	2.42e-07	0.0023	0.4696	0.0002	0.0021	0.0038	2.39e-07	0.442	2.24e-06
TC0100002228.mm.2	NM_001029878; ENSMUST00000039612; ENSMUST00000147695; BC139127; BC139130; OTTMUST00000065718; uc007asx.1	Lonrf2	4.09	4.34	4.25	4.38	0.3981	0.7478	0.9961	0.736	0.9405	0.3823	0.8906	0.81	0.5565
TC0100002229.mm.2	NM_145142; ENSMUST00000027249; BC132223; BC132225; uc007asy.1; uc007asz.1; uc007ata.1; uc011wjt.1	Chst10	4.52	4.68	4.6	4.37	0.9285	0.9323	0.8742	0.6952	0.8821	0.8863	0.9758	0.6746	0.5455
TC0100002236.mm.2	NM_018775; ENSMUST00000054462; BC065081; uc007atg.3; uc007ath.2	Tbc1d8	8.63	10.75	8.46	10.57	5.35e-08	0.5683	0.906	1.7e-06	0.995	1.46e-05	1.05e-06	0.4454	1.21e-05
TC0100002237.mm.2	NM_001033135; ENSMUST00000062525; ENSMUST00000153381; BC115968; OTTMUST00000051939; OTTMUST00000051940; uc007atl.3	Rnf149	10.78	12.12	11.17	13.53	3.13e-08	0.0002	0.0901	7.16e-05	0.351	5.14e-08	0.0011	0.0002	2.04e-07
TC0100002241.mm.2	NM_170597; ENSMUST00000053355; BC116790; BC116792; uc007atm.1	Creg2	4.04	4.18	4.08	4.07	0.9852	0.8111	0.9607	0.7751	0.9889	0.8478	0.7974	0.7027	0.7866
TC0100002242.mm.2	NM_001145660; ENSMUST00000126760; ENSMUST00000151913; OTTMUST00000085534; OTTMUST00000085535; uc007atn.2	Rfx8	3.32	3.31	3.33	2.95	0.4681	0.6678	0.8742	0.9598	0.9703	0.3688	0.9794	0.4753	0.2684
TC0100002243.mm.2	NM_001177348; ENSMUST00000171319; uc007ato.2	Gm3646	5.55	5.76	5.82	6.13	0.2128	0.6147	0.9987	0.5134	0.868	0.1966	0.8411	0.7817	0.4632
TC0100002251.mm.2	NM_172499; ENSMUST00000039672; ENSMUST00000131390; ENSMUST00000144385; BC057633; OTTMUST00000054180; OTTMUST00000054181; OTTMUST00000054182; uc007auo.1; uc007aup.1	Mfsd9	5.74	5.3	5.79	5.37	0.4198	0.9968	0.9961	0.5747	0.9703	0.6601	0.6309	0.966	0.7517
TC0100002260.mm.2	NM_001013025; ENSMUST00000095014; BC138866; BC138867; uc007ave.1; uc007avf.1; uc007avg.1; uc007avh.1	Tgfbrap1	9.34	9.15	9.13	9.27	0.3406	0.9341	0.9993	0.6135	0.9745	0.5148	0.6647	0.9597	0.5942
TC0100002261.mm.2	NM_001289533; NM_010212; ENSMUST00000008280; BC021468	Fhl2	3.79	4.2	3.96	4.25	0.0791	0.799	0.9961	0.2469	0.9021	0.1638	0.4677	0.9271	0.359
TC0100002266.mm.2	NM_026430; ENSMUST00000076997; ENSMUST00000126008; ENSMUST00000128261; ENSMUST00000134860; ENSMUST00000136179; ENSMUST00000136704; ENSMUST00000139451; ENSMUST00000153317; BC037049; OTTMUST00000075193; OTTMUST00000075194; OTTMUST00000075195; OTTMUST00000075196; OTTMUST00000075197; OTTMUST00000075198; OTTMUST00000075199; OTTMUST00000075200; uc007avq.1; uc011wka.1	Uxs1	10.98	11.36	11.38	11.09	0.6923	0.5541	0.9328	0.926	0.5202	0.8558	0.36	0.9707	0.476
TC0100002269.mm.2	NM_001013799; ENSMUST00000061421; ENSMUST00000159881; ENSMUST00000162750; BC147328; BC147329; OTTMUST00000065797; OTTMUST00000065798; OTTMUST00000065799; uc007avv.1; uc007avw.1	Mettl21c	3.86	4.23	3.96	4.38	0.0869	0.8607	0.9961	0.2631	0.9267	0.2096	0.4232	0.9609	0.3748
TC0100002271.mm.2	ENSMUST00000168641	Gm8251	4.45	4.39	4.78	4.61	0.6328	0.391	0.9961	0.7466	0.6801	0.2894	0.7519	0.7202	0.8486
TC0100002274.mm.2	NM_207281; ENSMUST00000054801; ENSMUST00000150062; BC100531; OTTMUST00000065801; OTTMUST00000065802; uc007awk.1	Mettl21e	5.39	4.94	5.15	4.62	0.3492	0.8021	0.9778	0.4019	0.8091	0.3908	0.8158	0.9932	0.8182
TC0100002278.mm.2	NM_007737; ENSMUST00000086430; ENSMUST00000131535; ENSMUST00000134681; ENSMUST00000150143; BC055077; OTTMUST00000050640; OTTMUST00000050641; OTTMUST00000050642; OTTMUST00000050643; uc007awr.1; uc007aws.1	Col5a2	4.61	4.55	4.34	4.38	0.7425	0.8328	0.9961	0.9584	0.9799	0.6776	0.9967	0.833	0.7467
TC0100002285.mm.2	NM_016917; ENSMUST00000027137; BC003438; uc007awu.1; uc007awv.1; uc011wkh.1; uc011wki.1	Slc40a1	6.59	9.77	4.85	7.32	2.63e-07	1.82e-05	0.4162	2.23e-06	0.0136	0.2423	3.14e-08	0.0001	0.0002
TC0100002287.mm.2	NR_037690; NR_037691; BC145241; BC145242; BC150733	Stk-ps2	5.47	5.23	5.08	4.95	0.9639	0.2075	0.9698	0.7733	0.3195	0.3318	0.3246	0.737	0.8186
TC0100002288.mm.2	NM_172653; ENSMUST00000027131; ENSMUST00000141226; BC052880; BC062918; OTTMUST00000050811; OTTMUST00000050812; uc007axc.1; uc007axd.1	Slc39a10	8.85	8	9.7	8.64	0.0003	0.0071	0.9734	0.0174	0.0398	0.6225	3.97e-05	0.1956	0.0029
TC0100002305.mm.2	NM_028696; ENSMUST00000027279; BC095967; BC131923; BC132532; uc007axm.1; uc007axn.1; uc007axo.1; uc007axp.1	Nabp1	10.48	12.62	10.18	12.75	1.39e-08	0.8119	0.5616	6.85e-06	0.3598	2.25e-06	4.7e-07	0.7051	2.72e-07
TC0100002308.mm.2	NM_001161817; NM_010863; ENSMUST00000018561; ENSMUST00000046390; ENSMUST00000114537; ENSMUST00000114541; ENSMUST00000123299; ENSMUST00000126657; ENSMUST00000126952; ENSMUST00000135125; ENSMUST00000136273; ENSMUST00000136701; ENSMUST00000140731; ENSMUST00000140930; ENSMUST00000144694; ENSMUST00000145367; ENSMUST00000151525; BC046300; BC054786; OTTMUST00000039699; OTTMUST00000039700; OTTMUST0000003…	Myo1b	5.15	5	5.28	4.89	0.9551	0.8058	0.9721	0.7765	0.9939	0.8677	0.7649	0.7192	0.8365
TC0100002314.mm.2	NM_001081081; NM_001113383; ENSMUST00000114509; ENSMUST00000114510; ENSMUST00000114512; ENSMUST00000114513; ENSMUST00000123324; ENSMUST00000126221; ENSMUST00000129107; ENSMUST00000136654; ENSMUST00000138906; ENSMUST00000139273; ENSMUST00000142976; ENSMUST00000145514; ENSMUST00000147825; ENSMUST00000148917; ENSMUST00000151694; ENSMUST00000155587; ENSMUST00000156887; OTTMUST00000050743; OTTMUST0000…	Gls	12.18	12.05	12.66	12.58	0.7309	0.0751	0.9964	0.8375	0.3975	0.3409	0.0747	0.3175	0.8808
TC0100002319.mm.2	NM_008667; ENSMUST00000069792; ENSMUST00000167732; ENSMUST00000168082; ENSMUST00000170269; BC005627; BC016886; OTTMUST00000092056; OTTMUST00000092057; OTTMUST00000092058; OTTMUST00000092059; OTTMUST00000092060; uc007ayh.2	Nab1	10.05	10.21	9.8	9.97	0.1033	0.4113	0.9961	0.262	0.8319	0.8609	0.0491	0.5921	0.4394
TC0100002324.mm.2	NM_133829; NM_178081; ENSMUST00000087701; ENSMUST00000147421; ENSMUST00000147758; ENSMUST00000149887; ENSMUST00000156876; BC017534; OTTMUST00000083797; OTTMUST00000083798; OTTMUST00000083799; OTTMUST00000083800; OTTMUST00000083801; uc007ayl.3; uc007aym.1; uc007ayn.1	Mfsd6	5.81	9.51	8.55	9.42	6.99e-07	0.0005	0.0018	3.09e-07	1.92e-05	4.45e-07	0.0312	0.9302	0.0757
TC0100002327.mm.2	NM_008384; ENSMUST00000027271; ENSMUST00000159607; ENSMUST00000159725; ENSMUST00000162351; ENSMUST00000162576; ENSMUST00000177279; BC025072; OTTMUST00000065807; OTTMUST00000065808; OTTMUST00000065809; OTTMUST00000065810; OTTMUST00000065811; OTTMUST00000111209; uc007ayo.2	Inpp1	9.04	9.26	7.88	8.81	0.0398	0.0076	0.7645	0.7324	0.0122	0.5957	0.0009	0.4386	0.0306
TC0100002330.mm.2	NM_144953; ENSMUST00000050567; ENSMUST00000114492; ENSMUST00000114493; BC048645; uc007ayr.1; uc007ays.1	1700019D03Rik	5.94	5.79	5.91	6.01	0.9841	0.8937	0.9961	0.9361	0.995	0.8908	0.9036	0.8646	0.8995
TC0100002331.mm.2	NM_027070; ENSMUST00000072235; uc007ayu.1	1700019A02Rik	4.94	5.34	5.19	5.51	0.5598	0.5865	0.9989	0.7546	0.8388	0.3641	0.9349	0.7834	0.756
TC0100002332.mm.2	NM_153556; ENSMUST00000027267; ENSMUST00000126412; ENSMUST00000126590; ENSMUST00000128337; ENSMUST00000133358; ENSMUST00000135246; ENSMUST00000142922; BC028939; OTTMUST00000051984; OTTMUST00000052021; OTTMUST00000052022; OTTMUST00000052023; OTTMUST00000052024; OTTMUST00000052025; OTTMUST00000052026; uc007ayv.2; uc007ayx.1	Pms1	6.96	6.73	6.86	6.68	0.632	0.8743	0.9961	0.9043	0.9152	0.9307	0.596	0.9824	0.678
TC0100002333.mm.2	NM_133728; ENSMUST00000027264; ENSMUST00000123519; ENSMUST00000136468; ENSMUST00000147021; ENSMUST00000154402; BC013617; OTTMUST00000051332; OTTMUST00000051333; OTTMUST00000051334; OTTMUST00000051335; OTTMUST00000051336; uc007azf.1	Asnsd1	12.47	12.42	12.08	12.49	0.6106	0.2962	0.6619	0.706	0.1387	0.7213	0.1708	0.9912	0.1946
TC0100002335.mm.2	NM_001252070; ENSMUST00000094964; uc007azi.1; uc029qom.1	Dnah7a	4.8	4.88	4.75	4.7	0.9543	0.7851	0.9961	0.9844	0.9492	0.7777	0.8303	0.8343	0.923
TC0100002337.mm.2	NM_133810; ENSMUST00000027263; BC006579; OTTMUST00000050819; uc007azj.2	Stk17b	10.04	10.8	10.2	10.82	0.0287	0.6142	0.9992	0.1815	0.8598	0.054	0.4308	0.7914	0.1747
TC0100002338.mm.2	NM_001001883; NM_172655; ENSMUST00000087659; ENSMUST00000097741; ENSMUST00000120904; ENSMUST00000146850; ENSMUST00000150677; ENSMUST00000152870; OTTMUST00000072479; OTTMUST00000072480; OTTMUST00000072493; OTTMUST00000072494; uc007azk.2; uc007azl.2; uc007azm.1; uc011wkw.2	Hecw2	4.26	3.95	4.18	4.22	0.6497	0.7353	0.9452	0.4952	0.9935	0.9789	0.4707	0.6188	0.9566
TC0100002348.mm.2	NM_001033194; ENSMUST00000041638; BC141157; uc007azp.1	Gtf3c3	9.12	8.58	9.14	8.74	0.0028	0.588	0.9961	0.027	0.9107	0.1803	0.0063	0.6919	0.0647
TC0100002349.mm.2	NM_001163314; ENSMUST00000097739; uc007azr.3; uc011wky.2	Pgap1	3.7	3.43	3.82	3.71	0.6923	0.8191	0.9601	0.5494	0.9805	0.9926	0.5778	0.7007	0.9536
TC0100002350.mm.2	NM_001081433; ENSMUST00000044359; ENSMUST00000177679; ENSMUST00000177704; ENSMUST00000177919; ENSMUST00000178156; ENSMUST00000178226; ENSMUST00000178685; ENSMUST00000178905; ENSMUST00000178935; ENSMUST00000179030; ENSMUST00000179242; ENSMUST00000179398; ENSMUST00000180189; ENSMUST00000180327; BC157918; BC157951; BC172102; OTTMUST00000111387; OTTMUST00000111388; OTTMUST00000111389; OTTMUST00000111…	Ankrd44	12.33	12.19	12.28	12.17	0.2863	0.8572	0.9847	0.7444	0.9984	0.3944	0.7025	0.8133	0.3855
TC0100002353.mm.2	NM_031179; ENSMUST00000027127; uc007azw.2; uc007azx.2; uc007azy.1	Sf3b1	13.75	13.81	13.81	13.57	0.685	0.9633	0.97	0.9817	0.9395	0.7762	0.8621	0.8268	0.5545
TC0100002354.mm.2	NM_010477; ENSMUST00000027123; ENSMUST00000127861; ENSMUST00000144077; BC016400; OTTMUST00000051674; OTTMUST00000051675; OTTMUST00000051676; uc007bab.2	Hspd1	15.91	15.57	16.1	15.75	0.1033	0.3844	0.979	0.1942	0.8849	0.8779	0.0453	0.4862	0.5398
TC0100002356.mm.2	NM_028713; ENSMUST00000027121; ENSMUST00000114428; ENSMUST00000132055; ENSMUST00000133294; ENSMUST00000141107; BC026871; BC038341; OTTMUST00000051756; OTTMUST00000051757; OTTMUST00000051758; OTTMUST00000051759; OTTMUST00000051760; uc007bag.1; uc007bah.1; uc011wla.1	Rftn2	5.67	5.4	5.55	5.68	0.7765	0.7926	0.9961	0.8407	0.9476	0.9576	0.6105	0.8465	0.9212
TC0100002357.mm.2	NM_001113367; NM_029267; ENSMUST00000087585; ENSMUST00000114423; ENSMUST00000159398; ENSMUST00000159564; ENSMUST00000161810; ENSMUST00000173983; ENSMUST00000174065; OTTMUST00000074608; OTTMUST00000074609; OTTMUST00000074610; OTTMUST00000074813; OTTMUST00000077676; OTTMUST00000095998; OTTMUST00000096025; uc007bal.1; uc007bam.1; uc011wlb.1	Boll	3.56	4.01	3.75	3.36	0.9219	0.9836	0.9716	0.7438	0.9067	0.9377	0.9754	0.8864	0.8529
TC0100002364.mm.2	NM_027661; ENSMUST00000062085; BC049724; uc007bar.2	Hsfy2	5.04	4.87	4.73	4.97	0.8206	0.8568	0.8341	0.7243	0.6191	0.9791	0.7087	0.8323	0.4189
TC0100002365.mm.2	NM_139146; ENSMUST00000042857; ENSMUST00000114415; ENSMUST00000176759; ENSMUST00000177282; ENSMUST00000177424; BC138625; BC138626; OTTMUST00000055482; OTTMUST00000055483; OTTMUST00000104375; OTTMUST00000104376; OTTMUST00000104377; uc007bas.1; uc011wlc.1	Satb2	10.25	10.03	10.14	10.31	0.978	0.92	0.8937	0.6236	0.9013	0.9395	0.8957	0.6774	0.6495
TC0100002371.mm.2	NM_001037742; ENSMUST00000079998; ENSMUST00000097732; ENSMUST00000160118; ENSMUST00000160837; ENSMUST00000161092; ENSMUST00000161727; ENSMUST00000161780; ENSMUST00000162663; ENSMUST00000162686; ENSMUST00000163039; BC132289; OTTMUST00000073855; OTTMUST00000073912; OTTMUST00000073913; OTTMUST00000073914; OTTMUST00000073916; OTTMUST00000073917; OTTMUST00000073918; OTTMUST00000075720; OTTMUST00000075…	Tyw5	8.03	8.13	7.77	7.6	0.7479	0.4331	0.9835	0.9982	0.8912	0.3746	0.7059	0.5423	0.6801
TC0100002376.mm.2	NM_001159864; NM_001159865; NR_027630; ENSMUST00000068000; ENSMUST00000114410; ENSMUST00000159826; ENSMUST00000160130; ENSMUST00000160614; ENSMUST00000161608; ENSMUST00000162410; ENSMUST00000163006; ENSMUST00000163061; ENSMUST00000164963; BC075692; OTTMUST00000089405; OTTMUST00000089406; OTTMUST00000089407; OTTMUST00000089408; OTTMUST00000089409; OTTMUST00000089410; OTTMUST00000089411; OTTMUST000…	Kctd18	6.8	6.8	7.04	6.78	0.7706	0.9662	0.9961	0.9657	0.9519	0.9204	0.8049	0.9782	0.769
TC0100002381.mm.2	NM_001042634; NR_027853; NR_027854; ENSMUST00000034868; ENSMUST00000123580; ENSMUST00000129303; ENSMUST00000129577; ENSMUST00000131051; ENSMUST00000135380; ENSMUST00000139787; ENSMUST00000141570; ENSMUST00000147258; ENSMUST00000148330; ENSMUST00000151338; ENSMUST00000156931; OTTMUST00000051743; OTTMUST00000051744; OTTMUST00000051745; OTTMUST00000051746; OTTMUST00000051747; OTTMUST00000051748; OTT…	Clk1	10.95	11.12	11.18	11.01	0.9224	0.9544	0.9187	0.7617	0.8049	0.9972	0.8921	0.8384	0.6065
TC0100002382.mm.2	NM_001285826; NM_001285827; NM_027351; NM_027374; ENSMUST00000081677; ENSMUST00000114345; ENSMUST00000114348; ENSMUST00000117069; ENSMUST00000124550; BC060993; BC061645; OTTMUST00000052203; OTTMUST00000052204; OTTMUST00000052205; OTTMUST00000052206; OTTMUST00000052207; uc007bbv.2; uc007bbx.2; uc007bby.2	Ppil3	11.47	11.32	11.3	11.16	0.3409	0.6142	0.9961	0.5645	0.825	0.2697	0.9441	0.8226	0.6449
TC0100002383.mm.2	NM_001025378; NM_001271526; NM_008765; ENSMUST00000027198; ENSMUST00000114325; ENSMUST00000151723; BC015257; OTTMUST00000052154; OTTMUST00000052155; OTTMUST00000052156; uc007bcc.1	Orc2	11.9	11.79	12.22	11.96	0.4964	0.454	0.949	0.4058	0.9464	0.9011	0.2059	0.4488	0.976
TC0100002385.mm.2	NM_172513; ENSMUST00000038372; ENSMUST00000097724; ENSMUST00000159185; ENSMUST00000159980; ENSMUST00000160546; ENSMUST00000161000; ENSMUST00000161600; BC068302; OTTMUST00000065877; OTTMUST00000065878; OTTMUST00000065879; OTTMUST00000065880; OTTMUST00000065881; OTTMUST00000065882; OTTMUST00000065883; uc007bch.2; uc007bci.2; uc007bcj.2	Fam126b	11.75	11.19	11.33	10.84	0.0042	0.029	0.9219	0.0136	0.063	0.0009	0.8549	0.4927	0.1895
TC0100002388.mm.2	NM_175370; ENSMUST00000055313; uc007bcm.2; uc011wll.2; uc011wlm.2	Als2cr12	4.08	3.94	4.63	4.25	0.2736	0.6609	0.9961	0.47	0.9179	0.8808	0.1998	0.7577	0.6244
TC0100002392.mm.2	NM_172406; ENSMUST00000027186; ENSMUST00000172685; ENSMUST00000173590; ENSMUST00000173719; ENSMUST00000174120; ENSMUST00000174359; BC060681; OTTMUST00000097369; OTTMUST00000097370; OTTMUST00000097371; OTTMUST00000097372; OTTMUST00000097373; OTTMUST00000097376; uc007bcv.2	Trak2	11.47	12.47	11.23	12.07	8.85e-05	0.1344	0.9019	0.0007	0.8319	0.0754	0.0001	0.1646	0.0138
TC0100002393.mm.2	uc007bdb.1	Als2cr11	4.93	4.99	4.67	5.07	0.4562	0.7678	0.9168	0.9968	0.6463	0.9233	0.3718	0.9473	0.311
TC0100002394.mm.2	NM_175200; ENSMUST00000097080; ENSMUST00000149784; BC118929; OTTMUST00000055877; OTTMUST00000055878; uc007bdc.1; uc011wln.1	Als2cr11	5.74	4.6	5.33	5.7	0.572	0.9164	0.5616	0.1432	0.6836	0.8686	0.5979	0.4206	0.6319
TC0100002395.mm.2	NM_001033449; NM_001037812; ENSMUST00000087475; ENSMUST00000094917; BC147243; BC147244; uc007bdd.1; uc007bde.1; uc007bdf.1	Tmem237	7.17	6.39	7.46	6.43	5.25e-05	0.8484	0.9961	0.0026	0.9273	0.0045	0.0007	0.9447	0.0016
TC0100002405.mm.2	NM_009460; ENSMUST00000091374; ENSMUST00000123857; BC082566; BC083158; OTTMUST00000052620; OTTMUST00000052621; uc007bdx.1	Sumo1	12.87	12.94	12.94	12.77	0.9585	0.9999	0.9961	0.9193	0.9745	0.9781	0.9754	0.9597	0.9613
TC0100002409.mm.2	NM_027407; ENSMUST00000027172; BC079669; uc007beb.1; uc007bec.1; uc007bed.1	Ica1l	4.99	4.32	4.64	4.41	0.3243	0.9878	0.6927	0.1179	0.6929	0.626	0.5198	0.5906	0.8941
TC0100002411.mm.2	NM_001199060; NM_001199061; NM_021312; ENSMUST00000027173; ENSMUST00000117438; ENSMUST00000122038; ENSMUST00000133767; ENSMUST00000136461; ENSMUST00000141417; ENSMUST00000143342; ENSMUST00000147413; BC004748; BC052386; BC096651; OTTMUST00000051272; OTTMUST00000051273; OTTMUST00000051274; OTTMUST00000051275; OTTMUST00000051276; OTTMUST00000051277; OTTMUST00000051278; OTTMUST00000051279; uc007bee.2…	Wdr12	13.92	13.09	14.23	13.62	0.0006	0.2591	0.9835	0.0068	0.7895	0.1571	0.0007	0.4206	0.0264
TC0100002413.mm.2	NM_001045513; ENSMUST00000027168; ENSMUST00000090293; ENSMUST00000127573; ENSMUST00000140485; ENSMUST00000142258; ENSMUST00000182085; OTTMUST00000004432; OTTMUST00000004475; OTTMUST00000004476; OTTMUST00000004477; OTTMUST00000113093; uc007bet.2	Raph1	7.02	8.49	7.7	8.75	2.08e-05	0.2582	0.9149	0.0003	0.2738	0.0001	0.0073	0.8578	0.0035
TC0100002442.mm.2	NM_001081436; NM_001114609; ENSMUST00000097718; ENSMUST00000133236; ENSMUST00000137511; ENSMUST00000153992; ENSMUST00000165066; ENSMUST00000172416; BC150989; OTTMUST00000005042; OTTMUST00000005043; OTTMUST00000005044; OTTMUST00000005045; uc011wmb.1; uc011wmc.1	Ino80d	13.81	13.92	14.3	14.16	0.499	0.2352	0.9698	0.9546	0.351	0.7315	0.1088	0.7596	0.437
TC0100002445.mm.2	NM_001160038; NM_001160039; NM_001160040; NM_145518; ENSMUST00000027111; ENSMUST00000140612; ENSMUST00000168099; BC006660; BC015300; OTTMUST00000005068; OTTMUST00000005069; uc007bfu.2; uc007bfv.2; uc007bfw.1; uc007bfx.2; uc007bfy.2; uc011wmd.1	Ndufs1	11.98	11.71	11.84	11.52	0.4096	0.8484	0.9961	0.6118	0.9295	0.4773	0.8122	0.9405	0.6985
TC0100002446.mm.2	NM_146250; ENSMUST00000050536; BC032934; OTTMUST00000005067	Gpr1	3.34	3.74	3.52	3.41	0.5414	0.8892	0.7665	0.2303	0.8402	0.8741	0.5454	0.5379	0.82
TC0100002456.mm.2	NM_001081658; ENSMUST00000090313; ENSMUST00000126954; OTTMUST00000018790; OTTMUST00000081080; uc007bgi.1	Dytn	4.71	4.42	4.8	4.42	0.3742	0.9412	0.9367	0.9487	0.92	0.5531	0.681	0.7552	0.2986
TC0100002457.mm.2	NM_029696; ENSMUST00000114094; BC050786; OTTMUST00000018792; uc007bgj.1	Mdh1b	4.43	4.27	4.25	4.21	0.9637	0.9167	0.9835	0.8579	0.9064	0.8958	0.9379	0.9778	0.8958
TC0100002458.mm.2	NM_001256158; ENSMUST00000027102; uc029qow.1	4933402D24Rik	3.57	3.9	3.86	3.9	0.9529	0.6654	0.9387	0.7854	0.6192	0.7706	0.6403	0.9962	0.6811
TC0100002461.mm.2	NM_033563; ENSMUST00000055001; ENSMUST00000114086; ENSMUST00000135075; BC004700; BC019604; BC040794; OTTMUST00000033149; OTTMUST00000033150; OTTMUST00000033151; uc007bgo.2; uc007bgp.2; uc007bgq.1	Klf7	9.73	11.18	10.02	10.38	1.59e-05	0.1234	0.0899	1.75e-05	0.8534	0.0186	3.2e-05	0.0098	0.07
TC0100002468.mm.2	NM_025964; ENSMUST00000053469; ENSMUST00000114079; ENSMUST00000161264; ENSMUST00000162806; BC026952; OTTMUST00000065884; OTTMUST00000065885; OTTMUST00000065886; OTTMUST00000065887; uc007bgu.1; uc007bgv.1	Mettl21a	8.6	7.78	8.59	7.82	0.0003	0.9398	0.9961	0.0097	0.9919	0.0062	0.0076	0.9388	0.0062
TC0100002470.mm.2	NM_001042659; NM_022721; ENSMUST00000063982; ENSMUST00000116133; BC117723; uc007bgy.1; uc007bgz.1	Fzd5	6.88	6.37	6.73	6.27	0.0325	0.8512	0.9605	0.4181	0.9703	0.1159	0.2712	0.7243	0.0719
TC0100002471.mm.2	NM_001039493; ENSMUST00000097713; ENSMUST00000123225; ENSMUST00000134097; ENSMUST00000139649; ENSMUST00000140857; OTTMUST00000052216; OTTMUST00000052217; OTTMUST00000052218; OTTMUST00000052219; OTTMUST00000052220; uc007bha.1; uc007bhb.1	Plekhm3	6.03	6.41	6.03	6.28	0.5127	0.9672	0.8937	0.3121	0.8631	0.7788	0.6274	0.722	0.9426
TC0100002475.mm.2	NM_027582; ENSMUST00000069142; ENSMUST00000159566; ENSMUST00000159896; ENSMUST00000160283; ENSMUST00000161313; ENSMUST00000162800; BC051128; OTTMUST00000075187; OTTMUST00000075188; OTTMUST00000075189; OTTMUST00000075190; OTTMUST00000075191; OTTMUST00000077504; uc007bhc.1; uc007bhd.1; uc007bhe.2	Akr1cl	3.9	3.8	4.34	4.01	0.9843	0.7858	0.9607	0.7998	0.7421	0.8308	0.7726	0.9841	0.7548
TC0100002476.mm.2	NM_007777; ENSMUST00000087359; ENSMUST00000161960; BC078417; BC132506; BC132508; OTTMUST00000051206; OTTMUST00000051207; uc007bhf.1	Cryge	5.13	5.08	5.03	5.17	0.5227	0.9729	0.9223	0.9831	0.8399	0.7762	0.6454	0.8298	0.362
TC0100002477.mm.2	NM_007776; ENSMUST00000045028; ENSMUST00000127762; ENSMUST00000146122; BC057013; BC132116; BC132118; OTTMUST00000083888; OTTMUST00000083889; OTTMUST00000083890; uc007bhg.2	Crygd	3.97	3.74	3.9	3.95	0.2723	0.8742	0.9607	0.2885	0.8144	0.3996	0.6719	0.9473	0.8206
TC0100002478.mm.2	NM_001082573; NM_007775; ENSMUST00000027089; ENSMUST00000114064; BC056454; OTTMUST00000051647	Crygc	3.25	3.12	3.16	3.16	0.9826	0.8217	0.9837	0.8742	0.9929	0.8604	0.8077	0.7892	0.8863
TC0100002479.mm.2	NM_144761; ENSMUST00000027090; BC056455	Crygb	3.59	3.62	3.67	3.62	0.9124	0.9794	0.9989	0.9649	0.9946	0.9282	0.9724	0.9824	0.9383
TC0100002481.mm.2	NM_001111320; NM_010497; ENSMUST00000097709; ENSMUST00000149310; ENSMUST00000169032; BC088986; OTTMUST00000052006; OTTMUST00000052007; uc007bhn.2; uc011wmj.1	Idh1	14.95	14.34	14.16	14.3	0.0933	0.0875	0.2586	0.0113	0.0141	0.0165	0.8638	0.9698	0.8103
TC0100002488.mm.2	NM_001122738; NM_177645; ENSMUST00000068168; ENSMUST00000113987; ENSMUST00000129190; ENSMUST00000132960; BC141036; OTTMUST00000061560; OTTMUST00000064847; OTTMUST00000064848; OTTMUST00000079240; uc007bim.2; uc007bin.2; uc007bio.2; uc007bip.1; uc007biq.2; uc011wml.1	Kansl1l	11.51	11.92	12.63	12.27	0.83	0.001	0.3913	0.1559	0.001	0.0061	0.0105	0.3651	0.3362
TC0100002495.mm.2	NM_007381; ENSMUST00000027153; ENSMUST00000139208; BC027412; OTTMUST00000064849; OTTMUST00000064850	Acadl	12.6	13.16	12.68	12.96	0.0618	0.916	0.9558	0.1053	0.9476	0.3727	0.151	0.7609	0.5284
TC0100002497.mm.2	NM_001113387; NM_021285; ENSMUST00000027151; ENSMUST00000119429; ENSMUST00000120415; ENSMUST00000150542; ENSMUST00000151328; ENSMUST00000160100; BC059087; OTTMUST00000064902; OTTMUST00000064973; OTTMUST00000064974; OTTMUST00000065668; OTTMUST00000086535; OTTMUST00000086536; uc007bis.2; uc007bit.2; uc007biu.2	Myl1	4.79	4.7	4.3	4.51	0.9668	0.7574	0.9723	0.8039	0.7639	0.7693	0.7943	0.9877	0.8399
TC0100002499.mm.2	NM_001190984; NM_001190985; NM_021295; ENSMUST00000027149; ENSMUST00000113979; ENSMUST00000119559; ENSMUST00000133508; ENSMUST00000149996; BC058560; OTTMUST00000051236; OTTMUST00000051237; OTTMUST00000065662; OTTMUST00000065663; OTTMUST00000065664; uc007biv.1; uc007biw.2; uc007bix.2; uc011wmm.1	Lancl1	7.7	7.48	8.01	7.58	0.2284	0.9662	0.8976	0.9127	0.8693	0.459	0.5138	0.7279	0.1716
TC0100002503.mm.2	NM_010154; ENSMUST00000119142; ENSMUST00000121473; ENSMUST00000126682; ENSMUST00000131148; ENSMUST00000153432; OTTMUST00000061851; OTTMUST00000061852; OTTMUST00000061853; OTTMUST00000061854; OTTMUST00000061855; uc007bjb.1; uc007bjc.1	Erbb4	5.17	4.67	5.5	4.71	0.3413	0.9769	0.9722	0.8624	0.9358	0.5774	0.6006	0.8505	0.3525
TC0100002534.mm.2	NM_011770; ENSMUST00000027146; BC138606; BC138608; uc007bjd.2; uc029qoy.1	Ikzf2	12.02	10.27	12.79	10.56	7.14e-08	0.0696	0.9439	1.43e-05	0.1373	9.39e-05	4.08e-07	0.5937	2.52e-06
TC0100002541.mm.2	NM_007525; ENSMUST00000027393; BC128370; BC128371; OTTMUST00000076570; uc007bjm.2	Bard1	9.9	9.99	10.03	9.84	0.7042	0.9662	0.7833	0.7517	0.6916	0.8863	0.7604	0.7181	0.3136
TC0100002543.mm.2	NM_175210; ENSMUST00000087268; BC158053; BC158063; uc007bjo.2; uc007bjp.1; uc007bjq.1; uc011wmq.1	Abca12	5.03	4.47	4.84	4.73	0.1765	0.9879	0.4162	0.0321	0.4372	0.4346	0.4232	0.4395	0.8205
TC0100002544.mm.2	NM_001276408; NM_001276409; NM_001276410; NM_001276411; NM_001276412; NM_001276413; NM_010233; ENSMUST00000055226; BC138421; BC145271	Fn1	4.93	5.01	9.03	4.56	1.05e-06	2.25e-05	0.0001	0.9827	5.06e-07	0.5623	7.4e-08	0.6749	5.67e-08
TC0100002552.mm.2	NM_001005423; ENSMUST00000048860; BC068125; uc007bkg.2	Mreg	6	5.71	5.93	6.13	0.5466	0.6649	0.9367	0.4084	0.9999	0.9866	0.3531	0.5563	0.9868
TC0100002554.mm.2	NM_023523; ENSMUST00000027381; ENSMUST00000097698; ENSMUST00000129458; ENSMUST00000134840; BC013530; OTTMUST00000065967; OTTMUST00000065968; OTTMUST00000065969; OTTMUST00000065970; uc007bki.2; uc007bkj.2; uc011wmu.1	Pecr	7.18	6.71	7.08	7.07	0.1262	0.5644	0.9601	0.1707	0.9653	0.799	0.0865	0.5322	0.6622
TC0100002556.mm.2	NM_001045533; ENSMUST00000047786; BC098191; OTTMUST00000065971; uc007bkn.1	March4	3.35	3.62	3.18	3.37	0.8331	0.5391	0.9723	0.6903	0.9456	0.7652	0.4415	0.5494	0.9184
TC0100002558.mm.2	NM_176980; ENSMUST00000053499; BC132415; BC145253; uc007bkt.2; uc007bku.2; uc011wmv.1	Ankar	4.23	4.38	4.12	4.84	0.3091	0.7727	0.9961	0.6447	0.9405	0.3437	0.8092	0.8364	0.5126
TC0100002562.mm.2	NM_010518; ENSMUST00000027377; ENSMUST00000137339; BC054812; BC057447; OTTMUST00000042008; OTTMUST00000042009; uc007bkx.1	Igfbp5	4.35	4.05	4.3	4.3	0.5873	0.8323	0.9961	0.8605	0.9077	0.94	0.5207	0.9509	0.6746
TC0100002563.mm.2	NM_009407; ENSMUST00000027374; BC048494; BC061170; uc007bkz.2	Tnp1	3.57	3.62	3.53	3.32	0.6281	0.4981	0.9162	0.9325	0.9801	0.3478	0.8357	0.418	0.4045
TC0100002576.mm.2	NM_001289895; NM_027884; ENSMUST00000169786; uc007blf.2; uc007bli.1	Tns1	4.59	4.57	4.48	4.48	0.9582	0.9604	0.9961	0.947	0.9858	0.9333	0.9856	0.9093	0.8781
TC0100002580.mm.2	NM_178241; ENSMUST00000053389; OTTMUST00000051104; uc007blm.1	Cxcr1	4.59	5.36	4.92	8.18	5.34e-06	0.0009	0.0059	0.1951	0.9974	2.12e-06	0.16	0.0001	1.85e-06
TC0100002582.mm.2	NM_001190444; NM_146110; ENSMUST00000006462; ENSMUST00000178235; BC031795; uc007blr.2; uc011wmz.1	Aamp	9.91	9.43	10.02	9.52	0.0738	0.7943	0.9734	0.1461	0.9987	0.5167	0.113	0.7268	0.4958
TC0100002583.mm.2	NM_027154; ENSMUST00000016309; ENSMUST00000113796; ENSMUST00000128505; ENSMUST00000130763; ENSMUST00000135384; ENSMUST00000141560; ENSMUST00000152603; ENSMUST00000154859; BC004752; OTTMUST00000051568; OTTMUST00000051569; OTTMUST00000051570; OTTMUST00000051571; OTTMUST00000051572; OTTMUST00000051573; OTTMUST00000051574; OTTMUST00000051575; uc007blv.2	Tmbim1	7.36	7.18	7.59	7.64	0.6923	0.2668	0.9139	0.4522	0.9152	0.6432	0.1857	0.2755	0.8836
TC0100002584.mm.2	NM_176972; ENSMUST00000044260; BC139091; uc007bmc.2; uc007bmd.2; uc007bme.1	Usp37	10.22	9.66	10.14	9.55	0.0817	0.9373	0.9989	0.3139	0.9735	0.394	0.1958	0.966	0.2973
TC0100002586.mm.2	NM_029888; ENSMUST00000027315; ENSMUST00000066986; ENSMUST00000113737; ENSMUST00000127921; ENSMUST00000130112; ENSMUST00000136865; ENSMUST00000147011; ENSMUST00000156613; BC060118; OTTMUST00000051589; OTTMUST00000051590; OTTMUST00000051591; OTTMUST00000051592; OTTMUST00000051593; OTTMUST00000051594; OTTMUST00000051595; OTTMUST00000051596; uc007bml.1; uc007bmm.1; uc007bmn.1; uc007bmo.1; uc007bmp.1	Zfp142	10.89	11.07	11.02	10.93	0.9234	0.9662	0.8657	0.6847	0.7613	0.992	0.9083	0.7769	0.5267
TC0100002588.mm.2	NM_021313; ENSMUST00000027357; ENSMUST00000113721; ENSMUST00000127938; ENSMUST00000128491; ENSMUST00000132081; ENSMUST00000135140; ENSMUST00000136078; ENSMUST00000149649; ENSMUST00000151003; ENSMUST00000154874; BC048821; OTTMUST00000051604; OTTMUST00000051605; OTTMUST00000051606; OTTMUST00000051607; OTTMUST00000051608; OTTMUST00000051609; OTTMUST00000051610; OTTMUST00000051611; OTTMUST00000051612…	Rnf25	10.69	10.7	10.33	10.4	0.7659	0.4829	0.9367	0.5491	0.4788	0.4173	0.7328	0.9403	0.8819
TC0100002589.mm.2	NM_153744; ENSMUST00000081636; ENSMUST00000113672; ENSMUST00000159728; ENSMUST00000160732; ENSMUST00000162093; BC116749; BC116777; OTTMUST00000087807; OTTMUST00000087808; OTTMUST00000087809; OTTMUST00000087810; OTTMUST00000087811; uc007bnb.2; uc007bnc.1	Prkag3	7.42	7.12	6.95	7.22	0.885	0.709	0.8771	0.5348	0.5489	0.6687	0.8253	0.9418	0.712
TC0100002593.mm.2	NM_153111; ENSMUST00000068631; ENSMUST00000159232; ENSMUST00000162938; BC138435; BC138436; OTTMUST00000088326; OTTMUST00000088327; OTTMUST00000088328; uc007bnh.2; uc011wnd.1	Fev	3.4	3.46	3.56	3.64	0.9703	0.6859	0.9961	0.9009	0.8024	0.7203	0.7331	0.9101	0.9266
TC0100002594.mm.2	NM_021541; ENSMUST00000006721; ENSMUST00000133833; BC052746; BC056989; OTTMUST00000049279; OTTMUST00000049288	Cryba2	4.88	4.81	4.96	4.73	0.7874	0.7923	0.9961	0.84	0.9028	0.6665	0.9465	0.9194	0.9323
TC0100002596.mm.2	NM_001039495; ENSMUST00000094844; ENSMUST00000130489; ENSMUST00000139950; BC150939; OTTMUST00000066060; OTTMUST00000066061; OTTMUST00000066062; uc007bnj.1; uc007bnk.1	Ccdc108	5.15	5.09	4.62	4.56	0.9251	0.0256	0.9961	0.9945	0.2378	0.0837	0.0909	0.1737	0.9165
TC0100002597.mm.2	NM_010544; ENSMUST00000164097; BC046984; uc007bnl.1; uc007bnm.1	Ihh	4.73	5.01	4.76	4.64	0.273	0.6279	0.9723	0.3124	0.9684	0.9016	0.1847	0.6063	0.7949
TC0100002598.mm.2	NM_029342; BC006063; BC107252; BC107253; BC132359; BC132361; OTTMUST00000051645; uc029qpd.1	Nhej1	8.28	8.27	7.94	8.23	0.7936	0.6828	0.9919	0.994	0.7907	0.8817	0.5287	0.9165	0.7504
TC0100002599.mm.2	NM_194333; ENSMUST00000027405; BC094893; BC117790; BC117791; uc007bno.1	Slc23a3	4.95	4.88	5.1	5.09	0.9986	0.9267	0.9935	0.9139	0.9929	0.9292	0.9225	0.8754	0.898
TC0100002600.mm.2	NM_026977; ENSMUST00000041213; ENSMUST00000168720; BC028815; uc007bnp.1; uc007bnq.1; uc007bnr.1; uc007bns.1	Cnppd1	11.57	12.53	11.86	11.73	0.0582	0.3297	0.8011	0.0454	0.9844	0.8266	0.0245	0.22	0.75
TC0100002601.mm.2	NM_023732; ENSMUST00000027396; ENSMUST00000159219; ENSMUST00000160081; ENSMUST00000160757; ENSMUST00000161103; ENSMUST00000161215; BC006634; OTTMUST00000088204; OTTMUST00000088219; OTTMUST00000088220; OTTMUST00000088221; OTTMUST00000088222; OTTMUST00000088223; uc007bnx.1	Abcb6	7.3	6.86	7.04	7.1	0.2193	0.8905	0.8718	0.1502	0.9034	0.6539	0.3083	0.6296	0.9197
TC0100002602.mm.2	NM_001003917; NM_001288612; NM_001288613; NR_109938; ENSMUST00000040689; BC079884; uc007bnz.1; uc007boc.1	Atg9a	11.97	12.89	11.7	12.64	0.0002	0.216	0.9837	0.0124	0.4183	0.0992	0.0003	0.6784	0.0031
TC0100002603.mm.2	NM_029010; ENSMUST00000113623; ENSMUST00000131408; ENSMUST00000132507; ENSMUST00000143193; ENSMUST00000146713; ENSMUST00000153584; ENSMUST00000155716; BC021773; OTTMUST00000051172; OTTMUST00000051173; OTTMUST00000051174; OTTMUST00000051175; OTTMUST00000051176; OTTMUST00000051177; OTTMUST00000051178; uc007bog.1; uc011wnk.1; uc011wnl.1	Glb1l	9.11	8.94	9.46	8.71	0.3509	0.9347	0.9734	0.8511	0.8896	0.7168	0.4662	0.9397	0.3778
TC0100002604.mm.2	NM_009447; ENSMUST00000079464; BC019959; uc007bok.1	Tuba4a	16.17	15.94	15.94	16.16	0.7689	0.9183	0.6604	0.2662	0.5308	0.7732	0.9594	0.6811	0.5757
TC0100002605.mm.2	NM_001243090; NM_001243091; ENSMUST00000179573; ENSMUST00000180101; uc007bol.1; uc029qph.1	A630095N17Rik	4.63	4.4	4.72	4.69	0.8475	0.7144	0.9961	0.8493	0.9394	0.8714	0.5939	0.7797	0.9831
TC0100002606.mm.2	NM_008985; ENSMUST00000027404; uc007boq.1; uc007bor.1; uc011wnn.1	Ptprn	5.68	5.32	5.08	5.8	0.8714	0.9449	0.5466	0.2483	0.6283	0.9851	0.844	0.4346	0.4186
TC0100002607.mm.2	NM_009049; ENSMUST00000039534; BC027535; OTTMUST00000060135; uc007bos.1; uc011wno.1	Resp18	3.49	3.63	3.56	3.44	0.6775	1	0.8937	0.8733	0.8267	0.828	0.7992	0.7581	0.3968
TC0100002608.mm.2	NM_001110831; NM_016878; ENSMUST00000066668; ENSMUST00000113605; BC092232; uc007bot.2; uc007bou.2; uc007bow.2; uc011wnp.1	Dnpep	8.81	8.93	8.7	8.91	0.74	0.7271	0.9961	0.7704	0.946	0.9342	0.527	0.7751	0.9426
TC0100002618.mm.2	NM_007936; ENSMUST00000027451; BC004782; BC052164; uc007bpz.1; uc007bqa.1	Epha4	4.18	4.17	4.13	4.21	0.8989	0.9218	0.9835	0.7973	0.9818	0.9824	0.8337	0.8414	0.9278
TC0100002624.mm.2	NM_001159520; NM_008781; ENSMUST00000004994; ENSMUST00000087086; ENSMUST00000172555; BC048699; OTTMUST00000097090; OTTMUST00000097091; OTTMUST00000097092; uc007bqb.2; uc007bqc.2; uc007bqd.1	Pax3	6.11	6.05	6.46	5.88	0.353	0.5276	0.8976	0.9817	0.4459	0.9983	0.1782	0.9874	0.234
TC0100002628.mm.2	XM_001472451.2	Gm2102	3.05	3.08	3.19	3.19	0.8315	0.8703	0.9857	0.983	0.8894	0.9825	0.7339	0.999	0.756
TC0100002631.mm.2	NM_001278075; NM_011811; NR_102757; NR_102758; ENSMUST00000068333; ENSMUST00000170217; BC002313; BC016428	Farsb	12.65	12.95	12.84	12.6	0.9955	0.9799	0.9835	0.8804	0.9335	0.9816	0.9765	0.9303	0.8574
TC0100002633.mm.2	BC138135; BC138136; uc011wnt.1	BC035947	3.59	3.64	3.76	3.7	0.9977	0.8539	0.9546	0.7676	0.7877	0.8692	0.8573	0.9461	0.7559
TC0100002640.mm.2	NM_009129; ENSMUST00000049972; BC048249; uc007bqr.1; uc007bqs.1	Scg2	4	4.4	4.4	3.79	0.8938	0.9242	0.4719	0.358	0.5933	0.8567	0.9877	0.3667	0.214
TC0100002642.mm.2	NM_183027; ENSMUST00000159312; ENSMUST00000160706; ENSMUST00000162342; BC054111; BC098237; OTTMUST00000088357; OTTMUST00000088358; OTTMUST00000088359; uc011wnw.1	Ap1s3	8.11	8.6	8.38	8.71	0.0322	0.4888	0.9961	0.138	0.7073	0.0413	0.5475	0.7975	0.2478
TC0100002644.mm.2	NM_001111279; NM_027057; ENSMUST00000048820; ENSMUST00000113510; ENSMUST00000113511; ENSMUST00000113512; ENSMUST00000113513; ENSMUST00000113514; ENSMUST00000113515; ENSMUST00000125641; ENSMUST00000127771; ENSMUST00000130714; ENSMUST00000138319; ENSMUST00000143368; BC025226; OTTMUST00000050848; OTTMUST00000050858; OTTMUST00000050859; OTTMUST00000050860; OTTMUST00000050861; OTTMUST00000050862; OTTM…	Wdfy1	4.74	4.64	4.81	4.23	0.7316	0.9949	0.9961	0.9114	0.9857	0.8679	0.8236	0.9841	0.8012
TC0100002645.mm.2	NM_009255; ENSMUST00000027467; ENSMUST00000153862; BC010675; OTTMUST00000051625; OTTMUST00000051626; uc007bqz.2; uc007bra.2	Serpine2	5.95	11.04	5.84	9.33	3.15e-09	0.007	0.5861	7.93e-08	0.5911	6.52e-06	1.52e-08	0.0088	1.12e-06
TC0100002649.mm.2	NM_173425; ENSMUST00000058748; ENSMUST00000161427; BC150872; OTTMUST00000088476; OTTMUST00000088477; uc007brb.2	Fam124b	5.76	5.66	5.15	5.58	0.3918	0.3625	0.9919	0.797	0.5764	0.8973	0.1298	0.7581	0.489
TC0100002651.mm.2	NM_016716; ENSMUST00000163119; ENSMUST00000164108; ENSMUST00000167293; ENSMUST00000167794; ENSMUST00000168372; ENSMUST00000170897; BC027304; OTTMUST00000090232; OTTMUST00000090233; OTTMUST00000090234; OTTMUST00000090235; OTTMUST00000090236; OTTMUST00000090237; uc007brc.1; uc007brd.1	Cul3	12.19	12.15	11.74	12.02	0.8053	0.8446	0.7593	0.6622	0.5427	0.9781	0.6853	0.7958	0.3483
TC0100002656.mm.2	NM_001285927; NM_175291; ENSMUST00000077946; BC150753; uc007bre.1; uc007brf.1; uc007bri.2	Dock10	11.3	10.66	12.1	10.92	5.93e-05	0.0646	0.9778	0.0052	0.1831	0.0929	5.5e-05	0.4943	0.001
TC0100002667.mm.2	NM_010570; ENSMUST00000069799; OTTMUST00000039671; uc007brp.2	Irs1	3.76	3.64	3.69	3.56	0.9986	0.9719	0.9964	0.9824	0.9965	0.9706	0.9703	0.9682	0.9781
TC0100002673.mm.2	NM_007735; ENSMUST00000087050; ENSMUST00000135271; OTTMUST00000051472; OTTMUST00000051473	Col4a4	5.51	5.49	5.79	5.7	0.9448	0.8181	0.9971	0.9874	0.9438	0.7999	0.8658	0.8808	0.949
TC0100002677.mm.2	NM_025453; ENSMUST00000027331; ENSMUST00000138787; BC117736; OTTMUST00000052559; OTTMUST00000052560; uc007bsd.1	Tm4sf20	4.04	3.6	3.75	3.79	0.7604	0.9955	0.9153	0.5006	0.8623	0.8801	0.8411	0.7823	0.8459
TC0100002681.mm.2	NM_030556; ENSMUST00000045560; ENSMUST00000142805; ENSMUST00000164473; BC109154; BC109155; OTTMUST00000054192; OTTMUST00000054193; uc007bsi.2; uc007bsj.2	Slc19a3	4.36	4.83	3.78	4.07	0.7462	0.1548	0.9961	0.7874	0.5911	0.4683	0.1338	0.3882	0.9342
TC0100002685.mm.2	NM_172430; ENSMUST00000053075; ENSMUST00000159078; ENSMUST00000160237; ENSMUST00000160567; ENSMUST00000160953; BC069832; OTTMUST00000074976; OTTMUST00000074977; OTTMUST00000074997; OTTMUST00000075028; OTTMUST00000075029; uc007bsp.2; uc007bsq.2; uc007bsr.2	Sphkap	5.28	5.31	5.52	4.85	0.121	0.6823	0.8067	0.8897	0.9419	0.1598	0.6607	0.418	0.0764
TC0100002690.mm.2	NM_001003948; ENSMUST00000168574; ENSMUST00000175948; ENSMUST00000175996; ENSMUST00000176559; ENSMUST00000176720; ENSMUST00000176822; ENSMUST00000177458; BC080290; OTTMUST00000104053; OTTMUST00000104054; OTTMUST00000104055; OTTMUST00000104056; OTTMUST00000104057; OTTMUST00000104058; OTTMUST00000104059; uc007bst.2; uc007bsv.2	Pid1	6.19	5.62	5.55	5.49	0.6672	0.3143	0.9879	0.6704	0.5244	0.2583	0.6534	0.7403	0.947
TC0100002696.mm.2	NM_152915; ENSMUST00000049126; BC034634; uc007bsw.1; uc007bsx.1	Dner	3.68	3.25	3.56	3.42	0.8596	0.9308	0.9952	0.9875	0.9292	0.9914	0.8185	0.986	0.8018
TC0100002698.mm.2	NM_133975; ENSMUST00000027421; uc007bsy.1; uc007bsz.1; uc007btb.1	Trip12	13.28	13.39	13.21	13.27	0.5578	0.7972	0.9961	0.7292	0.9405	0.9506	0.4652	0.8629	0.7794
TC0100002702.mm.2	NM_027921; ENSMUST00000027422; BC023456; uc007btd.1	Slc16a14	4.33	4.31	4.44	4.38	0.6722	0.5864	0.9971	0.8581	0.8233	0.8852	0.3709	0.7959	0.7896
TC0100002707.mm.2	NM_001037909; NM_175219; NM_213615; ENSMUST00000160792; ENSMUST00000161675; ENSMUST00000161724; BC007193; BC107246; BC107247; uc007btf.1; uc007bti.1; uc007btj.1; uc007btn.1; uc007btt.1; uc007btu.1	C130026I21Rik; A530032D15Rik	10.19	11.03	9.7	10.12	0.0005	0.0006	0.7115	0.0013	0.1341	0.8695	1.34e-05	0.0022	0.1109
TC0100002711.mm.2	uc007bth.2	Csprs	11.89	12.76	11.21	11.77	0.0007	0.0007	0.9734	0.0067	0.0381	0.8283	1.78e-05	0.0086	0.0391
TC0100002721.mm.2	BC071209	Csprs	3.93	4.54	3.95	3.87	0.466	0.9353	0.9526	0.3902	0.8454	0.6061	0.7572	0.8978	0.958
TC0100002725.mm.2	NM_030194; NM_175397; ENSMUST00000093508; ENSMUST00000128339; ENSMUST00000130727; ENSMUST00000131950; ENSMUST00000143363; ENSMUST00000150114; ENSMUST00000151690; ENSMUST00000152399; BC039938; BC094500; OTTMUST00000060409; OTTMUST00000060410; OTTMUST00000060411; OTTMUST00000060476; OTTMUST00000060477; OTTMUST00000060478; OTTMUST00000060479; OTTMUST00000060480; uc007btz.2; uc007bua.2; uc007bub.2; u…	Sp110	11.37	11.28	11.07	10.57	0.4529	0.0385	0.9817	0.882	0.4356	0.0361	0.3248	0.1431	0.4742
TC0100002729.mm.2	NM_177055; ENSMUST00000064788; ENSMUST00000159122; ENSMUST00000159320; ENSMUST00000159325; ENSMUST00000161453; ENSMUST00000162038; BC052931; uc007bui.2; uc007buj.2; uc011wod.1	A630001G21Rik	10.64	10.67	10.43	10.24	0.7912	0.0786	0.8937	0.8108	0.7616	0.1264	0.2598	0.1088	0.4703
TC0100002734.mm.2	NM_001033290; ENSMUST00000086975; BC115578; BC115579; uc007buq.1	Gpr55	5	5.64	5.08	5.63	0.0073	0.7941	0.9961	0.1085	0.9604	0.0364	0.1375	0.8214	0.0549
TC0100002736.mm.2	NM_008311; ENSMUST00000027431; ENSMUST00000155077; BC023690; OTTMUST00000085661; OTTMUST00000085662; uc007buz.1; uc011woh.1	Htr2b	4.43	4.14	4.36	4.28	0.7258	0.9452	0.9605	0.5772	0.9394	0.9199	0.7474	0.7975	0.9404
TC0100002739.mm.2	NM_010880; ENSMUST00000027438; BC005460; uc007bvl.1	Ncl	15.44	15.22	15.52	15.47	0.3039	0.4712	0.9889	0.4196	0.8914	0.9986	0.138	0.5904	0.7291
TC0100002743.mm.2	NM_010341; ENSMUST00000027440; BC120822; BC137775; OTTMUST00000054320	Nmur1	4.81	4.8	4.71	4.77	0.8553	0.7279	0.9961	0.9948	0.9529	0.6597	0.8581	0.7595	0.8089
TC0100002748.mm.2	NM_008801; ENSMUST00000027444; ENSMUST00000143674; ENSMUST00000146220; ENSMUST00000148683; ENSMUST00000150653; BC005636; OTTMUST00000051929; OTTMUST00000051930; OTTMUST00000051931; OTTMUST00000051932; OTTMUST00000078762; uc007bvq.1; uc011wok.1	Pde6d	11.04	10.57	11.3	10.68	0.004	0.5694	0.9847	0.0964	0.699	0.2241	0.0076	0.8786	0.0279
TC0100002751.mm.2	NM_010933; ENSMUST00000027449; BC111834; uc007bvt.2	Nppc	4.03	4.09	4.13	4.26	0.8241	0.8033	0.9999	0.9153	0.9312	0.701	0.9362	0.8898	0.8993
TC0100002756.mm.2	NM_007433; ENSMUST00000027455; BC052874; uc007bvy.1	Alppl2	3.58	3.79	3.6	3.8	0.8492	0.9738	0.9778	0.9457	0.9503	0.8839	0.9437	0.8705	0.716
TC0100002757.mm.2	NM_001081082; ENSMUST00000113270; uc007bwa.2	Alpi	4.43	4.12	4.1	4.3	0.947	0.8755	0.9601	0.8263	0.8058	0.928	0.8296	0.9403	0.7151
TC0100002758.mm.2	NM_001277925; NM_021306; ENSMUST00000027463; ENSMUST00000159662; ENSMUST00000160810; ENSMUST00000161002; ENSMUST00000162015; BC057569; OTTMUST00000088526; OTTMUST00000088527; OTTMUST00000088528; OTTMUST00000088529; uc007bwd.1	Ecel1	4.51	4.22	4.39	4.27	0.6179	0.8602	0.9908	0.6478	0.8943	0.6279	0.9244	0.9911	0.9125
TC0100002762.mm.2	NM_001110227; ENSMUST00000113212; ENSMUST00000174179; OTTMUST00000095333; OTTMUST00000095334; uc007bwu.2	Kcnj13	5.56	5.81	5.57	5.86	0.5598	0.9834	0.9961	0.6847	0.9901	0.7851	0.6866	0.9525	0.8229
TC0100002764.mm.2	NM_001111314; NM_019867; ENSMUST00000027477; ENSMUST00000068681; ENSMUST00000166463; ENSMUST00000168235; BC039279; OTTMUST00000094294; OTTMUST00000094295; OTTMUST00000094298; OTTMUST00000094299; uc007bwx.2; uc007bwy.2	Ngef	5.68	5.22	5.48	5.73	0.5751	0.741	0.7968	0.2636	0.923	0.9873	0.4288	0.446	0.8239
TC0100002769.mm.2	NM_001033291; NM_001198573; ENSMUST00000040783; BC117957; BC117958; uc007bxw.1; uc007bxx.1; uc007bxy.1; uc007bxz.1; uc011wot.1; uc011wou.1	Usp40	8.64	8.23	8.57	8.34	0.1866	0.9503	0.9847	0.3064	0.9749	0.5482	0.3357	0.8758	0.6251
TC0100002771.mm.2	NM_008299; ENSMUST00000119972; BC048490; OTTMUST00000049208; uc007byj.2	Dnajb3	3.3	3.27	3.26	3.32	0.7874	0.9223	0.9601	0.9246	0.9476	0.7881	0.9656	0.7733	0.5961
TC0100002772.mm.2	NM_172505; NM_198652; NR_040291; BC057309; BC062125; BC131919; OTTMUST00000049209; OTTMUST00000049210; OTTMUST00000049211; OTTMUST00000049212; OTTMUST00000049213; OTTMUST00000049214; OTTMUST00000049215; uc007bym.2; uc007byn.2; uc007byo.1; uc011wow.1; uc029qrj.1	A730008H23Rik; Hjurp; 6430706D22Rik	14.3	14.49	14.13	14.62	0.0808	0.9949	0.9986	0.2901	0.9929	0.3072	0.2699	0.9972	0.3182
TC0100002775.mm.2	NM_008132; ENSMUST00000067625; BC139128; BC139129; uc007byr.1	Glrp1	10.44	10.21	10.28	10.29	0.5853	1	0.9961	0.6491	0.9651	0.7723	0.7361	0.9447	0.8789
TC0100002776.mm.2	NM_177305; ENSMUST00000051236; ENSMUST00000159814; BC055769; OTTMUST00000071303; OTTMUST00000072344; uc007byt.1; uc011woz.1	Arl4c	4.94	5.69	4.85	5.29	0.0098	0.6396	0.8567	0.0165	0.969	0.2991	0.0177	0.4301	0.3749
TC0100002781.mm.2	NM_010262; ENSMUST00000036954; BC116965; BC120492; OTTMUST00000096174; uc007bzb.1	Gbx2	5.49	5.39	5.49	5.3	0.5033	0.8979	0.9754	0.9277	0.9786	0.5902	0.8255	0.8033	0.4836
TC0100002783.mm.2	NM_139152; ENSMUST00000086882; ENSMUST00000097656; ENSMUST00000151330; ENSMUST00000154228; BC141295; BC145621; OTTMUST00000066152; OTTMUST00000066153; OTTMUST00000066154; uc007bzd.1; uc007bze.1; uc011wpb.1	Asb18	4.14	4.05	4.18	4.37	0.755	0.4944	0.9177	0.8701	0.9779	0.4184	0.7497	0.418	0.4879
TC0100002784.mm.2	NM_029122; ENSMUST00000113094; uc007bzf.2; uc007bzg.2	Iqca	3.81	4.06	3.95	4.14	0.4597	0.6483	0.9961	0.6478	0.8457	0.3507	0.9871	0.8397	0.7279
TC0100002789.mm.2	NM_001243008; NM_001243009; ENSMUST00000056925; ENSMUST00000097653; ENSMUST00000130846; ENSMUST00000136916; ENSMUST00000145750; ENSMUST00000150769; OTTMUST00000053364; OTTMUST00000053365; OTTMUST00000053366; OTTMUST00000053367; OTTMUST00000053368; uc007bzk.1; uc011wpc.2; uc029qrp.1	Col6a3	6.05	6.18	6.06	6.05	0.758	0.8585	0.9837	0.7169	0.9995	0.9935	0.67	0.8131	0.9963
TC0100002793.mm.2	NM_001159725; NM_008998; ENSMUST00000027529; ENSMUST00000128226; ENSMUST00000130042; ENSMUST00000131428; ENSMUST00000135819; BC013170; BC051071; OTTMUST00000066163; OTTMUST00000066164; OTTMUST00000066165; OTTMUST00000066166; OTTMUST00000066217; uc007bzn.2; uc007bzo.2	Rab17	7.38	7.26	7.53	7.28	0.2576	0.9114	0.9961	0.6059	0.9454	0.6687	0.3609	0.9761	0.4649
TC0100002798.mm.2	NM_023343; ENSMUST00000027534; BC026953; BC027439; uc007cak.1; uc007cal.1; uc007cam.1; uc011wpg.1	Ilkap	11.07	10.78	11.27	10.93	0.0496	0.5777	0.9987	0.2276	0.8532	0.6164	0.0459	0.7574	0.2454
TC0100002800.mm.2	NM_019479; ENSMUST00000086851; ENSMUST00000126136; ENSMUST00000132188; ENSMUST00000150520; ENSMUST00000155752; BC012897; OTTMUST00000049445; OTTMUST00000049446; OTTMUST00000049447; OTTMUST00000049448; OTTMUST00000049449; uc007cat.2; uc007cau.1	Hes6	6.93	5.92	7.19	6.19	0.0042	0.209	0.9961	0.0763	0.4824	0.48	0.0024	0.6013	0.0386
TC0100002801.mm.2	NM_011066; ENSMUST00000069620; uc007cav.1; uc007caw.1; uc011wph.1	Per2	7.16	6.29	7.34	6.06	0.0003	0.971	0.981	0.0187	0.9212	0.0114	0.0047	0.9267	0.0036
TC0100002805.mm.2	ENSMUST00000097644	Hdac4	9.38	9.7	9.13	9.19	0.4801	0.0957	0.9421	0.3814	0.7088	0.5383	0.0484	0.1665	0.9771
TC0100002806.mm.2	NM_207225; ENSMUST00000008995; BC066052; uc007cbe.2; uc007cbf.2; uc007cbg.2	Hdac4	7.78	8.73	8.18	9.04	0.0378	0.8455	0.9961	0.1677	0.9205	0.1237	0.2968	0.9479	0.2447
TC0100002810.mm.2	NM_024197; ENSMUST00000027478; ENSMUST00000153897; BC003439; OTTMUST00000051651; OTTMUST00000051652; uc007cbh.1	Ndufa10	12.3	11.91	12.49	11.94	0.0513	0.8872	0.9961	0.1766	0.9919	0.367	0.1217	0.8718	0.3205
TC0100002812.mm.2	NM_147038; ENSMUST00000086837; uc007cbi.1	Olfr1416	5.37	5.69	5.27	5.17	0.4594	0.6289	0.9817	0.4903	0.9516	0.9954	0.2812	0.6546	0.8715
TC0100002813.mm.2	NM_001011525; ENSMUST00000071521; uc007cbj.1	Olfr1415	4.6	4.03	4.36	4.64	0.9557	0.8009	0.8742	0.6724	0.9382	0.7929	0.8427	0.5614	0.5668
TC0100002814.mm.2	NM_147039; ENSMUST00000062353; BC120830; uc007cbk.2	Olfr1414	5.5	5.46	5.58	5.39	0.739	0.6973	0.9961	0.9114	0.9159	0.5623	0.9081	0.8005	0.8104
TC0100002816.mm.2	NM_001163425; NR_028108; ENSMUST00000097642; ENSMUST00000112999; ENSMUST00000129730; ENSMUST00000148508; ENSMUST00000154129; BC147334; BC147335; BC147659; BC147669; OTTMUST00000052502; OTTMUST00000052503; OTTMUST00000052504; OTTMUST00000052505; OTTMUST00000052506; uc007cbq.2; uc011wpj.1	Myeov2	14.69	14.72	14.38	14.32	0.8866	0.1172	0.9971	0.9296	0.4751	0.3313	0.1501	0.3981	0.9534
TC0100002817.mm.2	NM_153114; ENSMUST00000053144; ENSMUST00000159803; BC100323; BC132494; BC132498; OTTMUST00000088368; OTTMUST00000088369; uc007cbr.1	Otos	6.04	5.37	5.58	4.99	0.0049	0.4919	0.9961	0.0457	0.73	0.0116	0.232	0.7838	0.0796
TC0100002823.mm.2	NM_172850; ENSMUST00000112998; ENSMUST00000160548; BC120887; BC120888; OTTMUST00000051678; OTTMUST00000051679; uc007cbt.1; uc011wpl.1	Ankmy1	4.87	4.61	5.16	4.94	0.7764	0.4438	0.9988	0.8747	0.7842	0.7391	0.3375	0.6915	0.8898
TC0100002827.mm.2	NM_001110315; NM_008440; ENSMUST00000086819; ENSMUST00000112958; ENSMUST00000171556; ENSMUST00000171796; BC062891	Kif1a	4.36	4.02	3.88	4.15	0.3758	0.6365	0.7687	0.1655	0.3906	0.3009	0.9513	0.9117	0.9138
TC0100002830.mm.2	NM_001159940; NM_172411; ENSMUST00000043718; ENSMUST00000143419; BC089525; uc007cdj.2; uc007cdk.2	2310007B03Rik	4.14	3.74	4.05	3.82	0.3056	0.8242	0.9367	0.2692	0.7325	0.3806	0.7563	0.9443	0.8942
TC0100002831.mm.2	NM_178051; ENSMUST00000027492; ENSMUST00000112942; ENSMUST00000112944; ENSMUST00000136754; ENSMUST00000152307; BC002280; BC055877; BC064709; OTTMUST00000051042; OTTMUST00000051043; OTTMUST00000051044; OTTMUST00000051045; OTTMUST00000074620; uc007cdo.1; uc007cdp.1	Mterf4	9.62	8.98	9.15	8.94	0.5414	0.5313	0.9981	0.7297	0.7971	0.3235	0.9096	0.7615	0.7578
TC0100002832.mm.2	NM_080850; ENSMUST00000027493; ENSMUST00000128253; ENSMUST00000128655; ENSMUST00000133886; ENSMUST00000139028; ENSMUST00000148355; BC150821; OTTMUST00000051730; OTTMUST00000051823; OTTMUST00000051824; OTTMUST00000051825; OTTMUST00000051826; OTTMUST00000051827; uc007cdq.1; uc007cdr.1; uc007cdt.2; uc007cdu.1	Pask	7.21	7.33	7.52	6.99	0.3961	0.9785	0.6367	0.8244	0.6615	0.6186	0.6415	0.5401	0.1201
TC0100002833.mm.2	NM_133808; ENSMUST00000042498; ENSMUST00000170883; BC021765; BC023806; BC025648; BC027779; BC027788; BC035301	Hdlbp	15.96	15.92	15.89	15.93	0.9067	0.9962	0.9988	0.9645	0.9979	0.9428	0.9492	0.989	0.933
TC0100002836.mm.2	NM_021537; ENSMUST00000027498; ENSMUST00000125778; ENSMUST00000133769; ENSMUST00000151068; ENSMUST00000154008; BC052913; BC071218; OTTMUST00000065416; OTTMUST00000065417; OTTMUST00000065418; OTTMUST00000065419; OTTMUST00000065420; uc007ced.1	Stk25	8.54	8.47	8.8	8.61	0.4667	0.46	0.9961	0.8122	0.684	0.9193	0.1959	0.7929	0.5676
TC0100002837.mm.2	NM_025920; ENSMUST00000112905; BC063758; BC066042; uc007cef.1; uc007ceg.1; uc007ceh.1	Thap4	9.54	9.5	9.71	9.8	0.5965	0.2729	0.966	0.5071	0.8606	0.7108	0.1548	0.3621	0.991
TC0100002838.mm.2	NM_001105667; NM_023136; ENSMUST00000027503; ENSMUST00000112890; ENSMUST00000112893; ENSMUST00000144106; BC030178; BC069902; OTTMUST00000052626; OTTMUST00000052627; OTTMUST00000052628; OTTMUST00000052629; uc007cek.2; uc007cel.1; uc007cem.2	Dtymk	12.34	12.31	12.35	12.07	0.2055	0.997	0.9961	0.4313	0.9871	0.4814	0.4412	0.9824	0.5272
TC0100002840.mm.2	NM_008798; ENSMUST00000027507; BC119179; BC120602; uc007cev.1	Pdcd1	4.43	4.83	4.63	4.64	0.599	0.8067	0.9607	0.4962	0.7616	0.5599	0.9594	0.9786	0.9997
TC0100002844.mm.2	NM_001159745; NM_009183; ENSMUST00000043336; BC060112; uc007cfa.1; uc007cfb.1; uc011wpu.1	St8sia4	10.89	11.72	13.04	12.98	0.0205	8.62e-07	0.206	0.0031	3.82e-06	1.3e-06	0.0002	0.0012	0.9808
TC0100002856.mm.2	NM_172658; ENSMUST00000071985; BC119022; uc007cfc.1	Slco4c1	4.61	6.05	3.98	4.45	0.0003	0.0024	0.5685	0.0007	0.4053	0.8737	2.38e-05	0.0039	0.123
TC0100002857.mm.2	OTTMUST00000094675	Slco6b1	3.84	3.7	4.04	4.03	0.5024	0.4973	0.9907	0.5706	0.9002	0.9207	0.2296	0.6068	0.8553
TC0100002859.mm.2	NM_028942; ENSMUST00000027569; BC139066; BC139067; uc007cff.1; uc011wpv.1	Slco6c1	4.63	4.92	5.34	4.83	0.978	0.7671	0.6056	0.4041	0.3595	0.8222	0.7509	0.7591	0.3565
TC0100002863.mm.2	NM_133825; ENSMUST00000053033; ENSMUST00000142234; ENSMUST00000149927; ENSMUST00000153115; BC019375; BC023951; uc007cfg.2; uc007cfh.2; uc011wpw.1	D1Ertd622e	7.54	8.72	7.18	8.02	0.0005	0.3434	0.9734	0.0052	0.8763	0.1168	0.0009	0.4398	0.0301
TC0100002864.mm.2	NM_173760; ENSMUST00000042509; ENSMUST00000112845; ENSMUST00000137758; ENSMUST00000152788; ENSMUST00000171129; BC053396; OTTMUST00000052011; OTTMUST00000052012; OTTMUST00000052013; OTTMUST00000052014; uc007cfl.1	Ppip5k2	12.77	12.63	13.04	12.92	0.3764	0.3407	0.9987	0.6605	0.6838	0.8909	0.1162	0.6524	0.6042
TC0100002866.mm.2	NM_013626; ENSMUST00000058762; ENSMUST00000097625; ENSMUST00000159041; ENSMUST00000159131; ENSMUST00000159428; ENSMUST00000159585; ENSMUST00000159841; ENSMUST00000160210; ENSMUST00000161071; ENSMUST00000161567; ENSMUST00000162426; ENSMUST00000162681; ENSMUST00000162803; ENSMUST00000163007; OTTMUST00000088381; OTTMUST00000088382; OTTMUST00000088383; OTTMUST00000088384; OTTMUST00000088385; OTTMUST0…	Pam	11.39	11.9	12.22	12.1	0.1033	0.0057	0.7646	0.0609	0.0098	0.0025	0.3041	0.3931	0.881
TC0100002887.mm.2	NM_001160368; NM_178779; ENSMUST00000058688; ENSMUST00000172299; BC118961; uc011wpy.1; uc011wpz.1	Rnf152	3.79	4.46	3.9	4.13	0.1552	0.9517	0.979	0.2462	0.9621	0.5041	0.3041	0.8521	0.6278
TC0100002888.mm.2	NM_013784; ENSMUST00000070699; BC021148; uc007cgf.3; uc007cgg.2; uc007cgh.2; uc011wqa.2	Pign	12.71	12.85	12.81	12.81	0.9046	0.8019	0.9737	0.7644	0.8002	0.755	0.8824	0.999	0.8972
TC0100002894.mm.2	NM_009741; NM_177410; ENSMUST00000112751; BC068988; BC095964; OTTMUST00000052517; uc011wqb.2	Bcl2	13.06	11.1	13.31	11.15	2.63e-08	0.9618	0.9754	3.68e-06	0.9093	2.81e-06	1.2e-06	0.9261	1.28e-06
TC0100002899.mm.2	NM_027534; ENSMUST00000010049; BC023820; uc007cgy.2	Kdsr	10.84	9.78	11.13	9.9	4.6e-05	0.335	0.9367	0.0065	0.38	0.0188	0.0001	0.8708	0.0005
TC0100002900.mm.2	NM_009190; ENSMUST00000094646; ENSMUST00000112736; ENSMUST00000126057; ENSMUST00000127606; ENSMUST00000147705; BC003799; OTTMUST00000051389; OTTMUST00000051390; OTTMUST00000051391; OTTMUST00000051392; OTTMUST00000051393; uc007cgz.2	Vps4b	12.49	12.25	12.54	12.36	0.4594	0.9299	0.9884	0.5321	0.9891	0.7929	0.5359	0.8665	0.8365
TC0100002903.mm.2	NM_009126; ENSMUST00000027567; ENSMUST00000112717; BC063756; OTTMUST00000049647; uc007chg.2	Serpinb3a	5.18	5.27	5.02	5.33	0.5795	0.9238	0.9911	0.907	0.9188	0.8672	0.6126	0.9855	0.6062
TC0100002904.mm.2	NM_201376; ENSMUST00000023861; BC138290; BC138291; OTTMUST00000049643; uc007chh.1	Serpinb3d	4.36	4.69	4.4	4.25	0.9052	0.9731	0.9725	0.7538	0.9415	0.9781	0.9043	0.8552	0.8872
TC0100002916.mm.2	NM_001081386; ENSMUST00000094626; BC157927; uc007chx.1	Cdh19	3.56	3.89	3.23	3.62	0.3526	0.4329	0.9981	0.6461	0.7402	0.96	0.1426	0.7159	0.5796
TC0100002921.mm.2	NM_001081316; ENSMUST00000035462; BC120567; BC137796; uc007chy.1	Dsel	5.96	7.74	6.14	6.7	4.55e-05	0.2358	0.1101	3.86e-05	0.7781	0.0266	0.0001	0.0183	0.1397
TC0100002936.mm.2	NM_011650; ENSMUST00000027623; BC004615; uc007cib.1	Tsn	12.08	11.64	11.72	11.24	0.0966	0.9971	0.9961	0.2738	0.9789	0.3394	0.2932	0.972	0.3978
TC0100002938.mm.2	NR_027901; uc007cih.2	2900060B14Rik	9	8.69	8.54	8.61	0.6267	0.5202	0.7758	0.2714	0.3125	0.3603	0.855	0.9588	0.7762
TC0100002942.mm.2	NM_001081125; ENSMUST00000062483; ENSMUST00000159678; ENSMUST00000159839; ENSMUST00000160991; ENSMUST00000161056; ENSMUST00000161301; ENSMUST00000161451; ENSMUST00000162552; ENSMUST00000162607; BC082604; BC085190; OTTMUST00000088493; OTTMUST00000088494; OTTMUST00000088495; OTTMUST00000088496; OTTMUST00000088497; OTTMUST00000088498; OTTMUST00000088499; OTTMUST00000088500; OTTMUST00000088501; uc007…	Gli2	4.83	4.59	4.38	4.53	0.9593	0.4223	0.9032	0.6322	0.3839	0.5121	0.5302	0.9481	0.6907
TC0100002945.mm.2	NM_008381; ENSMUST00000038765; OTTMUST00000088399; uc007cir.1	Inhbb	4.26	4.39	4.18	4.77	0.0503	0.905	0.8242	0.7199	0.8623	0.1736	0.2928	0.5934	0.0444
TC0100002947.mm.2	NM_022327; ENSMUST00000004565; ENSMUST00000142945; ENSMUST00000156213; BC006907; OTTMUST00000051693; OTTMUST00000051694; OTTMUST00000075366; uc007cis.2	Ralb	10.65	10.93	9.55	10.3	0.0116	0.0054	0.9367	0.2909	0.0213	0.743	0.0003	0.224	0.0311
TC0100002950.mm.2	NM_001113416; NM_145506; ENSMUST00000027632; ENSMUST00000052404; ENSMUST00000163147; BC003937; BC011476	Epb41l5	4.2	4.81	4.69	4.54	0.4667	0.9611	0.5855	0.123	0.5307	0.6395	0.7217	0.5904	0.7207
TC0100002954.mm.2	NM_019933; ENSMUST00000064091; ENSMUST00000163179; ENSMUST00000163435; ENSMUST00000163621; ENSMUST00000164086; ENSMUST00000164269; ENSMUST00000166422; ENSMUST00000166624; ENSMUST00000168303; ENSMUST00000168429; ENSMUST00000168808; OTTMUST00000090386; OTTMUST00000090387; OTTMUST00000090390; OTTMUST00000090391; OTTMUST00000090434; OTTMUST00000090435; OTTMUST00000090436; OTTMUST00000090437; OTTMUST0…	Ptpn4	9.28	9.29	9.23	9.32	0.7627	0.8746	0.9961	0.9176	0.9401	0.9866	0.6885	0.9499	0.8293
TC0100002960.mm.2	NM_175106; ENSMUST00000037906; BC094344; BC131993; BC132021; OTTMUST00000052476; uc007cja.2	Tmem177	7.94	7.49	7.71	7.24	0.0326	0.5823	0.9754	0.3572	0.9476	0.0535	0.4792	0.5986	0.0914
TC0100002961.mm.2	NM_001115074; ENSMUST00000037840; ENSMUST00000174370; ENSMUST00000174458; OTTMUST00000095164; OTTMUST00000095165; uc011wqu.1	Cfap221	4.04	3.48	4.16	3.61	0.1883	0.6603	0.9971	0.4929	0.8632	0.8105	0.151	0.8314	0.4294
TC0100002963.mm.2	NM_019432; ENSMUST00000056089; BC024613; OTTMUST00000052471; uc007cjd.1	Tmem37	3.9	4.09	3.73	3.76	0.6983	0.3617	0.9734	0.6179	0.883	0.7225	0.2459	0.4579	0.9963
TC0100002964.mm.2	NM_001037999; NM_007830; ENSMUST00000027634; ENSMUST00000112648; ENSMUST00000128408; ENSMUST00000132118; ENSMUST00000135937; ENSMUST00000149628; ENSMUST00000151708; BC028874; OTTMUST00000051289; OTTMUST00000051290; OTTMUST00000051291; OTTMUST00000051292; OTTMUST00000051293; OTTMUST00000051294; OTTMUST00000051295; uc007cje.1; uc007cjf.2	Dbi	13.94	14.23	13.49	13.77	0.0644	0.0358	0.9961	0.3382	0.1953	0.7955	0.0039	0.2974	0.213
TC0100002965.mm.2	NM_001085409; NM_133186; ENSMUST00000112639; ENSMUST00000112640; ENSMUST00000112641; ENSMUST00000112643; ENSMUST00000140490; BC037435; OTTMUST00000050942; OTTMUST00000050943; OTTMUST00000050944; OTTMUST00000050945; OTTMUST00000050946; uc007cji.1; uc007cjj.1	Steap3	11.88	10.41	11.88	10.01	1.42e-08	0.554	0.8067	4.18e-06	0.9754	5.59e-07	2.12e-06	0.3382	4.19e-07
TC0100002967.mm.2	NM_010766; ENSMUST00000027639; BC132338; BC137939; uc007cjl.1	Marco	4.92	4.9	5.23	5.09	0.9644	0.2527	0.9915	0.8825	0.7532	0.4342	0.3169	0.4423	0.9184
TC0100002969.mm.2	NM_001271531; NM_001271532; NM_133748; NM_178082; ENSMUST00000003818; ENSMUST00000071064; ENSMUST00000159085; ENSMUST00000159125; ENSMUST00000159192; ENSMUST00000159528; ENSMUST00000160688; ENSMUST00000160968; ENSMUST00000161068; ENSMUST00000161818; ENSMUST00000162019; ENSMUST00000162582; ENSMUST00000162790; BC015288; BC023067; BC023874; BC024411; OTTMUST00000088551; OTTMUST00000088552; OTTMUST00…	Insig2	7.13	7.21	6.59	7.03	0.9044	0.8181	0.8811	0.7228	0.6366	0.9094	0.7326	0.8933	0.5333
TC0100002973.mm.2	NM_010483; ENSMUST00000055884; BC114988; BC115825; OTTMUST00000049715; uc011wqx.1	Htr5b	3.92	3.96	3.95	3.84	0.7891	0.9906	0.9961	0.947	0.9903	0.8686	0.8888	0.963	0.8193
TC0100002974.mm.2	NM_025860; ENSMUST00000001724; ENSMUST00000131471; ENSMUST00000134417; ENSMUST00000148809; BC028246; BC103776; BC141230; BC141231; OTTMUST00000047501; OTTMUST00000047502; OTTMUST00000049719; OTTMUST00000049720; uc007cjw.2	Ddx18	14.67	14.22	14.76	14.6	0.2846	0.5277	0.9245	0.2405	0.9797	0.9647	0.1489	0.4506	0.899
TC0100002977.mm.2	NM_199021; ENSMUST00000112603; ENSMUST00000112606; ENSMUST00000140361; BC063074; BC067026; OTTMUST00000049175; OTTMUST00000049176; OTTMUST00000049177; uc007cjx.2	Dpp10	3.56	3.37	3.34	3.19	0.9892	0.9204	0.9961	0.9273	0.9995	0.9317	0.906	0.8912	0.9277
TC0100002993.mm.2	NM_001205385; NM_001205386; NM_023735; ENSMUST00000027579; ENSMUST00000178474; BC005557; BC080806; BC108386; uc007cke.2; uc007ckf.2; uc029qta.1	Actr3	16.13	16.01	16.14	16.03	0.5967	0.9917	0.9971	0.8103	0.9974	0.7623	0.7649	0.983	0.743
TC0100002997.mm.2	NM_145100; ENSMUST00000027582; ENSMUST00000159417; ENSMUST00000159529; ENSMUST00000161361; ENSMUST00000162899; BC058599; OTTMUST00000074922; OTTMUST00000074923; OTTMUST00000074924; OTTMUST00000074929; OTTMUST00000074930; uc007cki.1; uc007ckj.1	Lypd1	5.34	4.99	4.93	4.99	0.924	0.4733	0.9223	0.6345	0.4498	0.521	0.6049	0.9512	0.7535
TC0100002998.mm.2	NM_001081756; NM_172484; NM_176957; ENSMUST00000057846; ENSMUST00000094609; ENSMUST00000094610; ENSMUST00000112583; ENSMUST00000159934; ENSMUST00000160693; ENSMUST00000160736; ENSMUST00000161954; ENSMUST00000162646; ENSMUST00000162647; ENSMUST00000162664; ENSMUST00000162877; BC066095; BC079551; OTTMUST00000074895; OTTMUST00000074896; OTTMUST00000074897; OTTMUST00000074919; OTTMUST00000074920; OTT…	Nckap5	5.02	4.54	4.31	4.57	0.6126	0.3403	0.4037	0.1018	0.0778	0.2508	0.7188	0.8645	0.4743
TC0100003010.mm.2	NM_028135; ENSMUST00000027585; ENSMUST00000160111; ENSMUST00000160616; ENSMUST00000162406; BC046234; BC059048; OTTMUST00000075105; OTTMUST00000075106; OTTMUST00000075107; OTTMUST00000078911; uc007cku.1; uc011wqz.1	Tmem163	4.55	4.74	4.77	4.7	0.8373	0.8934	0.9223	0.571	0.7616	0.792	0.9949	0.8914	0.8153
TC0100003015.mm.2	NM_011737; ENSMUST00000061512; uc011wra.1	Map3k19	3.44	3.92	3.48	3.42	0.999	0.3499	0.9961	0.9358	0.7954	0.4888	0.4326	0.5463	0.9215
TC0100003021.mm.2	NM_001285945; NM_027678; ENSMUST00000086614; ENSMUST00000097597; ENSMUST00000112538; ENSMUST00000124876; ENSMUST00000127393; ENSMUST00000131732; ENSMUST00000143389; BC066035; BC117921; BC117922; OTTMUST00000042232; OTTMUST00000042233; OTTMUST00000042234; OTTMUST00000042235; OTTMUST00000042236; OTTMUST00000042237; OTTMUST00000042238; uc007clg.1	Zranb3	9.68	9.23	9.48	8.63	0.0003	0.1537	0.9219	0.0311	0.8339	0.0005	0.1051	0.195	0.0017
TC0100003025.mm.2	NM_001081078; ENSMUST00000073490; ENSMUST00000162067; OTTMUST00000075103; OTTMUST00000075104; uc007clm.1	Lct	4.59	4.33	4.79	4.12	0.182	0.9229	0.9722	0.7246	0.8653	0.5781	0.3022	0.9358	0.2346
TC0100003026.mm.2	NM_008567; ENSMUST00000027601; BC050886; BC057584; uc007cln.1; uc007clo.1	Mcm6	15.53	15.11	15.61	15.08	0.0033	0.9359	0.9601	0.1298	0.8537	0.0724	0.0231	0.9066	0.0149
TC0100003027.mm.2	NM_145507; NM_177445; ENSMUST00000027602; ENSMUST00000064309; BC008638; uc007clp.2; uc007clr.2; uc011wrd.1	Dars	14.25	13.8	14.23	13.62	0.0286	0.9183	0.9961	0.2039	0.9816	0.1333	0.2081	0.9271	0.1544
TC0100003029.mm.2	NM_009911; ENSMUST00000052172; ENSMUST00000142893; BC031665; BC098322; OTTMUST00000049443; OTTMUST00000049444; uc007cls.1; uc007clt.1	Cxcr4	14.09	13.13	13.72	13.15	0.0005	0.8586	0.8945	0.0025	0.6947	0.0065	0.0155	0.8776	0.055
TC0100003035.mm.2	NM_007827; ENSMUST00000112488; ENSMUST00000119432; ENSMUST00000136497; BC127150; OTTMUST00000061937; OTTMUST00000061938; OTTMUST00000074408	Cd55b	4.44	6.65	3.84	5.21	5.31e-06	0.0042	0.35	1.96e-05	0.6973	0.0753	2.56e-06	0.0031	0.0071
TC0100003037.mm.2	NM_010016; ENSMUST00000027650; ENSMUST00000122830; ENSMUST00000133057; ENSMUST00000140400; ENSMUST00000140725; BC011314; OTTMUST00000061930; OTTMUST00000061931; OTTMUST00000061932; OTTMUST00000061933; OTTMUST00000061934; uc007cly.1; uc007clz.2; uc029qte.1	Cd55	4.13	5.09	3.75	4.38	0.0096	0.022	0.9961	0.0813	0.2088	0.987	0.0007	0.167	0.1047
TC0100003039.mm.2	NM_009581; ENSMUST00000039862; ENSMUST00000128128; ENSMUST00000142416; BC119121; BC119123; OTTMUST00000066182; OTTMUST00000066225; OTTMUST00000066226; uc007cmb.2	Zp3r	3.95	4.52	4.05	3.95	0.7173	0.895	0.791	0.3317	0.8492	0.9576	0.6766	0.5605	0.7307
TC0100003041.mm.2	NM_007576; ENSMUST00000027657; ENSMUST00000137276; ENSMUST00000171642; BC012257; OTTMUST00000074406; OTTMUST00000074409; OTTMUST00000092075; uc007cmc.1	C4bp	4.62	4.32	4.59	4.58	0.8832	0.8564	0.9988	0.953	0.9535	0.7893	0.9437	0.9106	0.9215
TC0100003042.mm.2	NM_001162415; NM_001162416; NM_008825; NR_027859; NR_028304; ENSMUST00000050406; ENSMUST00000066863; ENSMUST00000169659; ENSMUST00000171479; BC018418; BC051014; uc007cme.2; uc007cmf.2; uc007cmg.2; uc011wrf.1; uc011wrg.1; uc011wrh.1; uc011wri.1; uc011wrj.1	Pfkfb2; C4bp-ps1	8.76	8.62	8.69	8.53	0.6651	0.9197	0.9989	0.8333	0.9694	0.7127	0.9031	0.9477	0.8064
TC0100003048.mm.2	NM_053095; ENSMUST00000121040; OTTMUST00000070813; uc007cmo.1; uc007cmq.2; uc011wrl.1	Il24	4.7	4.11	3.95	3.93	0.4413	0.254	0.8378	0.2324	0.2008	0.1442	0.7521	0.9169	0.9287
TC0100003049.mm.2	NM_021380; ENSMUST00000027673; BC111821; uc007cmr.1; uc011wrm.1	Il20	4.08	4.07	4.22	4.26	0.9062	0.5231	0.9961	0.9146	0.7659	0.5436	0.6582	0.7864	0.986
TC0100003050.mm.2	NM_001009940; ENSMUST00000016668; ENSMUST00000112465; BC115793; uc007cms.1; uc007cmt.1	Il19	4.28	4.33	4.35	4.76	0.2909	0.9688	0.8012	0.9835	0.7907	0.5213	0.5715	0.6457	0.1451
TC0100003051.mm.2	NM_008551; ENSMUST00000016672; BC063064; uc007cmv.1	Mapkapk2	8.71	8.65	8.85	8.93	0.9576	0.5721	0.9961	0.9556	0.8632	0.6983	0.5665	0.7384	0.9985
TC0100003055.mm.2	NM_145508; ENSMUST00000016670; BC006704; uc007cmw.1	Dyrk3	6.99	7.08	7.13	7.02	0.8744	0.9917	0.9961	0.978	0.9916	0.9189	0.9388	0.968	0.8801
TC0100003056.mm.2	NM_018750; ENSMUST00000027688; ENSMUST00000068564; ENSMUST00000112442; ENSMUST00000124796; BC089605; OTTMUST00000051125; OTTMUST00000051126; OTTMUST00000051127; OTTMUST00000051128; uc007cnc.1; uc007cnd.1; uc011wro.1	Rassf5	9.8	9.96	9.77	9.86	0.8488	0.9074	0.9961	0.8553	0.9921	0.9971	0.7821	0.8938	0.9793
TC0100003057.mm.2	NM_019777; ENSMUST00000062108; ENSMUST00000159195; ENSMUST00000160748; ENSMUST00000161764; ENSMUST00000162285; ENSMUST00000162437; ENSMUST00000163029; BC037446; OTTMUST00000088400; OTTMUST00000088401; OTTMUST00000088402; OTTMUST00000088403; OTTMUST00000088404; OTTMUST00000088405; OTTMUST00000088406; uc007cne.1; uc007cnf.1	Ikbke	10.54	11.38	9.21	9.81	0.0014	9.8e-06	0.9734	0.0108	0.0008	0.0358	1.44e-06	0.0003	0.0598
TC0100003058.mm.2	NM_001081011; ENSMUST00000097588; BC151081; BC151082; BC158055; BC172152; uc007cng.2; uc007cni.1; uc007cnj.1; uc011wrp.1; uc011wrq.1	Srgap2	10.93	11.32	10.66	10.83	0.075	0.053	0.9564	0.1196	0.5778	0.8386	0.0059	0.1277	0.5606
TC0100003068.mm.2	NM_001114662; NM_172510; ENSMUST00000046658; ENSMUST00000112365; ENSMUST00000112370; ENSMUST00000126927; ENSMUST00000144548; ENSMUST00000146267; ENSMUST00000159038; ENSMUST00000159382; ENSMUST00000160656; ENSMUST00000161864; ENSMUST00000162628; ENSMUST00000163016; BC058790; OTTMUST00000061509; OTTMUST00000061510; OTTMUST00000061511; OTTMUST00000061512; OTTMUST00000061513; OTTMUST00000088566; OTTM…	Mfsd4	5.13	5.46	5.1	5.3	0.2584	0.9449	0.9817	0.348	0.9688	0.6289	0.4023	0.8556	0.7287
TC0100003069.mm.2	NM_008795; ENSMUST00000027697; ENSMUST00000112362; BC119617; uc007coh.2	Cdk18	10.75	11.11	9.95	10.84	0.0006	0.0084	0.829	0.0896	0.0162	0.7584	7.29e-05	0.4108	0.002
TC0100003071.mm.2	ENSMUST00000086544	Gm10188	3.92	3.95	3.63	3.9	0.731	0.8872	0.9901	0.9773	0.9028	0.9687	0.6779	0.9964	0.6997
TC0100003074.mm.2	NM_178874; ENSMUST00000045473; ENSMUST00000125439; ENSMUST00000132435; ENSMUST00000136828; ENSMUST00000138717; ENSMUST00000142609; BC052035; OTTMUST00000066282; OTTMUST00000066283; OTTMUST00000066284; OTTMUST00000066285; OTTMUST00000066286; OTTMUST00000066287; uc007cor.1; uc007cos.1; uc007cot.1	Tmcc2	7.11	6.95	7.44	7.1	0.1641	0.8029	0.9219	0.818	0.6838	0.6724	0.1984	0.9351	0.1541
TC0100003079.mm.2	NM_177129; ENSMUST00000086521; BC066106; uc007cpa.1; uc007cpb.1; uc007cpc.1	Cntn2	5.16	5.37	5.46	5.83	0.4399	0.3369	0.979	0.8841	0.8578	0.1811	0.8311	0.4563	0.4566
TC0100003080.mm.2	NM_001160316; NM_001160317; NM_001160318; NM_182716; ENSMUST00000043189; ENSMUST00000094569; ENSMUST00000163770; uc007cpd.2; uc007cpe.2; uc007cpf.2; uc007cpg.2; uc011wrx.1	Nfasc	4.44	5.04	4.72	4.47	0.676	0.9999	0.9961	0.7203	0.9681	0.8275	0.798	0.9479	0.919
TC0100003087.mm.2	NM_008575; ENSMUST00000067398; ENSMUST00000067429; BC003750	Mdm4	12.43	12.54	12.75	12.27	0.5622	0.914	0.9219	0.9629	0.7756	0.8675	0.5885	0.8731	0.3748
TC0100003088.mm.2	ENSMUST00000180528	Gm26616	7.53	7.9	7.78	7.88	0.2354	0.9973	0.9799	0.7351	0.9401	0.5165	0.4679	0.8983	0.3154
TC0100003090.mm.2	NM_011439; ENSMUST00000094551; ENSMUST00000126530; ENSMUST00000144386; ENSMUST00000145922; ENSMUST00000153799; BC007130; OTTMUST00000066297; OTTMUST00000066298; OTTMUST00000066299; OTTMUST00000066300; uc007cqj.1; uc007cqk.1	Sox13	6.31	6.45	6.48	6.31	0.8374	0.939	0.9961	0.9557	0.9604	0.9759	0.8149	0.9846	0.8669
TC0100003092.mm.2	NM_009227; ENSMUST00000164096; ENSMUST00000164574; ENSMUST00000166291; ENSMUST00000166915; ENSMUST00000171264; ENSMUST00000172079; BC008262; BC051207; BC055765; OTTMUST00000090098; OTTMUST00000090099; OTTMUST00000090100; OTTMUST00000090101; OTTMUST00000090102; OTTMUST00000090104; uc007cql.2	Snrpe	12.85	13.11	12.98	12.68	0.9938	0.6108	0.9457	0.7644	0.9857	0.6808	0.6465	0.5409	0.7352
TC0100003093.mm.2	NM_001166552; NM_001276767; NM_144530; ENSMUST00000027736; BC005786; BC066163; BC066848; uc007cqm.1; uc007cqp.1; uc007cqr.2; uc011wsb.1	Zbed6; Zc3h11a	12.61	12.72	12.86	12.75	0.9881	0.6678	0.9698	0.795	0.6838	0.7219	0.7015	0.9722	0.7993
TC0100003094.mm.2	NM_001159649; NM_172842; ENSMUST00000169295; BC042765; uc007cqs.2; uc007cqt.2	Lax1	6.53	7.85	5.92	6.87	2.73e-06	0.0018	0.9367	5.8e-05	0.1113	0.0721	1.09e-06	0.0117	0.0004
TC0100003095.mm.2	ENSMUST00000167348	Atp2b4	8.59	8.65	8.54	8.35	0.8403	0.783	0.9899	0.7859	0.9775	0.9209	0.6482	0.7736	0.9813
TC0100003096.mm.2	NM_001167949; NM_213616; NR_105868; ENSMUST00000048953; ENSMUST00000112264; ENSMUST00000125659; ENSMUST00000128692; ENSMUST00000140810; ENSMUST00000143567; ENSMUST00000165602; BC109172; BC109173; OTTMUST00000039586; OTTMUST00000039594; OTTMUST00000039595; OTTMUST00000039596; OTTMUST00000039597; uc007cqu.3; uc007cqv.3; uc007cqw.1; uc007cqx.1; uc011wsc.2	Atp2b4; Mir6903	10.72	9.83	10.88	10.2	0.0002	0.1803	0.8378	0.001	0.9152	0.1124	0.0003	0.1533	0.0391
TC0100003098.mm.2	NM_001160420; NM_001160421; NM_001160422; NM_054076; ENSMUST00000124051; ENSMUST00000124245; ENSMUST00000126123; ENSMUST00000149380; ENSMUST00000153617; BC099435; BC115928; OTTMUST00000066466; OTTMUST00000066467; OTTMUST00000066468; OTTMUST00000066469; OTTMUST00000066470; uc007cqy.2; uc007cqz.2; uc007cra.2; uc007crb.3	Optc	4.57	4.49	4.52	4.48	0.9292	0.9815	0.9961	0.9936	0.9802	0.9803	0.9337	0.9928	0.9225
TC0100003099.mm.2	NM_054077; ENSMUST00000048432; ENSMUST00000127583; BC019775; OTTMUST00000066465; OTTMUST00000066608; uc007crc.3	Prelp	4.87	4.81	5.08	4.94	0.5694	0.6103	0.9854	0.9169	0.7277	0.9494	0.3258	0.8955	0.5786
TC0100003102.mm.2	NM_007570; ENSMUST00000020692; BC132259; BC138639; OTTMUST00000088224; uc007cre.1	Btg2	5.4	7.5	5.51	6.69	5.45e-06	0.6407	0.9209	9.19e-05	0.995	0.0011	6.04e-05	0.5073	0.001
TC0100003104.mm.2	NM_001008533; NM_001039510; NM_001282945; ENSMUST00000038191; ENSMUST00000086465; ENSMUST00000169927; BC079624	Adora1	4.47	4.12	4.19	4.35	0.8439	0.9915	0.9817	0.7473	0.9476	0.9307	0.8862	0.8933	0.9487
TC0100003107.mm.2	NM_001144855; ENSMUST00000168515; uc007crm.2; uc007crn.2; uc007cro.2; uc007crp.2; uc011wse.1	Ppfia4	5.04	5.08	5.12	5.14	0.7206	0.9729	0.9857	0.7036	0.9381	0.8136	0.8705	0.9474	0.9754
TC0100003108.mm.2	NM_001042485; NM_020588; ENSMUST00000049470; BC003210; uc007crq.1; uc007crr.1; uc007crs.1	Tmem183a	10.5	10.33	10.45	10.24	0.3539	0.8168	0.9367	0.2911	0.72	0.4078	0.8046	0.9448	0.9278
TC0100003111.mm.2	NM_001145300; ENSMUST00000052911; ENSMUST00000172898; BC145149; BC145786; OTTMUST00000096412	Mgat4e	4.42	4.53	4.2	4.49	0.2812	0.7943	0.9961	0.514	0.9438	0.7966	0.2823	0.8551	0.5947
TC0100003113.mm.2	NM_001081307; NR_015606; ENSMUST00000045665; ENSMUST00000086444; ENSMUST00000112163; ENSMUST00000132025; ENSMUST00000137022; ENSMUST00000141419; ENSMUST00000146639; ENSMUST00000156348; ENSMUST00000168381; BC145746; OTTMUST00000051282; OTTMUST00000051283; OTTMUST00000051284; OTTMUST00000051285; OTTMUST00000051286; OTTMUST00000051287; OTTMUST00000051288; uc007csl.1; uc007csm.1; uc007csn.1; uc007cso…	Ppp1r12b	5.19	5.74	6	5.23	0.4243	0.9419	0.1606	0.3582	0.178	0.7572	0.5303	0.2855	0.0257
TC0100003119.mm.2	NM_001033409; ENSMUST00000044828; ENSMUST00000137968; ENSMUST00000139369; BC141210; OTTMUST00000066294; OTTMUST00000066295; OTTMUST00000066296; uc007csq.1	Lgr6	5.11	4.85	4.91	4.68	0.6465	0.9953	0.9971	0.7897	0.995	0.821	0.7666	0.9841	0.8262
TC0100003120.mm.2	NM_007955; uc007csr.2	Ptprv	5.33	5.26	5.66	5.4	0.8832	0.8371	0.9857	0.9628	0.868	0.9369	0.7379	0.9874	0.7927
TC0100003122.mm.2	NM_134438; ENSMUST00000027682; BC098482; BC127619; BC127620; OTTMUST00000052472; uc007csv.2	Gpr37l1	6.29	6.13	6.25	5.96	0.3678	0.8029	0.9961	0.6801	0.9447	0.4052	0.8284	0.8611	0.5717
TC0100003123.mm.2	NM_001163131; NM_007921; ENSMUST00000003135; BC138692; BC145380; uc007csw.2; uc007csx.2	Elf3	4.21	4.04	4.21	4.1	0.9057	0.756	0.9835	0.9436	0.9771	0.7197	0.8452	0.7405	0.7955
TC0100003124.mm.2	NM_001159624; NM_145417; ENSMUST00000074357; ENSMUST00000077340; ENSMUST00000130069; ENSMUST00000141092; ENSMUST00000141234; ENSMUST00000152169; BC019200; OTTMUST00000051810; OTTMUST00000051811; OTTMUST00000051812; OTTMUST00000051813; OTTMUST00000051814; OTTMUST00000051815; uc007csy.2; uc011wsi.1	Rnpep	13.83	14.01	13.37	13.62	0.674	0.7308	0.9601	0.9685	0.6989	0.9671	0.4835	0.9995	0.521
TC0100003125.mm.2	NM_011590; ENSMUST00000081104; ENSMUST00000125454; ENSMUST00000134088; ENSMUST00000152706; BC010830; BC098216; OTTMUST00000051974; OTTMUST00000078084; OTTMUST00000078085; OTTMUST00000078086; uc007csz.1	Timm17a	12.48	12.45	12.38	12.45	0.9125	0.9323	0.9961	0.983	0.9394	0.985	0.8582	0.9969	0.866
TC0100003127.mm.2	NM_175259; ENSMUST00000041240; ENSMUST00000159181; ENSMUST00000159918; BC044813; OTTMUST00000066301; OTTMUST00000066302; OTTMUST00000066303; uc007ctc.1; uc007ctd.1	Shisa4	5.58	5.55	5.68	5.46	0.3921	0.9934	0.9964	0.6175	0.9915	0.6363	0.6172	0.9932	0.6649
TC0100003128.mm.2	NM_153774; ENSMUST00000041023; ENSMUST00000159017; ENSMUST00000159089; ENSMUST00000159173; ENSMUST00000159487; ENSMUST00000161032; ENSMUST00000161135; ENSMUST00000161189; ENSMUST00000161258; ENSMUST00000161704; ENSMUST00000161750; ENSMUST00000161838; ENSMUST00000161934; ENSMUST00000162858; BC098508; OTTMUST00000088431; OTTMUST00000088432; OTTMUST00000088433; OTTMUST00000088434; OTTMUST00000088435…	Ipo9	10.85	11.29	11	10.91	0.7881	0.563	0.8503	0.425	0.989	0.8105	0.4291	0.3818	0.743
TC0100003129.mm.2	NM_173437; ENSMUST00000040599; ENSMUST00000067414; BC059840; uc007ctg.2; uc007ctj.2; uc007ctk.1; uc007ctl.1; uc011wsl.1	Nav1	8.73	9.2	8.22	8.54	0.4028	0.014	0.9601	0.3638	0.3358	0.2572	0.0092	0.0531	0.9171
TC0100003138.mm.2	NM_019645; ENSMUST00000027667; ENSMUST00000132793; ENSMUST00000163260; BC139041; BC139042; OTTMUST00000053857; OTTMUST00000053858; OTTMUST00000090231; uc007cub.1; uc011wss.1	Pkp1	5.23	5.06	5.3	5.1	0.7314	0.6351	0.8976	0.8524	0.9901	0.507	0.8672	0.4755	0.4394
TC0100003139.mm.2	NM_177642; ENSMUST00000124134; ENSMUST00000140703; ENSMUST00000166193; BC107027; BC107028; OTTMUST00000046955; OTTMUST00000047090; OTTMUST00000047091; uc007cuc.2; uc007cud.2; uc011wst.1; uc011wsu.1	Igfn1	4.85	4.68	4.78	4.91	0.918	0.9229	0.8659	0.5455	0.883	0.9763	0.8513	0.6591	0.6742
TC0100003140.mm.2	NR_046167; NR_046168; NR_046169; NR_046170; uc007cuh.2; uc007cui.2; uc007cuj.2; uc007cuk.2	Gm15850	4.61	4.48	4.41	4.2	0.7507	0.788	0.9989	0.8708	0.9226	0.6417	0.9613	0.8851	0.8691
TC0100003141.mm.2	OTTMUST00000094206; OTTMUST00000094305; OTTMUST00000094306; OTTMUST00000094307; uc007cun.1	Mroh3	4.3	4.31	4.09	4.49	0.5014	0.9165	0.8417	0.9174	0.8663	0.6058	0.8066	0.6203	0.2549
TC0100003142.mm.2	NM_028872; ENSMUST00000120339; ENSMUST00000144464; ENSMUST00000150163; ENSMUST00000153910; BC052416; BC053100; uc007cuo.2; uc007cup.1	5730559C18Rik	4.8	4.51	5.03	4.38	0.0564	0.5704	0.9493	0.54	0.5659	0.6446	0.0492	0.9581	0.0952
TC0100003145.mm.2	NM_001101516; ENSMUST00000086395; uc011wsy.1	Gpr25	5.02	5.22	5.37	4.95	0.3596	0.8467	0.6612	0.8605	0.7983	0.4422	0.7767	0.4282	0.1157
TC0100003146.mm.2	NM_001081360; ENSMUST00000048309; BC138367; BC145258; uc007cuq.1; uc007cur.2; uc011wsz.1; uc011wta.1	Camsap2	7.64	7.88	8.44	8.05	0.8162	0.0232	0.8937	0.7942	0.0437	0.1568	0.0383	0.498	0.4828
TC0100003155.mm.2	NM_001159769; NM_030676; ENSMUST00000027649; ENSMUST00000168126; BC137845; uc007cva.2; uc007cvb.2; uc007cvc.2	Nr5a2	4.03	4.05	4.29	3.76	0.4689	0.8753	0.7806	0.8855	0.5848	0.846	0.4853	0.7873	0.202
TC0100003167.mm.2	NM_001111316; NM_001268286; NM_011210; ENSMUST00000112036; ENSMUST00000182138; ENSMUST00000182283; ENSMUST00000182755; ENSMUST00000183229; ENSMUST00000183262; ENSMUST00000183301; OTTMUST00000113094; OTTMUST00000113095; OTTMUST00000113096; OTTMUST00000113099; OTTMUST00000113100; OTTMUST00000113101; uc007cvj.2; uc007cvk.2	Ptprc	13.98	14.99	14.59	15.14	0.0006	0.237	0.9716	0.0054	0.3597	0.0012	0.1326	0.7576	0.0378
TC0100003170.mm.2	NM_021605; ENSMUST00000027642; BC037697; uc007cvn.1; uc007cvo.1; uc011wtb.1	Nek7	10.04	10.2	10.2	10.47	0.897	0.8153	0.9802	0.9303	0.9968	0.7618	0.8994	0.7581	0.7631
TC0100003175.mm.2	NM_001025565; NM_001042577; NM_010714; ENSMUST00000019374; ENSMUST00000046870; ENSMUST00000093486; ENSMUST00000112026; ENSMUST00000112030; BC072623; OTTMUST00000054112; OTTMUST00000054113; OTTMUST00000054114; OTTMUST00000054115; uc007cvr.1; uc007cvs.1; uc007cvt.1; uc007cvu.2	Lhx9	4.62	4.84	4.73	4.53	0.9733	0.8113	0.96	0.7546	0.9834	0.8578	0.7867	0.6939	0.7846
TC0100003176.mm.2	NM_001081226; ENSMUST00000112025; uc007cvv.1; uc007cvw.1	2310009B15Rik	5.49	5.56	5.73	5.53	0.9317	0.8583	0.9789	0.9041	0.992	0.8287	0.9155	0.7873	0.7831
TC0100003183.mm.2	NM_133239; ENSMUST00000059825; OTTMUST00000085739; OTTMUST00000085740; OTTMUST00000085741; OTTMUST00000085742; OTTMUST00000085744; OTTMUST00000085745; uc007cwc.1; uc007cwd.1; uc007cwe.1; uc007cwf.1	Crb1	4.01	4.96	4.45	4.68	0.8544	0.9878	0.8402	0.46	0.7616	0.902	0.9335	0.7337	0.6884
TC0100003186.mm.2	NM_015780; ENSMUST00000023965; ENSMUST00000161224; BC111870; OTTMUST00000088574; OTTMUST00000088593; uc007cwl.1	Cfhr1	3.72	4.19	4.07	3.75	0.8832	0.7678	0.6857	0.3428	0.8632	0.8859	0.6662	0.3835	0.5174
TC0100003190.mm.2	NM_001029977; NM_001160303; NM_001160304; ENSMUST00000027612; ENSMUST00000111986; ENSMUST00000111989; BC141136; BC145444; uc007cwn.2; uc007cwo.2; uc011wte.1; uc011wtf.1	Gm4788	4.41	4.22	4.28	4.25	0.8303	0.9336	0.9387	0.6043	0.9296	0.9773	0.8002	0.7566	0.8538
TC0100003191.mm.2	NM_001025575; ENSMUST00000094489; OTTMUST00000084792; uc007cwp.2; uc007cwq.1; uc007cwr.1	Cfhr2	5.61	4.8	5.12	5.1	0.498	0.8955	0.9961	0.6244	0.9295	0.5817	0.8253	0.9827	0.7997
TC0100003193.mm.2	NM_009888; ENSMUST00000066859; ENSMUST00000111976; ENSMUST00000111977; ENSMUST00000123238; ENSMUST00000148225; BC066092; OTTMUST00000060596; OTTMUST00000060597; OTTMUST00000060598; OTTMUST00000060599; uc007cws.1; uc007cwt.1; uc007cwu.1; uc011wtg.1	Cfh	3.5	3.52	3.47	3.5	0.9358	0.8696	0.9961	0.9995	0.9347	0.9307	0.8166	0.9537	0.9224
TC0100003202.mm.2	NM_145991; ENSMUST00000018337; ENSMUST00000159794; ENSMUST00000162638; BC027756; BC031127; OTTMUST00000076702; OTTMUST00000076703; OTTMUST00000076704; uc007cwx.1	Cdc73	11.25	11.23	11.36	11.44	0.9152	0.8534	0.9835	0.9379	0.9999	0.8105	0.9217	0.8033	0.8011
TC0100003203.mm.2	NM_013835; ENSMUST00000018343; ENSMUST00000159879; BC051974; BC052380; OTTMUST00000051883; OTTMUST00000051884; uc007cxd.1	Trove2	6.57	6.44	6.66	6.12	0.2724	0.7516	0.8963	0.9439	0.9604	0.3067	0.794	0.5484	0.1927
TC0100003204.mm.2	NM_009061; ENSMUST00000027606; ENSMUST00000127206; ENSMUST00000134817; ENSMUST00000153527; BC023001; OTTMUST00000049364; OTTMUST00000049365; OTTMUST00000049366; OTTMUST00000049367; uc007cxg.2	Rgs2	9.24	11.13	11.03	12.35	8.35e-07	1.45e-05	0.8448	1.46e-05	0.0001	1.14e-07	0.5685	0.0038	0.0002
TC0100003205.mm.2	NM_153171; ENSMUST00000052375; ENSMUST00000111941; BC049624; OTTMUST00000049361; OTTMUST00000049362; uc007cxh.1; uc007cxi.1	Rgs13	5.46	5.37	5.37	5.09	0.9326	0.6108	0.9723	0.877	0.9622	0.629	0.7033	0.5986	0.7532
TC0100003207.mm.2	NM_015811; ENSMUST00000167317; ENSMUST00000167812; ENSMUST00000169042; ENSMUST00000169409; ENSMUST00000170870; ENSMUST00000172388; BC028634; OTTMUST00000089512; OTTMUST00000089513; OTTMUST00000089514; OTTMUST00000089515; OTTMUST00000089516; OTTMUST00000089517; uc007cxj.2; uc007cxk.1	Rgs1	7.87	7.5	9.12	8.4	0.3364	0.0048	0.9835	0.8019	0.034	0.1628	0.0034	0.1362	0.4049
TC0100003208.mm.2	ENSMUST00000184008; ENSMUST00000184189; OTTMUST00000117360; OTTMUST00000117361	Rgs21	3.53	3.76	3.69	3.64	0.4426	0.7932	0.8937	0.2771	0.9447	0.8985	0.387	0.5696	0.9758
TC0100003210.mm.2	NM_022881; ENSMUST00000027603; BC099387; BC132544; BC132546; OTTMUST00000066463; uc007cxl.1	Rgs18	13.26	13.3	13.63	14.04	0.1341	0.0038	0.8097	0.9045	0.3079	0.0022	0.203	0.0106	0.0824
TC0100003233.mm.2	NM_008869; ENSMUST00000070200; ENSMUST00000111926; ENSMUST00000134676; ENSMUST00000142040; ENSMUST00000155438; BC003816; OTTMUST00000039570; OTTMUST00000039571; OTTMUST00000039572; OTTMUST00000039573; OTTMUST00000047354	Pla2g4a	13.05	12.99	12.46	12.28	0.8592	0.117	0.9987	0.9213	0.4374	0.1879	0.2885	0.4301	0.933
TC0100003239.mm.2	NM_001077237; NM_145511; ENSMUST00000006167; ENSMUST00000094477; ENSMUST00000097546; ENSMUST00000097547; ENSMUST00000111913; ENSMUST00000132809; ENSMUST00000140112; ENSMUST00000148389; ENSMUST00000150615; BC003331; uc007cxy.1; uc007cxz.1; uc007cya.1	BC003331	9.79	8.92	9.65	8.72	0.0049	0.8028	0.9223	0.0153	0.6882	0.0287	0.104	0.9395	0.2019
TC0100003240.mm.2	NM_001110146; NM_021400; ENSMUST00000006171; ENSMUST00000111901; ENSMUST00000111902; ENSMUST00000159035; ENSMUST00000161320; ENSMUST00000161611; ENSMUST00000162367; ENSMUST00000164600; OTTMUST00000084348; OTTMUST00000084349; OTTMUST00000084350; OTTMUST00000084351; uc007cyg.2; uc007cyh.2	Prg4	4.04	4.32	4.23	4.14	0.6661	0.989	0.768	0.7619	0.7046	0.8406	0.7679	0.6825	0.2815
TC0100003241.mm.2	NM_001024720; ENSMUST00000074783; ENSMUST00000137197; ENSMUST00000137909; ENSMUST00000151899; ENSMUST00000155715; ENSMUST00000177036; OTTMUST00000051425; OTTMUST00000083230; OTTMUST00000083231; OTTMUST00000083232; OTTMUST00000083233; OTTMUST00000103345; uc007cyj.1; uc007cyl.1	Hmcn1	5.11	4.98	5.21	4.88	0.469	0.9172	0.9912	0.8494	0.9935	0.585	0.783	0.8646	0.5336
TC0100003253.mm.2	NM_025819; ENSMUST00000064771; ENSMUST00000111883; ENSMUST00000124880; ENSMUST00000129939; ENSMUST00000131312; ENSMUST00000138095; ENSMUST00000139244; ENSMUST00000141977; BC055064; BC060204; OTTMUST00000085525; OTTMUST00000085526; OTTMUST00000085527; OTTMUST00000085528; OTTMUST00000085529; OTTMUST00000085530; OTTMUST00000085531; OTTMUST00000085532; uc007cyq.2; uc011wtm.1	Swt1	6.36	5.73	5.92	5.57	0.0252	0.3734	0.9387	0.0531	0.4136	0.0252	0.5936	0.8904	0.4003
TC0100003254.mm.2	NM_011277; ENSMUST00000076110; BC020122; uc007cyx.1; uc007cyy.1	Rnf2	11.43	11.27	11.77	10.97	0.04	0.9229	0.5728	0.8761	0.4723	0.3031	0.1178	0.6203	0.0168
TC0100003258.mm.2	NM_197990; ENSMUST00000044581; ENSMUST00000121533; ENSMUST00000128433; BC022177; BC034723; BC055912; uc007czd.2; uc007cze.2	1700025G04Rik	11.41	11.17	11.32	10.23	0.0013	0.0307	0.3154	0.4723	0.9475	0.0004	0.6124	0.0105	0.0007
TC0100003262.mm.2	NM_025677; ENSMUST00000015124; ENSMUST00000159270; ENSMUST00000159717; ENSMUST00000161717; ENSMUST00000162371; ENSMUST00000163027; BC024342; BC145701; OTTMUST00000088597; OTTMUST00000088600; OTTMUST00000088601; OTTMUST00000088602; OTTMUST00000088603; OTTMUST00000088604; uc007czf.2	Tsen15	8.69	9.01	8.54	8.93	0.8415	0.9604	0.9489	0.8784	0.9229	0.8642	0.954	0.7958	0.6128
TC0100003264.mm.2	NM_016846; ENSMUST00000027760; ENSMUST00000111857; ENSMUST00000111859; ENSMUST00000128251; ENSMUST00000149536; BC017678; OTTMUST00000053905; OTTMUST00000053906; OTTMUST00000053907; OTTMUST00000053908; OTTMUST00000053994; OTTMUST00000053995; uc007czh.1	Rgl1	4.82	5.12	4.72	4.72	0.8801	0.5693	0.9989	0.9504	0.8255	0.7551	0.4993	0.7792	0.9206
TC0100003271.mm.2	NM_001005507; NM_001160256; NM_001160257; ENSMUST00000043560; ENSMUST00000073441; ENSMUST00000111836; BC082789; BC086651; uc007czn.1; uc007czo.2; uc007czp.2	Smg7	12.91	12.85	12.94	12.86	0.9004	0.8191	0.9961	0.9964	0.9068	0.913	0.7312	0.9394	0.8828
TC0100003272.mm.2	NM_008485; ENSMUST00000027753; uc007czr.1; uc007czt.1	Lamc2	6.35	6.77	5.85	6.98	0.001	0.783	0.7623	0.1556	0.4902	0.0588	0.0055	0.8355	0.0024
TC0100003273.mm.2	NM_010683; ENSMUST00000027752; ENSMUST00000159251; ENSMUST00000160515; ENSMUST00000161744; ENSMUST00000163011; OTTMUST00000076764; OTTMUST00000076765; OTTMUST00000076766; OTTMUST00000076767; OTTMUST00000076768; uc007czu.1	Lamc1	6.22	6.8	6.94	6.43	0.8712	0.7763	0.3095	0.2622	0.1799	0.8986	0.6651	0.5512	0.135
TC0100003276.mm.2	NR_033736; uc007czv.2; uc007czw.2	E330020D12Rik	4.95	4.96	5.13	5.38	0.6408	0.4319	0.9835	0.9646	0.8956	0.3179	0.779	0.5328	0.5995
TC0100003279.mm.2	NM_007842; ENSMUST00000042141; uc007czy.1; uc007czz.1; uc007daa.1; uc007dab.1	Dhx9	13.43	13.19	14.07	13.37	0.1375	0.5541	0.9989	0.3907	0.8358	0.8238	0.0894	0.7495	0.4021
TC0100003280.mm.2	NM_028749; ENSMUST00000041874; BC022734; uc007dac.1	Npl	7	6.86	6.79	6.41	0.1605	0.2994	0.9223	0.8091	0.9207	0.0726	0.9964	0.3065	0.1538
TC0100003282.mm.2	NM_001243223; ENSMUST00000124558; ENSMUST00000134030; ENSMUST00000141249; ENSMUST00000145308; ENSMUST00000184095; ENSMUST00000185164; OTTMUST00000051789; OTTMUST00000051790; OTTMUST00000058867; OTTMUST00000073137; OTTMUST00000117295; OTTMUST00000117296; uc007dal.2; uc029quf.1	Rgsl1	4.88	4.73	5.06	4.88	0.8601	0.9729	0.9631	0.8975	0.9301	0.8885	0.9501	0.8287	0.6629
TC0100003283.mm.2	NM_178243; ENSMUST00000059607; ENSMUST00000123490; BC120491; BC131905; OTTMUST00000084901; OTTMUST00000084902; uc007dam.1	Teddm2	4.48	5.03	4.47	4.35	0.9422	0.3847	0.9607	0.7389	0.916	0.5719	0.4103	0.4282	0.8186
TC0100003294.mm.2	NM_009782; ENSMUST00000004214; BC150750; uc007dav.1	Cacna1e	5.06	5.31	4.9	5.52	0.0917	0.8583	0.9607	0.6039	0.9703	0.2139	0.438	0.7379	0.1435
TC0100003300.mm.2	NM_010500; ENSMUST00000055322; BC051986; uc007dax.2	Ier5	5.57	6.28	5.59	6.09	0.0501	0.8751	0.9716	0.1047	0.9703	0.3723	0.1157	0.7595	0.4552
TC0100003301.mm.2	NM_008209; ENSMUST00000027744; BC026137; uc007day.1; uc007daz.1; uc007dba.1; uc011wtv.1	Mr1	6.17	5.78	6.17	5.91	0.146	0.816	0.9723	0.221	0.9943	0.6363	0.1909	0.7363	0.6406
TC0100003302.mm.2	ENSMUST00000035914; uc007dbe.1	BC034090	3.8	4.02	4.12	3.67	0.9786	0.7888	0.5828	0.344	0.7965	0.8371	0.7703	0.334	0.3706
TC0100003304.mm.2	NM_011273; ENSMUST00000027741; ENSMUST00000111774; ENSMUST00000111775; ENSMUST00000129271; ENSMUST00000139925; ENSMUST00000143529; BC153872; OTTMUST00000053871; OTTMUST00000053872; OTTMUST00000053873; OTTMUST00000053874; OTTMUST00000053875; OTTMUST00000053876; uc007dbf.1; uc007dbg.1; uc007dbh.1	Xpr1	10.98	11.05	10.61	10.69	0.8961	0.1836	0.9885	0.9603	0.3921	0.4068	0.2095	0.6316	0.8063
TC0100003308.mm.2	NM_010712; ENSMUST00000027740; BC049834; OTTMUST00000103346; uc007dbn.2	Lhx4	6.73	6.73	6.62	6.67	0.8264	0.9972	0.9919	0.996	0.9569	0.9094	0.8863	0.9362	0.7713
TC0100003309.mm.2	NM_001024945; NM_023268; ENSMUST00000035325; ENSMUST00000111764; ENSMUST00000130701; ENSMUST00000132495; ENSMUST00000140809; ENSMUST00000151368; BC076590; OTTMUST00000062568; OTTMUST00000062569; OTTMUST00000062570; OTTMUST00000062675; OTTMUST00000062676; OTTMUST00000062677; uc007dbo.1; uc007dbp.1; uc007dbq.1; uc011wtx.1	Qsox1	10.08	13.65	9.31	11.72	1.92e-09	1.32e-05	0.2108	3.09e-08	0.0188	0.0002	1.38e-09	4.7e-05	1.29e-06
TC0100003310.mm.2	NM_001039184; ENSMUST00000124495; ENSMUST00000129865; ENSMUST00000132189; ENSMUST00000138762; ENSMUST00000146987; OTTMUST00000085691; OTTMUST00000085692; OTTMUST00000085693; OTTMUST00000085694; OTTMUST00000085695; OTTMUST00000085696; uc007dbr.1; uc007dbs.2; uc011wty.1	Cep350	12.82	12.36	12.67	12.49	0.04	0.9133	0.9457	0.0751	0.8145	0.1571	0.2536	0.909	0.4675
TC0100003313.mm.2	NM_001160018; NM_001160019; NM_144791; ENSMUST00000027738; ENSMUST00000097527; ENSMUST00000123705; ENSMUST00000124212; ENSMUST00000130995; ENSMUST00000136331; ENSMUST00000136397; ENSMUST00000141878; ENSMUST00000141980; ENSMUST00000169241; BC010841; OTTMUST00000052168; OTTMUST00000052169; OTTMUST00000052170; OTTMUST00000052171; OTTMUST00000052172; OTTMUST00000052173; OTTMUST00000052174; OTTMUST000…	Tor1aip1	10.36	10.59	10.51	10.87	0.4426	0.7528	0.9698	0.9304	0.9982	0.4145	0.9157	0.6782	0.4043
TC0100003315.mm.2	NM_177838; ENSMUST00000015628; BC116972; BC116974	Fam163a	4.5	4.11	3.91	3.68	0.299	0.3145	0.9961	0.4488	0.5558	0.1232	0.9092	0.7181	0.691
TC0100003316.mm.2	NM_001134741; NM_001277730; ENSMUST00000121146; ENSMUST00000141760; ENSMUST00000148277; ENSMUST00000167528; BC099972; OTTMUST00000065358; OTTMUST00000065359; OTTMUST00000065360; OTTMUST00000065361; uc007dcf.3; uc029qui.1; uc029quj.1	Tdrd5	8.75	8.55	8.33	8.6	0.9598	0.9373	0.795	0.5756	0.6653	0.9657	0.9021	0.7487	0.4861
TC0100003318.mm.2	BC150932; BC172088; OTTMUST00000055453; OTTMUST00000111489; OTTMUST00000111509; OTTMUST00000111510; OTTMUST00000111511; OTTMUST00000111512; OTTMUST00000111513; OTTMUST00000111514; uc007dci.1; uc011wue.1	Axdnd1	5.93	4.94	5.45	5.74	0.7449	1	0.9367	0.5347	0.8811	0.8639	0.843	0.8156	0.8907
TC0100003319.mm.2	NM_009230; ENSMUST00000051396; BC083092; uc007dcj.1; uc007dck.1	Soat1	15.46	15.91	15.34	15.94	0.001	0.9899	0.979	0.0462	0.9447	0.0215	0.016	0.8888	0.0089
TC0100003320.mm.2	NM_023141; ENSMUST00000079625; ENSMUST00000122242; ENSMUST00000150557; ENSMUST00000152604; ENSMUST00000154353; ENSMUST00000156861; BC071216; OTTMUST00000051191; OTTMUST00000051192; OTTMUST00000051193; OTTMUST00000051194; OTTMUST00000051195; OTTMUST00000078065; uc007dcn.2; uc007dco.2	Tor3a	7.74	8.45	8.02	8.08	0.051	0.613	0.507	0.0164	0.8509	0.5957	0.0516	0.203	0.9405
TC0100003321.mm.2	NM_145413; ENSMUST00000086153; ENSMUST00000122424; ENSMUST00000147931; BC019381; BC023737; BC024412; BC031473; OTTMUST00000073573; OTTMUST00000073578; uc007dcp.1; uc007dcq.1; uc007dcr.1	Fam20b	11.67	12.15	11.23	11.75	0.0168	0.1066	0.9817	0.0662	0.618	0.8672	0.0035	0.2567	0.2346
TC0100003323.mm.2	NM_001159965; NM_001159966; NM_001159967; NM_001159968; NM_023884; NR_027640; ENSMUST00000027886; ENSMUST00000063199; ENSMUST00000171292; ENSMUST00000172057; BC043132; BC052663; uc007dcs.2; uc007dcu.2; uc007dcv.2; uc007dcw.2; uc007dcx.2; uc007dcy.2; uc007dcz.2; uc007dda.1; uc007ddb.2; uc011wui.1; uc011wuj.1	Ralgps2	11.43	10.33	11.52	10.45	1.33e-05	0.8205	0.9961	0.0004	0.9756	0.0015	0.0002	0.8215	0.0009
TC0100003327.mm.2	NM_028540; ENSMUST00000027884; ENSMUST00000118207; ENSMUST00000119526; ENSMUST00000121911; ENSMUST00000148649; BC099580; BC115790; OTTMUST00000073908; OTTMUST00000073909; OTTMUST00000073910; OTTMUST00000073911; OTTMUST00000073924	Tex35	5.37	5.27	4.93	5.67	0.2793	0.966	0.7013	0.938	0.6201	0.619	0.4487	0.6639	0.1055
TC0100003328.mm.2	NM_177644; ENSMUST00000078308; ENSMUST00000128538; ENSMUST00000129880; ENSMUST00000132699; ENSMUST00000134543; ENSMUST00000143080; ENSMUST00000143358; BC120902; OTTMUST00000082979; OTTMUST00000082980; OTTMUST00000082981; OTTMUST00000082982; OTTMUST00000082983; OTTMUST00000082984; OTTMUST00000082985; uc007ddg.2; uc007ddh.2	Rasal2	5.5	5.67	6.27	6.03	0.6544	0.0222	0.9607	0.53	0.0706	0.0388	0.1572	0.3867	0.9753
TC0100003338.mm.2	NM_207583; ENSMUST00000004133; BC076572; uc007ddp.2; uc007ddq.2	Brinp2	4.12	4	4.26	4.43	0.858	0.3729	0.9546	0.6509	0.9197	0.6269	0.3368	0.408	0.8607
TC0100003341.mm.2	NM_001085376; ENSMUST00000159860; ENSMUST00000159861; ENSMUST00000159892; ENSMUST00000160206; ENSMUST00000161589; ENSMUST00000177789; OTTMUST00000074130; OTTMUST00000074672; OTTMUST00000074673; OTTMUST00000074717; OTTMUST00000077148; OTTMUST00000111518; uc007ddv.1; uc007ddx.1	Pappa2; 1600012P17Rik	4.08	4.39	4	4.41	0.1692	0.9419	0.9961	0.3768	0.9563	0.3678	0.4763	0.9932	0.5007
TC0100003349.mm.2	NR_038030; NR_038031; uc007ded.1; uc029quk.1	4930562F07Rik	6.59	6.83	6.06	5.92	0.581	0.2333	0.9961	0.8676	0.6958	0.1753	0.629	0.4657	0.6568
TC0100003350.mm.2	NM_177839; ENSMUST00000039178; ENSMUST00000131919; BC138335; BC138336; OTTMUST00000062571; OTTMUST00000062572; uc007dee.2	Tnn	3.88	3.98	3.84	4.21	0.4992	0.9954	0.9607	0.9651	0.9055	0.7333	0.6651	0.8585	0.4192
TC0100003351.mm.2	NM_009786; ENSMUST00000014370; BC025948; uc007deg.2	Cacybp	14.87	14.44	14.83	14.89	0.1979	0.7319	0.8352	0.1215	0.9401	0.7699	0.1872	0.4736	0.9344
TC0100003352.mm.2	NM_001038621; NM_013862; ENSMUST00000028049; ENSMUST00000028052; BC145811; BC145813; uc007deh.1; uc007dei.2; uc007dej.2; uc007dek.1	Rabgap1l	10.54	9.28	9.98	9.59	0.0006	0.5022	0.4976	0.0008	0.1528	0.0028	0.0595	0.8297	0.2206
TC0100003361.mm.2	NM_001146330; uc011wum.1	Gpr52	3.75	3.96	3.9	4.11	0.1423	0.9397	0.9961	0.2906	0.9331	0.336	0.4428	0.9839	0.5248
TC0100003370.mm.2	NM_173424; ENSMUST00000159250; ENSMUST00000160056; ENSMUST00000162226; ENSMUST00000163079; ENSMUST00000171748; ENSMUST00000172044; ENSMUST00000177003; BC113763; OTTMUST00000051970; OTTMUST00000051971; OTTMUST00000051972; OTTMUST00000051973; OTTMUST00000111164; OTTMUST00000111165; uc007deo.1; uc007dep.1; uc007deq.1; uc007der.1; uc007des.1	Zbtb37	7.63	7.9	7.8	7.6	0.7019	0.9719	0.9526	0.5426	0.8738	0.7993	0.8601	0.8701	0.9404
TC0100003371.mm.2	NM_172644; ENSMUST00000035430; ENSMUST00000159922; ENSMUST00000160591; ENSMUST00000160759; ENSMUST00000161748; ENSMUST00000162398; ENSMUST00000162654; BC076606; BC089191; OTTMUST00000076822; OTTMUST00000076840; OTTMUST00000076841; OTTMUST00000076842; OTTMUST00000076843; OTTMUST00000076922; OTTMUST00000076923; uc007dey.1; uc007dez.1	Dars2	10.67	10.51	10.94	10.47	0.0434	0.6133	0.9835	0.3702	0.7121	0.5645	0.0464	0.9097	0.123
TC0100003372.mm.2	NM_001039482; ENSMUST00000111611; ENSMUST00000117467; ENSMUST00000140905; ENSMUST00000145736; ENSMUST00000148952; BC019571; OTTMUST00000052188; OTTMUST00000052189; OTTMUST00000052190; OTTMUST00000052191; OTTMUST00000075516; uc007dff.1; uc007dfg.1; uc007dfh.1; uc007dfi.1	Klhl20	10.18	10.08	10.04	9.9	0.5002	0.6675	0.9987	0.7454	0.8945	0.3866	0.9954	0.8059	0.6892
TC0100003373.mm.2	NM_001195189; uc011wup.1	4930469G21Rik	4.86	4.72	4.51	4.9	0.4989	0.7892	0.7909	0.8777	0.5213	0.9303	0.4198	0.849	0.2188
TC0100003374.mm.2	NM_007453; BC013489; BC061181; OTTMUST00000039666; OTTMUST00000039667; OTTMUST00000039668; OTTMUST00000039669; OTTMUST00000039670; OTTMUST00000047466; OTTMUST00000047467	Prdx6	11.01	10.8	11.81	11.45	0.1366	0.0036	0.9961	0.5116	0.0364	0.2505	0.0012	0.088	0.2947
TC0100003378.mm.2	NM_001205243; NM_010177; ENSMUST00000000834; BC052866; uc007dfr.2; uc007dfs.2	Fasl	4.39	4.64	4.69	4.19	0.7684	0.995	0.8453	0.7694	0.7792	0.8859	0.8446	0.7279	0.3999
TC0100003380.mm.2	NM_172645; ENSMUST00000048377; BC138379; uc007dft.2	Suco	12.61	11.83	12.95	12.2	0.0002	0.3252	0.9879	0.0118	0.534	0.0671	0.0004	0.748	0.0032
TC0100003381.mm.2	NM_001204904; NM_001204905; ENSMUST00000141397; ENSMUST00000162676; uc007dfw.2; uc029qum.1	4930558K02Rik	4.58	4.63	4.54	4.1	0.7686	0.8452	0.9961	0.9715	0.9872	0.7074	0.9939	0.8357	0.756
TC0100003382.mm.2	NM_001038619; NM_172646; ENSMUST00000070330; ENSMUST00000086074; ENSMUST00000159763; ENSMUST00000160173; ENSMUST00000160665; ENSMUST00000161155; ENSMUST00000161539; ENSMUST00000161894; ENSMUST00000162330; BC141143; BC141144; OTTMUST00000073026; OTTMUST00000073176; OTTMUST00000073177; OTTMUST00000073178; OTTMUST00000073179; OTTMUST00000073180; OTTMUST00000073181; OTTMUST00000073182; OTTMUST0000007…	Dnm3	4.85	4.44	4.96	4.88	0.8503	0.6133	0.9961	0.8605	0.9066	0.8063	0.5129	0.7292	0.9781
TC0100003393.mm.2	NM_144877; ENSMUST00000028017; ENSMUST00000159255; ENSMUST00000159316; ENSMUST00000159817; ENSMUST00000161760; ENSMUST00000176220; ENSMUST00000176689; BC014872; OTTMUST00000054289; OTTMUST00000054290; OTTMUST00000054291; OTTMUST00000054293; OTTMUST00000103350; OTTMUST00000103351; OTTMUST00000103352; uc007dgh.1; uc007dgi.1; uc007dgj.1; uc011wuq.1	Mettl13	9.42	9.09	9.52	9.45	0.303	0.3587	0.9613	0.3113	0.9067	0.9451	0.101	0.4176	0.8412
TC0100003395.mm.2	NM_001177581; ENSMUST00000169439; uc007dgn.2	7420461P10Rik	5.47	5.68	5.76	5.15	0.9884	0.9501	0.8746	0.6404	0.8668	0.9437	0.952	0.6932	0.6006
TC0100003397.mm.2	NM_001081290; ENSMUST00000028016; ENSMUST00000182149; ENSMUST00000182288; ENSMUST00000182308; ENSMUST00000182331; ENSMUST00000182393; ENSMUST00000182448; ENSMUST00000182535; ENSMUST00000182593; ENSMUST00000182660; ENSMUST00000183011; ENSMUST00000183223; ENSMUST00000183286; OTTMUST00000113960; OTTMUST00000113984; OTTMUST00000113985; OTTMUST00000113986; OTTMUST00000114019; OTTMUST00000114020; OTTMU…	Prrc2c	15.01	15.03	15.23	15.14	0.7771	0.6864	0.9961	0.9618	0.8275	0.8948	0.5198	0.8932	0.7836
TC0100003399.mm.2	NM_144878; ENSMUST00000028014; ENSMUST00000111525; ENSMUST00000140031; ENSMUST00000140274; ENSMUST00000144916; BC106858; BC106859; OTTMUST00000050894; OTTMUST00000050895; OTTMUST00000050896; OTTMUST00000050897; uc007dgv.1; uc007dgw.1	Fmo4	5.38	5.41	5.43	5.77	0.5465	0.9972	0.9817	0.9324	0.9411	0.7454	0.7151	0.9011	0.5292
TC0100003401.mm.2	NM_010231; ENSMUST00000046049; ENSMUST00000111518; ENSMUST00000131058; ENSMUST00000134098; ENSMUST00000136120; ENSMUST00000143902; BC011229; OTTMUST00000058842; OTTMUST00000058843; OTTMUST00000058844; OTTMUST00000058845; OTTMUST00000058846; OTTMUST00000058847; uc007dgx.1; uc007dgy.1	Fmo1	6.56	6.09	6.4	6.59	0.9997	0.6033	0.7223	0.4753	0.9405	0.6808	0.6333	0.3165	0.464
TC0100003402.mm.2	NM_018881; ENSMUST00000045902; ENSMUST00000111510; ENSMUST00000143123; ENSMUST00000147617; ENSMUST00000156860; BC031415; OTTMUST00000059044; OTTMUST00000059045; OTTMUST00000059046; OTTMUST00000059047; OTTMUST00000059048; uc007dgz.1; uc007dha.1; uc007dhb.1	Fmo2	8.22	8.53	8.26	8.18	0.9022	0.9419	0.8718	0.5356	0.8672	0.9992	0.8625	0.6795	0.6902
TC0100003404.mm.2	NM_001178038; ENSMUST00000178465; uc007dhd.1; uc011wur.1	Fmo6	4.28	4.21	3.95	4.21	0.9531	0.4915	0.9723	0.8634	0.5735	0.6448	0.5005	0.893	0.7681
TC0100003406.mm.2	NM_008030; ENSMUST00000028010; ENSMUST00000142759; OTTMUST00000059064; OTTMUST00000059065; uc007dhe.1; uc007dhf.1	Fmo3	6.33	6.85	6.57	6.77	0.3172	0.9738	0.9367	0.273	0.856	0.5539	0.5856	0.846	0.9036
TC0100003407.mm.2	NM_030071; ENSMUST00000096608; uc007dhg.2	Mroh9	3.42	3.82	4.2	3.93	0.5759	0.0586	0.4627	0.1085	0.0203	0.0651	0.3268	0.9174	0.5385
TC0100003409.mm.2	NM_001025570; NM_011127; NM_175686; ENSMUST00000027878; ENSMUST00000075805; ENSMUST00000174098; ENSMUST00000174397; ENSMUST00000183691; BC092372; OTTMUST00000097460; OTTMUST00000097461; OTTMUST00000097462; OTTMUST00000097463; OTTMUST00000117336; uc007dhh.1; uc007dhi.1; uc007dhk.1	Prrx1	4.49	4.34	4.62	4.34	0.4794	0.8659	0.9645	0.9492	0.8145	0.8587	0.4845	0.9528	0.4189
TC0100003412.mm.2	NM_178883; ENSMUST00000045138; BC119132; BC119134; uc007dhl.1; uc007dhm.1; uc007dhn.1	Gorab	7.6	7.6	7.37	7.16	0.5896	0.7384	0.9989	0.7926	0.9142	0.4931	0.9967	0.8479	0.7548
TC0100003414.mm.2	NM_001143956; ENSMUST00000159679; ENSMUST00000160495; BC157906; BC158115; BC172048; OTTMUST00000088465; OTTMUST00000088466; uc011wus.1; uc011wut.1	Mettl11b	4.22	3.86	3.8	3.91	0.8808	0.8219	0.6561	0.3226	0.4403	0.7583	0.9183	0.746	0.4984
TC0100003416.mm.2	NM_201364; ENSMUST00000045876; ENSMUST00000097493; ENSMUST00000159617; ENSMUST00000160926; ENSMUST00000161321; ENSMUST00000162949; BC052855; BC055324; uc007dhs.1; uc007dhu.1	BC055324	10.48	10.56	10.55	10.51	0.979	0.8236	0.9343	0.7061	0.7209	0.832	0.8438	0.9371	0.7256
TC0100003421.mm.2	NM_001160208; NM_001160209; NM_025505; ENSMUST00000027866; ENSMUST00000086032; ENSMUST00000120447; ENSMUST00000124007; ENSMUST00000148884; BC027025; OTTMUST00000072775; OTTMUST00000072776; OTTMUST00000072777; OTTMUST00000072778; OTTMUST00000072779; uc007dig.1; uc007dih.1; uc007dii.2	Blzf1	11.45	11.62	11.34	11.56	0.5044	0.9051	0.9778	0.926	0.876	0.8431	0.539	0.9645	0.4876
TC0100003422.mm.2	NM_009721; ENSMUST00000027863; BC027319; BC094070	Atp1b1	6.37	5.57	7.17	6.11	0.0002	0.0594	0.9961	0.0048	0.4015	0.2333	0.0001	0.2568	0.0084
TC0100003432.mm.2	NM_008510; ENSMUST00000027860; BC062249; OTTMUST00000066472; uc007dis.1	Xcl1	5.84	5.57	5.5	5.33	0.0903	0.1105	0.9961	0.4072	0.5244	0.0196	0.9163	0.334	0.2486
TC0100003437.mm.2	NM_032005; ENSMUST00000027859; ENSMUST00000160350; ENSMUST00000161144; ENSMUST00000161777; BC120635; BC137731; OTTMUST00000088588; OTTMUST00000088589; OTTMUST00000088590; OTTMUST00000088591; uc007diw.1	Tbx19	4.88	4.53	4.81	4.58	0.1943	0.9332	0.981	0.2869	0.903	0.384	0.5215	0.9537	0.669
TC0100003439.mm.2	NM_145512; ENSMUST00000043338; BC017549; uc007dix.2; uc007diy.2	Sft2d2	11.63	12.04	11.68	11.95	0.1028	0.9502	0.9723	0.1751	0.8942	0.2951	0.3635	0.9228	0.569
TC0100003440.mm.2	NM_145513; ENSMUST00000043235; ENSMUST00000142191; ENSMUST00000156102; BC002098; BC058250; OTTMUST00000073548; OTTMUST00000073549; OTTMUST00000073557; uc007diz.2	Tiprl	11	10.72	10.86	10.7	0.9253	0.7693	0.9989	0.9686	0.9229	0.7459	0.8378	0.8629	0.9496
TC0100003443.mm.2	NM_028759; ENSMUST00000027856; OTTMUST00000095553; uc007djb.2	Dcaf6	7.25	7.48	7.21	7.2	0.8937	0.5877	0.9613	0.7062	0.9671	0.7575	0.5236	0.5566	0.8592
TC0100003449.mm.2	NM_001001880; NM_001083897; ENSMUST00000068705; ENSMUST00000111435; BC072563; uc007djg.1; uc007djh.1; uc007dji.1	Mpzl1	5.76	5.35	5.98	6.1	0.4399	0.0462	0.7115	0.1604	0.8233	0.4226	0.0253	0.0405	0.8331
TC0100003451.mm.2	NM_001038846; NM_178593; ENSMUST00000040357; ENSMUST00000097474; BC025872; uc007djj.1; uc007djk.1	Rcsd1	8.65	9.13	8.78	9.02	0.175	0.9416	0.9817	0.2711	0.9684	0.5442	0.3157	0.8502	0.6446
TC0100003457.mm.2	NM_011137; NM_198932; NM_198933; NM_198934; ENSMUST00000027850; ENSMUST00000069609; ENSMUST00000082225; ENSMUST00000111426; ENSMUST00000111427; ENSMUST00000111429; ENSMUST00000159212; ENSMUST00000160260; ENSMUST00000160908; ENSMUST00000176004; ENSMUST00000176101; ENSMUST00000176800; ENSMUST00000176942; ENSMUST00000177358; ENSMUST00000177472; ENSMUST00000184643; ENSMUST00000184799; OTTMUST00000088…	Pou2f1	7.69	7.85	8.39	8.11	0.6516	0.4117	0.9961	0.8641	0.7033	0.7882	0.2533	0.7215	0.7563
TC0100003463.mm.2	NM_001033344; NM_001160049; ENSMUST00000085992; BC117936; uc007dkh.2; uc007dki.2	Dusp27	4.52	4.42	4.4	4.51	0.7905	0.7998	0.9737	0.9637	0.7995	0.9552	0.6271	0.9985	0.6639
TC0100003464.mm.2	NM_175296; ENSMUST00000038782; BC050800; OTTMUST00000066473; uc007dkk.1	Mael	4.72	4.93	4.88	4.88	0.668	0.7629	0.9723	0.589	0.765	0.5656	0.9857	0.9898	0.9994
TC0100003468.mm.2	NM_001142948; NM_175170; ENSMUST00000127596; ENSMUST00000128861; ENSMUST00000131487; ENSMUST00000135673; ENSMUST00000148243; ENSMUST00000169324; BC072587; OTTMUST00000066482; OTTMUST00000066483; OTTMUST00000066484; OTTMUST00000066549; OTTMUST00000066550; uc007dko.2; uc007dkp.3; uc011wvk.2	Pogk	6.79	5.72	7.29	6.8	0.0008	0.0115	0.6248	0.0014	0.658	0.7478	0.0001	0.0129	0.1791
TC0100003471.mm.2	NM_001164306; ENSMUST00000143922; BC147800; BC147804; uc011wvl.1	Gm4846	6.02	6.16	6.11	5.99	0.7612	0.8894	0.9987	0.8658	0.9649	0.9793	0.701	0.9237	0.8836
TC0100003472.mm.2	NM_001164312; ENSMUST00000046662; uc011wvm.1	Gm4847	4.72	4.57	4.11	4.46	0.9634	0.4206	0.8239	0.5956	0.2878	0.5825	0.4568	0.9936	0.5118
TC0100003473.mm.2	NM_172844; ENSMUST00000027843; ENSMUST00000148677; BC111885; BC112405; OTTMUST00000054063; OTTMUST00000054064; uc007dkq.1; uc011wvn.1	Fmo9	4.48	4.4	4.86	5.04	0.8847	0.2375	0.917	0.5913	0.9037	0.4796	0.2516	0.2568	0.7715
TC0100003477.mm.2	ENSMUST00000053686	Uck2	11.44	11.31	11.65	11.3	0.9886	0.4686	0.962	0.7844	0.535	0.5763	0.5397	0.9013	0.7882
TC0100003478.mm.2	NM_030724; ENSMUST00000027839; BC023789; uc007dku.2	Uck2	15.19	14.95	15.55	15.33	0.2675	0.1418	0.9961	0.5117	0.5248	0.7736	0.0366	0.4184	0.5698
TC0100003483.mm.2	NM_025569; ENSMUST00000028005; BC029669; OTTMUST00000054194; uc007dky.1	Mgst3	5.58	5.12	5.26	4.54	0.0136	0.1844	0.979	0.2267	0.7378	0.0079	0.6819	0.3245	0.0543
TC0100003485.mm.2	NM_001013382; ENSMUST00000036643; BC087947; uc007dkz.1	Lrrc52	4.56	4.61	4.54	4.52	0.7688	0.9015	0.9961	0.9746	0.9987	0.7591	0.9724	0.8673	0.752
TC0100003487.mm.2	NM_008783; NM_183355; ENSMUST00000064438; ENSMUST00000072863; ENSMUST00000097471; ENSMUST00000176482; ENSMUST00000176540; ENSMUST00000176790; ENSMUST00000176791; BC002244; BC058390; OTTMUST00000104168; OTTMUST00000104169; OTTMUST00000104170; OTTMUST00000104171; OTTMUST00000104172; OTTMUST00000104174; OTTMUST00000104175	Pbx1	6.11	6.2	6.38	6.06	0.6875	0.603	0.9734	0.9964	0.9568	0.4527	0.8713	0.6019	0.5883
TC0100003500.mm.2	NM_023284; ENSMUST00000028000; ENSMUST00000111368; BC020026; uc007dlj.1; uc007dlk.1; uc007dll.1	Nuf2	13.63	13.64	13.33	13.39	0.8051	0.2266	0.9723	0.9466	0.3607	0.5231	0.2029	0.7377	0.6566
TC0100003502.mm.2	NM_009062; ENSMUST00000027991; ENSMUST00000111357; ENSMUST00000132567; BC003882; BC055293; OTTMUST00000049422; OTTMUST00000049423; OTTMUST00000049424; uc007dln.1	Rgs4	4.42	4.14	3.86	4.27	0.6271	0.7678	0.9646	0.9968	0.7407	0.996	0.4819	0.9943	0.5101
TC0100003505.mm.2	NM_010476; ENSMUST00000027989; ENSMUST00000111353; ENSMUST00000123230; ENSMUST00000133563; OTTMUST00000049128; OTTMUST00000049129; OTTMUST00000049158; OTTMUST00000049159; uc007dlp.1; uc007dlq.1	Hsd17b7	10.65	10.91	10.35	10.97	0.0192	0.6486	0.9817	0.2628	0.725	0.3917	0.0292	0.9321	0.0703
TC0100003506.mm.2	NM_022563; ENSMUST00000027985; ENSMUST00000170800; BC138826; BC138827; uc007dlu.2; uc011wvr.1	Ddr2	5.04	4.36	4.58	4.67	0.9594	0.8616	0.817	0.5148	0.6044	0.851	0.8984	0.8133	0.5717
TC0100003507.mm.2	NM_133806; ENSMUST00000027981; ENSMUST00000111350; ENSMUST00000111351; ENSMUST00000160848; ENSMUST00000161112; ENSMUST00000161492; ENSMUST00000162253; BC016406; BC017547; OTTMUST00000055485; OTTMUST00000055486; OTTMUST00000055487; OTTMUST00000055505; OTTMUST00000055506; OTTMUST00000055507	Uap1	10.37	10.03	10.53	10.04	0.014	0.7616	0.9961	0.1688	0.8581	0.2782	0.0328	0.9308	0.0787
TC0100003508.mm.2	NM_010633; ENSMUST00000027979; ENSMUST00000123399; ENSMUST00000150821; BC058732; OTTMUST00000051082; OTTMUST00000051083; OTTMUST00000051085; uc007dma.1	Uhmk1	13.05	12.77	12.89	12.75	0.5653	0.8191	0.8976	0.3514	0.6629	0.55	0.9335	0.9066	0.9266
TC0100003513.mm.2	NM_001081304; ENSMUST00000027974; ENSMUST00000182787; BC141028; OTTMUST00000114360; OTTMUST00000114361; uc007dmj.1	Atf6	12	12.29	12.42	12.5	0.5003	0.453	0.9961	0.6009	0.6708	0.2639	0.8823	0.7958	0.8262
TC0100003518.mm.2	NM_023173; ENSMUST00000027970; ENSMUST00000046476; ENSMUST00000163252; ENSMUST00000166393; ENSMUST00000170420; ENSMUST00000171447; ENSMUST00000172042; BC099453; OTTMUST00000091795; OTTMUST00000091796; OTTMUST00000091797; OTTMUST00000091798; OTTMUST00000091800; OTTMUST00000091801; OTTMUST00000091802; uc007dmk.1; uc007dml.1; uc007dmm.1; uc007dmn.1	Dusp12	9.39	8.95	9.56	9.27	0.0743	0.5983	0.9961	0.3237	0.8233	0.6748	0.0639	0.8046	0.2602
TC0100003519.mm.2	NM_001029984; ENSMUST00000094337; uc007dmp.1	Fcrlb	4.82	4.62	4.79	4.76	0.9506	0.8659	0.9049	0.6243	0.9295	0.9202	0.8253	0.6577	0.7017
TC0100003520.mm.2	NM_001160215; NM_145141; NR_027666; ENSMUST00000046322; ENSMUST00000159149; ENSMUST00000159171; ENSMUST00000161050; ENSMUST00000162136; ENSMUST00000162887; BC064708; OTTMUST00000074170; OTTMUST00000074171; OTTMUST00000077089; OTTMUST00000077090; OTTMUST00000077091; OTTMUST00000077092; uc007dmq.2; uc007dmr.2; uc011wvu.1	Fcrla	3.29	3.14	3.35	3.49	0.8223	0.7181	0.9414	0.6039	0.9939	0.8887	0.5762	0.6013	0.8636
TC0100003522.mm.2	NM_001077189; NM_010187; ENSMUST00000027966; ENSMUST00000081103; ENSMUST00000159688; ENSMUST00000159969; ENSMUST00000160106; ENSMUST00000161503; ENSMUST00000161730; BC038070; OTTMUST00000051686; OTTMUST00000051687; OTTMUST00000051688; OTTMUST00000051689; OTTMUST00000051690; OTTMUST00000051691; OTTMUST00000051692; uc007dms.2; uc007dmt.2; uc007dmv.1; uc011wvv.2	Fcgr2b	15.22	15.8	15.05	15.52	0.006	0.2375	0.9961	0.0918	0.5323	0.5132	0.0035	0.6185	0.0516
TC0100003524.mm.2	NM_010188; ENSMUST00000164044; ENSMUST00000164179; ENSMUST00000168817; ENSMUST00000169017; BC052819; OTTMUST00000089518; OTTMUST00000089519; OTTMUST00000089520; OTTMUST00000089521; uc007dmy.2; uc007dmz.2; uc011wvw.1	Fcgr3	16.24	16.58	16.06	16.47	0.0651	0.4426	0.9718	0.5094	0.5357	0.7602	0.0381	0.8754	0.1257
TC0100003528.mm.2	NM_025321; ENSMUST00000081560; ENSMUST00000111336; ENSMUST00000155798; BC005779; BC083091; OTTMUST00000051420; OTTMUST00000051421; OTTMUST00000051422; uc007dnb.2	Sdhc	10.82	10.28	10.69	10.05	0.0209	0.815	0.9989	0.1435	0.9319	0.0772	0.2387	0.8993	0.1494
TC0100003531.mm.2	NM_025557; ENSMUST00000111332; OTTMUST00000051423; uc007dne.1; uc009uzy.1	Pcp4l1	6.99	7.29	6.72	7.25	0.66	0.5778	0.9907	0.6768	0.9197	0.8867	0.3581	0.663	0.9342
TC0100003532.mm.2	NM_001037170; ENSMUST00000005817; ENSMUST00000111326; ENSMUST00000111327; ENSMUST00000130529; ENSMUST00000138184; ENSMUST00000143405; ENSMUST00000147246; ENSMUST00000154106; BC058978; OTTMUST00000051242; OTTMUST00000051243; OTTMUST00000051244; OTTMUST00000051245; OTTMUST00000051246; OTTMUST00000051247; OTTMUST00000051248; OTTMUST00000051249; uc007dni.1; uc007dnj.1	Tomm40l	6.54	6.15	6.24	6.33	0.8847	0.9175	0.9723	0.9095	0.9652	0.8434	0.9877	0.8033	0.7138
TC0100003533.mm.2	NM_010185; ENSMUST00000079957; ENSMUST00000150997; BC034163; OTTMUST00000050975; OTTMUST00000050976; uc007dnl.1	Fcer1g	13.97	14.43	14.5	14.38	0.1693	0.4331	0.6367	0.06	0.1891	0.1116	0.9188	0.9311	0.9735
TC0100003534.mm.2	NM_153064; ENSMUST00000013737; ENSMUST00000111318; ENSMUST00000131286; ENSMUST00000136976; ENSMUST00000138069; ENSMUST00000150108; BC016097; OTTMUST00000051199; OTTMUST00000051200; OTTMUST00000051201; OTTMUST00000051202; OTTMUST00000051203; OTTMUST00000078129; uc007dnm.1; uc011wvz.1	Ndufs2	10.55	10.7	10.49	10.39	0.8533	0.8433	0.9177	0.5693	0.942	0.9549	0.7211	0.6499	0.7915
TC0100003536.mm.2	NM_008911; ENSMUST00000073120; ENSMUST00000126765; ENSMUST00000133050; ENSMUST00000145019; ENSMUST00000151442; ENSMUST00000152689; ENSMUST00000155083; BC002047; OTTMUST00000051129; OTTMUST00000051130; OTTMUST00000051131; OTTMUST00000051132; OTTMUST00000051133; OTTMUST00000051134; OTTMUST00000051135; uc007dns.1	Ppox	12.42	12.88	11.71	12.41	0.0004	0.0049	0.9961	0.0146	0.0469	0.7723	3.97e-05	0.1041	0.0062
TC0100003537.mm.2	NM_013919; ENSMUST00000065941; ENSMUST00000111305; ENSMUST00000111306; ENSMUST00000126557; ENSMUST00000126729; ENSMUST00000127101; ENSMUST00000142656; ENSMUST00000144393; ENSMUST00000147176; ENSMUST00000149187; ENSMUST00000153164; ENSMUST00000174720; BC021903; OTTMUST00000051488; OTTMUST00000051489; OTTMUST00000051490; OTTMUST00000051491; OTTMUST00000051492; OTTMUST00000051493; OTTMUST00000051494…	Usp21	7.74	7.94	7.92	7.57	0.6772	0.665	0.9961	0.8658	0.903	0.4938	0.9227	0.7956	0.7857
TC0100003538.mm.2	NM_025388; ENSMUST00000080001; ENSMUST00000111302; ENSMUST00000138974; ENSMUST00000144576; ENSMUST00000152621; BC021936; OTTMUST00000051397; OTTMUST00000051398; OTTMUST00000051399; OTTMUST00000051400; OTTMUST00000051401; uc007dnw.1	Ufc1	10.94	11.26	10.85	10.7	0.5285	0.4728	0.9961	0.6447	0.8536	0.8954	0.2295	0.6451	0.8181
TC0100003541.mm.2	NM_001242580; NM_012049; ENSMUST00000111289; ENSMUST00000111295; ENSMUST00000111296; ENSMUST00000136339; ENSMUST00000141357; ENSMUST00000146428; ENSMUST00000148339; ENSMUST00000156856; BC021634; OTTMUST00000051528; OTTMUST00000051529; OTTMUST00000051530; OTTMUST00000051531; OTTMUST00000051532; OTTMUST00000051533; OTTMUST00000051534; OTTMUST00000051537; uc007doa.2; uc007dob.2	Nit1	8.17	8.1	7.69	7.63	0.8144	0.0506	0.9971	0.8867	0.2764	0.1005	0.1914	0.3104	0.9167
TC0100003542.mm.2	NM_001033039; ENSMUST00000061878; BC141196; OTTMUST00000051146; uc007dod.1	Klhdc9	4	3.65	3.93	3.79	0.718	0.9958	0.9961	0.7616	0.9688	0.8408	0.8359	0.9613	0.9278
TC0100003546.mm.2	NM_010584; BC145377; BC150760; BC150795; OTTMUST00000093565; OTTMUST00000093566; uc007doq.2	Itln1	6.4	6.51	6.07	6.36	0.5704	0.6257	0.9961	0.819	0.8295	0.9578	0.3377	0.8303	0.7006
TC0100003549.mm.2	NM_001277968; NM_008534; NR_102726; ENSMUST00000004827; ENSMUST00000068878; ENSMUST00000111277; ENSMUST00000143463; ENSMUST00000146596; BC095921; OTTMUST00000041044; OTTMUST00000050707; OTTMUST00000050708; OTTMUST00000050709; OTTMUST00000050710	Ly9	9.54	9.82	9.74	10.1	0.102	0.8789	0.9964	0.3744	0.9662	0.2402	0.4405	0.9132	0.3144
TC0100003550.mm.2	NM_144539; ENSMUST00000111276; BC011154; uc007dov.1; uc007dow.1; uc007dox.1; uc007doy.1	Slamf7	4.32	4.38	4.18	3.89	0.723	0.5313	0.9526	0.9411	0.9635	0.4237	0.7969	0.4963	0.5385
TC0100003558.mm.2	NM_033509; ENSMUST00000027837; ENSMUST00000111263; ENSMUST00000111264; ENSMUST00000138714; ENSMUST00000148363; ENSMUST00000153662; BC052195; OTTMUST00000051230; OTTMUST00000051231; OTTMUST00000051232; OTTMUST00000051233; OTTMUST00000051234; OTTMUST00000078154; uc007dpi.1; uc011wwi.1	Vangl2	4.97	4.6	4.78	4.35	0.0654	0.7549	0.9961	0.2329	0.8868	0.1315	0.4697	0.9011	0.3204
TC0100003559.mm.2	NM_010916; ENSMUST00000059794; BC051018; OTTMUST00000084043; uc007dpj.2	Nhlh1	4.12	4.31	4.11	4.14	0.4939	0.967	0.9989	0.7153	0.9911	0.7692	0.6146	0.9766	0.708
TC0100003560.mm.2	NM_021607; ENSMUST00000003550; ENSMUST00000122986; ENSMUST00000135928; ENSMUST00000140643; ENSMUST00000142825; ENSMUST00000146137; BC019998; OTTMUST00000050982; OTTMUST00000050983; OTTMUST00000050984; OTTMUST00000050985; OTTMUST00000050986; OTTMUST00000050987; uc007dpk.2	Ncstn	15.25	15.27	15.27	15.16	0.9738	0.9958	0.9835	0.8947	0.9489	0.9792	0.9938	0.9066	0.8381
TC0100003563.mm.2	NM_011063; ENSMUST00000013842; ENSMUST00000111247; ENSMUST00000125361; ENSMUST00000152432; ENSMUST00000155109; BC038282; OTTMUST00000052554; OTTMUST00000052555; OTTMUST00000052556; OTTMUST00000052557; OTTMUST00000052558; uc007dpy.1	Pea15a	5.04	5.11	5.38	5.09	0.918	0.5561	0.9723	0.8849	0.6185	0.7181	0.5195	0.9172	0.7367
TC0100003564.mm.2	NM_009813; ENSMUST00000003554; ENSMUST00000170638; ENSMUST00000170700; BC064057; OTTMUST00000089560; OTTMUST00000089561; OTTMUST00000089562; uc007dpz.2; uc007dqa.2	Casq1	4.74	4.51	4.56	4.83	0.8532	0.9609	0.9219	0.8158	0.8156	0.9658	0.8525	0.8367	0.5558
TC0100003565.mm.2	NM_013734; ENSMUST00000111243; OTTMUST00000051822; uc011wwk.1	Atp1a4	4.05	4.08	4.22	4.02	0.7871	0.9385	0.9306	0.8742	0.8106	0.9536	0.7779	0.8665	0.5322
TC0100003566.mm.2	NM_178405; ENSMUST00000085913; ENSMUST00000097464; ENSMUST00000131751; ENSMUST00000137679; BC036127; OTTMUST00000051816; OTTMUST00000051817; OTTMUST00000051818; OTTMUST00000051819; uc007dqc.1; uc007dqd.1; uc011wwl.1	Atp1a2	5.15	4.93	4.55	4.87	0.8926	0.3454	0.829	0.6641	0.2473	0.5796	0.3388	0.9668	0.462
TC0100003568.mm.2	NM_008429; ENSMUST00000062387; BC065161; uc007dqg.1; uc007dqh.1; uc007dqi.1	Kcnj9	4.31	4.18	4.06	4.25	0.8376	0.8413	0.9716	0.9247	0.8049	0.9623	0.7058	0.9732	0.6637
TC0100003575.mm.2	NM_029084; ENSMUST00000065679; BC024587; uc007dqu.1	Slamf8	3.8	3.52	3.87	3.64	0.1912	0.824	0.9989	0.4562	0.9411	0.6826	0.2362	0.8932	0.4712
TC0100003576.mm.2	NM_001164725; ENSMUST00000094303; uc011wwo.1; uc011wwp.1	Fcrl6	3.6	3.54	3.66	3.51	0.8938	0.7657	0.9778	0.9264	0.9908	0.7183	0.8601	0.7226	0.7535
TC0100003577.mm.2	NM_026725; ENSMUST00000027826; BC069187; uc007dqw.1	Dusp23	8.05	7.3	8.2	7.14	0.0007	0.7626	0.9989	0.0145	0.9206	0.0454	0.0036	0.8582	0.0151
TC0100003580.mm.2	NM_011318; ENSMUST00000027824; BC061125; uc007dqy.2	Apcs	5.2	6.02	5.52	5.75	0.049	0.9352	0.9493	0.0879	0.9358	0.3193	0.1424	0.7736	0.4973
TC0100003582.mm.2	NM_146764; ENSMUST00000073663; BC119111; BC120665; uc007dra.1	Olfr1408	4.34	4.45	4.38	4.31	0.6343	0.8217	0.9457	0.4872	0.9708	0.968	0.541	0.6886	0.9676
TC0100003583.mm.2	NM_146763; ENSMUST00000072395; BC139449; BC139452; uc007drb.2	Olfr1406	3.1	3.03	3.09	3.16	0.8054	0.8576	0.9546	0.6126	0.9646	0.9853	0.7003	0.7205	0.8903
TC0100003584.mm.2	NM_010184; ENSMUST00000049706; BC125455; BC125457; uc007dre.2; uc011wwr.1	Fcer1a	4.79	4.79	4.68	5.06	0.885	0.6853	0.9737	0.9219	0.9745	0.6515	0.8064	0.6674	0.7319
TC0100003585.mm.2	NM_001205011; ENSMUST00000111224; uc029qus.1	Mptx2	5.82	6.33	6.07	6.33	0.777	0.9953	0.9946	0.9829	0.9649	0.8688	0.8729	0.9315	0.7448
TC0100003586.mm.2	NM_010045; ENSMUST00000038227; BC005583; uc007drg.1	Ackr1	4.22	4.37	4.45	4.55	0.7912	0.6792	0.9961	0.8336	0.8448	0.5808	0.8646	0.8731	0.9404
TC0100003587.mm.2	NM_053199; ENSMUST00000005470; ENSMUST00000111220; ENSMUST00000126963; ENSMUST00000136540; ENSMUST00000157032; BC115417; BC115418; OTTMUST00000059629; OTTMUST00000059630; OTTMUST00000059631; OTTMUST00000059632; OTTMUST00000083363; uc007drh.1; uc007dri.1; uc007drj.1; uc007drk.1	Cadm3	3.91	3.92	4.09	3.91	0.7643	0.7965	0.9999	0.8838	0.9295	0.966	0.6068	0.8867	0.8689
TC0100003589.mm.2	ENSMUST00000037976; ENSMUST00000160565; ENSMUST00000169797; XM_136331.8	Gm4955	4.16	4.5	4.87	5.97	0.1072	0.007	0.9272	0.7183	0.2799	0.0029	0.3323	0.0272	0.123
TC0100003590.mm.2	NM_001024721; ENSMUST00000090406; ENSMUST00000097463; ENSMUST00000139092; BC094916; uc007drn.2; uc007dro.2	BC094916	5.09	5.08	5.28	5.36	0.7652	0.4001	0.9989	0.8903	0.7462	0.3616	0.6668	0.6722	0.8615
TC0100003591.mm.2	NM_001177349; NM_001177350; ENSMUST00000097462; ENSMUST00000150649; ENSMUST00000178186; ENSMUST00000179648; ENSMUST00000180215; OTTMUST00000085766; OTTMUST00000111666; OTTMUST00000111667; OTTMUST00000111841; OTTMUST00000111842; uc007drq.2; uc011wwt.1	Pydc4	5.99	5.92	7.41	7.49	0.4563	0.0003	0.9835	0.8747	0.0142	0.0008	0.0082	0.0047	0.4864
TC0100003593.mm.2	NM_001204910; ENSMUST00000042610; ENSMUST00000127730; BC150711; uc007dru.3; uc011www.2	AI607873	5.05	7.02	4.65	5.95	4.82e-05	0.1344	0.9835	0.001	0.6558	0.0462	7.45e-05	0.2969	0.0035
TC0100003597.mm.2	XM_988496.1	Gm7897	3.72	3.5	3.92	3.63	0.2633	0.7021	0.9989	0.5561	0.8943	0.8471	0.215	0.8407	0.5217
TC0100003599.mm.2	NM_008327; NM_011940; NM_172648; ENSMUST00000059226; BC018233; BC040425; BC055888; uc007dsk.2; uc007dsm.2; uc011wwx.1	Ifi202b; Ifi205	4.12	3.69	3.84	4.52	0.8704	0.8354	0.5621	0.2654	0.7519	0.9428	0.7261	0.364	0.4394
TC0100003600.mm.2	NM_001005520; ENSMUST00000063030	Olfr231	3.01	3.05	3.17	2.82	0.5305	0.9624	0.9306	0.9858	0.9067	0.6793	0.7648	0.7646	0.3748
TC0100003601.mm.2	NM_146715; ENSMUST00000061990; BC119050; BC119052; uc007dsx.2	Olfr419	3.82	3.98	4.03	3.88	0.8518	0.8553	0.9971	0.947	0.9578	0.7693	0.9597	0.902	0.8941
TC0100003603.mm.2	NM_011825; ENSMUST00000055294; BC079905; OTTMUST00000053848; uc007dtf.1	Grem2	3.93	4	3.83	3.94	0.6857	0.7377	0.9989	0.8333	0.911	0.9661	0.4982	0.849	0.83
TC0100003604.mm.2	NM_001199003; NM_011880; ENSMUST00000027812; BC051133; uc007dtg.2; uc007dth.2; uc007dti.2; uc007dtj.2; uc007dtk.2; uc007dtl.2	Rgs7	5.05	4.88	5.29	5.23	0.9678	0.9506	0.9723	0.8039	0.8967	0.9309	0.9683	0.9256	0.8389
TC0100003610.mm.2	NM_010209; ENSMUST00000027810; ENSMUST00000130996; ENSMUST00000133218; ENSMUST00000154956; ENSMUST00000176740; BC006048; OTTMUST00000062946; OTTMUST00000062956; OTTMUST00000062957; OTTMUST00000062958; OTTMUST00000111211; uc007dtn.2	Fh1	10.84	10.52	10.76	10.46	0.2957	0.7734	0.9835	0.7733	0.9877	0.336	0.7971	0.739	0.3723
TC0100003611.mm.2	NM_010098; ENSMUST00000027809; OTTMUST00000050914	Opn3	5.53	5.63	5.92	5.63	0.6571	0.9643	0.8752	0.8728	0.8578	0.7619	0.844	0.7093	0.3725
TC0100003612.mm.2	NM_021350; ENSMUST00000104984; BC118932; OTTMUST00000050916; uc007dtr.2	Chml	7.86	7.8	7.96	7.76	0.4927	0.9902	0.9961	0.8431	0.959	0.7381	0.6486	0.9549	0.569
TC0100003614.mm.2	NM_001195816; NM_176916; ENSMUST00000065967; ENSMUST00000111166; ENSMUST00000111167; ENSMUST00000125404; ENSMUST00000144340; ENSMUST00000156184; BC100428; OTTMUST00000059102; OTTMUST00000059164; OTTMUST00000059165; OTTMUST00000059166; OTTMUST00000059182; OTTMUST00000059183; uc007dtv.2; uc007dtw.1; uc007dtx.1; uc007dtz.2	Pld5	6.11	6.39	5.98	6.15	0.6774	0.8173	0.9835	0.6489	0.9936	0.9881	0.5655	0.775	0.9696
TC0100003615.mm.2	BC132651; BC132653; uc007dty.3	Rbm8a2; Rbm8a	8.52	8.5	8.35	8.38	0.7483	0.6321	0.9961	0.7572	0.7781	0.5149	0.8576	0.8833	0.9611
TC0100003620.mm.2	NM_001099637; ENSMUST00000057037; uc007dub.1; uc007duc.1; uc007dud.1; uc007duf.1	Cep170	12.13	11.66	11.8	11.64	0.0708	0.3272	0.9607	0.1186	0.4145	0.0438	0.8359	0.8372	0.542
TC0100003627.mm.2	NM_011785; ENSMUST00000019843; ENSMUST00000111159; ENSMUST00000111160; BC066861; OTTMUST00000049194; OTTMUST00000049255; uc007duk.2	Akt3	10.32	9.43	10.56	9.26	8.21e-05	0.8583	0.9607	0.0089	0.8004	0.0062	0.001	0.9524	0.001
TC0100003639.mm.2	NM_007422; ENSMUST00000016105; ENSMUST00000159184; ENSMUST00000161808; BC139404; BC139417; OTTMUST00000088544; OTTMUST00000088545; OTTMUST00000088546; uc007dus.1; uc007dut.1; uc007duu.1	Adss	13.49	13.23	13.58	13.28	0.2522	0.7754	0.9961	0.418	0.9629	0.7882	0.2496	0.7977	0.6403
TC0100003645.mm.2	NM_016805; ENSMUST00000037748; ENSMUST00000134291; ENSMUST00000146362; ENSMUST00000150825; ENSMUST00000162916; BC018353; OTTMUST00000051942; OTTMUST00000051943; OTTMUST00000051944; OTTMUST00000051945; OTTMUST00000088550; uc007dvb.2; uc011wxl.1	Hnrnpu	16.24	16.11	16.46	16.25	0.5231	0.705	0.9961	0.6934	0.9175	0.9845	0.3676	0.8058	0.7713
TC0100003649.mm.2	NM_027188; ENSMUST00000068437; ENSMUST00000111134; ENSMUST00000125756; ENSMUST00000128302; ENSMUST00000129393; ENSMUST00000131684; BC052431; BC061485; OTTMUST00000041394; OTTMUST00000041395; OTTMUST00000041396; OTTMUST00000041397; OTTMUST00000041398; OTTMUST00000041399; uc007dvj.1; uc007dvk.1	Smyd3	8.33	7.48	8.35	7.87	0.0025	0.8369	0.9765	0.0167	0.9939	0.0865	0.0127	0.7638	0.0845
TC0100003657.mm.2	NM_008249; ENSMUST00000027769; ENSMUST00000129009; ENSMUST00000129982; ENSMUST00000139993; ENSMUST00000150778; BC138836; BC138837; OTTMUST00000054001; OTTMUST00000054002; OTTMUST00000054003; OTTMUST00000054004; OTTMUST00000054005; uc007dvl.1; uc011wxm.1	Tfb2m	12.39	12.16	12.34	12.24	0.1512	0.7068	0.9457	0.1796	0.9978	0.7321	0.146	0.6044	0.7254
TC0100003662.mm.2	NM_001163290; NM_023341; ENSMUST00000027766; ENSMUST00000159591; ENSMUST00000159914; ENSMUST00000160102; ENSMUST00000160121; ENSMUST00000160169; ENSMUST00000160482; ENSMUST00000160879; ENSMUST00000161300; ENSMUST00000161379; ENSMUST00000161632; ENSMUST00000161743; ENSMUST00000161746; ENSMUST00000161814; ENSMUST00000162725; ENSMUST00000162769; ENSMUST00000170472; BC030937; OTTMUST00000088142; OTTM…	Adck3	7.07	6.99	7.72	6.42	0.0583	0.8792	0.7816	0.783	0.8529	0.1756	0.3348	0.5409	0.0426
TC0100003664.mm.2	NM_001128605; NM_011183; ENSMUST00000010753; ENSMUST00000111104; ENSMUST00000111105; ENSMUST00000111106; ENSMUST00000111108; ENSMUST00000128223; ENSMUST00000130029; ENSMUST00000130711; ENSMUST00000133340; ENSMUST00000136291; ENSMUST00000149590; BC010403; OTTMUST00000050924; OTTMUST00000050925; OTTMUST00000050926; OTTMUST00000050927; OTTMUST00000050928; OTTMUST00000050929; OTTMUST00000050930; OTTM…	Psen2	7.3	7.15	7.37	7.67	0.5668	0.4806	0.7645	0.8183	0.9799	0.3079	0.8612	0.2781	0.2307
TC0100003665.mm.2	NR_003623; uc007dwf.1	Gm5069	5.66	5.67	5.75	5.69	0.9552	0.9242	0.9961	0.9902	0.9512	0.9565	0.8803	0.9813	0.9298
TC0100003666.mm.2	NM_001081227; ENSMUST00000136521; ENSMUST00000179826; BC120654; BC120656; uc007dwh.2	6330403A02Rik	4.37	4.93	4.81	4.68	0.2499	0.9083	0.7115	0.0996	0.5596	0.4108	0.6158	0.7226	0.9519
TC0100003670.mm.2	NM_013729; ENSMUST00000027778; BC099876; BC099877; OTTMUST00000097058; uc007dwp.1	Mixl1	3.88	3.83	3.68	3.81	0.9599	0.9223	0.9751	0.8107	0.8849	0.8969	0.9443	0.952	0.8601
TC0100003671.mm.2	NM_008210; BC002268; BC012687; BC083353; BC088835; BC106177; OTTMUST00000051055; OTTMUST00000051056; OTTMUST00000051057; OTTMUST00000051058; OTTMUST00000051059; OTTMUST00000075153; OTTMUST00000075154; uc007dwr.1; uc007dws.1	H3f3a	13.95	14.06	14.01	13.95	0.9766	0.7862	0.9919	0.9261	0.9735	0.7988	0.8121	0.7836	0.8787
TC0100003679.mm.2	NM_010145; ENSMUST00000036928; ENSMUST00000111068; ENSMUST00000147585; ENSMUST00000154133; BC029636; BC045194; BC057857; BC061493; OTTMUST00000052194; OTTMUST00000052195; OTTMUST00000078114; OTTMUST00000078115; uc007dwz.1; uc011wxq.1	Ephx1	4.78	4.12	4.33	4.17	0.288	0.6991	0.9734	0.3394	0.7292	0.2861	0.8492	0.9688	0.7908
TC0100003682.mm.2	NM_026171; ENSMUST00000027797; BC031847; uc007dxb.1; uc007dxc.1; uc007dxd.1	Nvl	13.04	12.64	13.11	12.81	0.0899	0.895	0.94	0.1216	0.9447	0.4588	0.1788	0.7276	0.6319
TC0100003683.mm.2	NM_145514; ENSMUST00000036329; ENSMUST00000159290; ENSMUST00000159625; ENSMUST00000159673; ENSMUST00000159698; ENSMUST00000161531; ENSMUST00000162819; ENSMUST00000162963; BC139336; BC139337; OTTMUST00000088630; OTTMUST00000088631; OTTMUST00000088632; OTTMUST00000088633; OTTMUST00000088634; OTTMUST00000088635; OTTMUST00000088636; OTTMUST00000088637; uc007dxf.2; uc007dxg.2	Wdr26	12.63	13.16	12.78	13.01	0.2118	0.9686	0.9961	0.5398	0.9974	0.4467	0.492	0.961	0.437
TC0100003689.mm.2	NM_207280; ENSMUST00000058825; OTTMUST00000116802; uc011wxt.1	Ccdc121	4.18	4.14	4.07	4.05	0.492	0.6998	0.9988	0.7045	0.9064	0.9756	0.3446	0.8227	0.7174
TC0100003697.mm.2	NM_133815; ENSMUST00000005003; BC021516; BC042522; uc007dxn.2; uc007dxo.2	Lbr	14.97	15.51	15.26	15.37	0.011	0.8897	0.6526	0.0091	0.4965	0.067	0.1301	0.7006	0.5712
TC0100003700.mm.2	NM_001083120; NM_001083121; NM_008680; NM_010135; ENSMUST00000078719; ENSMUST00000111024; ENSMUST00000111025; ENSMUST00000111030; ENSMUST00000177811; BC062927; uc007dxt.1	Enah	5.27	5.58	5.27	5.28	0.698	0.9915	0.9607	0.565	0.9044	0.8224	0.831	0.8665	0.9604
TC0100003708.mm.2	NM_001166728; ENSMUST00000169123; OTTMUST00000098455; uc011wxu.1	Vmn1r1	4.36	4.13	4.44	4.13	0.9046	0.7793	0.9433	0.8304	0.9841	0.7383	0.8642	0.6494	0.6495
TC0100003709.mm.2	NM_007853; ENSMUST00000035295; ENSMUST00000132551; ENSMUST00000133052; BC003751; OTTMUST00000051340; OTTMUST00000051341; OTTMUST00000051342; uc007dxw.1; uc007dxx.1	Degs1	12.72	14.01	12.97	13.75	2.04e-05	0.8491	0.9367	0.0003	0.7464	0.0005	0.0011	0.9261	0.003
TC0100003710.mm.2	NM_175127; ENSMUST00000051431; BC094542; uc007dya.1; uc007dyb.1	Fbxo28	7.85	8.3	7.79	8.29	0.0108	0.9971	0.9367	0.2823	0.8882	0.107	0.077	0.816	0.0291
TC0100003714.mm.2	ENSMUST00000097444	Gm10517	4.57	4.38	4.49	4.11	0.2288	0.5159	0.9971	0.5402	0.8275	0.1654	0.924	0.722	0.4716
TC0100003715.mm.2	NM_009794; ENSMUST00000068505; BC054726; uc007dye.2; uc007dyf.1	Capn2	6.47	6.53	7.14	7.18	0.5685	0.1421	0.9984	0.7878	0.5089	0.1184	0.5108	0.4315	0.7301
TC0100003719.mm.2	NM_001033547; ENSMUST00000060041; BC150917; uc007dyj.1	Ccdc185	4.87	5.17	5.06	4.7	0.9938	0.8681	0.8239	0.5589	0.8815	0.8897	0.8634	0.5645	0.5488
TC0100003721.mm.2	NM_001278218; NM_001278219; NM_001278220; NM_026866; ENSMUST00000003035; ENSMUST00000171366; BC043102; BC059225; uc008icl.1; uc008icm.1; uc008icn.1	Disp1	9.25	8.75	9.38	8.98	0.0114	0.1771	0.9601	0.0363	0.7959	0.7045	0.0041	0.2649	0.2532
TC0100003723.mm.2	NM_027861; ENSMUST00000057062; ENSMUST00000163528; BC030340; BC120692; BC125527; uc008icq.1; uc008icr.1; uc008ics.1	Brox	9.38	9.6	9.64	9.61	0.8424	0.6002	0.9961	0.8506	0.7877	0.5539	0.7679	0.8438	0.9782
TC0100003725.mm.2	NM_177389; uc008icw.1; uc008icx.1; uc008icy.1; uc012bon.1	Mia3	11.34	11.39	11.5	11.46	0.927	0.7778	0.9961	0.9946	0.903	0.8666	0.7124	0.9059	0.9191
TC0100003727.mm.2	ENSMUST00000172123	Gm8214	5.11	4.68	4.98	4.35	0.5821	0.7089	0.9961	0.6734	0.8396	0.4659	0.996	0.9045	0.8556
TC0100003731.mm.2	NM_028516; ENSMUST00000050306; uc011wxw.1	1700056E22Rik	5.36	4.74	4.72	4.41	0.6651	0.7722	0.9901	0.6744	0.836	0.5719	0.9927	0.9591	0.9414
TC0100003736.mm.2	NM_008250; ENSMUST00000048572; ENSMUST00000174257; BC064068; OTTMUST00000096185; OTTMUST00000096186; uc007dyn.2	Hlx	8.32	9.82	8.31	9.01	1.33e-05	0.0774	0.5386	5.86e-05	0.9449	0.0225	2.12e-05	0.035	0.0094
TC0100003738.mm.2	ENSMUST00000048462; ENSMUST00000110992	Marc1	4.86	4.88	4.95	4.71	0.9239	0.9432	0.9961	0.9935	0.9529	0.9881	0.8806	0.9984	0.8964
TC0100003739.mm.2	NM_133684; ENSMUST00000068725; ENSMUST00000159293; ENSMUST00000160318; ENSMUST00000160982; ENSMUST00000161341; ENSMUST00000161359; ENSMUST00000161821; ENSMUST00000162261; ENSMUST00000162501; ENSMUST00000162866; BC006888; OTTMUST00000088656; OTTMUST00000088657; OTTMUST00000088658; OTTMUST00000088659; OTTMUST00000088660; OTTMUST00000088661; OTTMUST00000088662; OTTMUST00000088663; OTTMUST00000088664…	Marc2	10.11	9.58	9.64	9.42	0.0576	0.9915	0.979	0.1358	0.9312	0.2571	0.2272	0.911	0.4278
TC0100003742.mm.2	NM_178692; ENSMUST00000048308; BC116951; BC116953; uc007dys.1	C130074G19Rik	6.46	6.59	6.51	6.4	0.7787	0.8452	0.9961	0.9649	0.9801	0.7125	0.9897	0.8478	0.7789
TC0100003743.mm.2	NM_145515; ENSMUST00000027929; BC112400; uc007dyt.2; uc011wxy.1	Mark1	5.19	5.55	5.21	5.35	0.6327	0.9588	0.9889	0.647	0.9756	0.8578	0.6964	0.8917	0.9266
TC0100003747.mm.2	NM_198653; ENSMUST00000027921; ENSMUST00000110974; ENSMUST00000110975; ENSMUST00000131770; ENSMUST00000153211; BC052403; OTTMUST00000051852; OTTMUST00000051853; OTTMUST00000051854; OTTMUST00000051855; OTTMUST00000051856; uc007dyy.1; uc007dyz.1; uc007dza.1; uc007dzb.1	Iars2	12.6	12.18	12.69	12.16	0.0132	0.9418	0.9961	0.0894	0.9947	0.1613	0.0622	0.93	0.1403
TC0100003749.mm.2	NR_038006; BC147657	9630028B13Rik	4.26	4.11	3.9	4.06	0.7303	0.2854	0.9987	0.882	0.6718	0.2697	0.5819	0.5785	0.8327
TC0100003751.mm.2	NM_146106; ENSMUST00000045388; BC027340; OTTMUST00000066789; uc007dzm.2	Lyplal1	3.58	3.28	3.3	3.25	0.73	0.5617	0.9875	0.7112	0.7002	0.451	0.8167	0.872	0.9769
TC0100003754.mm.2	NM_009367; ENSMUST00000045288; BC011055; BC011170; uc007dzo.2; uc007dzp.2	Tgfb2	4.76	5.47	5.35	4.71	0.8382	0.7484	0.7829	0.6619	0.9157	0.6646	0.8859	0.442	0.3854
TC0100003757.mm.2	NM_026041; ENSMUST00000001339; ENSMUST00000162336; BC006787; OTTMUST00000088735; OTTMUST00000088736; uc007dzq.2	Rrp15	10.24	10.03	10.09	10.09	0.9022	0.7984	0.9961	0.9751	0.9411	0.7523	0.882	0.8614	0.9136
TC0100003761.mm.2	NM_028848; NM_029067; ENSMUST00000027908; ENSMUST00000110945; ENSMUST00000183469; ENSMUST00000183656; ENSMUST00000183819; ENSMUST00000183931; ENSMUST00000183996; ENSMUST00000184543; BC089520; OTTMUST00000055330; OTTMUST00000055390; OTTMUST00000055391; OTTMUST00000055392; OTTMUST00000055393; OTTMUST00000117173; OTTMUST00000117175; uc007dzt.2; uc007dzv.1; uc007dzw.2	Spata17	5.26	5.23	5.34	5.31	0.7804	0.9308	0.9961	0.9762	0.9323	0.9578	0.7629	0.9905	0.7656
TC0100003776.mm.2	NM_172650; ENSMUST00000085678; BC079581; uc007eai.1; uc007eaj.1; uc011wyi.1; uc029qve.1	Kctd3	8.84	8.86	9.69	9.14	0.5546	0.0662	0.9869	0.9065	0.2179	0.4188	0.0444	0.4534	0.5736
TC0100003778.mm.2	NM_001159850; NM_001281847; NM_001281848; NM_010607; ENSMUST00000079451; ENSMUST00000110920; ENSMUST00000180044; BC062094; uc007eak.2; uc007eam.2; uc007ean.2	Kcnk2	4.68	5.06	4.98	4.91	0.9061	0.9682	0.8012	0.4569	0.7031	0.9094	0.9821	0.7234	0.6074
TC0100003780.mm.2	XM_001478256.2	Gm3837	11.56	11.61	11.42	11.53	0.768	0.7437	0.969	0.947	0.73	0.9328	0.5606	0.9952	0.6073
TC0100003783.mm.2	NM_001081363; ENSMUST00000165663; ENSMUST00000165798; ENSMUST00000165962; ENSMUST00000171929; OTTMUST00000089577; OTTMUST00000089578; OTTMUST00000089579; OTTMUST00000089580; uc007eao.2; uc007eaq.1	Cenpf	8.47	8.73	8.47	8.44	0.9029	0.6493	0.9115	0.596	0.992	0.7965	0.5823	0.4998	0.7488
TC0100003786.mm.2	NM_026796; ENSMUST00000027897; ENSMUST00000130804; ENSMUST00000132289; ENSMUST00000144452; BC023119; OTTMUST00000041402; OTTMUST00000041403; OTTMUST00000041404; OTTMUST00000050715; uc007eax.1; uc007eay.1; uc007eaz.1	Smyd2	11.81	11.28	11.97	11.65	0.0175	0.3043	0.9961	0.1658	0.602	0.6415	0.0096	0.6674	0.1072
TC0100003791.mm.2	NM_008937; ENSMUST00000010319; ENSMUST00000175916; ENSMUST00000177288; BC051411; OTTMUST00000104400; OTTMUST00000104401; OTTMUST00000104402	Prox1	5.32	5.35	5.44	5.88	0.4658	0.8409	0.8988	0.9794	0.934	0.5067	0.8555	0.6212	0.2935
TC0100003795.mm.2	NM_178775; ENSMUST00000061611; ENSMUST00000159066; ENSMUST00000159367; ENSMUST00000159624; ENSMUST00000159823; ENSMUST00000160889; ENSMUST00000160891; ENSMUST00000162500; ENSMUST00000162692; BC058403; OTTMUST00000088705; OTTMUST00000088706; OTTMUST00000088707; OTTMUST00000088709; OTTMUST00000088710; OTTMUST00000088711; OTTMUST00000088712; OTTMUST00000088713; OTTMUST00000088714; uc007ebf.1; uc007e…	Rps6kc1	4.1	4.34	3.43	4.04	0.1812	0.5135	0.9961	0.4159	0.8399	0.8943	0.1006	0.7089	0.4903
TC0100003796.mm.2	NM_144879; NR_027352; ENSMUST00000047409; ENSMUST00000166139; BC024141; uc007ebr.2; uc007ebs.2	Vash2	4.22	4.51	4.28	4.17	0.7334	0.4427	0.8832	0.4338	0.9845	0.761	0.3143	0.346	0.8175
TC0100003797.mm.2	NM_001081259; ENSMUST00000085635; BC157992; uc007ebt.1; uc007ebu.1; uc007ebv.1; uc011wyn.1	Mfsd7b	10.46	9.93	10.64	10.01	0.0067	0.6274	0.9961	0.0918	0.8212	0.2569	0.013	0.8392	0.0586
TC0100003799.mm.2	NM_001163421; NM_001163422; NM_026895; ENSMUST00000027945; ENSMUST00000085633; ENSMUST00000110891; ENSMUST00000110893; ENSMUST00000124497; ENSMUST00000143876; ENSMUST00000153757; ENSMUST00000156341; ENSMUST00000156527; OTTMUST00000051108; OTTMUST00000051109; OTTMUST00000051110; OTTMUST00000051111; OTTMUST00000051112; OTTMUST00000051113; OTTMUST00000051114; OTTMUST00000051115; OTTMUST00000051116; …	Tatdn3	6.31	6.01	6.38	5.99	0.1244	0.8568	0.9901	0.5398	0.8868	0.5623	0.1958	0.9919	0.2454
TC0100003803.mm.2	NM_001109759; ENSMUST00000171798; uc011wyr.1	Fam71a	4.34	4.17	4.64	4.25	0.7254	0.8863	0.9979	0.8426	0.9656	0.9667	0.6737	0.9189	0.8691
TC0100003804.mm.2	NM_007498; ENSMUST00000027941; ENSMUST00000131854; BC019946; BC064799; OTTMUST00000050734; OTTMUST00000050735; uc007ece.1; uc011wys.1; uc011wyt.1	Atf3	6.86	6.78	6.49	6.62	0.6488	0.2395	0.9961	0.7691	0.5585	0.2055	0.5907	0.5963	0.8474
TC0100003805.mm.2	NM_025424; ENSMUST00000046770; BC048464; OTTMUST00000050779; uc007ecg.1	Nenf	6.24	5.69	6.01	5.39	0.0079	0.6794	0.9961	0.0652	0.8491	0.0274	0.1945	0.8686	0.1038
TC0100003806.mm.2	NM_144880; ENSMUST00000067976; BC059026; uc007eci.1	Ppp2r5a	14.71	14.93	14.81	15.01	0.2884	0.7478	0.9963	0.6059	0.9277	0.3149	0.8121	0.8374	0.5179
TC0100003814.mm.2	NM_029766; ENSMUST00000027933	Dtl	12.17	11.67	12.23	11.52	0.002	0.9288	0.8606	0.1726	0.7079	0.0554	0.0159	0.8033	0.0054
TC0100003820.mm.2	NR_030669; uc007eda.1; uc007edb.2	1700034H15Rik	4.67	4.72	5.09	4.84	0.5617	0.8191	0.9961	0.81	0.9169	0.9392	0.489	0.9233	0.698
TC0100003823.mm.2	NM_011633; BC012702	Traf5	3.47	3.79	3.91	3.54	0.8376	0.8724	0.7505	0.6322	0.561	0.9806	0.7408	0.7714	0.3611
TC0100003825.mm.2	XM_001478655.3	Gm3934	8.78	8.73	9	8.58	0.1734	0.9796	0.8962	0.8656	0.806	0.4861	0.362	0.7901	0.141
TC0100003826.mm.2	NM_144814; ENSMUST00000073279; ENSMUST00000110849; BC057141; BC138938; BC138939	Rcor3	10.06	10.3	9.89	9.82	0.8318	0.2666	0.9563	0.6379	0.8711	0.5525	0.2466	0.3332	0.8828
TC0100003827.mm.2	NM_144881; ENSMUST00000044190; ENSMUST00000123721; ENSMUST00000128619; ENSMUST00000154203; ENSMUST00000154755; BC008159; OTTMUST00000067019; OTTMUST00000067020; OTTMUST00000067021; OTTMUST00000067022; OTTMUST00000067232; uc007edp.2; uc007edq.2	Hhat	5.42	5.54	5.28	5.59	0.9702	0.9697	0.9817	0.8844	0.9568	0.9521	0.9865	0.8731	0.8229
TC0100003830.mm.2	NM_001177794; NM_198247; ENSMUST00000016406; ENSMUST00000125391; ENSMUST00000155503; ENSMUST00000155579; BC060251; OTTMUST00000066794; OTTMUST00000066887; OTTMUST00000066888; uc007eds.2; uc011wyx.1	Sertad4	4.23	4.47	4.53	4.94	0.3045	0.6388	0.9961	0.6448	0.9052	0.2626	0.9054	0.7595	0.5059
TC0100003832.mm.2	NM_181546; ENSMUST00000016344; BC141262; BC145602	Syt14	4.67	4.87	4.67	4.62	0.3577	0.9498	0.9961	0.5172	0.9939	0.7052	0.4913	0.9143	0.7168
TC0100003834.mm.2	NM_145415; ENSMUST00000085555; BC019218; uc007edw.1; uc011wyz.1	Diexf	8.28	7.56	8.75	8.23	0.0072	0.2731	0.998	0.0715	0.6653	0.5069	0.0046	0.5638	0.0834
TC0100003835.mm.2	NM_153137; ENSMUST00000043550; ENSMUST00000159666; ENSMUST00000159805; ENSMUST00000160302; ENSMUST00000160332; ENSMUST00000161145; ENSMUST00000161151; ENSMUST00000161367; ENSMUST00000161403; ENSMUST00000162480; ENSMUST00000162905; BC137605; BC171933; OTTMUST00000066950; OTTMUST00000066951; OTTMUST00000066952; OTTMUST00000066953; OTTMUST00000066954; OTTMUST00000066955; OTTMUST00000066956; OTTMUST0…	Traf3ip3	10.98	11.24	11.17	11.27	0.5091	0.8277	0.9328	0.3744	0.7224	0.5207	0.8933	0.9345	0.9951
TC0100003836.mm.2	NM_001044751; NM_008288; ENSMUST00000016338; ENSMUST00000159644; ENSMUST00000160929; ENSMUST00000161406; ENSMUST00000161737; ENSMUST00000162842; BC132364; BC138780; BC145415; OTTMUST00000075988; OTTMUST00000075989; OTTMUST00000075990; OTTMUST00000075991; OTTMUST00000075992; OTTMUST00000079283; uc007eef.1; uc007eeg.1; uc007eeh.1	Hsd11b1	12.85	13.52	10.38	11.97	9.14e-06	9.57e-08	0.273	0.0166	7.88e-07	0.0043	9.21e-09	9.81e-05	2.18e-05
TC0100003838.mm.2	NM_008059; ENSMUST00000009777; BC117038; BC117040; uc007eei.2	G0s2	5.54	5.34	5.12	6	0.9901	0.971	0.9854	0.8849	0.9358	0.9657	0.9754	0.9479	0.8857
TC0100003840.mm.2	NM_144817; ENSMUST00000016323; ENSMUST00000163202; ENSMUST00000165718; ENSMUST00000169907; BC021840; OTTMUST00000091732; OTTMUST00000091733; OTTMUST00000091734; OTTMUST00000091735; uc007eel.1	Camk1g	6.1	5.81	5.84	5.94	0.7828	0.8605	0.9734	0.9646	0.8461	0.9987	0.6893	0.9772	0.6567
TC0100003853.mm.2	NM_010778; ENSMUST00000159563; ENSMUST00000161772; ENSMUST00000162650; ENSMUST00000162951; BC150660; OTTMUST00000088873; OTTMUST00000088874; OTTMUST00000088875; OTTMUST00000088879; uc007eet.1; uc011wzh.1	Cd46	6.5	6.67	6.82	6.62	0.9616	0.9197	0.9432	0.7185	0.8149	0.8966	0.9424	0.9014	0.7688
TC0100003855.mm.2	NM_013499; ENSMUST00000075451; BC028945; BC092048; uc007eeu.1; uc007eev.1; uc007eew.1; uc007eex.1	Cr1l	13.18	13.09	13.22	12.93	0.3495	0.9243	0.9696	0.8804	0.9552	0.5088	0.6855	0.7945	0.3459
TC0100003856.mm.2	NM_007758; ENSMUST00000082321; BC109344; uc007eey.1; uc007eez.1; uc007efa.1; uc011wzi.1	Cr2	4.26	4.36	4.23	4.37	0.8626	0.9793	1	0.9353	0.9929	0.899	0.9439	0.9864	0.9212
TC0100003857.mm.2	ENSMUST00000043104	Cr2	3.96	3.96	3.86	4.27	0.9044	0.9662	0.6616	0.3422	0.5843	0.9064	0.9832	0.6316	0.4872
TC0100003860.mm.2	NM_008866; ENSMUST00000027036; ENSMUST00000115529; ENSMUST00000119612; ENSMUST00000131119; ENSMUST00000134384; ENSMUST00000137887; ENSMUST00000141278; ENSMUST00000150971; BC013536; BC052848; OTTMUST00000051162; OTTMUST00000051163; OTTMUST00000051164; OTTMUST00000051165; OTTMUST00000051167; OTTMUST00000051168; OTTMUST00000051169; OTTMUST00000051170; uc007afg.1; uc007afh.1	Lypla1	11.87	11.8	11.77	11.86	0.9901	0.9688	0.9835	0.8702	0.9295	0.9633	0.9725	0.9398	0.8707
TC0100003861.mm.2	NM_001159750; NM_001159751; NM_011541; ENSMUST00000081551; ENSMUST00000165720; BC006022; BC061490; BC083127; OTTMUST00000111602; OTTMUST00000111603; uc007afi.2; uc011wht.1; uc011whu.1	Tcea1	12.89	12.87	12.94	12.83	0.8923	0.9566	0.9601	0.8637	0.9319	0.8882	0.9865	0.8033	0.6684
TC0100003864.mm.2	NM_027357; ENSMUST00000027432; ENSMUST00000127104; ENSMUST00000133480; ENSMUST00000139715; ENSMUST00000143200; ENSMUST00000147807; ENSMUST00000149946; ENSMUST00000152184; BC138526; BC138527; OTTMUST00000085651; OTTMUST00000085652; OTTMUST00000085663; OTTMUST00000085664; OTTMUST00000085665; OTTMUST00000085666; OTTMUST00000085667; OTTMUST00000085669; uc007buy.1	Psmd1	13.49	13.51	13.42	13.47	0.9634	0.9512	0.9989	0.975	0.9877	0.974	0.9204	0.9645	0.9888
TC0100003865.mm.2	NM_027456; NM_030184; ENSMUST00000027434; ENSMUST00000113309; ENSMUST00000123618; ENSMUST00000126579; ENSMUST00000131412; ENSMUST00000134858; ENSMUST00000135973; ENSMUST00000150059; ENSMUST00000153389; ENSMUST00000153653; ENSMUST00000155168; ENSMUST00000156675; BC028964; BC043101; OTTMUST00000085605; OTTMUST00000085606; OTTMUST00000085607; OTTMUST00000085608; OTTMUST00000085609; OTTMUST0000008561…	Armc9	6.55	6.16	7.07	6.07	0.0675	0.383	0.8988	0.6765	0.347	0.8119	0.0327	0.9352	0.076
TC0100003866.mm.2	NM_001174170; NM_011111; ENSMUST00000009356; ENSMUST00000064916; BC138815; BC138817; OTTMUST00000049648; OTTMUST00000049649; uc007chn.2; uc007chp.2; uc011wqe.1	Serpinb2	5.42	12.42	6.6	8.85	1.91e-09	0.0039	0.0004	4.5e-09	0.2466	4.32e-06	8.6e-09	2.7e-05	7.14e-05
TC0100003867.mm.2	NM_001160307; NM_198028; ENSMUST00000172762; ENSMUST00000182198; BC029736; BC069938; OTTMUST00000049635; OTTMUST00000049636; uc011wqf.1; uc011wqg.1	Serpinb10	10.78	13.56	8.26	8.71	3.76e-06	7e-09	0.0105	1.98e-06	1.06e-05	7.97e-05	1.05e-09	8.69e-08	0.0955
TC0100003869.mm.2	NM_001112702; NM_021467; ENSMUST00000129217; ENSMUST00000137331; ENSMUST00000139986; ENSMUST00000148201; ENSMUST00000152075; ENSMUST00000152208; ENSMUST00000154463; BC023170; OTTMUST00000082800; OTTMUST00000082801; OTTMUST00000082802; OTTMUST00000082803; OTTMUST00000082805; OTTMUST00000082806; OTTMUST00000082807	Tnni1	3.67	3.52	3.45	3.33	0.563	0.8127	0.9847	0.5923	0.8504	0.5414	0.9375	0.9811	0.9013
TC0100003870.mm.2	NM_009480; ENSMUST00000001284; ENSMUST00000159207; ENSMUST00000159371; ENSMUST00000159466; ENSMUST00000159929; ENSMUST00000160335; ENSMUST00000160486; ENSMUST00000161297; ENSMUST00000167546; BC049784; OTTMUST00000076758; OTTMUST00000076759; OTTMUST00000076760; OTTMUST00000076761; OTTMUST00000076762; OTTMUST00000076814; OTTMUST00000076815; OTTMUST00000081357	Usf1	8.96	8.76	9.03	9.16	0.718	0.237	0.9367	0.5166	0.8811	0.5951	0.1772	0.2833	0.9049
TC0100003871.mm.2	NM_001164525; ENSMUST00000171362; uc011wwd.1	Tstd1	4.2	4.33	4.39	4.46	0.7787	0.3688	0.9989	0.882	0.7059	0.3471	0.6279	0.6673	0.8851
TC0100003872.mm.2	NM_016851; ENSMUST00000076521; ENSMUST00000138826; ENSMUST00000140066; BC008515; OTTMUST00000083863; OTTMUST00000083864; OTTMUST00000083866; uc007edx.1; uc007edy.1; uc007edz.1	Irf6	4.69	4.72	4.7	4.89	0.5476	0.5454	0.962	0.979	0.9568	0.334	0.9147	0.531	0.4569
TC0100003873.mm.2	NM_001160359; NM_001160360; NM_181048; ENSMUST00000110831; ENSMUST00000160077; ENSMUST00000161235; ENSMUST00000178744; BC055955; uc007eeb.2; uc011wza.1; uc011wzb.1	A130010J15Rik	5.54	5.5	5.28	5.83	0.8427	0.9163	0.7077	0.589	0.5615	0.9961	0.7871	0.7154	0.3312
TC0100003874.mm.2	NM_153502; ENSMUST00000054665; BC132370; BC138797; BC145421; uc007aql.1; uc007aqm.1; uc011wjl.1	Ankrd23	8.02	7.84	8.35	7.99	0.2359	0.6111	0.9835	0.7199	0.7059	0.8839	0.1571	0.9115	0.3278
TC0100003875.mm.2	NM_026241; ENSMUST00000001172; BC117004; BC119100; uc007aqo.1; uc007aqp.1; uc011wjm.1	Ankrd39	5.65	5.41	5.12	5.83	0.7804	0.9285	0.8083	0.7254	0.8365	0.7904	0.9554	0.6019	0.3715
TC0100003876.mm.2	NM_029368; ENSMUST00000027215; ENSMUST00000125540; ENSMUST00000127923; ENSMUST00000128190; ENSMUST00000129702; ENSMUST00000133677; ENSMUST00000143327; ENSMUST00000147571; ENSMUST00000147661; ENSMUST00000149502; ENSMUST00000150911; ENSMUST00000152239; ENSMUST00000156392; BC099557; BC116881; BC119032; OTTMUST00000085988; OTTMUST00000085989; OTTMUST00000085990; OTTMUST00000085991; OTTMUST00000085992…	Tex30	11.08	10.99	11.01	11	0.4365	0.86	0.9907	0.5263	0.9947	0.8408	0.4511	0.8273	0.8157
TC0100003877.mm.2	NM_023645; ENSMUST00000027213; ENSMUST00000065767; ENSMUST00000141125; ENSMUST00000149665; ENSMUST00000152643; BC023141; OTTMUST00000085981; OTTMUST00000085982; OTTMUST00000085983; OTTMUST00000085985; OTTMUST00000086001; uc007awb.1; uc007awc.1; uc011wkc.1	Kdelc1	11.55	10.21	11.05	10.33	0.0009	0.7301	0.5876	0.0014	0.317	0.0068	0.0405	0.771	0.2131
TC0100003878.mm.2	NM_145143; ENSMUST00000066374; ENSMUST00000078874; BC061694; BC116723; uc007bdh.1; uc007bdi.2; uc007bdj.1; uc007bdk.2; uc011wlo.1	Mpp4	6	5.8	6.82	5.51	0.0279	0.2543	0.9613	0.3806	0.3598	0.7672	0.0111	0.7873	0.0677
TC0100003879.mm.2	NM_001159948; NM_028717; NM_146109; ENSMUST00000027178; ENSMUST00000159166; ENSMUST00000160945; ENSMUST00000163058; BC031479; BC046828; OTTMUST00000051627; OTTMUST00000051628; OTTMUST00000051629; OTTMUST00000088324; uc007bdl.2; uc007bdm.2; uc007bdn.2; uc011wlp.1	Als2	11.18	9.44	12.31	10.27	1.31e-07	3.83e-05	0.9737	2e-05	0.0007	0.0587	3.03e-08	0.004	5.6e-06
TC0100003880.mm.2	NM_007774; ENSMUST00000061497; ENSMUST00000154012; BC056430; OTTMUST00000052487; OTTMUST00000052488; uc007bhk.1	Cryga	5	5.04	4.91	4.87	0.5352	0.5067	0.9979	0.7254	0.7887	0.3078	0.8989	0.7513	0.7547
TC0100003881.mm.2	NM_001285881; NM_001285882; NM_175293; ENSMUST00000050047; ENSMUST00000148020; ENSMUST00000153330; BC137870	D630023F18Rik	6	5.43	5.72	5.43	0.0521	0.4329	0.9367	0.0811	0.4459	0.0488	0.6845	0.9228	0.5407
TC0100003882.mm.2	NM_001001565; NM_001001566; ENSMUST00000079205; ENSMUST00000094818; ENSMUST00000124042; ENSMUST00000138683; ENSMUST00000143496; BC071273; OTTMUST00000046315; OTTMUST00000046316; OTTMUST00000046317; OTTMUST00000046318; OTTMUST00000046319; uc007bph.1; uc007bpi.2; uc007bpj.2; uc007bpk.2	Chpf	4.8	5.28	5.27	5.95	0.0152	0.0466	0.9723	0.2676	0.5144	0.0029	0.9724	0.1349	0.0504
TC0100003883.mm.2	NM_178884; ENSMUST00000113565; ENSMUST00000113567; ENSMUST00000127507; ENSMUST00000129403; ENSMUST00000132252; ENSMUST00000138352; ENSMUST00000145306; ENSMUST00000145382; ENSMUST00000150293; ENSMUST00000154636; ENSMUST00000155084; ENSMUST00000156705; OTTMUST00000041038; OTTMUST00000046324; OTTMUST00000046325; OTTMUST00000046326; OTTMUST00000046327; OTTMUST00000046328; OTTMUST00000046329; OTTMUST0…	Obsl1	3.93	4.27	3.92	4.17	0.3969	0.788	0.9961	0.5646	0.9568	0.8768	0.3524	0.8219	0.7281
TC0100003884.mm.2	NM_198680; ENSMUST00000086694; BC099584; OTTMUST00000049655; uc007chi.1	Serpinb3b	5.39	6.03	5.41	5.27	0.8878	0.8218	0.8336	0.6721	0.9088	0.7629	0.9125	0.5343	0.463
TC0100003885.mm.2	NM_201363; ENSMUST00000027565; BC132091; OTTMUST00000049658; uc007chk.2	Serpinb3c	4.19	5.23	5.01	4.25	0.6837	0.8452	0.6154	0.2123	0.4403	0.6533	0.9723	0.7169	0.6074
TC0100003886.mm.2	NM_001198955; ENSMUST00000179801; uc011wvs.1	Gm7694	6.86	8.36	7.48	7.81	4.74e-05	0.6543	0.0526	2.63e-05	0.0314	0.0006	0.0046	0.3123	0.2265
TC0100003887.mm.2	NM_001109985; NM_027528; ENSMUST00000159665; ENSMUST00000160456; ENSMUST00000160466; ENSMUST00000160816; ENSMUST00000161485; ENSMUST00000161966; ENSMUST00000162090; ENSMUST00000162709; OTTMUST00000074045; OTTMUST00000074046; OTTMUST00000074154; OTTMUST00000074155; OTTMUST00000074156; OTTMUST00000074157; OTTMUST00000076093; OTTMUST00000076094; uc007dme.1; uc007dmf.1; uc007dmg.1; uc007dmh.1; uc011w…	Nos1ap	9.31	11.67	10.84	10.8	6.5e-06	0.1128	0.0003	3.63e-07	8.23e-05	2.78e-05	0.0051	0.0231	0.9814
TC0100003888.mm.2	NM_008329; ENSMUST00000111214; OTTMUST00000085571; uc007drv.1	Ifi204	8.07	8.87	9.74	9.48	0.4553	5.37e-05	0.0947	0.0187	5.59e-05	0.0002	0.002	0.1605	0.249
TC0100003889.mm.2	NM_001033450; ENSMUST00000009340; BC132314; BC132316; BC145397; uc007drx.1	Mnda	5.07	6.55	8.5	7.81	0.036	3.96e-07	0.0012	8.34e-05	2.95e-07	9.27e-07	6.04e-05	0.0237	0.0559
TC0100003890.mm.2	NM_001170853; uc007dry.2; uc007drz.2	Mndal	8.15	7.24	9.32	8.24	0.0005	0.0029	0.9505	0.0397	0.0153	0.9064	3.5e-05	0.1469	0.0035
TC0100003891.mm.2	BC008167; OTTMUST00000066681; OTTMUST00000066682; OTTMUST00000066683; OTTMUST00000066684; OTTMUST00000066685; OTTMUST00000066947; OTTMUST00000066948; uc007dsi.2; uc007dsj.1	Ifi203	7.86	5.68	9.64	7.27	3.73e-07	4.51e-05	0.9778	5.16e-05	0.0008	0.1632	5.76e-08	0.0044	1.41e-05
TC0100003892.mm.2	ENSMUST00000131716	Gm1305	4.39	4.74	4.33	4.67	0.1622	0.797	0.999	0.4311	0.9308	0.6733	0.1943	0.8822	0.4277
TC0100003893.mm.2	NM_026375; ENSMUST00000027768; ENSMUST00000125816; ENSMUST00000127250; ENSMUST00000140489; ENSMUST00000145968; ENSMUST00000147137; ENSMUST00000151734; BC138343; BC138344; OTTMUST00000085085; OTTMUST00000085086; OTTMUST00000085087; OTTMUST00000085088; OTTMUST00000085089; OTTMUST00000085090; OTTMUST00000085091; uc007dvq.1; uc011wxn.1	Ahctf1	9.79	9.6	9.84	10.09	0.8174	0.2426	0.9367	0.5888	0.883	0.5374	0.2224	0.2903	0.8544
TC0200000002.mm.2	NM_001081161; ENSMUST00000062934; ENSMUST00000072955; ENSMUST00000091505; ENSMUST00000115099; BC138175; OTTMUST00000025223; OTTMUST00000025224; OTTMUST00000025225; OTTMUST00000025226; uc008idm.1; uc008idn.1; uc008ido.1	Fam171a1	2.94	3.05	2.95	3.26	0.2769	0.3723	0.9607	0.847	0.9142	0.1365	0.9656	0.418	0.2808
TC0200000004.mm.2	NM_008708; ENSMUST00000081932; ENSMUST00000091504; ENSMUST00000102989; ENSMUST00000155761; BC037647; OTTMUST00000025232; OTTMUST00000025233; OTTMUST00000025234; OTTMUST00000025235	Nmt2	10.57	10.77	10.74	10.71	0.9628	0.7644	0.9961	0.9581	0.8623	0.8308	0.7339	0.93	0.899
TC0200000005.mm.2	NM_030063; ENSMUST00000115089; OTTMUST00000025221; uc008idt.2	Acbd7	4.62	4.19	4.52	4.55	0.9155	0.7811	0.9961	0.9344	0.9073	0.7472	0.8582	0.9009	0.9789
TC0200000006.mm.2	NM_001110214; NM_146114; NM_175683; ENSMUST00000061852; ENSMUST00000100463; ENSMUST00000102988; ENSMUST00000115066; ENSMUST00000129657; ENSMUST00000131433; ENSMUST00000132565; ENSMUST00000146027; ENSMUST00000152468; BC108935; OTTMUST00000025189; OTTMUST00000025190; OTTMUST00000025191; OTTMUST00000025192; OTTMUST00000025193; OTTMUST00000025194; OTTMUST00000025195; OTTMUST00000025196; uc008idy.2; u…	Dclre1c	9.65	10.4	9.76	10.39	0.0464	0.895	0.9961	0.2865	0.9871	0.1613	0.2891	0.8942	0.1805
TC0200000007.mm.2	BC119608; BC119609; uc008iec.1	Phxr1	5.68	6.52	5.98	6.66	0.0039	0.6224	0.9961	0.0396	0.8073	0.0141	0.1475	0.8438	0.0667
TC0200000009.mm.2	NM_177647; ENSMUST00000036350; ENSMUST00000132566; ENSMUST00000140610; BC110560; OTTMUST00000025227; OTTMUST00000025228; OTTMUST00000025229; uc008iej.1	Cdnf	5.03	5	5.17	5.17	0.8827	0.9144	0.9961	0.9681	0.9805	0.8398	0.9868	0.9255	0.8995
TC0200000013.mm.2	NM_025626; ENSMUST00000027965; ENSMUST00000115052; ENSMUST00000115053; ENSMUST00000115054; ENSMUST00000115055; ENSMUST00000176254; ENSMUST00000177037; ENSMUST00000177125; BC021353; OTTMUST00000025210; OTTMUST00000025211; OTTMUST00000025212; OTTMUST00000025213; OTTMUST00000111145; OTTMUST00000111148; OTTMUST00000111149; OTTMUST00000111150; uc008iek.1	Fam107b	15.69	15.25	15.61	14.82	0.0092	0.5651	0.9961	0.1308	0.9028	0.0216	0.2742	0.6865	0.0601
TC0200000019.mm.2	NM_001177843; NM_001177844; NM_172475; ENSMUST00000075767; ENSMUST00000091497; ENSMUST00000115037; ENSMUST00000115039; ENSMUST00000123919; ENSMUST00000132710; ENSMUST00000137809; ENSMUST00000138735; ENSMUST00000141746; ENSMUST00000142452; ENSMUST00000147156; ENSMUST00000153160; ENSMUST00000175669; ENSMUST00000175944; ENSMUST00000176803; ENSMUST00000176828; ENSMUST00000176864; ENSMUST00000176962; …	Frmd4a	3.77	3.83	3.65	3.73	0.989	0.9118	0.9961	0.9516	0.9936	0.909	0.9148	0.8933	0.9266
TC0200000033.mm.2	NM_001190400; NM_178663; ENSMUST00000056914; ENSMUST00000115022; ENSMUST00000138322; ENSMUST00000184139; BC096430; BC119370; BC144864; OTTMUST00000025073; OTTMUST00000025074; OTTMUST00000025075; OTTMUST00000025076; uc008iey.2; uc008iez.2; uc008ifa.2; uc012bou.1	Bend7	4.66	5	4.89	5.06	0.8801	0.7702	0.955	0.6718	0.9917	0.8894	0.6665	0.6617	0.8478
TC0200000036.mm.2	NM_175400; ENSMUST00000027973; ENSMUST00000115019; ENSMUST00000140045; ENSMUST00000144565; BC065165; BC066037; OTTMUST00000025291; OTTMUST00000025292; OTTMUST00000025293; OTTMUST00000025294; uc008ifb.1; uc008ifc.1	Sephs1	10.42	10.09	10.4	10.12	0.2804	0.9612	0.9964	0.5302	0.9749	0.5003	0.5732	0.9877	0.5766
TC0200000037.mm.2	NM_010726; ENSMUST00000027975; ENSMUST00000128738; ENSMUST00000146933; BC002018; OTTMUST00000025296; OTTMUST00000025297; OTTMUST00000025298; uc008ifd.2	Phyh	8.39	9.12	7.23	8.23	0.0027	0.0029	0.8606	0.2028	0.0085	0.8698	9.02e-05	0.2336	0.0065
TC0200000040.mm.2	NM_001113558; NM_001165932; NM_026754; ENSMUST00000027978; ENSMUST00000115010; ENSMUST00000127282; ENSMUST00000167607; BC115608; BC115609; OTTMUST00000025299; OTTMUST00000025300; OTTMUST00000025301; uc008ife.2; uc008iff.2; uc012bov.1; uc012bow.1	Ucma	4.08	4.35	4.15	4.16	0.8098	0.9982	0.9502	0.6105	0.9028	0.8997	0.8788	0.8361	0.8847
TC0200000048.mm.2	NM_028804; ENSMUST00000027988; BC058616; OTTMUST00000025427; uc008ifo.1	Ccdc3	4.43	4.6	4.75	4.42	0.6511	0.9657	0.9279	0.9382	0.8365	0.8591	0.7224	0.8422	0.4427
TC0200000055.mm.2	NM_016918; ENSMUST00000026927; ENSMUST00000127116; ENSMUST00000128604; ENSMUST00000138549; ENSMUST00000179748; BC004571; BC049595; OTTMUST00000025460; OTTMUST00000025461; OTTMUST00000025462; OTTMUST00000025463	Nudt5	10.53	9.88	10.54	10.15	0.168	0.893	0.8988	0.1417	0.9158	0.5933	0.2636	0.6683	0.8365
TC0200000057.mm.2	NM_001081132; ENSMUST00000060092; ENSMUST00000128200; ENSMUST00000144901; BC138358; BC138359; OTTMUST00000026301; OTTMUST00000026302; OTTMUST00000027851; uc008igc.1; uc008igd.1	Upf2	12.11	12.13	12.05	12.02	0.8101	0.9225	0.9835	0.738	0.9822	0.9781	0.7705	0.843	0.976
TC0200000060.mm.2	NM_001080548; NM_181399; ENSMUST00000042503; ENSMUST00000114937; ENSMUST00000132391; ENSMUST00000150515; OTTMUST00000027675; OTTMUST00000027676; OTTMUST00000027677; OTTMUST00000027678; uc008igk.1; uc008igl.1	Usp6nl	9.46	8.47	9.85	8.42	4.13e-06	0.6183	0.9219	0.0008	0.5444	0.0009	4.53e-05	0.9995	6.74e-05
TC0200000079.mm.2	NR_024257; uc008ihh.2	4930412O13Rik	6.44	6.29	6.5	6.21	0.7739	0.8917	0.9961	0.9171	0.9476	0.9816	0.7104	0.9528	0.8411
TC0200000082.mm.2	NM_025280; ENSMUST00000042512; ENSMUST00000142599; ENSMUST00000142773; BC028860; OTTMUST00000026264; OTTMUST00000026265; OTTMUST00000026266; uc008iho.1; uc008ihp.1; uc012bpd.1	Kin	9.16	9.2	9.39	9.26	0.6963	0.9687	0.9461	0.9479	0.865	0.8784	0.7579	0.8671	0.5133
TC0200000083.mm.2	NM_172471; ENSMUST00000026886; BC043314; BC062196; OTTMUST00000026269; uc008ihr.1	Itih5	7.77	7.25	8.76	7.19	0.0002	0.3261	0.5002	0.0893	0.0978	0.0521	0.0004	0.9171	0.0003
TC0200000087.mm.2	NM_001198808; NM_001198809; NM_177386; ENSMUST00000041105; ENSMUST00000114861; ENSMUST00000114862; ENSMUST00000114864; ENSMUST00000116594; ENSMUST00000126531; ENSMUST00000145398; BC139354; BC145610; OTTMUST00000026258; OTTMUST00000026259; OTTMUST00000026260; OTTMUST00000026261; OTTMUST00000026262; OTTMUST00000026263; uc008iht.2; uc008ihu.2; uc008ihv.2; uc008ihw.2; uc008ihx.2; uc008ihy.2; uc008ihz…	Sfmbt2	5.7	4.95	5.93	5.08	0.0178	0.6975	0.9961	0.1119	0.9192	0.3487	0.032	0.7975	0.1601
TC0200000211.mm.2	NM_008859; ENSMUST00000028118; ENSMUST00000102970; ENSMUST00000114853; BC138552; BC145769; OTTMUST00000026520; OTTMUST00000026521; OTTMUST00000026522; uc008iia.1; uc008iib.1; uc008iic.1	Prkcq	6.91	8.41	6.38	7.26	1.8e-05	0.0075	0.9223	0.0002	0.2971	0.1444	7.44e-06	0.028	0.0029
TC0200000220.mm.2	NM_008367; ENSMUST00000028111; ENSMUST00000150890; BC114437; OTTMUST00000026233; OTTMUST00000026234; uc008iip.2; uc008iiq.2	Il2ra	5.69	5.76	5.7	5.5	0.6179	0.747	0.9723	0.9833	0.9929	0.5186	0.9983	0.6915	0.5339
TC0200000222.mm.2	NM_001271497; NM_001271498; NM_001271499; NM_001271500; NM_001271501; NM_008358; NM_133836; NR_073191; NR_073192; ENSMUST00000078834; ENSMUST00000091456; ENSMUST00000114831; ENSMUST00000114832; ENSMUST00000114833; ENSMUST00000114834; ENSMUST00000123600; ENSMUST00000124448; ENSMUST00000126394; ENSMUST00000128156; ENSMUST00000130245; ENSMUST00000133975; ENSMUST00000135341; ENSMUST00000138349; ENSMU…	Il15ra	8.22	8.99	8.46	9.14	0.0001	0.2438	0.9984	0.0034	0.5889	0.0004	0.0333	0.579	0.0036
TC0200000223.mm.2	NM_177268; ENSMUST00000056108; ENSMUST00000125024; ENSMUST00000128774; ENSMUST00000130186; ENSMUST00000133664; ENSMUST00000142622; ENSMUST00000145547; ENSMUST00000148498; ENSMUST00000150213; ENSMUST00000150320; ENSMUST00000156067; BC116229; BC116230; OTTMUST00000026464; OTTMUST00000026465; OTTMUST00000026466; OTTMUST00000026468; OTTMUST00000026469; OTTMUST00000026470; OTTMUST00000026472; OTTMUST0…	Ankrd16	5.45	5.53	5.48	5.34	0.822	0.9299	0.9558	0.9009	0.8454	0.9773	0.789	0.907	0.6122
TC0200000228.mm.2	NM_008961; ENSMUST00000028063; ENSMUST00000114796; ENSMUST00000134794; ENSMUST00000150283; ENSMUST00000154269; BC003793; OTTMUST00000026042; OTTMUST00000026043; OTTMUST00000026044; OTTMUST00000026045; OTTMUST00000026046	Pter	6.82	6.35	6.96	6.77	0.5563	0.7896	0.9734	0.5245	0.9973	0.9547	0.4568	0.7248	0.9444
TC0200000240.mm.2	NM_011701; ENSMUST00000028062; ENSMUST00000141365; ENSMUST00000148248; ENSMUST00000155605; BC089335; OTTMUST00000026365; OTTMUST00000026366; OTTMUST00000026367; OTTMUST00000026368; uc008ikb.2	Vim	14.99	15.15	15.07	14.76	0.8733	0.9799	0.8742	0.5177	0.8386	0.9541	0.8932	0.7226	0.7157
TC0200000242.mm.2	NM_011484; ENSMUST00000028050; ENSMUST00000102960; ENSMUST00000128777; ENSMUST00000131734; ENSMUST00000138989; ENSMUST00000140694; ENSMUST00000144944; ENSMUST00000156901; BC044666; BC055326; OTTMUST00000026673; OTTMUST00000026674; OTTMUST00000026675; OTTMUST00000026676; OTTMUST00000026677; OTTMUST00000026678; OTTMUST00000026679; OTTMUST00000026680; uc008ikg.1; uc008ikh.1; uc008iki.1	Stam	9.55	8.8	9.05	8.95	0.2417	0.8907	0.9881	0.3676	0.9028	0.3859	0.6259	0.9932	0.6746
TC0200000244.mm.2	NM_001081310; ENSMUST00000077517; OTTMUST00000026693; uc008ikj.1	Tmem236	4	4.52	3.85	4.27	0.1027	0.9954	0.9902	0.4976	0.952	0.3636	0.288	0.9351	0.2211
TC0200000245.mm.2	NM_008625; ENSMUST00000028045; ENSMUST00000146168; BC141338; OTTMUST00000026697; OTTMUST00000026698; uc008ikk.2	Mrc1	4.71	5.15	5.32	5.03	0.7279	0.9245	0.9024	0.4605	0.7616	0.7577	0.9342	0.849	0.8485
TC0200000247.mm.2	NM_001012305; ENSMUST00000082290; ENSMUST00000114731; ENSMUST00000133258; BC089362; BC113764; BC113765; OTTMUST00000026694; OTTMUST00000026695; OTTMUST00000026696; uc008ikl.2	Slc39a12	6.02	6.1	5.62	6.11	0.5485	0.8338	0.9961	0.7942	0.9295	0.9207	0.4969	0.9264	0.6997
TC0200000250.mm.2	NM_001252533; NM_023116; ENSMUST00000114718; ENSMUST00000114719; ENSMUST00000114723; ENSMUST00000123719; ENSMUST00000137746; ENSMUST00000144423; ENSMUST00000148676; ENSMUST00000156027; BC109156; BC109157; OTTMUST00000026326; OTTMUST00000026327; OTTMUST00000026328; OTTMUST00000026331; OTTMUST00000026332; uc008ikm.2; uc008ikn.1; uc008ikr.1; uc008iks.2; uc012brb.2; uc029tvu.1	Cacnb2	7.07	6.68	6.4	6.33	0.7604	0.2357	0.9961	0.7693	0.4876	0.2485	0.5068	0.6577	0.9631
TC0200000261.mm.2	NM_029466; ENSMUST00000017562; ENSMUST00000069870; ENSMUST00000128682; ENSMUST00000129509; BC066810; OTTMUST00000026651; OTTMUST00000026652; OTTMUST00000077810; OTTMUST00000077811; uc008iky.1	Arl5b	7.76	7.45	7.87	7.29	0.3671	0.9961	0.9367	0.945	0.8747	0.6448	0.5694	0.8221	0.2956
TC0200000272.mm.2	ENSMUST00000146205	Malrd1	4.08	4.6	4.17	4.37	0.7505	0.9353	0.9993	0.8775	0.9756	0.7836	0.9342	0.9606	0.8601
TC0200000274.mm.2	NM_026162; ENSMUST00000028081; ENSMUST00000114702; ENSMUST00000114703; ENSMUST00000126173; BC057881; OTTMUST00000026660; OTTMUST00000026769; OTTMUST00000026770; OTTMUST00000026771	Plxdc2	6.79	6.69	8.38	8.01	0.2716	0.005	0.9343	0.8936	0.0194	0.1965	0.0029	0.225	0.233
TC0200000293.mm.2	NM_001252560; NM_001252561; NM_010804; NR_045538; NR_045539; ENSMUST00000028076; ENSMUST00000114669; ENSMUST00000114671; ENSMUST00000114680; ENSMUST00000133649; ENSMUST00000148229; ENSMUST00000149786; ENSMUST00000150422; ENSMUST00000153279; ENSMUST00000154041; ENSMUST00000155352; BC070475; OTTMUST00000026803; OTTMUST00000026949; OTTMUST00000026950; OTTMUST00000026951; OTTMUST00000026952; OTTMUST0…	Mllt10	12.29	12.01	12.48	12.06	0.0164	0.6973	0.9992	0.1298	0.8952	0.3377	0.0301	0.8359	0.1269
TC0200000301.mm.2	NM_147778; ENSMUST00000061158; ENSMUST00000130537; ENSMUST00000131369; ENSMUST00000133685; ENSMUST00000133828; ENSMUST00000137317; ENSMUST00000137817; ENSMUST00000150590; ENSMUST00000151230; ENSMUST00000151974; ENSMUST00000154519; ENSMUST00000171845; BC038077; BC048815; OTTMUST00000026751; OTTMUST00000026752; OTTMUST00000026753; OTTMUST00000026754; OTTMUST00000026755; OTTMUST00000026756; OTTMUST0…	Commd3	11.61	11.51	11.23	11.26	0.6631	0.4061	0.9907	0.6768	0.6018	0.3139	0.7442	0.7935	0.9373
TC0200000302.mm.2	NM_007552; ENSMUST00000028071; ENSMUST00000051929; ENSMUST00000132014; ENSMUST00000134734; ENSMUST00000147365; ENSMUST00000150834; ENSMUST00000156284; BC053708; BC056384; OTTMUST00000026762; OTTMUST00000026763; OTTMUST00000026764; OTTMUST00000026765; OTTMUST00000026766; OTTMUST00000026767; uc008ily.1; uc008ilz.1	Bmi1	12.08	11.53	12.14	11.42	0.0054	0.9618	0.9961	0.0972	0.99	0.0578	0.06	0.9174	0.043
TC0200000303.mm.2	NM_001001334; ENSMUST00000095132; ENSMUST00000137796; ENSMUST00000138017; ENSMUST00000173763; OTTMUST00000026827; OTTMUST00000094869; uc008ima.1	Spag6l	5.98	6.01	5.86	6.2	0.4283	0.929	0.94	0.963	0.9329	0.571	0.7422	0.7513	0.3411
TC0200000306.mm.2	NR_024323; uc012bre.1	4930426L09Rik	4.61	4.55	4.76	4.49	0.7462	0.7394	0.9946	0.7453	0.8295	0.5995	0.9338	0.9355	0.9681
TC0200000309.mm.2	NM_001081083; NM_001271563; NM_001271564; NM_001271565; ENSMUST00000049255; ENSMUST00000114640; BC145005; BC145013; BC150688; OTTMUST00000026828; OTTMUST00000026829	Armc3	3.66	3.95	3.48	3.64	0.8372	0.7408	0.9414	0.8702	0.9916	0.6586	0.8811	0.6172	0.5963
TC0200000312.mm.2	NM_029619; ENSMUST00000023856; ENSMUST00000126894; ENSMUST00000137812; ENSMUST00000153289; BC021619; OTTMUST00000026863; OTTMUST00000026864; OTTMUST00000026865; OTTMUST00000026866; uc008imf.2	Msrb2	9.21	9.49	8.17	8.46	0.718	0.0255	0.9961	0.9335	0.1526	0.2002	0.0324	0.2632	0.7568
TC0200000314.mm.2	NM_018809; ENSMUST00000028068; BC132505; BC138507; OTTMUST00000026858; uc012brh.1	Ptf1a	3.61	3.61	3.68	3.41	0.9152	0.8696	0.9223	0.7781	0.9394	0.8256	0.9365	0.682	0.61
TC0200000316.mm.2	NM_027715; ENSMUST00000052168; OTTMUST00000026920; uc008imj.2	Otud1	4.5	4.5	4.85	4.33	0.3371	0.9501	0.7252	0.926	0.6257	0.6866	0.4742	0.7006	0.1347
TC0200000319.mm.2	NM_001081006; NM_001177630; NM_001177631; NM_029895; NM_178059; ENSMUST00000045555; ENSMUST00000066509; ENSMUST00000114604; ENSMUST00000114606; ENSMUST00000114607; ENSMUST00000114608; ENSMUST00000114610; ENSMUST00000114614; ENSMUST00000114627; ENSMUST00000123383; ENSMUST00000125556; ENSMUST00000125772; ENSMUST00000129278; ENSMUST00000131714; ENSMUST00000136870; ENSMUST00000139531; ENSMUST00000146…	Etl4	3.95	3.22	3.42	3.46	0.2053	0.868	0.761	0.0988	0.5633	0.3406	0.6049	0.7812	0.989
TC0200000339.mm.2	NM_001001297; NM_177588; ENSMUST00000054591; ENSMUST00000102951; ENSMUST00000102952; ENSMUST00000138914; ENSMUST00000138965; BC090667; BC117854; OTTMUST00000027309; OTTMUST00000027310; OTTMUST00000027311; OTTMUST00000027312; OTTMUST00000027313; uc008inb.1; uc008inc.1; uc008ind.1	Thnsl1	6.25	5.78	6.08	5.63	0.0219	0.6879	0.9919	0.0942	0.7959	0.0553	0.3262	0.9169	0.2307
TC0200000342.mm.2	NM_001004761; ENSMUST00000055946; ENSMUST00000155760; OTTMUST00000026780; OTTMUST00000026781; uc008ine.1; uc008inf.1	Gpr158	3.91	3.8	4.07	4.36	0.6521	0.3699	0.8659	0.8641	0.9694	0.2857	0.7174	0.2904	0.3565
TC0200000346.mm.2	NM_148413; ENSMUST00000044749; ENSMUST00000138850; ENSMUST00000138863; ENSMUST00000142435; ENSMUST00000149423; ENSMUST00000153002; uc008ing.2; uc029tvw.1; uc029tvx.1	Myo3a	4.24	4.27	3.66	3.66	0.7845	0.1699	0.9977	0.8733	0.5025	0.205	0.4069	0.498	0.8993
TC0200000347.mm.2	NM_008078; ENSMUST00000028123; ENSMUST00000156728; BC018380; OTTMUST00000026891; OTTMUST00000026892; uc008ini.1; uc008inj.1; uc008ink.1	Gad2	4.64	4.76	4.55	4.69	0.5748	0.9748	0.9919	0.6228	0.9456	0.7283	0.7714	0.9561	0.8873
TC0200000352.mm.2	NM_019456; ENSMUST00000014290; ENSMUST00000131195; ENSMUST00000132993; ENSMUST00000148315; BC023110; OTTMUST00000026985; OTTMUST00000026986; OTTMUST00000026987; OTTMUST00000040191; uc008inl.2; uc008inm.2; uc008inn.2; uc008ino.2	Apbb1ip	13.9	13.84	14.08	13.9	0.5913	0.7777	0.9961	0.902	0.8537	0.978	0.4681	0.9484	0.6299
TC0200000354.mm.2	NM_019501; ENSMUST00000053729; ENSMUST00000135621; ENSMUST00000139472; ENSMUST00000141215; ENSMUST00000148072; ENSMUST00000149229; ENSMUST00000152170; BC026820; OTTMUST00000040189; OTTMUST00000040190; OTTMUST00000083319; OTTMUST00000083320; OTTMUST00000083321; OTTMUST00000083322; OTTMUST00000083323; uc008inp.1; uc008inq.1	Pdss1	10.69	10.12	11.03	10.3	0.0012	0.29	0.9961	0.0354	0.5585	0.2279	0.0014	0.682	0.0158
TC0200000361.mm.2	NM_001102436; NM_001102437; NM_001102438; NM_028793; ENSMUST00000028121; ENSMUST00000114523; ENSMUST00000114526; ENSMUST00000114529; ENSMUST00000144088; ENSMUST00000155602; BC061484; BC084584; OTTMUST00000026995; OTTMUST00000026996; OTTMUST00000026997; OTTMUST00000027211; uc008inx.1; uc008iny.1; uc008inz.1; uc008ioa.1	Acbd5	9.49	9.36	9.29	9.47	0.5957	0.6696	0.8657	0.3297	0.5051	0.4472	0.9681	0.9474	0.878
TC0200000363.mm.2	NM_013771; ENSMUST00000028117; ENSMUST00000125004; ENSMUST00000134342; ENSMUST00000147750; ENSMUST00000148616; ENSMUST00000149240; BC007128; OTTMUST00000027216; OTTMUST00000027219; OTTMUST00000027220; OTTMUST00000027221; OTTMUST00000027222; OTTMUST00000028678; uc008iod.2; uc008ioe.2	Yme1l1	13.52	13.28	13.39	13.39	0.5567	0.9688	0.9835	0.5721	0.9295	0.7081	0.7706	0.94	0.9113
TC0200000365.mm.2	NM_027635; ENSMUST00000028113; ENSMUST00000114505; uc008iof.2	4931423N10Rik	4.21	4.03	3.83	4.07	0.8403	0.7438	0.8544	0.7307	0.5427	0.8961	0.6142	0.9087	0.4511
TC0200000368.mm.2	NM_008752; ENSMUST00000102945; BC106863; BC106864; OTTMUST00000028683; uc008iog.1	Nxph2	4.41	4.91	4.51	4.53	0.2258	0.9684	0.9857	0.3483	0.9688	0.5655	0.4012	0.8949	0.6614
TC0200000373.mm.2	NM_027163; ENSMUST00000028363; BC119517; OTTMUST00000028276; uc008ion.1	Il1f8	3.53	3.89	3.63	3.73	0.7955	0.9944	0.9907	0.765	0.9633	0.9014	0.8607	0.9241	0.9961
TC0200000376.mm.2	NM_153511; ENSMUST00000057567; BC116227; BC116228; OTTMUST00000028257; uc008ioo.2	Il1f9	8.04	12.15	6.8	10.49	1.31e-09	5.87e-05	0.7153	4.32e-08	0.0186	2.68e-05	1.76e-09	0.0004	3.26e-07
TC0200000377.mm.2	NM_019450; ENSMUST00000028361; ENSMUST00000144442; BC117102; BC117104; OTTMUST00000028277; OTTMUST00000028278; uc008ioq.1; uc008ior.1	Il1f6	5.67	6.09	5.66	5.86	0.3487	0.6388	0.8752	0.2216	0.9805	0.9428	0.2301	0.4543	0.9938
TC0200000379.mm.2	NM_001146087; NM_001146088; NM_019451; ENSMUST00000028360; ENSMUST00000114490; ENSMUST00000123053; ENSMUST00000123577; ENSMUST00000147885; ENSMUST00000168941; BC132600; BC132602; OTTMUST00000028269; OTTMUST00000028270; OTTMUST00000028271; OTTMUST00000028272; OTTMUST00000028273; uc008ios.2; uc008iot.2; uc012brp.1	Il1f5	4.49	4.84	4.21	4.21	0.6313	0.3273	0.9778	0.5893	0.8557	0.7373	0.1944	0.4426	0.9688
TC0200000380.mm.2	NM_153077; ENSMUST00000058056; BC107311; BC107312; OTTMUST00000028281; uc008iou.1	Il1f10	4.47	4.25	4.79	4.62	0.5815	0.5509	0.9778	0.9574	0.6428	0.9113	0.2959	0.9011	0.5339
TC0200000382.mm.2	NM_001039701; NM_001159562; NM_031167; ENSMUST00000114482; ENSMUST00000114485; ENSMUST00000114486; ENSMUST00000114487; ENSMUST00000142093; ENSMUST00000143423; BC042532; OTTMUST00000028283; OTTMUST00000028284; OTTMUST00000028285; OTTMUST00000028286; OTTMUST00000028287; OTTMUST00000028288; uc008iov.2; uc008iow.2; uc008iox.2	Il1rn	4.54	6.75	5.67	7.38	1.04e-06	0.0141	0.7841	1.51e-05	0.02	2.58e-06	0.0034	0.5188	0.0004
TC0200000383.mm.2	NM_177611; ENSMUST00000056641; ENSMUST00000102942; ENSMUST00000127242; ENSMUST00000131930; ENSMUST00000132924; ENSMUST00000133730; ENSMUST00000140303; ENSMUST00000140547; ENSMUST00000142522; ENSMUST00000166388; BC068231; OTTMUST00000028258; OTTMUST00000028259; OTTMUST00000028260; OTTMUST00000028261; OTTMUST00000028262; OTTMUST00000028263; OTTMUST00000028264; OTTMUST00000028265; OTTMUST00000028266…	Psd4	14.23	14.28	14.21	14.02	0.6849	0.523	0.9835	0.9816	0.9214	0.3944	0.8178	0.5906	0.6294
TC0200000391.mm.2	NM_026021; ENSMUST00000028350; ENSMUST00000148042; BC027321; OTTMUST00000026903; OTTMUST00000026904; uc008ipo.1; uc008ipp.1	Zmynd19	11.24	11.05	11.56	11.26	0.0802	0.3041	0.9901	0.4491	0.5204	0.893	0.0285	0.7328	0.1913
TC0200000392.mm.2	NM_026044; ENSMUST00000028351; ENSMUST00000124383; ENSMUST00000126909; ENSMUST00000135339; ENSMUST00000143253; ENSMUST00000146382; ENSMUST00000153375; OTTMUST00000027007; OTTMUST00000027008; OTTMUST00000027009; OTTMUST00000027010; OTTMUST00000027011; OTTMUST00000027012; OTTMUST00000027013; uc008ipq.2; uc008ipr.2; uc008ips.2; uc008ipt.1	Dph7	8.37	7.58	8.37	7.62	0.0012	0.9688	0.9835	0.0118	0.9645	0.0314	0.0133	0.8875	0.0459
TC0200000393.mm.2	NM_146251; ENSMUST00000045295; ENSMUST00000128517; ENSMUST00000132082; ENSMUST00000137913; ENSMUST00000138536; ENSMUST00000139031; ENSMUST00000139643; ENSMUST00000141584; ENSMUST00000142139; ENSMUST00000145508; ENSMUST00000146153; ENSMUST00000152777; ENSMUST00000153618; ENSMUST00000154359; ENSMUST00000155601; BC141365; BC141366; OTTMUST00000027161; OTTMUST00000027162; OTTMUST00000027163; OTTMUST0…	Pnpla7	10.74	11.26	10.72	11.48	0.0037	0.8313	0.9835	0.0985	0.9957	0.0263	0.0785	0.7843	0.0247
TC0200000395.mm.2	NM_001039386; NM_001039387; NM_001177654; NM_001177655; NM_020276; ENSMUST00000006646; ENSMUST00000074422; ENSMUST00000100334; ENSMUST00000102931; ENSMUST00000114386; ENSMUST00000114388; ENSMUST00000116574; ENSMUST00000124309; ENSMUST00000132172; ENSMUST00000134744; ENSMUST00000135328; ENSMUST00000140733; ENSMUST00000140737; ENSMUST00000141866; ENSMUST00000144520; ENSMUST00000152122; ENSMUST00000…	Nsmf	5.63	5.75	5.85	5.47	0.5916	0.9439	0.9367	0.9763	0.8319	0.8503	0.6497	0.8753	0.4291
TC0200000397.mm.2	NM_028093; ENSMUST00000044078; ENSMUST00000114376; ENSMUST00000114380; ENSMUST00000127384; ENSMUST00000135004; ENSMUST00000149470; ENSMUST00000150625; ENSMUST00000152326; BC031143; OTTMUST00000027631; OTTMUST00000027632; OTTMUST00000027633; OTTMUST00000027634; OTTMUST00000027635; OTTMUST00000027636; OTTMUST00000027637; OTTMUST00000027638; uc008iqf.1; uc008iqg.1; uc009vca.1	Entpd8	3.93	3.98	3.83	3.9	0.668	0.7968	0.9961	0.893	0.9018	0.9971	0.5392	0.9261	0.7415
TC0200000398.mm.2	NM_025980; ENSMUST00000104999; BC069891; OTTMUST00000027642; uc008iqk.1	Nrarp	6.46	5.15	6.24	5.03	0.0018	0.8508	0.8889	0.0062	0.6751	0.0171	0.0442	0.8754	0.1416
TC0200000401.mm.2	NM_026624; ENSMUST00000028346; ENSMUST00000139988; BC061039; OTTMUST00000027722; OTTMUST00000027723; uc008iqr.2	Fam166a	4.28	4.86	4.52	4.74	0.1939	0.9544	0.9452	0.2102	0.924	0.5518	0.3495	0.7856	0.783
TC0200000403.mm.2	NM_176834; ENSMUST00000060818; ENSMUST00000114355; ENSMUST00000154498; BC030073; OTTMUST00000028044; OTTMUST00000028052; uc012bru.1; uc012brv.1	Rnf208	4.62	4.52	4.34	4.46	0.8342	0.8531	0.9961	0.8525	0.9164	0.7549	0.9686	0.9597	0.968
TC0200000404.mm.2	NM_177344; ENSMUST00000104998; BC022606; OTTMUST00000028084; uc008iqz.1	Tmem203	8.17	8.05	8.13	7.74	0.0957	0.5016	0.8352	0.8244	0.9936	0.0884	0.7563	0.3326	0.0714
TC0200000405.mm.2	NM_175286; ENSMUST00000114336; ENSMUST00000137361; ENSMUST00000141509; ENSMUST00000155738; BC089508; OTTMUST00000028085; OTTMUST00000028086; OTTMUST00000028087; OTTMUST00000028088; uc008ira.2	Tprn	6.58	6.3	6.55	6.42	0.1374	0.7145	0.8804	0.1126	0.9638	0.7076	0.1389	0.5062	0.8227
TC0200000406.mm.2	NM_175300; ENSMUST00000028341; ENSMUST00000125885; ENSMUST00000129265; ENSMUST00000129300; BC137583; OTTMUST00000028080; OTTMUST00000028081; OTTMUST00000028082; OTTMUST00000028083; uc008ird.2; uc008ire.2	Anapc2	11.88	11.94	11.67	11.71	0.9155	0.2216	0.9835	0.8149	0.7522	0.44	0.2545	0.3879	0.9241
TC0200000407.mm.2	NM_030055; ENSMUST00000028340; ENSMUST00000144102; OTTMUST00000028089; OTTMUST00000028090; uc008irf.2	Tmem210	4.57	4.46	4.67	4.79	0.8631	0.898	0.9988	0.9253	0.957	0.816	0.986	0.9474	0.933
TC0200000408.mm.2	NM_146117; ENSMUST00000028337; BC004853; BC024531; BC024539; OTTMUST00000028197; uc008irg.2	Lrrc26	4.58	4.74	4.78	4.42	0.8832	0.7383	0.8417	0.6897	0.9407	0.6866	0.848	0.4836	0.4712
TC0200000409.mm.2	NM_001242940; uc008irj.1	Grin1os	4.97	4.95	5.36	5.08	0.5835	0.5897	0.7064	0.7605	0.3035	0.9325	0.3204	0.8996	0.2055
TC0200000410.mm.2	NM_001029983; ENSMUST00000042390; ENSMUST00000126210; ENSMUST00000131826; ENSMUST00000136245; ENSMUST00000149464; ENSMUST00000152245; BC138550; BC138551; OTTMUST00000028418; OTTMUST00000028419; OTTMUST00000028420; OTTMUST00000028421; OTTMUST00000028422; OTTMUST00000028423; uc008iro.2; uc008irp.2	Man1b1	10.1	9.77	10.56	10.05	0.1928	0.5946	0.9989	0.4782	0.8454	0.8583	0.1301	0.7864	0.4535
TC0200000413.mm.2	NM_001081085; ENSMUST00000028329; ENSMUST00000100323; ENSMUST00000114293; ENSMUST00000129214; ENSMUST00000132539; ENSMUST00000137171; ENSMUST00000155310; BC070477; OTTMUST00000028575; OTTMUST00000028576; OTTMUST00000028577; OTTMUST00000028578; OTTMUST00000028579; OTTMUST00000028580	Sapcd2	6.52	6.12	6.47	6.24	0.167	0.9412	0.9778	0.2556	0.9646	0.5342	0.3068	0.8407	0.6467
TC0200000416.mm.2	NM_001177366; NM_001177367; NM_001289453; NM_001289454; NM_001289455; NM_001289456; NM_013524; ENSMUST00000041654; ENSMUST00000100320; ENSMUST00000114278; ENSMUST00000134259; ENSMUST00000142156; BC104732; BC105670; BC105671; BC105672; OTTMUST00000028833; OTTMUST00000028834; OTTMUST00000028835; uc008isa.2; uc008isb.2; uc012bry.1; uc012brz.1; uc012bsa.1	Fut7	9.93	8.39	9.59	7.73	5.84e-07	0.0336	0.9734	8.26e-05	0.4403	2.54e-06	0.0009	0.1168	1.97e-05
TC0200000417.mm.2	NM_007379; ENSMUST00000102919; ENSMUST00000125520; ENSMUST00000141065; ENSMUST00000143075; ENSMUST00000144560; ENSMUST00000149385; ENSMUST00000150550; OTTMUST00000028850; OTTMUST00000028851; OTTMUST00000028852; OTTMUST00000028853; OTTMUST00000028854; OTTMUST00000028855; OTTMUST00000028856; uc008isc.1	Abca2	8.1	7.81	8.83	7.47	0.0076	0.8285	0.9453	0.2273	0.7522	0.1715	0.0272	0.9512	0.0248
TC0200000419.mm.2	NM_027085; ENSMUST00000102918; ENSMUST00000114265; ENSMUST00000132311; ENSMUST00000140022; ENSMUST00000142006; ENSMUST00000143862; BC060967; OTTMUST00000028906; OTTMUST00000028907; OTTMUST00000028908; OTTMUST00000028909; OTTMUST00000028910; OTTMUST00000028911; uc008isd.1	Clic3	3.88	3.57	3.78	3.58	0.25	0.9509	0.9977	0.5085	0.973	0.4599	0.5586	0.9809	0.5409
TC0200000420.mm.2	NM_013908; ENSMUST00000015239; ENSMUST00000124258; ENSMUST00000124375; ENSMUST00000126601; ENSMUST00000129104; ENSMUST00000135456; ENSMUST00000135511; ENSMUST00000142004; ENSMUST00000148845; BC010776; OTTMUST00000028918; OTTMUST00000028919; OTTMUST00000028920; OTTMUST00000028921; OTTMUST00000028922; OTTMUST00000028923; OTTMUST00000028924; OTTMUST00000028925; OTTMUST00000028926; uc008isj.1; uc008i…	Fbxw5	13.52	13.24	13.7	13.37	0.0282	0.9343	0.9837	0.2914	0.9152	0.2492	0.1004	0.9697	0.0991
TC0200000422.mm.2	NM_021519; ENSMUST00000015236; ENSMUST00000134689; ENSMUST00000142288; ENSMUST00000144395; ENSMUST00000153008; BC023472; OTTMUST00000029010; OTTMUST00000029011; OTTMUST00000029012; OTTMUST00000029013; OTTMUST00000029014; uc008isn.1	Edf1	12	12.14	12.01	12.2	0.6045	0.8921	0.9961	0.7416	0.9771	0.9064	0.5939	0.9069	0.8231
TC0200000427.mm.2	NM_033145; ENSMUST00000038482; BC048433; OTTMUST00000029735; uc008ita.1	Lcn8	5.71	5.49	4.97	5.27	0.7955	0.3277	0.9961	0.9445	0.7398	0.3297	0.5773	0.5718	0.8322
TC0200000428.mm.2	NM_001042630; NM_001276257; NM_007947; ENSMUST00000028306; ENSMUST00000100312; ENSMUST00000100313; ENSMUST00000143401; OTTMUST00000029721; OTTMUST00000029722; OTTMUST00000029723; OTTMUST00000029724	Lcn5	4.86	4.81	5.03	5.48	0.9063	0.7569	0.9961	0.9968	0.8808	0.8664	0.676	0.9093	0.8879
TC0200000429.mm.2	NM_001276448; NM_177840; ENSMUST00000059693; ENSMUST00000114197; ENSMUST00000114199; ENSMUST00000139441; OTTMUST00000029736; OTTMUST00000029737; OTTMUST00000029738; OTTMUST00000029739; uc012bse.1; uc029twb.1; uc029twc.1	Lcn6	4.74	4.24	3.88	4.28	0.5912	0.2948	0.979	0.5692	0.4613	0.2149	0.689	0.7642	0.9469
TC0200000430.mm.2	NM_178036; ENSMUST00000058912; BC119103; BC120657; OTTMUST00000029717	Lcn10	5.05	4.85	5.04	4.84	0.4983	0.931	0.9961	0.7614	0.9868	0.6197	0.7845	0.9387	0.6672
TC0200000431.mm.2	NM_153558; ENSMUST00000077667; BC027556; OTTMUST00000029734; uc008itf.1	Obp2a	4.51	4.68	4	4.49	0.3899	0.731	0.9961	0.7594	0.8488	0.9114	0.3062	0.9133	0.5232
TC0200000432.mm.2	NM_023326; ENSMUST00000061483; BC056436; BC060207; BC061001; OTTMUST00000030063; uc008itg.1	Bmyc	5.91	5.68	5.74	5.76	0.6368	0.8701	0.9718	0.5516	0.8319	0.6488	0.9277	0.9615	0.9974
TC0200000433.mm.2	NM_001099301; ENSMUST00000114192; OTTMUST00000030061; uc008ith.1	Obp2b	4.29	4.31	4.49	4.27	0.7581	0.8926	0.9607	0.9397	0.8233	0.9764	0.7015	0.9354	0.5823
TC0200000434.mm.2	NM_010694; ENSMUST00000028304; BC116816; BC116818; OTTMUST00000030056; uc008iti.1; uc012bsg.1	Lcn3	3.74	3.66	4.16	3.63	0.1642	0.8478	0.5286	0.9247	0.3633	0.6291	0.2295	0.6507	0.0415
TC0200000435.mm.2	NM_001100455; ENSMUST00000091278; OTTMUST00000030054; uc008itj.2	Lcn11	4.09	3.85	4.55	4.16	0.686	0.6579	0.9961	0.9023	0.8319	0.923	0.4354	0.8608	0.7544
TC0200000437.mm.2	NM_029959; ENSMUST00000023978; OTTMUST00000030060; uc008itm.1	Lcn9	5.28	5.11	5.65	5.01	0.2799	0.9596	0.9793	0.7728	0.9604	0.4962	0.5759	0.8608	0.349
TC0200000438.mm.2	NM_001145403; NM_175462; ENSMUST00000037580; ENSMUST00000114170; ENSMUST00000114172; ENSMUST00000114176; ENSMUST00000128502; ENSMUST00000131529; ENSMUST00000138568; ENSMUST00000145544; ENSMUST00000150788; ENSMUST00000153001; ENSMUST00000171268; BC141190; BC171963; OTTMUST00000030153; OTTMUST00000030154; OTTMUST00000030155; OTTMUST00000030156; OTTMUST00000030157; OTTMUST00000030158; OTTMUST0000003…	Kcnt1	4.18	4.23	4.24	4.18	0.7226	0.8727	0.9847	0.9808	0.9974	0.7054	0.9704	0.8238	0.6816
TC0200000445.mm.2	NM_001199146; NM_001199147; NM_153410; ENSMUST00000066889; ENSMUST00000066936; ENSMUST00000078616; ENSMUST00000114134; ENSMUST00000123981; ENSMUST00000127453; ENSMUST00000132276; ENSMUST00000132638; ENSMUST00000142057; ENSMUST00000145884; ENSMUST00000147873; ENSMUST00000152895; ENSMUST00000153064; BC071197; OTTMUST00000030400; OTTMUST00000030401; OTTMUST00000030402; OTTMUST00000030403; OTTMUST000…	Gpsm1	6.02	5.81	6.01	6.03	0.7787	0.8418	0.9737	0.6763	0.9929	0.9868	0.6649	0.7615	0.9631
TC0200000450.mm.2	NM_173180; ENSMUST00000076431; ENSMUST00000114093; ENSMUST00000134871; ENSMUST00000135155; ENSMUST00000137686; ENSMUST00000139535; BC010810; OTTMUST00000030547; OTTMUST00000030548; OTTMUST00000030549; OTTMUST00000030550; OTTMUST00000030551; OTTMUST00000030552; uc008ivd.1; uc008ive.1	Pmpca	13.94	13.91	13.84	13.57	0.8847	0.7428	0.9734	0.9189	0.9911	0.6934	0.8511	0.6987	0.7268
TC0200000456.mm.2	XM_001472904.2	Gm2240	4.25	4.01	3.88	3.81	0.3469	0.9266	0.9971	0.6463	0.9805	0.5084	0.681	0.9395	0.5685
TC0200000457.mm.2	NM_013721; BC065176; BC080663; BC080669; BC080712; BC084678; BC089624; BC091731; BC091769; BC099389; OTTMUST00000027522; OTTMUST00000027523; OTTMUST00000027524; OTTMUST00000027525; OTTMUST00000027526; OTTMUST00000027527; OTTMUST00000027528; uc008iwf.1	Rpl7a	14.85	14.88	14.95	14.87	0.6741	0.6938	0.9961	0.8004	0.9093	0.9475	0.4555	0.8083	0.8478
TC0200000459.mm.2	NM_013678; ENSMUST00000015017; ENSMUST00000125408; ENSMUST00000126947; ENSMUST00000135506; ENSMUST00000143098; ENSMUST00000157066; BC096401; OTTMUST00000027503; OTTMUST00000027504; OTTMUST00000027505; OTTMUST00000027506; OTTMUST00000027507; OTTMUST00000027508; uc008iwi.1; uc008iwj.1; uc008iwk.1	Surf2	11.33	11.24	11.47	11.4	0.6328	0.9336	0.9941	0.927	0.9295	0.8827	0.6627	0.9841	0.6493
TC0200000460.mm.2	NM_198628; ENSMUST00000055406; ENSMUST00000153771; OTTMUST00000027845; OTTMUST00000078118; uc008iwm.1	Stkld1	5.48	5.33	5.27	5.46	0.5733	0.7473	0.9817	0.5639	0.9836	0.9833	0.4325	0.7201	0.9322
TC0200000461.mm.2	NM_001001322; ENSMUST00000014996; ENSMUST00000102891; ENSMUST00000147216; OTTMUST00000027822; OTTMUST00000027823; OTTMUST00000027824; uc008iwo.1; uc008iwp.1; uc012bsr.1; uc012bss.1	Adamts13	3.03	3.27	3.29	3.24	0.8699	0.895	0.9328	0.6107	0.7801	0.816	0.9791	0.8995	0.8117
TC0200000462.mm.2	NM_001243239; NM_001243240; NM_029862; ENSMUST00000114003; ENSMUST00000114004; ENSMUST00000114005; ENSMUST00000114006; ENSMUST00000114007; ENSMUST00000133126; ENSMUST00000133807; ENSMUST00000145290; OTTMUST00000027831; OTTMUST00000027832; OTTMUST00000027833; OTTMUST00000027834; OTTMUST00000027835; OTTMUST00000027836; OTTMUST00000027837; OTTMUST00000027838; uc008iwq.2; uc008iwr.2; uc008iws.2; uc00…	Cacfd1	7.08	7.24	7.24	7.15	0.9047	0.9517	0.9717	0.7352	0.8868	0.8908	0.9967	0.9143	0.8724
TC0200000465.mm.2	NM_029981; ENSMUST00000091233; ENSMUST00000130600; ENSMUST00000139633; ENSMUST00000143246; ENSMUST00000169787; BC128568; BC129984; OTTMUST00000027839; OTTMUST00000027840; OTTMUST00000027841; OTTMUST00000027842; OTTMUST00000091633; uc008ixa.1; uc008ixb.1	Adamtsl2	4.79	4.79	4.49	4.48	0.7453	0.8484	0.9801	0.6765	0.9943	0.9964	0.6487	0.7836	0.9899
TC0200000467.mm.2	NM_138942; ENSMUST00000000910; ENSMUST00000155290; BC141022; BC171949; OTTMUST00000027810; OTTMUST00000027811; uc008ixe.1	Dbh	4.85	4.72	4.7	4.55	0.8929	0.9097	0.9961	0.9135	0.9493	0.8417	0.9775	0.9705	0.9758
TC0200000473.mm.2	NM_080848; ENSMUST00000113952; ENSMUST00000125088; ENSMUST00000140396; ENSMUST00000144315; BC016103; BC025801; OTTMUST00000028670; OTTMUST00000028671; OTTMUST00000028672; OTTMUST00000028673; uc012bsw.2	Wdr5	12.13	12.06	12.13	11.99	0.7505	0.7777	0.9961	0.7798	0.8693	0.6315	0.9532	0.9337	0.9447
TC0200000477.mm.2	NM_011305; ENSMUST00000077257; ENSMUST00000100251; ENSMUST00000113934; ENSMUST00000129514; ENSMUST00000148756; ENSMUST00000166775; BC138800; BC138802; OTTMUST00000028665; OTTMUST00000028666; OTTMUST00000028667; OTTMUST00000028668; OTTMUST00000028669; uc008ixs.1	Rxra	6.55	6.46	6.11	5.98	0.731	0.2988	0.9961	0.7892	0.5782	0.2782	0.5943	0.6767	0.9197
TC0200000478.mm.2	NM_015734; ENSMUST00000028280; ENSMUST00000145423; BC138447; BC138449; OTTMUST00000027017; OTTMUST00000027183; uc008ixt.2	Col5a1	3.29	3.75	3.23	3.3	0.1078	0.2137	0.7829	0.0662	0.9508	0.9998	0.0247	0.1487	0.8748
TC0200000480.mm.2	NM_001038612; NM_001038613; NM_001038614; NM_019498; ENSMUST00000028177; ENSMUST00000100244; ENSMUST00000102879; ENSMUST00000113920; ENSMUST00000152415; BC026547; OTTMUST00000027193; OTTMUST00000027194; OTTMUST00000027195; OTTMUST00000027196; uc008iya.1; uc008iyb.1; uc008iyc.1; uc008iyd.1	Olfm1	4.87	5.29	5.14	5.38	0.1143	0.8181	0.9835	0.2238	0.8457	0.2144	0.5278	0.9874	0.5333
TC0200000481.mm.2	NM_001005420; ENSMUST00000040324; ENSMUST00000128199; ENSMUST00000150362; ENSMUST00000154081; BC070440; OTTMUST00000027267; OTTMUST00000027268; OTTMUST00000027269; OTTMUST00000027270; uc008iye.1	Ppp1r26	3.29	3.38	3.34	3.29	0.918	0.9719	0.9328	0.6468	0.8465	0.9215	0.9857	0.8399	0.7759
TC0200000482.mm.2	NM_001166031; NM_080452; ENSMUST00000038600; ENSMUST00000123533; ENSMUST00000146332; BC060503; OTTMUST00000027259; OTTMUST00000027261; OTTMUST00000027262; uc008iyg.1; uc008iyi.1; uc008iyj.1; uc008iyk.1; uc012bsy.1	Mrps2	11.56	11.46	11.68	11.16	0.1405	0.9814	0.9961	0.4801	0.9701	0.4404	0.3228	0.9827	0.3288
TC0200000484.mm.2	NM_139197; ENSMUST00000028172; ENSMUST00000127958; ENSMUST00000163121; BC106831; OTTMUST00000027271; OTTMUST00000027272; uc008iyl.2	Gbgt1	4.75	4.93	4.78	4.84	0.4656	1	0.999	0.7083	0.9987	0.6991	0.6523	0.9985	0.6789
TC0200000485.mm.2	ENSMUST00000074761	Gm10134	5.26	5.03	5.44	5.22	0.3569	0.8534	0.9817	0.4231	0.995	0.8008	0.3853	0.7943	0.8085
TC0200000486.mm.2	NM_001145834; NM_001145835; NM_001145836; NM_009058; ENSMUST00000028170; ENSMUST00000100241; ENSMUST00000113893; ENSMUST00000128680; ENSMUST00000130281; ENSMUST00000135803; ENSMUST00000137215; ENSMUST00000137513; ENSMUST00000140704; ENSMUST00000146217; BC027225; OTTMUST00000027249; OTTMUST00000027250; OTTMUST00000027251; OTTMUST00000027252; OTTMUST00000027253; OTTMUST00000027254; OTTMUST000000272…	Ralgds	6.4	6.16	7.11	7.2	0.9253	0.0097	0.9961	0.8924	0.1573	0.0691	0.0277	0.0836	0.9771
TC0200000490.mm.2	NM_001289575; NM_001289576; NM_022887; ENSMUST00000028155; ENSMUST00000113867; ENSMUST00000113869; ENSMUST00000113870; ENSMUST00000124507; ENSMUST00000125715; ENSMUST00000133565; ENSMUST00000139642; ENSMUST00000150274; ENSMUST00000153625; ENSMUST00000156857; BC052399; OTTMUST00000027552; OTTMUST00000027553; OTTMUST00000027554; OTTMUST00000027555; OTTMUST00000027557; OTTMUST00000027558; OTTMUST000…	Tsc1	10.62	10.39	10.97	10.45	0.1732	0.8095	0.9961	0.5628	0.8868	0.6773	0.21	0.9498	0.3406
TC0200000492.mm.2	NM_001033874; ENSMUST00000074156; ENSMUST00000123794; ENSMUST00000137588; BC100481; BC109352; OTTMUST00000027604; OTTMUST00000027605; OTTMUST00000027606; uc008izd.1	Ak8	6.09	6.26	6.23	6.66	0.0778	0.7951	0.975	0.5122	0.9971	0.1615	0.4678	0.7329	0.1527
TC0200000495.mm.2	NM_001033294; ENSMUST00000113853; ENSMUST00000147071; ENSMUST00000147779; ENSMUST00000152685; BC066017; BC132351; OTTMUST00000027596; OTTMUST00000027732; OTTMUST00000027733; OTTMUST00000027734; uc008izg.2	Ddx31	9.37	9.11	9.62	9.32	0.1031	0.3086	0.9971	0.3737	0.6464	0.9298	0.0351	0.6375	0.3183
TC0200000499.mm.2	NM_009442; ENSMUST00000100237; ENSMUST00000122866; ENSMUST00000130506; ENSMUST00000142786; BC059011; OTTMUST00000027759; OTTMUST00000027760; OTTMUST00000027761; OTTMUST00000077338; uc008izk.1	Ttf1	7.29	7.78	7.81	7.63	0.5485	0.9167	0.8383	0.2818	0.6836	0.6348	0.8353	0.7995	0.878
TC0200000501.mm.2	NM_198033; ENSMUST00000061578; ENSMUST00000129544; ENSMUST00000135992; ENSMUST00000145422; ENSMUST00000154910; OTTMUST00000027763; OTTMUST00000027768; OTTMUST00000027769; OTTMUST00000027770; OTTMUST00000027771; uc008izl.1; uc008izm.1; uc008izn.1	Setx	11.12	10.62	11.04	10.43	0.0092	0.6142	0.9961	0.1076	0.8896	0.0251	0.2479	0.7541	0.0743
TC0200000503.mm.2	NM_026896; ENSMUST00000028139; ENSMUST00000113830; ENSMUST00000123522; ENSMUST00000147547; ENSMUST00000159034; ENSMUST00000159280; ENSMUST00000162597; ENSMUST00000162603; ENSMUST00000162623; ENSMUST00000162773; BC016537; OTTMUST00000027868; OTTMUST00000028053; OTTMUST00000028055; OTTMUST00000028056; OTTMUST00000086748; OTTMUST00000086749; OTTMUST00000086750; OTTMUST00000086751; OTTMUST00000086752…	Med27	11.9	12.29	11.6	12.21	0.0412	0.5173	0.9778	0.1071	0.9304	0.6242	0.034	0.5645	0.3809
TC0200000507.mm.2	NM_001039086; NM_001039087; NM_054050; ENSMUST00000091146; ENSMUST00000095087; ENSMUST00000102872; ENSMUST00000123953; ENSMUST00000137719; ENSMUST00000147488; ENSMUST00000147755; BC129881; OTTMUST00000028646; OTTMUST00000028647; OTTMUST00000028648; OTTMUST00000028649; OTTMUST00000028650; OTTMUST00000028651; OTTMUST00000028652; uc008izt.1; uc008izu.1; uc008izv.1; uc008izw.1; uc008izx.1	Rapgef1	10.45	10.93	10.76	11.25	0.0579	0.437	0.9889	0.1606	0.6224	0.0535	0.7014	0.812	0.3823
TC0200000509.mm.2	NM_001177392; ENSMUST00000113809; ENSMUST00000113810; ENSMUST00000177379; uc012btg.1	Gm13547	12.32	12.56	12.29	12.71	0.8269	0.9087	0.9961	0.7997	0.9172	0.7995	0.995	0.9966	0.9981
TC0200000510.mm.2	NM_178693; ENSMUST00000028137; ENSMUST00000138233; ENSMUST00000142694; ENSMUST00000143616; ENSMUST00000148791; ENSMUST00000176348; BC139373; BC139376; OTTMUST00000030237; OTTMUST00000030238; OTTMUST00000083476; OTTMUST00000083477; OTTMUST00000083488; OTTMUST00000110251; uc008jac.1; uc008jad.1; uc008jae.1; uc012bti.1	Coq4	10.22	10	10.09	9.97	0.633	0.5805	0.9723	0.5621	0.6376	0.4016	0.8892	0.9261	0.9876
TC0200000511.mm.2	NM_011989; ENSMUST00000080065; ENSMUST00000136444; BC023114; OTTMUST00000030248; OTTMUST00000030249; uc008jaf.1	Slc27a4	8.49	8.89	8.34	9.43	0.0078	0.9738	0.817	0.3874	0.7224	0.1042	0.0517	0.7244	0.0115
TC0200000512.mm.2	NM_026615; ENSMUST00000091142; ENSMUST00000123021; ENSMUST00000130542; ENSMUST00000147325; ENSMUST00000149379; ENSMUST00000156944; BC026994; OTTMUST00000030242; OTTMUST00000030243; OTTMUST00000030244; OTTMUST00000030245; OTTMUST00000030246; OTTMUST00000030247; uc008jag.1; uc008jah.1	Urm1	10.28	10.38	10.79	10.29	0.8228	0.8883	0.9716	0.9296	0.8399	0.9963	0.7446	0.9505	0.6517
TC0200000514.mm.2	NM_207298; ENSMUST00000047521; ENSMUST00000134152; ENSMUST00000153863; ENSMUST00000154464; ENSMUST00000155355; BC138847; OTTMUST00000030256; OTTMUST00000030257; OTTMUST00000030258; OTTMUST00000030259; OTTMUST00000030260; uc008jai.1	Cercam	7.15	5.57	8.2	6.16	3.2e-07	0.001	0.9223	6.89e-05	0.0056	0.0102	2.01e-07	0.0862	8.5e-06
TC0200000515.mm.2	NM_001113213; NM_001113214; NM_001177659; NM_001177661; NM_013615; ENSMUST00000028128; ENSMUST00000046571; ENSMUST00000113755; ENSMUST00000113756; ENSMUST00000113757; ENSMUST00000113759; ENSMUST00000113762; ENSMUST00000113763; ENSMUST00000113764; ENSMUST00000113765; ENSMUST00000113767; ENSMUST00000123335; ENSMUST00000126103; ENSMUST00000129960; ENSMUST00000130899; ENSMUST00000131165; ENSMUST00000…	Odf2	11.11	10.9	10.99	11.16	0.8831	0.877	0.9961	0.8936	0.9329	0.8104	0.9597	0.9645	0.9804
TC0200000517.mm.2	NM_028923; ENSMUST00000019859; ENSMUST00000123608; ENSMUST00000124687; ENSMUST00000127390; ENSMUST00000148983; ENSMUST00000149730; ENSMUST00000154490; BC026797; OTTMUST00000040476; OTTMUST00000040519; OTTMUST00000040520; OTTMUST00000040521; OTTMUST00000040522; OTTMUST00000040523; OTTMUST00000040524; uc008jap.2; uc008jaq.2	Gle1	11.59	11.47	11.39	11.43	0.7175	0.8571	0.9835	0.6789	0.8672	0.685	0.9794	0.9949	0.987
TC0200000518.mm.2	NM_001177667; NM_001177668; ENSMUST00000046257; ENSMUST00000095083; ENSMUST00000100225; ENSMUST00000113717; ENSMUST00000113719; ENSMUST00000113741; ENSMUST00000124494; ENSMUST00000129241; ENSMUST00000131827; ENSMUST00000143918; ENSMUST00000149038; ENSMUST00000149846; ENSMUST00000152453; BC150941; BC158015; BC172095; OTTMUST00000040529; OTTMUST00000040530; OTTMUST00000040531; OTTMUST00000040532; O…	Sptan1	11.31	11.21	11.49	11.67	0.8315	0.6765	0.9961	0.8528	0.9229	0.8595	0.5495	0.7677	0.9648
TC0200000522.mm.2	NM_001204875; NM_023871; ENSMUST00000067996; ENSMUST00000102866; ENSMUST00000125824; ENSMUST00000134364; ENSMUST00000137291; ENSMUST00000147590; ENSMUST00000149578; BC018255; BC103791; OTTMUST00000040518; OTTMUST00000040609; OTTMUST00000040610; OTTMUST00000040611; OTTMUST00000040612; OTTMUST00000040613; OTTMUST00000040614; uc008jaw.2; uc008jax.2; uc008jay.2	Set	16.07	15.86	16.18	16.11	0.4289	0.4025	0.9367	0.3441	0.9401	0.9052	0.1571	0.4032	0.9601
TC0200000523.mm.2	NM_153805; ENSMUST00000045246; ENSMUST00000125346; ENSMUST00000126838; ENSMUST00000134591; ENSMUST00000137240; ENSMUST00000148650; ENSMUST00000150770; ENSMUST00000156197; BC034126; OTTMUST00000040621; OTTMUST00000040622; OTTMUST00000040623; OTTMUST00000040624; OTTMUST00000040625; OTTMUST00000040626; OTTMUST00000040627; OTTMUST00000040628; uc008jaz.1; uc008jba.1; uc008jbb.1; uc008jbc.1	Pkn3	6.88	6.65	6.58	6.56	0.5305	0.86	0.9601	0.4446	0.799	0.5712	0.8732	0.9477	0.9766
TC0200000525.mm.2	NM_146252; ENSMUST00000044556; ENSMUST00000125142; ENSMUST00000129789; ENSMUST00000131261; ENSMUST00000132324; ENSMUST00000134013; ENSMUST00000136183; ENSMUST00000150879; BC025586; OTTMUST00000040592; OTTMUST00000040593; OTTMUST00000040594; OTTMUST00000040595; OTTMUST00000040596; OTTMUST00000040597; OTTMUST00000040598; OTTMUST00000040599; uc008jbi.1; uc008jbj.1	Tbc1d13	10.03	9.23	10.05	9.47	0.0015	0.815	0.9723	0.0107	0.9939	0.067	0.008	0.7292	0.0661
TC0200000528.mm.2	NM_007931; ENSMUST00000015481; BC030177; OTTMUST00000040620; uc008jbk.1	Endog	6.13	6.07	6.48	6.24	0.6544	0.3715	0.9961	0.8838	0.658	0.7562	0.2312	0.7141	0.7352
TC0200000532.mm.2	NM_001242407; NM_175392; ENSMUST00000077977; ENSMUST00000100214; ENSMUST00000116543; ENSMUST00000125610; ENSMUST00000127410; ENSMUST00000135841; ENSMUST00000137441; ENSMUST00000140075; ENSMUST00000142801; ENSMUST00000146308; ENSMUST00000175864; ENSMUST00000176517; BC051404; OTTMUST00000040765; OTTMUST00000040766; OTTMUST00000040767; OTTMUST00000040768; OTTMUST00000040769; OTTMUST00000040770; OTTM…	Fam73b	6.21	6.03	6.24	6.16	0.4457	0.7195	0.9778	0.8919	0.759	0.945	0.3321	0.9668	0.4545
TC0200000533.mm.2	NM_020329; ENSMUST00000028209; ENSMUST00000113612; ENSMUST00000123202; ENSMUST00000133991; ENSMUST00000137248; ENSMUST00000151018; ENSMUST00000152303; ENSMUST00000155196; ENSMUST00000156059; ENSMUST00000156704; ENSMUST00000156984; BC026544; OTTMUST00000040784; OTTMUST00000040785; OTTMUST00000040786; OTTMUST00000040787; OTTMUST00000040788; OTTMUST00000040789; OTTMUST00000040790; OTTMUST00000040791…	Dolpp1	8.84	8.8	9.04	8.94	0.7284	0.9103	0.9938	0.7339	0.9158	0.7432	0.9457	0.9932	0.9604
TC0200000535.mm.2	NM_138748; ENSMUST00000042055; ENSMUST00000113601; ENSMUST00000113603; ENSMUST00000125561; ENSMUST00000125743; ENSMUST00000128516; ENSMUST00000130741; ENSMUST00000131476; ENSMUST00000135105; ENSMUST00000136009; ENSMUST00000137741; ENSMUST00000152165; ENSMUST00000159932; BC006626; BC052852; OTTMUST00000040773; OTTMUST00000040774; OTTMUST00000040775; OTTMUST00000040776; OTTMUST00000040777; OTTMUST0…	Ppp2r4	12.7	12.22	13.02	12.74	0.2555	0.0753	0.9792	0.3379	0.5587	0.6583	0.0211	0.2044	0.7355
TC0200000538.mm.2	NM_030137; ENSMUST00000102853; ENSMUST00000129719; BC117017; BC117019; OTTMUST00000040798; OTTMUST00000040799; uc008jcp.1	Cstad	5.22	5.43	5.73	5.8	0.9221	0.5644	0.9698	0.8667	0.6044	0.7209	0.5296	0.9321	0.7221
TC0200000542.mm.2	NM_170592; ENSMUST00000041830; ENSMUST00000126037; ENSMUST00000127566; ENSMUST00000128303; ENSMUST00000128509; ENSMUST00000129712; ENSMUST00000138889; ENSMUST00000143970; ENSMUST00000152374; BC027220; OTTMUST00000027955; OTTMUST00000027956; OTTMUST00000027957; OTTMUST00000027958; OTTMUST00000027959; OTTMUST00000027960; OTTMUST00000027961; OTTMUST00000027962; OTTMUST00000027963; uc008jcu.1; uc008j…	Ntmt1	6.86	6.79	7.34	6.66	0.4454	0.5325	0.9422	0.9666	0.5325	0.9654	0.2212	0.9495	0.3539
TC0200000543.mm.2	NM_009116; ENSMUST00000041659; ENSMUST00000113592; ENSMUST00000137924; ENSMUST00000150299; BC137872; BC137874; OTTMUST00000027964; OTTMUST00000027965; OTTMUST00000027966; OTTMUST00000027967; uc008jcy.2	Prrx2	4.42	4.59	4.77	4.38	0.5031	0.9544	0.7978	0.8804	0.6862	0.79	0.6027	0.7358	0.2247
TC0200000545.mm.2	NM_133673; ENSMUST00000028199; ENSMUST00000132514; ENSMUST00000133544; ENSMUST00000135507; ENSMUST00000155213; ENSMUST00000156711; BC018456; OTTMUST00000027995; OTTMUST00000027996; OTTMUST00000027997; OTTMUST00000027998; OTTMUST00000027999; OTTMUST00000028001; uc008jda.1; uc008jdb.1	Tor1b	10.05	9.54	9.94	9.86	0.1703	0.6275	0.8863	0.1325	0.9871	0.8141	0.1297	0.4534	0.8614
TC0200000546.mm.2	NM_028846; ENSMUST00000061544; ENSMUST00000102849; ENSMUST00000125601; ENSMUST00000127776; ENSMUST00000128295; ENSMUST00000136588; ENSMUST00000138161; ENSMUST00000142232; ENSMUST00000154351; ENSMUST00000154634; ENSMUST00000170476; BC079674; OTTMUST00000027968; OTTMUST00000027969; OTTMUST00000027970; OTTMUST00000027971; OTTMUST00000027972; OTTMUST00000027973; OTTMUST00000027974; OTTMUST00000027975…	Usp20	9.07	7.99	8.55	7.9	0.0095	0.6395	0.9961	0.1264	0.9162	0.0274	0.2372	0.7364	0.0648
TC0200000547.mm.2	NM_178760; ENSMUST00000056433; ENSMUST00000127872; ENSMUST00000133207; ENSMUST00000146747; ENSMUST00000147099; ENSMUST00000149622; ENSMUST00000151991; ENSMUST00000153032; ENSMUST00000169333; ENSMUST00000172422; BC092231; BC117900; BC117901; OTTMUST00000028145; OTTMUST00000028146; OTTMUST00000028147; OTTMUST00000028148; OTTMUST00000028150; OTTMUST00000028151; OTTMUST00000028152; OTTMUST00000090341…	Gpr107	8.38	9.14	8.52	8.69	0.0343	0.9412	0.9452	0.068	0.9301	0.2653	0.1166	0.7733	0.4417
TC0200000549.mm.2	NM_019681; ENSMUST00000000199; ENSMUST00000150670; BC059825; OTTMUST00000028142; OTTMUST00000028279; uc008jdq.1	Ncs1	3.72	3.65	4.33	3.58	0.0451	0.4113	0.6422	0.8502	0.1811	0.719	0.0267	0.9418	0.0226
TC0200000550.mm.2	OTTMUST00000028289; OTTMUST00000028510; OTTMUST00000028511; OTTMUST00000028512; OTTMUST00000083228; uc008jds.3; uc008jdt.3	Hmcn2	5.08	4.95	5.33	5.03	0.8784	0.9785	0.9961	0.991	0.9908	0.9065	0.9529	0.9479	0.8623
TC0200000551.mm.2	NM_007494; NR_002687; ENSMUST00000102840; ENSMUST00000126474; ENSMUST00000130195; BC002074; BC087556; OTTMUST00000028752; OTTMUST00000028753; OTTMUST00000028754; uc008jdu.1	Ass1; Gm5424	11.54	9.35	12.17	10.34	5.27e-08	0.0029	0.9486	2.01e-06	0.1471	0.0004	9.19e-08	0.0176	9.46e-06
TC0200000552.mm.2	NM_001033389; ENSMUST00000055244; ENSMUST00000113482; ENSMUST00000129903; ENSMUST00000130578; ENSMUST00000132534; ENSMUST00000134553; ENSMUST00000137504; ENSMUST00000137889; ENSMUST00000150473; ENSMUST00000154050; OTTMUST00000028725; OTTMUST00000028726; OTTMUST00000028727; OTTMUST00000028728; OTTMUST00000028729; OTTMUST00000028730; OTTMUST00000028731; OTTMUST00000028732; OTTMUST00000028733	Fubp3	8.34	8.04	8.47	8.34	0.1858	0.9738	0.9907	0.6219	0.9411	0.5102	0.3676	0.9512	0.3152
TC0200000555.mm.2	NM_001123362; ENSMUST00000113470; OTTMUST00000028751; uc012bto.1	Prdm12	3.49	3.68	3.51	3.43	0.7916	0.8217	0.9343	0.5621	0.9631	0.9695	0.6514	0.663	0.8615
TC0200000557.mm.2	NM_144886; ENSMUST00000038474; ENSMUST00000125883; ENSMUST00000137156; ENSMUST00000146135; ENSMUST00000149094; BC021485; BC021807; OTTMUST00000028734; OTTMUST00000028735; OTTMUST00000028736; OTTMUST00000028737; OTTMUST00000028738; uc008jdy.1	Exosc2	10.87	10.69	10.73	10.78	0.7121	0.9373	0.9223	0.4851	0.7992	0.7626	0.9101	0.8588	0.8879
TC0200000558.mm.2	NM_001112703; NM_001283045; NM_001283046; NM_001283047; NM_009594; ENSMUST00000028190; ENSMUST00000075759; ENSMUST00000123471; ENSMUST00000124089; ENSMUST00000124726; ENSMUST00000127714; ENSMUST00000135233; ENSMUST00000142554; ENSMUST00000146537; ENSMUST00000156736; BC059260; BC103770; OTTMUST00000028740; OTTMUST00000028741; OTTMUST00000028742; OTTMUST00000028743; OTTMUST00000028744; OTTMUST00000…	Abl1	5.85	5.86	6.63	6.03	0.2716	0.1504	0.9919	0.707	0.3632	0.784	0.0392	0.5833	0.3968
TC0200000559.mm.2	NM_011836; ENSMUST00000028187; ENSMUST00000135995; ENSMUST00000138325; BC096366; OTTMUST00000029119; OTTMUST00000029120; OTTMUST00000029121; uc008jef.1; uc012btp.1	Lamc3	5.43	5.46	5.72	5.55	0.9314	0.9646	0.9961	0.9374	0.9971	0.9992	0.9115	0.9557	0.9918
TC0200000561.mm.2	NM_145144; ENSMUST00000001920; ENSMUST00000125457; ENSMUST00000128271; ENSMUST00000138833; ENSMUST00000140649; ENSMUST00000145137; ENSMUST00000148056; ENSMUST00000151276; ENSMUST00000156564; ENSMUST00000156743; BC024599; OTTMUST00000029108; OTTMUST00000029109; OTTMUST00000029110; OTTMUST00000029111; OTTMUST00000029112; OTTMUST00000029113; OTTMUST00000029114; OTTMUST00000029115; OTTMUST00000029116…	Aif1l	8.08	7.96	8	7.96	0.8402	0.956	0.9961	0.9684	0.9604	0.9637	0.8357	0.999	0.8478
TC0200000562.mm.2	NM_172268; NR_106135; ENSMUST00000065398; ENSMUST00000123062; ENSMUST00000124455; ENSMUST00000126301; ENSMUST00000129496; ENSMUST00000130185; ENSMUST00000130975; ENSMUST00000138012; ENSMUST00000146138; ENSMUST00000152791; ENSMUST00000153096; BC039282; OTTMUST00000031160; OTTMUST00000031161; OTTMUST00000031162; OTTMUST00000031163; OTTMUST00000031164; OTTMUST00000031165; OTTMUST00000031166; OTTMUST…	Nup214; Mir7674	11.5	11.26	11.66	11.37	0.0703	0.6466	0.9961	0.391	0.7907	0.6283	0.0716	0.8869	0.1985
TC0200000566.mm.2	NM_145521; ENSMUST00000057423; ENSMUST00000140762; ENSMUST00000146502; BC016136; OTTMUST00000031093; OTTMUST00000031094; OTTMUST00000031095	Plpp7	7.12	7.13	7.14	7.19	0.8856	0.9911	0.9961	0.9114	0.9939	0.9522	0.9139	0.9732	0.9696
TC0200000567.mm.2	NM_001159634; NM_172661; ENSMUST00000036691; ENSMUST00000069817; ENSMUST00000123270; ENSMUST00000128936; ENSMUST00000129626; ENSMUST00000132459; ENSMUST00000140015; ENSMUST00000141053; ENSMUST00000142219; ENSMUST00000156313; BC055116; OTTMUST00000031112; OTTMUST00000031113; OTTMUST00000031114; OTTMUST00000031115; OTTMUST00000031116; OTTMUST00000031117; OTTMUST00000031118; OTTMUST00000031119; OTTM…	Prrc2b	9.05	8.9	9.37	9.42	0.918	0.3525	0.9961	0.882	0.6013	0.4216	0.5076	0.7276	0.9771
TC0200000572.mm.2	NM_145145; ENSMUST00000036473; ENSMUST00000123740; ENSMUST00000126784; ENSMUST00000129163; ENSMUST00000132516; ENSMUST00000132853; ENSMUST00000138000; ENSMUST00000146485; ENSMUST00000151598; ENSMUST00000154684; BC027325; OTTMUST00000031122; OTTMUST00000031123; OTTMUST00000031124; OTTMUST00000031125; OTTMUST00000031126; OTTMUST00000031127; OTTMUST00000031128; OTTMUST00000031129; OTTMUST00000031130…	Pomt1	11.93	10.93	12.18	11	1.28e-05	0.9646	0.9961	0.0008	0.9663	0.0008	0.0003	0.9966	0.0005
TC0200000574.mm.2	NM_001080968; NM_133852; ENSMUST00000081670; ENSMUST00000100194; ENSMUST00000113377; ENSMUST00000126276; ENSMUST00000127276; ENSMUST00000129193; ENSMUST00000131712; ENSMUST00000139494; ENSMUST00000146544; ENSMUST00000147707; ENSMUST00000149141; BC011407; OTTMUST00000031188; OTTMUST00000031189; OTTMUST00000031190; OTTMUST00000031191; OTTMUST00000031192; OTTMUST00000031193; OTTMUST00000031194; OTTM…	Golga2	13.21	13.29	13.16	13.27	0.5898	0.8921	0.9971	0.7529	0.9688	0.8982	0.5831	0.9187	0.7933
TC0200000577.mm.2	NM_001252534; NM_001252536; NM_001252537; NM_001252538; NM_028412; ENSMUST00000048964; ENSMUST00000113331; ENSMUST00000113332; ENSMUST00000113334; ENSMUST00000113338; ENSMUST00000125482; ENSMUST00000125769; ENSMUST00000125818; ENSMUST00000131152; ENSMUST00000132028; ENSMUST00000132290; ENSMUST00000134141; ENSMUST00000136079; ENSMUST00000136325; ENSMUST00000137220; ENSMUST00000139637; ENSMUST00000…	Ciz1	13.12	12.93	13.23	12.95	0.1703	0.8126	0.9961	0.5396	0.9008	0.6711	0.2098	0.9433	0.352
TC0200000578.mm.2	NM_133783; ENSMUST00000028162; ENSMUST00000123714; ENSMUST00000130121; BC004846; OTTMUST00000028365; OTTMUST00000028366; OTTMUST00000028367; uc008jfm.2	Ptges2	10.16	9.73	9.96	9.9	0.1631	0.9815	0.8651	0.1179	0.7821	0.4117	0.4125	0.7567	0.8775
TC0200000581.mm.2	NM_194335; ENSMUST00000048431; BC057613; OTTMUST00000028363; uc008jfr.1	Naif1	6.82	7.31	6.83	7.14	0.0239	0.6446	0.9961	0.1262	0.9079	0.4317	0.0333	0.7567	0.1948
TC0200000585.mm.2	NM_153560; ENSMUST00000048375; ENSMUST00000133366; ENSMUST00000133512; ENSMUST00000136816; ENSMUST00000147723; BC023752; BC031157; OTTMUST00000028370; OTTMUST00000028371; OTTMUST00000028372; OTTMUST00000028373; OTTMUST00000028374; uc008jfs.1	Fam102a	5.9	6.56	6.44	7.64	0.0001	0.0039	0.8435	0.0282	0.286	3.35e-05	0.5593	0.0122	0.0007
TC0200000587.mm.2	NM_001025310; NM_001025311; NM_001276425; NM_001289547; NM_001289548; NM_001289549; NM_011373; NM_016973; NR_110347; ENSMUST00000072111; ENSMUST00000081879; ENSMUST00000095044; ENSMUST00000095045; ENSMUST00000102818; ENSMUST00000113290; ENSMUST00000123080; ENSMUST00000126636; ENSMUST00000128811; ENSMUST00000129165; ENSMUST00000131229; ENSMUST00000140983; ENSMUST00000143625; ENSMUST00000146557; EN…	St6galnac6; St6galnac4	8.99	8.53	9.31	8.68	0.006	0.4223	0.9881	0.0389	0.8693	0.3577	0.0067	0.5553	0.1211
TC0200000591.mm.2	NM_001252547; NM_013781; NR_045535; ENSMUST00000074248; ENSMUST00000113242; ENSMUST00000124133; ENSMUST00000131101; ENSMUST00000139563; ENSMUST00000141670; BC113203; OTTMUST00000029789; OTTMUST00000029790; OTTMUST00000029791; OTTMUST00000029792; OTTMUST00000030034; OTTMUST00000030035; uc008jgp.2; uc008jgq.2; uc008jgr.2	Sh2d3c	11.73	11.6	11.43	10.71	0.1474	0.0517	0.9961	0.4945	0.3742	0.016	0.665	0.2411	0.3346
TC0200000592.mm.2	NM_152800; NR_045485; ENSMUST00000009707; ENSMUST00000123624; ENSMUST00000140999; ENSMUST00000149720; ENSMUST00000149987; ENSMUST00000156617; ENSMUST00000175763; ENSMUST00000177382; BC003466; BC024469; OTTMUST00000029816; OTTMUST00000029817; OTTMUST00000029818; OTTMUST00000029819; OTTMUST00000029821; OTTMUST00000091883; OTTMUST00000110829; OTTMUST00000110830; uc008jgs.2; uc008jgt.2	Tor2a	10.89	11.37	10.68	11.04	0.0076	0.6056	0.9722	0.0323	0.9639	0.2864	0.0133	0.5908	0.1836
TC0200000593.mm.2	NM_178595; ENSMUST00000066352; ENSMUST00000138214; BC098218; OTTMUST00000029803; OTTMUST00000029804; uc008jgx.1; uc008jgy.1	Ptrh1	5.86	5.68	6.01	5.76	0.1171	0.8475	0.9961	0.2929	0.9745	0.5593	0.1831	0.8585	0.4434
TC0200000597.mm.2	NM_146119; ENSMUST00000028135; ENSMUST00000125347; ENSMUST00000138781; ENSMUST00000150875; ENSMUST00000151607; ENSMUST00000154514; BC027843; OTTMUST00000029853; OTTMUST00000029854; OTTMUST00000029855; OTTMUST00000029856; OTTMUST00000029857; OTTMUST00000029858; uc008jhc.2	Fam129b	8.92	8.99	10.13	9.64	0.718	0.0151	0.9328	0.911	0.0423	0.1475	0.022	0.3761	0.4924
TC0200000600.mm.2	NM_009076; NR_002898; ENSMUST00000102811; ENSMUST00000125415; ENSMUST00000126610; ENSMUST00000133842; ENSMUST00000134912; ENSMUST00000144644; ENSMUST00000154340; BC018321; BC081469; BC090393; OTTMUST00000029954; OTTMUST00000029955; OTTMUST00000029956; OTTMUST00000029957; OTTMUST00000029958; OTTMUST00000029959; OTTMUST00000029960; uc008jhe.2; uc012bub.1	Rpl12; Snora65	17.03	16.81	17.09	16.89	0.1766	0.8276	0.9961	0.406	0.9567	0.664	0.2262	0.872	0.4909
TC0200000603.mm.2	NM_011923; ENSMUST00000004208; ENSMUST00000139148; ENSMUST00000143252; BC138609; BC138610; OTTMUST00000029972; OTTMUST00000029973; OTTMUST00000029974; uc008jhp.1; uc008jhr.1	Angptl2	5.5	4.95	5.46	5.13	0.0234	0.6928	0.9847	0.09	0.957	0.3928	0.0379	0.7169	0.2549
TC0200000612.mm.2	NM_177345; ENSMUST00000113123; ENSMUST00000113124; ENSMUST00000113126; ENSMUST00000124443; ENSMUST00000129633; ENSMUST00000137021; ENSMUST00000138933; ENSMUST00000141253; ENSMUST00000147337; ENSMUST00000149383; ENSMUST00000156967; BC090644; BC096618; OTTMUST00000028215; OTTMUST00000028217; OTTMUST00000028218; OTTMUST00000028219; OTTMUST00000028220; OTTMUST00000028221; OTTMUST00000028222; OTTMUST0…	Mapkap1	11.64	11.54	11.66	11.59	0.593	0.9916	0.9971	0.8083	0.9976	0.7602	0.7626	0.9829	0.7402
TC0200000620.mm.2	NM_001163434; NM_022310; ENSMUST00000028222; ENSMUST00000100171; ENSMUST00000129333; ENSMUST00000137145; ENSMUST00000145466; ENSMUST00000155595; BC050927; OTTMUST00000028494; OTTMUST00000028495; OTTMUST00000028498; OTTMUST00000028499; OTTMUST00000028500; OTTMUST00000028501; uc008jis.2; uc008jit.2	Hspa5	17.82	17.35	17.71	17.56	0.1526	0.8317	0.8913	0.1241	0.9312	0.6293	0.2072	0.5963	0.8365
TC0200000626.mm.2	NM_030021; ENSMUST00000028228; ENSMUST00000047447; ENSMUST00000113068; ENSMUST00000149250; ENSMUST00000184164; BC021771; OTTMUST00000028535; OTTMUST00000028536; OTTMUST00000028537; OTTMUST00000028538; uc008jjf.1; uc008jjg.1	Cutal	4.62	4.29	4.42	4.33	0.1545	0.7378	0.9221	0.151	0.6326	0.2104	0.6705	0.966	0.7864
TC0200000634.mm.2	NM_012018; ENSMUST00000028235; ENSMUST00000028237; ENSMUST00000113032; ENSMUST00000113033; ENSMUST00000113034; ENSMUST00000113037; ENSMUST00000123884; ENSMUST00000124081; ENSMUST00000130457; ENSMUST00000143807; ENSMUST00000150807; ENSMUST00000156933; BC158010; OTTMUST00000029284; OTTMUST00000029285; OTTMUST00000029286; OTTMUST00000030118; OTTMUST00000030119; OTTMUST00000030265; OTTMUST00000030267…	Cntrl	12.79	13.06	12.87	12.9	0.7799	0.7954	0.9177	0.5177	0.9604	0.9578	0.6171	0.6092	0.8388
TC0200000636.mm.2	NM_001206367; NM_001206368; NM_001206369; NM_146120; ENSMUST00000028239; ENSMUST00000124323; ENSMUST00000139867; ENSMUST00000142324; BC023143; BC060377; OTTMUST00000028765; OTTMUST00000030967; OTTMUST00000030968; OTTMUST00000030969; uc008jkc.2; uc008jkd.2; uc008jke.2; uc008jkf.1; uc008jkg.2	Gsn	7.13	9.13	6.9	9.66	1.37e-08	0.9373	0.2849	1.28e-05	0.4364	1.1e-06	9.19e-07	0.2653	1.81e-07
TC0200000641.mm.2	NM_001001602; NM_001114124; NM_001114125; ENSMUST00000065001; ENSMUST00000091010; ENSMUST00000112981; ENSMUST00000112983; ENSMUST00000112986; ENSMUST00000112987; ENSMUST00000112992; ENSMUST00000124098; ENSMUST00000135741; ENSMUST00000138957; ENSMUST00000145698; ENSMUST00000156465; ENSMUST00000156669; BC118530; OTTMUST00000028984; OTTMUST00000029170; OTTMUST00000029171; OTTMUST00000029172; OTTMUST…	Dab2ip	7.54	6.19	8.84	6.42	6.35e-08	0.0011	0.0832	0.0002	0.0003	0.0011	7.4e-08	0.6905	3.33e-07
TC0200000646.mm.2	NM_029309; ENSMUST00000028256; BC036965; BC048673; OTTMUST00000028796; uc008jlc.1	Morn5	4.47	4.31	4.37	4.41	0.7802	0.9657	0.9961	0.7734	0.9834	0.9254	0.8105	0.9133	0.976
TC0200000647.mm.2	NM_026422; ENSMUST00000028250; ENSMUST00000132042; ENSMUST00000162490; BC019787; OTTMUST00000028782; OTTMUST00000028783; OTTMUST00000087562; uc008jlj.2	Mrrf	10.36	10	10.45	10.08	0.0793	1	0.9961	0.4003	0.9703	0.3143	0.2563	0.9536	0.2188
TC0200000651.mm.2	NM_008969; ENSMUST00000062069; ENSMUST00000133777; ENSMUST00000144319; ENSMUST00000149930; ENSMUST00000151351; BC005573; BC023322; OTTMUST00000028971; OTTMUST00000028972; OTTMUST00000028973; OTTMUST00000028974; OTTMUST00000028975	Ptgs1	12.71	13.86	10.98	13.16	7.3e-08	1.2e-05	0.1107	0.0002	1.92e-05	0.0949	1.34e-08	0.0313	4.2e-07
TC0200000657.mm.2	NM_146947; ENSMUST00000091006; OTTMUST00000028976; uc008jln.1	Olfr338	4.73	5.15	4.58	6.01	0.1082	0.8755	0.93	0.7164	0.9408	0.2466	0.455	0.6983	0.1253
TC0200000659.mm.2	NM_146949; ENSMUST00000071437; OTTMUST00000028968; uc008jlo.1	Olfr339	3.46	3.94	3.77	4.35	0.4171	0.3951	0.9961	0.553	0.6329	0.2004	0.8921	0.7567	0.7684
TC0200000660.mm.2	NM_146951; ENSMUST00000072854; BC109141; OTTMUST00000028967; uc008jlp.1	Olfr340	4.82	4.73	4.77	4.46	0.6377	0.726	0.9722	0.9964	0.9917	0.5141	0.9782	0.6701	0.5363
TC0200000661.mm.2	NM_146948; ENSMUST00000074192; BC120521; BC120523; OTTMUST00000029071; uc008jlr.1	Olfr342	4.1	4.13	4.12	4	0.9681	0.8409	0.9946	0.9355	0.9901	0.8392	0.8684	0.8219	0.8786
TC0200000663.mm.2	NM_146628; ENSMUST00000075474; OTTMUST00000029083; uc008jls.1	Olfr344	3.41	3.55	3.64	3.31	0.5971	0.8371	0.9328	0.4263	0.9559	0.9427	0.5328	0.6701	0.9557
TC0200000664.mm.2	NM_146945; ENSMUST00000076850; OTTMUST00000029067; uc008jlt.1	Olfr345	3.29	3.51	3.21	3.8	0.0359	0.6828	0.9607	0.4311	0.992	0.0747	0.4163	0.6122	0.0775
TC0200000665.mm.2	NM_146938; ENSMUST00000078854; OTTMUST00000029058; uc008jlu.1	Olfr346	4.14	3.89	3.72	3.72	0.6923	0.4009	0.958	0.5463	0.4674	0.3248	0.718	0.8814	0.9515
TC0200000666.mm.2	NM_146943; ENSMUST00000078761; BC127977; OTTMUST00000029062; uc008jlv.1	Olfr347	4.65	4.08	4.21	4	0.4059	0.6478	0.9889	0.4969	0.7596	0.3236	0.9618	0.9078	0.8027
TC0200000668.mm.2	NM_146944; ENSMUST00000056865; ENSMUST00000112950; OTTMUST00000029061; uc008jlw.1	Olfr348	3.87	4.27	4.05	3.68	0.6059	0.9438	0.4331	0.5147	0.5447	0.706	0.8363	0.3641	0.1077
TC0200000669.mm.2	NM_146946; ENSMUST00000072114; BC127978; OTTMUST00000029088; uc008jlx.1	Olfr50	4.46	4.51	4.33	4.35	0.9585	0.9528	0.9531	0.8038	0.9296	0.927	0.9771	0.7932	0.711
TC0200000671.mm.2	NM_146627; ENSMUST00000055130; BC119406; OTTMUST00000029056; uc008jlz.1	Olfr350	5.2	5.24	5.07	5.08	0.6308	0.9302	0.9817	0.9649	0.9731	0.7023	0.8691	0.8398	0.5832
TC0200000672.mm.2	NM_146940; ENSMUST00000065416; OTTMUST00000029084; uc008jmb.1	Olfr352	3.44	3.68	3.46	3.51	0.6375	0.9446	0.9817	0.6099	0.9093	0.7264	0.8575	0.9495	0.9601
TC0200000673.mm.2	NM_146939; ENSMUST00000068475; BC119279; BC119283; OTTMUST00000029068; uc008jmd.1	Olfr354	4.94	4.54	4.94	4.97	0.9195	0.9393	0.9907	0.9547	0.9881	0.8882	0.9877	0.881	0.8322
TC0200000675.mm.2	NM_146624; ENSMUST00000095021; BC129799; BC148201; OTTMUST00000029082; uc008jmf.1	Olfr356	3.88	3.8	4.09	3.92	0.7065	0.838	0.9989	0.8421	0.9476	0.987	0.6104	0.9014	0.8468
TC0200000676.mm.2	NM_146623; ENSMUST00000069578; BC119361; BC119363; OTTMUST00000029057; uc008jmg.1	Olfr357	4.04	3.79	3.89	3.85	0.7312	0.9972	0.9961	0.7675	0.9689	0.8512	0.8398	0.9585	0.9362
TC0200000678.mm.2	NM_146622; ENSMUST00000120505; ENSMUST00000120704; OTTMUST00000029074; uc008jmi.1	Olfr360	3.83	3.53	3.69	3.66	0.9616	0.953	0.8606	0.5731	0.7398	0.93	0.9754	0.7851	0.6251
TC0200000680.mm.2	NM_146662; ENSMUST00000074168; OTTMUST00000029063; uc008jml.1	Olfr365	4.06	4.04	4.11	3.96	0.7111	0.9878	0.9665	0.9665	0.9064	0.8675	0.7965	0.8762	0.5646
TC0200000682.mm.2	NM_001005569; ENSMUST00000091001; OTTMUST00000029059; uc008jmm.1	Olfr366	4.39	4.2	4.09	4.34	0.7924	0.7969	0.9219	0.5351	0.6805	0.6738	0.9469	0.9387	0.8371
TC0200000683.mm.2	NM_001081010; OTTMUST00000028982; OTTMUST00000029091; uc012buq.1	Olfr367-ps	4.5	4.24	5.11	4.92	0.885	0.1883	0.93	0.6173	0.8513	0.4207	0.2094	0.2347	0.7959
TC0200000685.mm.2	NM_146374; ENSMUST00000053990; BC104308; OTTMUST00000030117; uc008jmo.1	Olfr368	5.09	5.01	5.09	4.95	0.9456	0.7386	0.9907	0.9395	0.9646	0.739	0.799	0.7498	0.8478
TC0200000686.mm.2	NM_001033960; NM_146121; NM_177383; ENSMUST00000061179; ENSMUST00000065441; ENSMUST00000066055; ENSMUST00000112920; ENSMUST00000130601; ENSMUST00000133434; ENSMUST00000148470; ENSMUST00000153145; ENSMUST00000159092; ENSMUST00000159737; BC112377; BC138337; OTTMUST00000030109; OTTMUST00000030110; OTTMUST00000030111; OTTMUST00000030112; OTTMUST00000030113; OTTMUST00000030114; OTTMUST00000030115; OTT…	Rabgap1; Gpr21	11.55	11.33	12.01	11.43	0.026	0.2305	0.8738	0.5349	0.2111	0.7807	0.0094	0.8754	0.0356
TC0200000694.mm.2	NM_001163566; ENSMUST00000050372; ENSMUST00000137693; ENSMUST00000147600; OTTMUST00000030341; OTTMUST00000030342; OTTMUST00000030343; uc008jnf.2	Crb2	4.68	4.68	4.48	4.3	0.6595	0.2555	0.979	0.9816	0.8026	0.2196	0.6016	0.3981	0.5963
TC0200000697.mm.2	NM_010710; ENSMUST00000000253; ENSMUST00000133661; ENSMUST00000143783; ENSMUST00000149664; ENSMUST00000155964; ENSMUST00000175896; ENSMUST00000176229; BC055741; OTTMUST00000030849; OTTMUST00000030850; OTTMUST00000030851; OTTMUST00000030852; OTTMUST00000030853; OTTMUST00000103343; OTTMUST00000103344	Lhx2	3.82	3.91	3.93	4.06	0.5138	0.5704	0.9905	0.8786	0.9196	0.3332	0.948	0.654	0.5542
TC0200000702.mm.2	NM_001159631; NM_021606; ENSMUST00000054234; ENSMUST00000112895; ENSMUST00000112902; ENSMUST00000151683; ENSMUST00000156726; BC019524; OTTMUST00000030841; OTTMUST00000030842; OTTMUST00000030843; OTTMUST00000030844; OTTMUST00000030845; uc008jnn.2; uc008jno.2	Nek6	9.28	9.68	9.75	9.59	0.8598	0.1906	0.5966	0.2779	0.0792	0.2556	0.3822	0.9824	0.4726
TC0200000714.mm.2	NM_172854; ENSMUST00000057279; BC137871; OTTMUST00000029018; uc008jnv.1	Olfml2a	4	4.11	4.17	4.33	0.9817	0.9583	0.9837	0.9015	0.9703	0.9458	0.9669	0.8814	0.8588
TC0200000718.mm.2	NM_029687; ENSMUST00000039535; ENSMUST00000112872; ENSMUST00000124062; BC115629; OTTMUST00000029382; OTTMUST00000029383; OTTMUST00000029384; uc008jnx.2	Wdr38	7.14	6.66	7	6.84	0.4341	0.9441	0.9961	0.5622	0.9402	0.5979	0.7228	0.9872	0.7825
TC0200000719.mm.2	NM_028809; ENSMUST00000090993; ENSMUST00000112862; ENSMUST00000135049; ENSMUST00000141467; BC024482; OTTMUST00000029542; OTTMUST00000029543; OTTMUST00000029668; uc008joa.1	Arpc5l	9.01	9.08	9.35	8.97	0.7753	0.9814	0.9105	0.8495	0.8675	0.8527	0.89	0.7587	0.489
TC0200000740.mm.2	NM_001289593; NM_001289594; NM_027552; ENSMUST00000028223; ENSMUST00000050511; ENSMUST00000112826; ENSMUST00000130968; ENSMUST00000138540; ENSMUST00000148855; BC026950; BC069848; OTTMUST00000029322; OTTMUST00000029323; OTTMUST00000029324; OTTMUST00000029325; OTTMUST00000029326; OTTMUST00000029327	Kynu	4.7	4.55	4.46	4.39	0.9688	0.4242	0.9835	0.8476	0.5764	0.523	0.5234	0.8268	0.8808
TC0200000741.mm.2	NM_153820; ENSMUST00000055776; ENSMUST00000112822; ENSMUST00000112824; ENSMUST00000128630; ENSMUST00000140528; BC024887; BC034881; OTTMUST00000029352; OTTMUST00000029353; OTTMUST00000029354; OTTMUST00000029355; OTTMUST00000029356; uc008jov.1; uc008jow.1; uc008jox.1	Arhgap15	13.01	12.92	13.66	13.58	0.9588	0.0216	0.9989	0.9715	0.1765	0.082	0.0729	0.1929	0.9854
TC0200000759.mm.2	NM_001177394; NM_001177395; ENSMUST00000127150; ENSMUST00000130827; ENSMUST00000183348; ENSMUST00000183669; ENSMUST00000184091; ENSMUST00000184656; NM_001177394.1; NM_001177395.1; OTTMUST00000029432; OTTMUST00000029433	Zeb2os; ZEB2_AS1_4; ZEB2_AS1_2; ZEB2_AS1_1; ZEB2_AS1_3; Gm13476; RP23-431O5.1	6.6	7.04	7.38	6.78	0.7408	0.7473	0.3962	0.3984	0.2111	0.9455	0.5448	0.639	0.1307
TC0200000778.mm.2	XM_003084487.2	Gm19922	4.45	4.77	4.59	4.71	0.3049	0.9934	0.9961	0.4674	0.9649	0.5706	0.5447	0.9605	0.6818
TC0200000781.mm.2	NM_007396; ENSMUST00000063886; ENSMUST00000156681; BC138823; OTTMUST00000029496; OTTMUST00000029497; uc008jpn.2; uc008jpo.2	Acvr2a	6.65	6.77	6.68	6.72	0.5994	0.9228	0.9853	0.6165	0.9891	0.8777	0.6247	0.8563	0.9183
TC0200000783.mm.2	NM_029924; ENSMUST00000047413; ENSMUST00000112745; ENSMUST00000112754; ENSMUST00000122841; ENSMUST00000127085; ENSMUST00000132717; ENSMUST00000142250; ENSMUST00000147023; ENSMUST00000147055; ENSMUST00000148796; ENSMUST00000154653; BC138375; BC138378; OTTMUST00000029633; OTTMUST00000029644; OTTMUST00000029645; OTTMUST00000029646; OTTMUST00000029647; OTTMUST00000029662; OTTMUST00000029663; OTTMUST0…	Mbd5	10.83	10.88	10.81	10.65	0.5492	0.6877	0.9367	0.9844	0.9943	0.4312	0.9972	0.567	0.395
TC0200000798.mm.2	NM_172663; ENSMUST00000092123; ENSMUST00000152485; OTTMUST00000029659; OTTMUST00000029660; uc008jpw.2; uc008jpx.2	Epc2	11.67	11.68	11.75	11.46	0.6821	0.8578	0.9983	0.858	0.9411	0.9653	0.6157	0.931	0.8014
TC0200000801.mm.2	NM_008449; ENSMUST00000028102; ENSMUST00000127245; ENSMUST00000132968; ENSMUST00000138834; ENSMUST00000146247; ENSMUST00000152353; BC067051; OTTMUST00000029661; OTTMUST00000029861; OTTMUST00000029862; OTTMUST00000029863; OTTMUST00000029864; OTTMUST00000029865; uc008jpy.1	Kif5c	5.88	5.81	5.62	5.77	0.8393	0.971	0.9961	0.8298	0.9543	0.8736	0.9424	0.9756	0.9891
TC0200000803.mm.2	NM_027990; ENSMUST00000028103; ENSMUST00000129867; ENSMUST00000153422; BC126943; OTTMUST00000029444; OTTMUST00000029445; OTTMUST00000029446; uc008jpz.1; uc012bvf.1	Lypd6b	6.24	6.93	5.43	6.26	0.004	0.0162	0.9961	0.0337	0.2282	0.9488	0.0003	0.1052	0.0816
TC0200000804.mm.2	NM_177139; NR_033304; ENSMUST00000053208; ENSMUST00000112712; ENSMUST00000126337; ENSMUST00000128451; ENSMUST00000169232; BC070462; OTTMUST00000029475; OTTMUST00000029476; OTTMUST00000029477; uc008jqa.3; uc012bvg.2	Lypd6	4.94	5.12	5.03	5	0.705	0.9213	0.9778	0.638	0.9718	0.9325	0.6962	0.8235	0.9991
TC0200000816.mm.2	NM_199158; ENSMUST00000070028; uc008jqj.1	Tas2r134	5.01	5.09	4.96	4.76	0.7348	0.9918	0.99	0.9796	0.9494	0.872	0.8201	0.9379	0.7016
TC0200000819.mm.2	NM_009398; ENSMUST00000065927; BC021155; OTTMUST00000029578; uc008jqp.1	Tnfaip6	5.71	5.52	5.78	6.35	0.3988	0.2175	0.7211	0.8867	0.9676	0.1143	0.7373	0.1297	0.1527
TC0200000821.mm.2	NM_175238; ENSMUST00000069794; ENSMUST00000112693; ENSMUST00000125116; ENSMUST00000125322; ENSMUST00000125376; ENSMUST00000126218; ENSMUST00000145130; ENSMUST00000152178; OTTMUST00000029579; OTTMUST00000029830; OTTMUST00000029831; OTTMUST00000029832; OTTMUST00000029833; OTTMUST00000029834; OTTMUST00000029835; uc008jqq.1; uc008jqr.1; uc008jqs.1; uc008jqt.1; uc012bvj.1; uc012bvk.1	Rif1	11.75	12.01	12.06	12.37	0.4195	0.3581	0.9961	0.5634	0.6088	0.1835	0.8614	0.729	0.7623
TC0200000833.mm.2	NM_172409; ENSMUST00000049483; ENSMUST00000050719; ENSMUST00000090952; ENSMUST00000127122; ENSMUST00000134459; ENSMUST00000155586; OTTMUST00000029560; OTTMUST00000029561; OTTMUST00000029562; OTTMUST00000029563; uc008jrh.1; uc008jri.1; uc008jrj.1	Fmnl2	5.32	5.69	5.39	5.12	0.636	0.6662	0.7064	0.2344	0.9152	0.9512	0.4104	0.336	0.7073
TC0200000843.mm.2	NM_022989; ENSMUST00000028336; ENSMUST00000155517; BC019550; BC157980; OTTMUST00000029590; OTTMUST00000029591; uc008jrn.2; uc008jro.2	Arl6ip6	11.56	11.48	11.47	11.52	0.7785	0.8937	0.9961	0.9445	0.9858	0.7567	0.9827	0.8956	0.8113
TC0200000850.mm.2	NM_173030; ENSMUST00000068595; ENSMUST00000112634; ENSMUST00000112635; ENSMUST00000112636; ENSMUST00000136642; BC131651; BC131652; OTTMUST00000036656; OTTMUST00000036657; OTTMUST00000036658; OTTMUST00000036659; uc008jrq.1; uc008jrr.1; uc008jrs.1; uc012bvm.1	Galnt13	3.18	3.56	3.5	3.63	0.6695	0.8095	0.9961	0.8702	0.9476	0.6075	0.9926	0.8629	0.7737
TC0200000856.mm.2	NM_008426; ENSMUST00000067101; ENSMUST00000112632; ENSMUST00000112633; BC068167; BC103673; BC103674; OTTMUST00000036664; OTTMUST00000036665	Kcnj3	3.85	3.78	3.57	3.62	0.8894	0.4961	0.9982	0.9604	0.7834	0.6969	0.4517	0.7439	0.9197
TC0200000868.mm.2	NM_001145820; NM_010274; ENSMUST00000028167; ENSMUST00000112618; ENSMUST00000124689; ENSMUST00000141536; ENSMUST00000148991; ENSMUST00000154612; ENSMUST00000169687; BC021359; OTTMUST00000029883; OTTMUST00000030012; OTTMUST00000030013; OTTMUST00000031299; OTTMUST00000031300; uc008jsc.2; uc008jsd.1; uc008jse.2	Gpd2	11.79	12.11	11.55	11.97	0.0275	0.3138	0.9961	0.2317	0.5832	0.7131	0.0137	0.6932	0.1279
TC0200000872.mm.2	NM_172855; ENSMUST00000112616; ENSMUST00000144671; ENSMUST00000166729; BC116332; OTTMUST00000030005; OTTMUST00000030006; uc012bvo.1	Galnt5	4.32	4.14	3.81	4.19	0.7881	0.7195	0.9835	0.7347	0.7907	0.6096	0.896	0.9477	0.9912
TC0200000878.mm.2	ENSMUST00000167423	Gm17409	4.74	5.16	4.89	5.43	0.0457	0.7097	0.9961	0.2904	0.9338	0.094	0.4388	0.7836	0.1737
TC0200000879.mm.2	NM_001289659; NM_001289660; NM_029692; ENSMUST00000059102; ENSMUST00000071543; ENSMUST00000102755; ENSMUST00000128864; ENSMUST00000135737; ENSMUST00000137007; BC027189; OTTMUST00000030468; OTTMUST00000030469; OTTMUST00000030470; OTTMUST00000030471; OTTMUST00000030472; OTTMUST00000030473	Upp2	4.8	4.98	4.78	5.04	0.5903	0.831	0.9961	0.666	0.895	0.5787	0.9367	0.9658	0.873
TC0200000886.mm.2	ENSMUST00000112589	Gm11099	5.04	4.47	5.88	4.8	0.6844	0.9041	0.9971	0.8632	0.9551	0.9359	0.6631	0.9557	0.798
TC0200000888.mm.2	NM_026361; NM_175464; ENSMUST00000037903; ENSMUST00000102754; ENSMUST00000112577; ENSMUST00000122888; ENSMUST00000123908; ENSMUST00000124127; ENSMUST00000124725; ENSMUST00000126749; ENSMUST00000151452; ENSMUST00000168631; ENSMUST00000183359; ENSMUST00000183625; ENSMUST00000184332; ENSMUST00000184705; BC079848; BC082578; OTTMUST00000030307; OTTMUST00000030308; OTTMUST00000030309; OTTMUST0000003031…	Pkp4	11.7	11.38	11.25	10.73	0.0216	0.0074	0.9754	0.2909	0.1953	0.001	0.6503	0.0453	0.0703
TC0200000894.mm.2	NM_029723; ENSMUST00000028369; ENSMUST00000144415; BC116916; BC116920; OTTMUST00000030305; OTTMUST00000030306; uc008jti.3; uc012bvq.2	Dapl1	5.34	5.7	5.43	5.79	0.1447	0.9125	0.9961	0.4638	0.9855	0.3124	0.4798	0.9169	0.3525
TC0200000897.mm.2	NM_198294; ENSMUST00000037526; ENSMUST00000056900; ENSMUST00000112568; ENSMUST00000126271; ENSMUST00000127013; ENSMUST00000128030; ENSMUST00000136248; ENSMUST00000139863; ENSMUST00000142573; ENSMUST00000147650; ENSMUST00000162857; BC079914; BC141367; OTTMUST00000030323; OTTMUST00000030326; OTTMUST00000030327; OTTMUST00000030328; OTTMUST00000030329; OTTMUST00000030330; OTTMUST00000030331; OTTMUST0…	Tanc1	5.14	5.78	5.24	5.61	0.0186	0.9553	0.958	0.0497	0.9319	0.1853	0.0843	0.8005	0.3256
TC0200000909.mm.2	NM_020575; ENSMUST00000067542; ENSMUST00000102747; ENSMUST00000102748; ENSMUST00000126986; ENSMUST00000131813; ENSMUST00000134905; ENSMUST00000136367; ENSMUST00000142485; ENSMUST00000143806; BC025029; OTTMUST00000030731; OTTMUST00000030732; OTTMUST00000030733; OTTMUST00000030734; OTTMUST00000030735; OTTMUST00000030736; OTTMUST00000030737; OTTMUST00000040241; uc008jtx.1; uc008jty.1; uc008jtz.1; uc…	March7	11.38	11.95	11.73	11.78	0.0394	0.9977	0.9718	0.0922	0.9225	0.2259	0.1685	0.8705	0.4061
TC0200000923.mm.2	NM_001164071; NM_001164072; NM_011529; ENSMUST00000078074; ENSMUST00000112494; ENSMUST00000112495; ENSMUST00000112501; ENSMUST00000112502; ENSMUST00000136688; ENSMUST00000139533; ENSMUST00000141544; ENSMUST00000143515; ENSMUST00000145632; ENSMUST00000154693; BC026148; OTTMUST00000031374; OTTMUST00000031375; OTTMUST00000031376; OTTMUST00000031377; OTTMUST00000031378; OTTMUST00000031379; OTTMUST000…	Tank	13.2	13.49	12.38	13.13	0.042	0.0147	0.9835	0.3614	0.0785	0.708	0.0015	0.2544	0.1221
TC0200000924.mm.2	NM_021526; ENSMUST00000028278; ENSMUST00000125388; ENSMUST00000134658; ENSMUST00000135265; ENSMUST00000139475; ENSMUST00000146051; ENSMUST00000153683; ENSMUST00000154627; BC003742; OTTMUST00000031567; OTTMUST00000031568; OTTMUST00000031569; OTTMUST00000031570; OTTMUST00000031571; OTTMUST00000031572; OTTMUST00000031573; OTTMUST00000031574; uc008jvc.1	Psmd14	11.86	11.84	11.76	11.77	0.9313	0.8945	0.9961	0.978	0.9268	0.9478	0.8324	0.9841	0.8836
TC0200000927.mm.2	NM_009322; ENSMUST00000048934; ENSMUST00000102737; ENSMUST00000131538; ENSMUST00000136867; BC052737; BC058399; OTTMUST00000031566; OTTMUST00000031578; OTTMUST00000031579; OTTMUST00000031580; uc008jvd.1	Tbr1	4.98	4.92	4.93	4.95	0.7314	0.6764	0.9919	0.9708	0.9456	0.5412	0.8985	0.7225	0.7092
TC0200000929.mm.2	NM_001242378; NM_001242379; NM_001242380; NM_001242381; NM_001242382; NM_001242383; NM_033552; ENSMUST00000054484; ENSMUST00000102735; ENSMUST00000112480; ENSMUST00000147917; ENSMUST00000149527; ENSMUST00000155219; ENSMUST00000156534; BC039226; OTTMUST00000030426; OTTMUST00000030427; OTTMUST00000030428; OTTMUST00000030429; OTTMUST00000030479; OTTMUST00000030480; OTTMUST00000030481; uc008jve.3; uc…	Slc4a10	6.13	5.99	5.94	6.25	0.7462	0.9427	0.9696	0.9573	0.8738	0.9317	0.7578	0.9148	0.596
TC0200000933.mm.2	NM_145523; ENSMUST00000028257; ENSMUST00000148083; BC021450; OTTMUST00000030860; OTTMUST00000030861; uc008jvp.1	Gca	13.99	14.54	13.39	14.4	8.07e-05	0.1192	0.7153	0.0282	0.0777	0.0767	9.85e-05	0.8762	0.0003
TC0200000953.mm.2	NM_001099298; ENSMUST00000028377; ENSMUST00000100067; ENSMUST00000138368; ENSMUST00000144254; OTTMUST00000031206; OTTMUST00000031207; OTTMUST00000031208; uc008jwo.2; uc012bwd.1	Scn2a1	6.21	5.83	5.94	6.33	0.8986	0.9284	0.8574	0.6902	0.865	0.8624	0.9891	0.6449	0.4942
TC0200000955.mm.2	NM_153409; NM_178634; ENSMUST00000053910; ENSMUST00000112394; ENSMUST00000112397; ENSMUST00000122912; ENSMUST00000129133; ENSMUST00000139896; ENSMUST00000145598; ENSMUST00000176109; BC055701; OTTMUST00000031210; OTTMUST00000031310; OTTMUST00000031311; OTTMUST00000031312; OTTMUST00000031313; OTTMUST00000031314; OTTMUST00000031315; OTTMUST00000031316; uc008jwq.2; uc008jwr.2; uc008jws.2; uc008jwt.2;…	Csrnp3	4.51	4.66	4.17	4.1	0.7634	0.0233	0.9723	0.6425	0.3865	0.1743	0.0338	0.0882	0.9523
TC0200000965.mm.2	NM_001033477; uc012bwk.1	Gm1322	3.93	3.91	3.71	3.99	0.6583	0.9444	0.9961	0.6971	0.9361	0.7404	0.8687	0.9824	0.9191
TC0200000966.mm.2	NM_001024618; NM_001083919; ENSMUST00000028410; ENSMUST00000112347; OTTMUST00000030942; uc008jxj.1; uc008jxk.1; uc012bwl.1; uc012bwm.1; uc012bwn.1	Xirp2	4.58	4.98	4.72	4.85	0.3891	0.895	0.8945	0.2552	0.911	0.785	0.449	0.6612	0.9989
TC0200000967.mm.2	ENSMUST00000178898	Gm21830	3.51	3.59	3.59	4.19	0.6521	0.9945	0.9961	0.8605	0.9935	0.7999	0.7969	0.9785	0.7622
TC0200000969.mm.2	NM_020283; ENSMUST00000042456; ENSMUST00000112346; ENSMUST00000180887; BC094660; BC132246; BC132528; OTTMUST00000030981; OTTMUST00000112460	B3galt1	5.43	5.71	5.61	5.24	0.9792	0.7613	0.902	0.6491	0.9635	0.8171	0.7474	0.5658	0.6709
TC0200000989.mm.2	NM_177651; ENSMUST00000102713; ENSMUST00000137117; uc008jxq.1	4933409G03Rik	4.86	4.59	5.08	5.09	0.9632	0.6972	0.9717	0.8453	0.989	0.7218	0.7497	0.6492	0.7676
TC0200000990.mm.2	NM_183113; ENSMUST00000055930; ENSMUST00000112332; ENSMUST00000125621; ENSMUST00000128259; ENSMUST00000135023; uc008jxr.1	4932414N04Rik	5.65	6.08	5.37	5.36	0.5096	0.8917	0.9964	0.7016	0.9688	0.8578	0.5278	0.9174	0.7442
TC0200000994.mm.2	NM_172856; ENSMUST00000028426; ENSMUST00000141498; ENSMUST00000141983; ENSMUST00000155748; ENSMUST00000175684; ENSMUST00000176018; ENSMUST00000183755; BC057629; OTTMUST00000031236; OTTMUST00000031237; OTTMUST00000031238; OTTMUST00000031239; OTTMUST00000110036; OTTMUST00000110037; OTTMUST00000117228; uc008jxs.1	Cers6	14.91	15.46	15.22	15.49	0.072	0.2305	0.9961	0.3474	0.6647	0.0311	0.9267	0.4862	0.2322
TC0200001002.mm.2	NM_181547; ENSMUST00000041865; ENSMUST00000141276; BC069942; OTTMUST00000031234; OTTMUST00000031235; uc008jxt.2	Nostrin	6.24	6.14	5.83	5.89	0.6308	0.1732	0.9915	0.6589	0.6709	0.571	0.1107	0.3659	0.9177
TC0200001003.mm.2	NM_001289856; NM_001289857; NM_021331; ENSMUST00000005364; ENSMUST00000112317; ENSMUST00000129288; ENSMUST00000151953; OTTMUST00000031263; OTTMUST00000031264; OTTMUST00000031265; OTTMUST00000031266	G6pc2	4.9	4.79	4.55	4.57	0.3615	0.3222	0.9961	0.7488	0.7832	0.1471	0.8685	0.524	0.4955
TC0200001006.mm.2	NM_175512; ENSMUST00000063690; BC118029; OTTMUST00000031297; uc008jyb.1	Dhrs9	3.36	3.65	3.11	3.57	0.0838	0.561	0.9716	0.5691	0.6044	0.7245	0.0633	0.9282	0.1428
TC0200001007.mm.2	NM_028284; ENSMUST00000074963; ENSMUST00000112286; ENSMUST00000127806; ENSMUST00000130061; ENSMUST00000134659; ENSMUST00000143165; ENSMUST00000144240; ENSMUST00000149276; BC061031; OTTMUST00000031285; OTTMUST00000031286; OTTMUST00000031287; OTTMUST00000031288; OTTMUST00000031289; OTTMUST00000031290; OTTMUST00000031291; OTTMUST00000031292; uc008jyf.1; uc012bwp.1	Bbs5	5.1	4.87	5.4	4.93	0.1601	0.7656	0.9961	0.3517	0.9493	0.701	0.1757	0.8114	0.5059
TC0200001008.mm.2	NM_001081087; ENSMUST00000100050; BC150698; OTTMUST00000031350; uc008jyg.1	Klhl41	3.79	3.9	4.27	3.73	0.1928	0.6484	0.5993	0.9441	0.2768	0.8241	0.1493	0.8208	0.0597
[truncated: 20,761 more rows]

## Sheet: Enhancers-Expression Corr
ID	Public.Gene.IDs	Gene.Symbol	Empty..Empty.Avg..log2.	Empty..T618I.Avg..log2.	V314VW..Empty.Avg..log2.	V314VW..T618I.Avg..log2.	FDR.P.val.CSF3Rmain	FDR.P.val.CEBPAmain	FDR.P.val.Interaction	FDR.P.val.EvT	FDR.P.val.EvV	FDR.P.val.EvTV	FDR.P.val.TvV	FDR.P.val.TvTV	FDR.P.val.TVvV	cluster.flag	peak.chr	peak.start	peak.end	count	present.in	E	V	T	TV	gene.chr	gene.start	gene.end	gene.distance
[truncated: 33,183 more rows]
