# Supplementary material for: Myeloid lineage enhancers drive oncogene synergy in CEBPA/CSF3R mutant acute myeloid leukemia
Source: Nat Commun. 2019 Nov 29;10:5455. doi: 10.1038/s41467-019-13364-2 (PMC6884457; doi:10.1038/s41467-019-13364-2)
Supplement: Supplementary file 9 — Supplementary Data 6 [file 41467_2019_13364_MOESM9_ESM.xlsx]

## Sheet: Sheet1
# Supplementary Data File 6. RNA Sequencing Analysis for Ordered Oncogene Introduction.
gene.name	GeneId	CSF3R_Only	CSF3R_First	CEBPA_First	log2FC_CSF3RFirst_CSF3ROnly	log2FC_CSF3RFirst_CEBPAFirst	log2FC_CEBPAFirst_CSF3ROnly	padj_CSF3RFirst_CSF3ROnly	padj_CSF3RFirst_CEBPAFirst	padj_CEBPAFirst_CSF3ROnly
Marc1	ENSMUSG00000026621	-1.85724	1.79653	3.53189	3.42256	-1.7598	5.18236	0.0204952	0.0560744	2.78928e-05
March1	ENSMUSG00000036469	12.1855	11.1671	9.39456	-1.01872	1.7738	-2.79253	2.10568e-07	5.11785e-21	4.26578e-61
March2	ENSMUSG00000079557	12.1444	11.5781	10.9606	-0.56627	0.617792	-1.18406	5.73423e-08	2.25235e-09	2.50708e-39
March3	ENSMUSG00000032656	7.329	6.86343	5.36789	-0.457129	1.50252	-1.95965	0.110952	2.86428e-08	1.51848e-16
Sept3	ENSMUSG00000022456	3.90445	2.89577	0.705547	-0.997121	2.23565	-3.23277	0.150678	0.0101552	9.83265e-06
Sept5	ENSMUSG00000072214	9.51699	8.36169	6.29693	-1.15701	2.06546	-3.22247	1.52601e-09	1.99165e-25	3.13403e-73
Sept11	ENSMUSG00000058013	13.0801	13.521	14.0806	0.440798	-0.559679	1.00048	4.3171e-05	9.49445e-08	7.40613e-28
0610040J01Rik	ENSMUSG00000060512	9.27835	9.08641	7.82771	-0.191806	1.26146	-1.45326	0.487254	4.67656e-09	2.32778e-14
1110002J07Rik	ENSMUSG00000097134	4.66655	4.06646	1.95246	-0.614656	2.1177	-2.73236	0.351622	0.00137209	1.63599e-06
1110004E09Rik	ENSMUSG00000022972	9.22783	9.9966	10.5064	0.76905	-0.509734	1.27878	7.20188e-06	0.00338952	2.59046e-18
1110008P14Rik	ENSMUSG00000039195	10.7791	10.5274	9.73578	-0.252106	0.790616	-1.04272	0.139367	1.39359e-07	2.02513e-15
1110025M09Rik	ENSMUSG00000103520	6.45339	5.66734	5.00577	-0.782339	0.655591	-1.43793	0.00215926	0.0205202	1.16696e-10
1110028F11Rik	ENSMUSG00000085972	5.07667	4.70275	3.77365	-0.364542	0.928094	-1.29264	0.488099	0.0510134	0.000957212
1110038B12Rik	ENSMUSG00000092203	8.70515	9.44114	9.89018	0.737406	-0.44914	1.18655	0.000379222	0.037452	1.42268e-11
1110059E24Rik	ENSMUSG00000035171	10.8754	11.4328	12.0118	0.557455	-0.578957	1.13641	1.26849e-07	1.9601e-08	3.34642e-36
1200007C13Rik	ENSMUSG00000087684	5.52869	4.22161	1.27911	-1.31826	3.01496	-4.33322	0.006319	6.71965e-06	1.64744e-13
1500002F19Rik	ENSMUSG00000097595	3.07893	1.51133	1.34877	-1.50693	0.245132	-1.75206	0.118804	0.874323	0.0283615
1500009L16Rik	ENSMUSG00000087651	0.694569	2.8942	3.68435	2.26505	-0.744585	3.00963	0.0345182	0.464014	0.00085245
1500026H17Rik	ENSMUSG00000097383	3.49918	1.81572	1.8009	-1.63421	0.0921423	-1.72635	0.0548481	0.950271	0.0141733
1600010M07Rik	ENSMUSG00000101585	8.46853	7.43439	5.44458	-1.03492	1.98608	-3.021	1.45312e-06	2.86478e-18	6.07373e-50
1700001L05Rik	ENSMUSG00000075511	5.35875	5.52629	6.92569	0.188086	-1.38037	1.56846	0.731261	0.000341757	2.90736e-06
1700006E09Rik	ENSMUSG00000010841	3.47284	1.40366	-0.27295	-2.03485	1.60811	-3.64296	0.0279979	0.238267	0.000187773
1700006J14Rik	ENSMUSG00000034764	4.48481	4.93072	6.16135	0.455736	-1.21581	1.67155	0.464835	0.0140951	8.60782e-05
1700011B04Rik	ENSMUSG00000102099	2.0058	0.833509	#NAME?	-1.19204	3.39014	-4.58218	NA	0.0742783	0.00304887
1700021J08Rik	ENSMUSG00000086890	3.7202	2.39092	1.64475	-1.33851	0.669402	-2.00791	0.0929881	0.527195	0.0032496
1700025N21Rik	ENSMUSG00000090200	3.4388	2.2727	1.16272	-1.12354	1.14398	-2.26752	0.241549	0.309591	0.00551391
1700025N23Rik	ENSMUSG00000100121	1.91776	1.86524	#NAME?	-0.0836763	4.42894	-4.51262	NA	0.0160086	0.00577727
1700027J19Rik	ENSMUSG00000063838	5.39479	3.32597	-0.125034	-2.03521	3.51413	-5.54934	8.54367e-05	0.00021666	2.46663e-11
1700028N14Rik	ENSMUSG00000078635	5.95086	5.68676	4.35426	-0.270267	1.33352	-1.60379	0.428869	1.09482e-05	1.29823e-09
1700029H14Rik	ENSMUSG00000031452	2.11626	1.2873	-1.27432	-0.830785	2.43488	-3.26566	NA	0.151756	0.0188675
1700029N11Rik	ENSMUSG00000098144	5.97574	4.68982	2.52607	-1.29141	2.18507	-3.47648	0.00245999	2.00265e-05	1.93156e-15
1700030J22Rik	ENSMUSG00000031847	5.58446	4.85098	4.23145	-0.72906	0.637386	-1.36645	0.103447	0.192934	0.000209296
1700034O15Rik	ENSMUSG00000029867	4.44016	2.84289	-2.50837	-1.59522	4.70201	-6.29723	0.0307491	0.000410497	1.10048e-07
1700047M11Rik	ENSMUSG00000100147	7.40176	4.42621	2.19169	-2.96912	2.2615	-5.23062	5.86106e-18	6.00538e-06	3.03092e-36
1700048O20Rik	ENSMUSG00000043773	2.93347	4.3287	5.01694	1.40847	-0.705889	2.11436	0.026009	0.262811	4.87696e-05
1700057H21Rik	ENSMUSG00000086007	0.746937	2.01324	3.79375	1.34091	-1.7682	3.10911	0.240186	0.0287257	0.000157258
1700058P15Rik	ENSMUSG00000089636	5.20337	4.57623	3.48544	-0.615801	1.09739	-1.71319	0.151746	0.0129297	2.31758e-06
1700063H04Rik	ENSMUSG00000040657	3.91257	4.05062	1.77345	0.162344	2.26916	-2.10682	0.874158	0.00440676	0.00319314
1700067K01Rik	ENSMUSG00000046408	5.66804	5.06481	4.52173	-0.606424	0.531067	-1.13749	0.0706537	0.149985	4.56959e-05
1700071M16Rik	ENSMUSG00000090307	9.01884	7.66955	5.17651	-1.34998	2.50106	-3.85103	1.9779e-06	1.62904e-17	1.60945e-48
1700096K18Rik	ENSMUSG00000101856	7.92027	7.40561	6.62431	-0.513474	0.78343	-1.2969	0.0044581	1.82649e-05	6.44762e-17
1810006J02Rik	ENSMUSG00000100182	7.45875	8.52373	6.78309	1.06025	1.74379	-0.683542	9.6926e-08	1.89903e-19	0.000283283
1810010D01Rik	ENSMUSG00000109305	2.99903	1.89628	#NAME?	-1.13259	4.44624	-5.57883	0.445348	0.00798063	0.000117962
1810010H24Rik	ENSMUSG00000078607	4.60283	3.90791	3.35861	-0.682796	0.545635	-1.22843	0.247143	0.413427	0.00915816
1810011H11Rik	ENSMUSG00000041707	10.3797	9.78303	8.39565	-0.597495	1.3888	-1.9863	0.00428741	1.91439e-12	8.22583e-30
1810014B01Rik	ENSMUSG00000097412	7.91919	8.65846	9.19164	0.740921	-0.531961	1.27288	0.00108281	0.020617	2.31631e-11
1810032O08Rik	ENSMUSG00000020812	7.26917	7.98125	8.27594	0.716023	-0.296173	1.0122	0.00044133	0.183122	4.46794e-09
1810043G02Rik	ENSMUSG00000020284	9.96923	9.63688	8.91108	-0.33256	0.723843	-1.0564	0.0230631	1.4627e-07	1.24352e-18
1810059H22Rik	ENSMUSG00000108207	0.744581	2.94985	3.22357	2.27465	-0.261944	2.5366	0.0266662	0.826497	0.00437545
2010016I18Rik	ENSMUSG00000091575	6.89809	6.42821	5.61372	-0.47443	0.807046	-1.28148	0.308242	0.0618947	0.000273328
2010107G23Rik	ENSMUSG00000020083	3.98693	3.48198	2.86833	-0.475977	0.644708	-1.12069	0.51363	0.388304	0.0424705
2010110E17Rik	ENSMUSG00000098434	2.34699	0.493211	-0.617342	-1.87613	1.04523	-2.92136	NA	0.600401	0.0186795
2010111I01Rik	ENSMUSG00000021458	11.2387	11.7735	12.3384	0.534568	-0.565159	1.09973	1.14939e-13	5.47516e-16	6.34312e-69
2010300C02Rik	ENSMUSG00000026090	3.23578	2.93187	4.22663	-0.288631	-1.26721	0.978574	0.738333	0.045896	0.0692971
2210010C04Rik	ENSMUSG00000029882	4.26495	3.9121	2.37392	-0.361449	1.53822	-1.89966	0.581241	0.00997591	0.000193102
2210011C24Rik	ENSMUSG00000074217	3.66058	2.3451	2.36271	-1.32919	0.0160527	-1.34524	0.0773505	0.989993	0.0298412
2210406H18Rik	ENSMUSG00000109036	9.95274	9.42652	8.67425	-0.52738	0.75159	-1.27897	0.00148062	4.01886e-06	7.59226e-20
2210407C18Rik	ENSMUSG00000037145	1.99085	-0.427768	-2.073	-2.49556	1.37003	-3.86559	NA	0.638505	0.0285241
2210408F21Rik	ENSMUSG00000087380	8.57	7.94076	6.64633	-0.631243	1.28718	-1.91842	0.00188205	1.52534e-10	1.66423e-27
2310001H17Rik	ENSMUSG00000097354	9.81131	9.26204	8.47039	-0.549593	0.791514	-1.34111	0.00131919	2.54199e-06	2.12403e-20
2310010J17Rik	ENSMUSG00000097162	6.01442	5.6626	4.73601	-0.349718	0.913979	-1.2637	0.291418	0.00282046	1.02088e-06
2310034G01Rik	ENSMUSG00000099655	5.11744	6.05826	6.58158	0.951936	-0.522318	1.47425	0.000205096	0.0289853	5.0908e-12
2310047D07Rik	ENSMUSG00000100783	4.08167	3.10639	2.10862	-0.968835	1.02533	-1.99416	0.155262	0.187675	0.000640715
2310069B03Rik	ENSMUSG00000100291	6.7556	6.09253	5.04476	-0.655533	1.04934	-1.70487	0.0284601	0.000583845	2.82159e-11
2310075C17Rik	ENSMUSG00000089718	2.34102	3.50682	4.48724	1.20981	-0.947828	2.15764	0.0664145	0.0904116	3.00327e-05
2410002F23Rik	ENSMUSG00000045411	10.776	11.452	11.9923	0.676204	-0.540317	1.21652	6.6868e-07	7.40108e-05	2.027e-25
2410004P03Rik	ENSMUSG00000071398	4.67593	5.23529	6.8536	0.569166	-1.60272	2.17189	0.0703809	2.43425e-11	1.34489e-21
2510009E07Rik	ENSMUSG00000043391	8.71273	7.92938	6.7787	-0.78526	1.15625	-1.94151	0.0131376	0.000195497	1.91954e-13
2610021A01Rik	ENSMUSG00000091474	9.44286	9.88211	10.4593	0.438275	-0.578449	1.01672	0.000737188	3.09569e-06	5.40337e-21
2610318N02Rik	ENSMUSG00000049916	8.67294	9.42027	9.97355	0.747911	-0.553453	1.30136	5.6885e-08	4.47471e-05	3.23694e-28
2610507I01Rik	ENSMUSG00000085882	9.9738	9.52123	8.92876	-0.453793	0.591494	-1.04529	0.00105463	1.59211e-05	4.8351e-19
2610528A11Rik	ENSMUSG00000096001	4.68629	3.36361	2.95191	-1.31606	0.417163	-1.73322	0.0351052	0.627736	0.00106716
2610528J11Rik	ENSMUSG00000028536	7.71678	5.68462	1.34222	-2.02248	4.27913	-6.30162	5.17989e-14	5.18422e-17	4.58455e-40
2700012I20Rik	ENSMUSG00000097334	4.90678	3.98265	3.66616	-0.895916	0.354511	-1.25043	0.177797	0.677307	0.020811
2700016F22Rik	ENSMUSG00000097731	4.482	3.60762	3.2642	-0.840509	0.362773	-1.20328	0.115627	0.60165	0.00637829
2700038G22Rik	ENSMUSG00000097180	7.90311	8.53792	9.16325	0.634969	-0.626156	1.26112	0.00191367	0.0016463	1.2432e-13
2700081O15Rik	ENSMUSG00000053080	6.03769	7.03274	7.65435	0.999305	-0.617649	1.61695	2.60397e-05	0.00681765	6.83285e-16
2810030D12Rik	ENSMUSG00000099338	3.11938	2.08842	-2.50837	-1.00969	3.97156	-4.98125	0.362867	0.00728561	0.000119306
2810428J06Rik	ENSMUSG00000105981	4.28751	3.52644	2.9084	-0.769043	0.589248	-1.35829	0.186969	0.387286	0.00445008
2810430I11Rik	ENSMUSG00000085766	3.59225	2.24135	-2.06823	-1.34816	4.10692	-5.45508	0.148976	0.00389312	1.16174e-05
2900005J15Rik	ENSMUSG00000043833	8.05739	7.59184	6.34163	-0.465037	1.25065	-1.71569	0.0442222	1.36917e-08	5.78009e-19
2900011O08Rik	ENSMUSG00000044117	-1.75718	0.758583	1.57465	2.40322	-0.832265	3.23548	NA	0.658027	0.0392801
2900052L18Rik	ENSMUSG00000043993	7.72936	7.08319	6.45411	-0.641051	0.624445	-1.2655	0.00164582	0.00336099	4.77663e-13
2900079G21Rik	ENSMUSG00000087038	3.66923	2.01714	-2.073	-1.65637	3.88393	-5.5403	0.0827692	0.00793402	1.03444e-05
2900089D17Rik	ENSMUSG00000087484	4.411	3.42105	1.79274	-1.00118	1.64736	-2.64854	0.0665152	0.0114757	6.78326e-07
4631405J19Rik	ENSMUSG00000075027	3.82708	1.9121	1.74084	-1.91975	0.215349	-2.1351	0.0183569	0.877395	0.00181982
4633401B06Rik	ENSMUSG00000105597	3.62355	3.69332	2.25442	0.0563428	1.4731	-1.41676	0.950778	0.0300612	0.0182128
4731419I09Rik	ENSMUSG00000097004	4.14189	3.58084	2.39557	-0.568045	1.19838	-1.76643	0.407808	0.0759676	0.00123193
4732440D04Rik	ENSMUSG00000090031	7.72353	6.77754	6.36553	-0.942831	0.418918	-1.36175	0.000242124	0.156842	6.8868e-10
4732465J04Rik	ENSMUSG00000101517	5.35406	4.25958	1.65107	-1.08701	2.69249	-3.7795	0.0253148	1.42113e-05	2.74852e-12
4732487G21Rik	ENSMUSG00000097488	6.73392	5.94467	5.70213	-0.790009	0.251712	-1.04172	0.00761441	0.510095	3.25512e-05
4831440E17Rik	ENSMUSG00000097236	4.43349	3.9958	2.74749	-0.420555	1.2613	-1.68186	0.44741	0.0164776	0.000135119
4833407H14Rik	ENSMUSG00000097779	10.1698	9.39557	8.0427	-0.77392	1.3528	-2.12672	3.46491e-05	1.04321e-13	1.20704e-39
4833413E03Rik	ENSMUSG00000013562	3.1896	2.82241	-0.181587	-0.351462	2.99354	-3.345	0.725834	0.00579887	0.000535929
4833418N02Rik	ENSMUSG00000085287	8.02947	7.61939	6.8716	-0.411236	0.751969	-1.1632	0.0714801	0.000554439	2.94332e-10
4833422C13Rik	ENSMUSG00000074782	2.77049	3.5894	4.18161	0.816429	-0.574645	1.39107	0.271203	0.427531	0.0134754
4922502D21Rik	ENSMUSG00000047720	-1.02624	3.22118	2.54855	4.13812	0.638695	3.49943	0.00251269	0.553874	0.00644621
4930426L09Rik	ENSMUSG00000026736	4.77611	4.19839	3.23195	-0.575443	0.946075	-1.52152	0.231346	0.0544881	0.000113527
4930427A07Rik	ENSMUSG00000037466	10.4745	11.566	12.0294	1.0911	-0.463291	1.5544	1.20273e-60	3.94219e-12	7.99912e-147
4930430E12Rik	ENSMUSG00000085295	7.56444	6.9777	6.2643	-0.590479	0.715157	-1.30564	0.0287324	0.00861738	6.09867e-09
4930431P03Rik	ENSMUSG00000075042	6.27281	5.11699	1.82764	-1.14829	3.28445	-4.43274	0.00919382	4.56142e-09	1.11448e-18
4930431P19Rik	ENSMUSG00000109147	6.13382	5.6213	5.1208	-0.51287	0.492461	-1.00533	0.133712	0.172606	0.000268954
4930433N12Rik	ENSMUSG00000042360	2.95519	2.87496	0.749425	-0.0687008	2.08416	-2.15286	0.962267	0.0689063	0.0303538
4930438A08Rik	ENSMUSG00000069873	8.85653	6.93174	5.32974	-1.92726	1.59543	-3.52268	6.82413e-11	5.61358e-07	1.47651e-38
4930439A04Rik	ENSMUSG00000086064	4.10592	4.28548	2.11491	0.177172	2.17567	-1.9985	0.865611	0.00645707	0.00508532
4930439D14Rik	ENSMUSG00000101905	2.00666	1.67089	-1.06823	-0.34594	2.77632	-3.12226	NA	0.0978646	0.030842
4930444A19Rik	ENSMUSG00000101674	4.13798	3.66469	2.75924	-0.489086	0.906228	-1.39531	0.474693	0.174347	0.00775019
4930445N18Rik	ENSMUSG00000097738	4.88082	4.14233	3.18737	-0.736846	0.956785	-1.69363	0.152243	0.0798291	8.23408e-05
4930452B06Rik	ENSMUSG00000021747	#NAME?	#NAME?	2.3219	-0.0418763	-4.72436	4.68248	NA	0.0132243	0.0033807
4930455G09Rik	ENSMUSG00000085761	4.02836	3.41368	2.77122	-0.601789	0.665255	-1.26704	0.397716	0.38264	0.0221981
4930458D05Rik	ENSMUSG00000087611	3.67374	2.22628	1.60573	-1.39155	0.715086	-2.10663	0.0942354	0.517095	0.00320156
4930463O16Rik	ENSMUSG00000020033	2.30978	1.29375	#NAME?	-1.03034	3.86369	-4.89403	NA	0.0350736	0.00153213
4930469K13Rik	ENSMUSG00000085684	2.89859	1.10132	-0.508366	-1.81605	1.34807	-3.16412	0.168444	0.449082	0.00901796
4930479D17Rik	ENSMUSG00000085238	0.356357	1.76788	2.72651	1.39024	-0.973735	2.36397	0.356949	0.472771	0.0371596
4930481A15Rik	ENSMUSG00000086938	7.30425	6.81683	6.22767	-0.485849	0.597022	-1.08287	0.0845441	0.0337792	2.08667e-06
4930486L24Rik	ENSMUSG00000050345	4.64519	4.04775	3.26906	-0.586667	0.817373	-1.40404	0.343297	0.192297	0.00369751
4930507D05Rik	ENSMUSG00000097129	2.98071	2.93497	4.16993	-0.0502	-1.21402	1.16382	0.959405	0.0596688	0.0330501
4930509E16Rik	ENSMUSG00000096986	5.03716	5.78328	6.25201	0.752765	-0.458798	1.21156	0.0204806	0.156427	4.6437e-06
4930512B01Rik	ENSMUSG00000020992	2.62968	1.8814	0.193941	-0.729881	1.55215	-2.28204	0.564377	0.246486	0.0288017
4930517G19Rik	ENSMUSG00000108784	3.86053	3.07537	1.51764	-0.794105	1.52263	-2.31674	0.277721	0.0543559	0.00029545
4930518I15Rik	ENSMUSG00000074629	6.20328	5.94056	4.88485	-0.261671	1.05179	-1.31346	0.534925	0.00283757	1.3348e-05
4930520O04Rik	ENSMUSG00000074039	6.03047	6.44673	7.24603	0.419375	-0.803333	1.22271	0.120171	0.000515412	1.64625e-09
4930524J08Rik	ENSMUSG00000035364	4.84988	5.67631	5.88995	0.828208	-0.209992	1.0382	0.00356255	0.52121	1.46216e-05
4930539E08Rik	ENSMUSG00000048905	5.04879	5.57076	6.34308	0.519083	-0.76835	1.28743	0.191616	0.0270235	1.41988e-05
4930543E12Rik	ENSMUSG00000110009	5.00535	4.54987	2.73966	-0.453607	1.86755	-2.32116	0.376092	0.000180712	8.11784e-08
4930550C14Rik	ENSMUSG00000005131	4.5187	4.34859	5.3741	-0.179914	-1.03181	0.851901	0.757048	0.0126768	0.0169303
4930556M19Rik	ENSMUSG00000096971	4.32599	3.66718	1.70139	-0.666205	1.99352	-2.65972	0.336039	0.00526734	1.22837e-05
4930556M19Rik	ENSMUSG00000097058	2.97198	2.74395	1.39776	-0.202925	1.33589	-1.53881	0.846708	0.140632	0.0422436
4930558C23Rik	ENSMUSG00000105734	#NAME?	0.582808	1.88846	2.90211	-1.34414	4.24625	NA	0.547203	0.0172411
4930589L23Rik	ENSMUSG00000068957	4.11083	3.11095	2.02092	-1.00523	1.13509	-2.14032	0.111506	0.122941	0.000137363
4930590J08Rik	ENSMUSG00000034063	3.5469	2.99705	1.83938	-0.512934	1.18778	-1.70072	0.57643	0.179998	0.015666
4930595D18Rik	ENSMUSG00000083193	4.11991	3.50785	2.37086	-0.611608	1.13245	-1.74406	0.397422	0.116172	0.0023366
4930599N23Rik	ENSMUSG00000073144	4.66806	3.82936	3.26326	-0.849687	0.567207	-1.41689	0.0971109	0.353932	0.00093764
4931406C07Rik	ENSMUSG00000031938	9.27134	8.19481	7.85293	-1.07761	0.337337	-1.41494	4.93871e-15	0.0322507	6.15182e-31
4931413K12Rik	ENSMUSG00000085088	5.02299	4.30457	3.70973	-0.71327	0.566926	-1.2802	0.14665	0.308016	0.00143947
4931440F15Rik	ENSMUSG00000078157	3.05172	1.87925	-0.55784	-1.1523	2.4621	-3.6144	0.247401	0.0643595	0.000990238
4932442E05Rik	ENSMUSG00000104443	3.47344	2.44913	2.09841	-1.02308	0.311228	-1.33431	0.17928	0.77341	0.0324958
4933404O12Rik	ENSMUSG00000097908	8.98822	9.51464	10.3525	0.525912	-0.836768	1.36268	0.000249194	4.49133e-10	4.36538e-30
4933406C10Rik	ENSMUSG00000097494	1.99192	3.26122	3.95413	1.27488	-0.685059	1.95994	0.118955	0.386617	0.0025847
4933406M09Rik	ENSMUSG00000050526	2.13299	0.824626	-1.50837	-1.33861	2.0053	-3.34391	NA	0.318383	0.0265112
4933413J09Rik	ENSMUSG00000021874	1.3999	2.1835	-0.617342	0.810117	2.78832	-1.97821	NA	0.0477775	0.146596
4933423P22Rik	ENSMUSG00000085471	4.27763	2.68692	1.5116	-1.56188	1.23507	-2.79695	0.0843308	0.257864	0.000435359
4933428G20Rik	ENSMUSG00000047988	4.14636	3.74982	2.43385	-0.400219	1.28303	-1.68325	0.585439	0.0549465	0.00239802
4933430I17Rik	ENSMUSG00000058046	5.43188	6.31693	4.71896	0.885292	1.58685	-0.701562	0.0231081	2.44866e-05	0.056859
4933430M04Rik	ENSMUSG00000086892	2.62913	1.29053	#NAME?	-1.34791	3.85621	-5.20412	NA	0.0176979	0.00013504
4933431E20Rik	ENSMUSG00000086968	6.53309	6.79143	5.51243	0.262548	1.28181	-1.01927	0.640995	0.00368271	0.00983126
4933431G14Rik	ENSMUSG00000108709	4.22834	2.27512	0.642518	-1.97952	1.60129	-3.58081	0.0868907	0.259679	0.00059333
4933433G15Rik	ENSMUSG00000097021	2.96296	3.29816	1.57609	0.313301	1.72802	-1.41472	0.733981	0.0291125	0.0519032
4933439K11Rik	ENSMUSG00000085184	6.17072	5.37276	3.90999	-0.810193	1.48091	-2.2911	0.042131	0.000356029	6.11389e-11
4933440M02Rik	ENSMUSG00000045928	-0.266066	-0.438422	4.65626	-0.20668	-5.19325	4.98657	0.933056	8.39021e-05	2.388e-06
5031425F14Rik	ENSMUSG00000085129	5.86785	4.89961	4.09996	-0.961347	0.825321	-1.78667	0.0131667	0.0561436	1.09108e-07
5031434O11Rik	ENSMUSG00000097885	7.33779	6.55243	6.26648	-0.78455	0.28283	-1.06738	0.000252287	0.279473	6.26079e-09
5031439G07Rik	ENSMUSG00000036046	13.9731	13.3381	12.8051	-0.634953	0.533125	-1.16808	6.2405e-05	0.000867468	5.38272e-18
5330406M23Rik	ENSMUSG00000104030	5.29766	5.22878	4.23575	-0.0781739	0.975844	-1.05402	0.904265	0.0403758	0.00964491
5330416C01Rik	ENSMUSG00000054944	5.76477	5.27962	2.08669	-0.472401	3.20511	-3.67752	0.348255	1.35893e-09	1.83951e-14
5330417C22Rik	ENSMUSG00000040412	4.72628	4.44805	2.4983	-0.254029	1.97109	-2.22512	0.720389	0.000951675	2.01986e-05
5430400D12Rik	ENSMUSG00000097699	4.07648	5.13685	4.10537	1.07365	1.01872	0.0549341	0.0245415	0.0306792	0.922694
5430402O13Rik	ENSMUSG00000085776	3.85909	2.81682	2.4296	-1.0326	0.395362	-1.42797	0.185941	0.703531	0.025465
5430405H02Rik	ENSMUSG00000085741	6.50026	5.89285	5.29782	-0.59976	0.594649	-1.19441	0.0542186	0.0695453	3.77974e-06
5430416N02Rik	ENSMUSG00000097772	5.62968	6.10438	6.85405	0.48179	-0.748434	1.23022	0.0943806	0.00280718	1.99359e-08
5430430B14Rik	ENSMUSG00000109953	3.20015	1.59462	1.08595	-1.60758	0.471793	-2.07938	0.0787926	0.732142	0.0075516
5730409E04Rik	ENSMUSG00000073755	3.25298	2.22371	1.29817	-1.0582	0.888715	-1.94692	0.283372	0.450985	0.0171459
5730420D15Rik	ENSMUSG00000097766	1.42417	1.44624	4.02053	0.0419395	-2.58407	2.62601	0.977823	0.00121772	0.000126124
5730460C07Rik	ENSMUSG00000062046	7.14036	6.42317	5.49117	-0.712768	0.943047	-1.65581	0.0111003	0.00105726	5.67264e-12
5730559C18Rik	ENSMUSG00000041605	-0.202824	3.09858	4.21864	3.41984	-1.12193	4.54177	0.00294913	0.131361	6.89528e-06
5830408C22Rik	ENSMUSG00000110148	5.76421	5.48901	4.64396	-0.281889	0.8552	-1.13709	0.508407	0.0205332	0.000236565
5830415G21Rik	ENSMUSG00000102895	4.60156	2.5656	2.51437	-2.05135	-0.0239523	-2.0274	0.00277217	0.984791	0.000397499
5830418P13Rik	ENSMUSG00000086236	4.36541	4.16536	5.36886	-0.206015	-1.22443	1.01842	0.728175	0.00344817	0.00461627
5830432E09Rik	ENSMUSG00000097471	9.03338	8.48116	7.5535	-0.553662	0.92759	-1.48125	0.00264547	3.02786e-07	3.27272e-21
5830444B04Rik	ENSMUSG00000084803	5.55474	5.07139	4.48528	-0.480455	0.609239	-1.08969	0.379391	0.26335	0.00863775
5830444F18Rik	ENSMUSG00000102744	4.18919	3.9202	2.62651	-0.264648	1.2492	-1.51385	0.713951	0.0430559	0.00361741
5930403N24Rik	ENSMUSG00000046463	6.02412	4.72484	2.42868	-1.29236	2.39041	-3.68278	0.00127942	1.92205e-06	2.07738e-17
5930430L01Rik	ENSMUSG00000106951	4.16088	5.19365	5.97537	1.03943	-0.793462	1.83289	0.00543601	0.0178862	1.67578e-09
6030400A10Rik	ENSMUSG00000105326	5.20397	4.90277	3.41623	-0.307207	1.47688	-1.78409	0.608794	0.00356108	4.2018e-05
6330403L08Rik	ENSMUSG00000075585	4.20088	3.5421	1.05186	-0.66694	2.51478	-3.18172	0.346039	0.00131171	2.95869e-06
6330409D20Rik	ENSMUSG00000009551	2.97392	1.3334	0.727736	-1.68466	0.493044	-2.17771	0.120006	0.762159	0.0175564
6330549D23Rik	ENSMUSG00000045327	5.3827	6.19382	6.48239	0.810538	-0.295541	1.10608	0.00102834	0.256481	9.33356e-08
6430548M08Rik	ENSMUSG00000031824	13.2662	11.9576	10.0053	-1.30867	1.95311	-3.26179	2.59017e-13	3.39209e-29	1.16146e-95
6430562O15Rik	ENSMUSG00000097828	6.6981	5.57242	4.82489	-1.11986	0.742695	-1.86255	0.000147571	0.0260405	9.31276e-13
6720464F23Rik	ENSMUSG00000103432	3.73114	2.40366	1.374	-1.30628	1.02174	-2.32802	0.195094	0.398189	0.00613506
8430408G22Rik	ENSMUSG00000048489	7.21987	6.62809	5.04923	-0.591312	1.56569	-2.157	0.102281	5.34302e-06	4.16543e-13
8430423G03Rik	ENSMUSG00000079069	1.60275	3.98912	4.83625	2.43585	-0.838396	3.27425	0.00249791	0.267129	2.0686e-06
9030204H09Rik	ENSMUSG00000086449	2.81848	1.81348	-1.073	-0.959006	2.97842	-3.93743	0.439655	0.0568525	0.00295897
9030619P08Rik	ENSMUSG00000053168	3.35721	3.65847	5.12495	0.317763	-1.4471	1.76486	0.635295	0.00171959	1.53632e-05
9130019P16Rik	ENSMUSG00000073067	4.98302	3.7205	-0.763236	-1.25728	4.30916	-5.56645	0.00867305	2.56668e-05	2.17874e-09
9130213A22Rik	ENSMUSG00000097386	2.66824	1.68692	0.241345	-0.958753	1.53616	-2.49492	0.404431	0.246476	0.0134719
9130230L23Rik	ENSMUSG00000054598	5.36888	4.59706	3.07045	-0.776497	1.52857	-2.30506	0.105772	0.00235577	4.56728e-08
9230110C19Rik	ENSMUSG00000053070	3.38817	2.4585	3.99922	-0.878193	-1.5197	0.641504	0.259127	0.024965	0.271071
9230111E07Rik	ENSMUSG00000087624	4.39464	4.70668	3.56242	0.314728	1.11511	-0.80038	0.55328	0.0130988	0.0552336
9330104G04Rik	ENSMUSG00000097842	4.29819	3.44768	2.60433	-0.836973	0.820357	-1.65733	0.1959	0.258213	0.00193783
9330132A10Rik	ENSMUSG00000043498	4.78882	2.70336	1.94219	-2.063	0.794211	-2.85721	0.00294341	0.404441	4.36404e-06
9330160F10Rik	ENSMUSG00000072809	7.74334	6.76817	5.73349	-0.978757	1.02747	-2.00622	2.64196e-06	4.94444e-06	2.27644e-26
9330182L06Rik	ENSMUSG00000056004	5.56048	4.47755	3.7975	-1.06841	0.694632	-1.76304	0.00356255	0.111382	5.04781e-08
9430025C20Rik	ENSMUSG00000055216	5.43731	4.86661	3.34564	-0.568035	1.49993	-2.06797	0.207193	0.000771365	5.09184e-08
9430034N14Rik	ENSMUSG00000102964	7.22889	6.89115	6.20591	-0.339079	0.672163	-1.01124	0.358966	0.0434809	0.000223586
9430037G07Rik	ENSMUSG00000097073	2.20326	2.84892	3.67251	0.621203	-0.823217	1.44442	0.505312	0.298334	0.025877
9430069I07Rik	ENSMUSG00000094447	2.24775	4.85601	6.06294	2.60116	-1.219	3.82015	1.73789e-07	0.000483274	1.32605e-18
9530027J09Rik	ENSMUSG00000097197	5.19341	4.85452	4.15492	-0.326662	0.702047	-1.02871	0.440436	0.0734931	0.00123193
9530062K07Rik	ENSMUSG00000108030	5.12212	4.33028	3.75818	-0.776137	0.585135	-1.36127	0.06262	0.224574	0.000106697
9630010A21Rik	ENSMUSG00000103867	7.03763	5.45831	2.99843	-1.57816	2.43718	-4.01534	0.000700624	2.71822e-06	3.18133e-19
9830107B12Rik	ENSMUSG00000073386	10.7768	8.28326	5.63713	-2.4946	2.64314	-5.13774	1.45548e-31	2.08416e-29	4.86923e-131
9830144P21Rik	ENSMUSG00000087528	7.01507	6.66517	5.69926	-0.341911	0.967925	-1.30984	0.287915	0.000716067	8.26614e-08
9930012K11Rik	ENSMUSG00000044551	8.15212	7.55732	6.827	-0.594955	0.732341	-1.3273	0.000868576	6.37163e-05	8.059e-18
9930111J21Rik1	ENSMUSG00000069893	9.53682	8.84175	8.20895	-0.696034	0.633476	-1.32951	0.000977183	0.00320965	1.11535e-13
9930111J21Rik2	ENSMUSG00000069892	10.599	9.87123	9.43444	-0.728424	0.437465	-1.16589	5.57582e-06	0.00936202	3.0866e-17
A130014A01Rik	ENSMUSG00000097944	8.13252	7.20815	6.44436	-0.925157	0.765831	-1.69099	3.58566e-06	0.000316274	7.72996e-22
A130048G24Rik	ENSMUSG00000102642	4.42176	4.40252	2.61483	-0.0209301	1.78585	-1.80678	0.986298	0.0292637	0.0111343
A130071D04Rik	ENSMUSG00000104291	8.50789	8.02044	6.71823	-0.487089	1.30022	-1.78731	0.103972	2.19446e-06	6.33971e-14
A230050P20Rik	ENSMUSG00000038884	8.65746	8.96979	9.71722	0.313859	-0.746112	1.05997	0.136793	5.92398e-05	4.45639e-11
A230072E10Rik	ENSMUSG00000084771	0.639124	1.87711	2.78685	1.23975	-0.889707	2.12946	0.337069	0.431789	0.027344
A330023F24Rik	ENSMUSG00000096929	5.88864	4.7725	2.58124	-1.12327	2.17249	-3.29577	0.00213199	1.78098e-06	4.01467e-17
A330040F15Rik	ENSMUSG00000086213	4.58495	4.06434	3.36295	-0.520405	0.661623	-1.18203	0.393879	0.290052	0.0117534
A430057M04Rik	ENSMUSG00000090564	4.74999	5.35496	5.90325	0.601345	-0.549583	1.15093	0.11575	0.126298	0.00010522
A430105J06Rik	ENSMUSG00000097784	6.27233	5.79355	5.03364	-0.491221	0.747963	-1.23918	0.0930931	0.0109576	2.86087e-07
A430106G13Rik	ENSMUSG00000098206	2.711	3.32556	3.97122	0.57287	-0.655467	1.22834	0.453583	0.330386	0.0236157
A530013C23Rik	ENSMUSG00000006462	4.62444	3.8115	1.54966	-0.797194	2.27843	-3.07562	0.125523	0.000289286	1.41209e-08
A530041M06Rik	ENSMUSG00000104973	6.47159	5.99772	5.01649	-0.465327	0.970812	-1.43614	0.158203	0.00208602	6.42153e-08
A530064D06Rik	ENSMUSG00000043939	12.1593	10.2236	7.05118	-1.93595	3.1773	-5.11325	1.26124e-20	2.91147e-51	1.25956e-155
A530083M17Rik	ENSMUSG00000106024	3.4179	3.0225	1.08394	-0.369004	1.84727	-2.21627	0.763538	0.0840218	0.0135922
A630023A22Rik	ENSMUSG00000095493	#NAME?	2.3153	2.52153	4.66058	-0.216654	4.87724	0.00229486	0.898081	0.000370641
A630033H20Rik	ENSMUSG00000054293	9.15724	8.20284	7.30819	-0.955881	0.89729	-1.85317	5.44142e-05	0.000215906	1.23743e-19
A630035G10Rik	ENSMUSG00000103083	2.49809	3.31174	3.96562	0.812316	-0.628052	1.44037	0.290893	0.384378	0.0124592
A630072L19Rik	ENSMUSG00000097160	4.56384	4.24467	2.59415	-0.329534	1.56988	-1.89941	0.661703	0.0146973	0.000543871
A630095N17Rik	ENSMUSG00000096094	1.97878	2.85547	4.81541	0.866467	-1.96468	2.83114	0.261927	0.000239125	6.35524e-08
A730011C13Rik	ENSMUSG00000084846	5.2959	5.25359	4.0838	-0.0295157	1.14624	-1.17576	0.959405	0.00474479	0.000946373
A730081D07Rik	ENSMUSG00000086693	3.78295	2.71781	1.93215	-1.0745	0.773067	-1.84757	0.12641	0.375413	0.00214638
A730085K08Rik	ENSMUSG00000093598	5.06402	3.75362	0.727736	-1.30431	2.93678	-4.24109	0.0120867	8.1203e-05	6.41563e-11
A830012C17Rik	ENSMUSG00000085996	5.50788	5.26839	3.91612	-0.245784	1.34317	-1.58895	0.673254	0.00442012	9.07302e-05
A930002H24Rik	ENSMUSG00000045506	4.07468	2.47915	1.44588	-1.57231	1.07371	-2.64602	0.0185326	0.224497	2.26859e-05
A930033H14Rik	ENSMUSG00000090622	2.05753	3.4585	4.68841	1.48164	-1.19939	2.68102	0.038692	0.0425958	2.64877e-06
Aatk	ENSMUSG00000025375	12.1592	11.6203	10.9238	-0.538891	0.697061	-1.23595	0.000597965	5.67754e-06	9.75742e-21
AB124611	ENSMUSG00000057191	13.1968	12.7732	12.099	-0.423693	0.674214	-1.09791	0.00492291	3.07592e-06	1.58932e-18
Abca13	ENSMUSG00000004668	10.935	10.729	9.75739	-0.206466	0.971656	-1.17812	0.325728	1.54582e-08	6.91324e-15
Abcb1a	ENSMUSG00000040584	3.63885	6.03794	6.64078	2.39347	-0.595749	2.98922	7.28516e-13	0.0358285	9.54011e-24
Abcb4	ENSMUSG00000042476	9.12993	9.10467	7.65092	-0.0242345	1.45513	-1.47937	0.973461	0.00169009	0.000246597
Abcb9	ENSMUSG00000029408	7.38386	6.93871	5.75555	-0.437169	1.19656	-1.63372	0.0744289	3.65605e-07	1.27143e-15
Abcc2	ENSMUSG00000025194	5.60204	6.4923	6.86823	0.889224	-0.375427	1.26465	5.66154e-05	0.0840218	1.05413e-11
Abcc3	ENSMUSG00000020865	11.7528	10.5933	7.82703	-1.15998	2.77028	-3.93026	6.16863e-08	4.57795e-41	3.87397e-97
Abcc5	ENSMUSG00000022822	11.6315	12.683	12.4113	1.05148	0.271933	0.779543	2.09699e-09	0.184261	5.98419e-07
Abcc6	ENSMUSG00000030834	2.98785	1.87925	-1.91533	-1.08494	3.75091	-4.83586	0.339431	0.0129057	0.000208849
Abce1	ENSMUSG00000058355	13.4531	13.9888	14.5609	0.535752	-0.572017	1.10777	0.000269426	8.38746e-05	5.11527e-19
Abcg1	ENSMUSG00000024030	10.6925	10.1401	9.4654	-0.552636	0.675726	-1.22836	0.0188304	0.00332481	2.07885e-10
Abcg3	ENSMUSG00000029299	5.90645	4.89616	4.22255	-1.01692	0.658828	-1.67575	0.00841357	0.139876	4.87432e-07
Abcg4	ENSMUSG00000032131	7.87192	7.72287	5.72465	-0.147014	2.00038	-2.14739	0.855497	0.000381577	1.17936e-05
Abhd12b	ENSMUSG00000090121	4.10101	2.65222	0.19767	-1.40578	2.52526	-3.93104	0.0907091	0.018989	1.1581e-05
Abhd14a	ENSMUSG00000042210	9.03924	9.48008	10.093	0.442131	-0.612363	1.05449	0.00781553	0.000106843	1.02194e-14
Abhd15	ENSMUSG00000000686	10.2278	9.45937	9.17894	-0.769569	0.27673	-1.0463	1.09218e-11	0.0275815	8.48676e-26
Abhd3	ENSMUSG00000002475	3.70241	3.15854	2.26835	-0.55406	0.941783	-1.49584	0.467821	0.223172	0.0120125
Abi3	ENSMUSG00000018381	10.2564	9.77386	8.7786	-0.483159	0.99289	-1.47605	0.00420464	6.4034e-10	1.5731e-25
Ablim2	ENSMUSG00000029095	4.10902	3.05274	1.79405	-1.06023	1.27032	-2.33055	0.24079	0.197105	0.00192429
Ablim3	ENSMUSG00000032735	1.9222	4.36111	1.81773	2.46138	2.52685	-0.0654686	0.000932038	0.000486288	0.949316
Abtb1	ENSMUSG00000030083	13.156	12.547	11.3566	-0.609089	1.19064	-1.79973	0.00045883	4.15772e-13	6.76754e-35
Abtb2	ENSMUSG00000032724	11.8033	11.2832	10.5038	-0.520448	0.779972	-1.30042	0.000153615	4.71032e-09	7.19068e-29
AC061963.4	ENSMUSG00000111241	4.12024	3.04607	2.97238	-1.0738	0.0687324	-1.14253	0.117553	0.950719	0.0439774
AC073562.1	ENSMUSG00000113519	3.67438	3.28487	1.84697	-0.39984	1.43373	-1.83357	0.685407	0.105479	0.0120111
AC087540.1	ENSMUSG00000112643	2.81913	1.49601	-2.50837	-1.35773	3.33603	-4.69376	0.2796	0.0406477	0.000552147
AC098716.1	ENSMUSG00000111429	5.23312	4.65237	3.65574	-0.555201	1.01828	-1.57348	0.242529	0.0294513	3.8647e-05
AC098716.2	ENSMUSG00000111618	1.77853	2.34665	-0.915327	0.571101	3.47565	-2.90455	NA	0.0236574	0.043707
AC100386.1	ENSMUSG00000111752	7.09129	6.40904	5.447	-0.685602	0.970298	-1.6559	0.0143345	0.000698594	4.84733e-12
AC102114.1	ENSMUSG00000112084	2.6095	2.85438	0.439013	0.245972	2.27811	-2.03214	0.845114	0.0347478	0.0374562
AC107681.1	ENSMUSG00000112977	2.12199	3.65815	2.60018	1.51416	1.05713	0.457024	0.0396435	0.146317	0.563934
AC108401.1	ENSMUSG00000111933	5.28929	3.89471	1.50605	-1.39314	2.4589	-3.85204	0.000741612	4.08776e-05	6.13334e-14
AC108401.3	ENSMUSG00000112545	5.87738	5.38112	3.89424	-0.501155	1.4751	-1.97625	0.293369	0.000821052	1.5714e-07
AC108401.4	ENSMUSG00000112830	2.15972	0.40961	-0.992012	-1.73239	1.5445	-3.27689	NA	0.485799	0.0310064
AC110381.2	ENSMUSG00000112220	2.76456	3.39056	3.91491	0.645626	-0.518655	1.16428	0.384427	0.46467	0.0335171
AC112265.1	ENSMUSG00000111171	3.69263	4.10684	5.24654	0.435397	-1.12834	1.56374	0.476208	0.0152957	0.000117962
AC113059.1	ENSMUSG00000110791	4.40601	4.12141	3.24589	-0.281903	0.83275	-1.11465	0.666144	0.150912	0.0175246
AC114412.2	ENSMUSG00000113985	1.56541	2.83628	4.29032	1.29636	-1.44992	2.74628	0.1165	0.0201161	1.03717e-05
AC114645.4	ENSMUSG00000111722	2.06185	2.67523	3.54878	0.616755	-0.855562	1.47232	0.518112	0.283516	0.0255199
AC114645.5	ENSMUSG00000111818	3.02779	1.9142	0.969802	-1.1186	1.00953	-2.12812	0.288787	0.427531	0.0166193
AC116680.1	ENSMUSG00000114033	4.98668	4.67693	3.71257	-0.30839	0.991703	-1.30009	0.55999	0.0330423	0.000817499
AC117245.4	ENSMUSG00000111639	3.42367	1.40067	1.02447	-1.99787	0.314978	-2.31285	0.0275678	0.83647	0.00262799
AC117245.5	ENSMUSG00000111792	8.67786	7.14364	3.22744	-1.53438	3.93521	-5.46959	1.00655e-08	1.82171e-30	2.51084e-66
AC117639.1	ENSMUSG00000111006	#NAME?	-1.43842	2.09835	0.919918	-3.54029	4.46021	NA	0.0912129	0.00825541
AC117639.2	ENSMUSG00000111227	-0.969133	-0.0764073	3.0518	0.935934	-3.06011	3.99605	0.670562	0.01802	0.00201455
AC118222.1	ENSMUSG00000112952	2.29343	1.76788	-2.06823	-0.532268	3.62892	-4.16119	NA	0.0302211	0.00432413
AC118222.2	ENSMUSG00000113101	5.65029	4.33106	2.68655	-1.33106	1.65768	-2.98875	0.00239514	0.00143402	2.99169e-12
AC118476.2	ENSMUSG00000110730	5.64229	4.41902	3.70289	-1.22929	0.694724	-1.92401	0.0469301	0.343614	0.000217519
AC118476.6	ENSMUSG00000111720	2.08156	1.70152	-1.91533	-0.401868	3.53956	-3.94143	NA	0.0442663	0.00998977
AC120394.2	ENSMUSG00000111434	3.68998	2.72678	1.55748	-0.939106	1.13688	-2.07599	0.26762	0.228781	0.00342726
AC120394.3	ENSMUSG00000111605	4.74488	4.48161	3.05175	-0.269777	1.41692	-1.6867	0.667256	0.00756562	0.000211861
AC121583.1	ENSMUSG00000113701	11.1705	10.4039	8.42256	-0.766666	1.98438	-2.75104	0.000158063	4.02331e-25	7.69492e-57
AC121872.2	ENSMUSG00000113625	3.51054	4.77193	4.56069	1.26774	0.223136	1.04461	0.0055395	0.696122	0.0109093
AC122013.1	ENSMUSG00000113314	2.04031	4.94588	5.36672	2.87309	-0.434446	3.30754	3.63216e-07	0.409315	4.66269e-11
AC122190.1	ENSMUSG00000113029	3.14117	1.97563	0.00486778	-1.20149	1.82459	-3.02608	0.240582	0.143585	0.00190871
AC122305.1	ENSMUSG00000110899	3.15777	2.33653	#NAME?	-0.836855	4.8957	-5.73255	0.502229	0.00106004	1.63935e-05
AC122390.1	ENSMUSG00000112146	4.31898	3.70727	3.11894	-0.625056	0.582696	-1.20775	0.355869	0.43193	0.0225035
AC122525.2	ENSMUSG00000111172	5.69348	5.01885	4.38287	-0.67728	0.633201	-1.31048	0.0335956	0.0716913	1.45791e-06
AC122734.1	ENSMUSG00000112698	2.49052	3.16515	3.75947	0.705579	-0.567945	1.27352	0.361505	0.43176	0.0256616
AC122828.3	ENSMUSG00000113842	4.41951	4.39843	3.14994	-0.0124822	1.22645	-1.23893	0.987297	0.0210323	0.00760111
AC122828.4	ENSMUSG00000114193	4.71005	3.86363	3.31095	-0.821968	0.544523	-1.36649	0.148212	0.418094	0.00338419
AC122829.1	ENSMUSG00000112097	3.34798	2.49461	-0.617342	-0.874963	3.05432	-3.92928	0.361993	0.0143872	0.000282807
AC123705.3	ENSMUSG00000113687	4.22435	4.39786	3.11335	0.14149	1.26733	-1.12584	0.854513	0.0318697	0.0318799
AC124413.2	ENSMUSG00000112527	1.32463	1.3811	#NAME?	0.0477466	3.9359	-3.88815	NA	0.0513457	0.0292379
AC124413.3	ENSMUSG00000112539	4.67659	3.75887	1.67473	-0.93596	2.09059	-3.02655	0.0850538	0.00120974	3.39628e-08
AC124577.1	ENSMUSG00000110966	2.82499	2.85547	0.943009	0.0244447	1.97105	-1.94661	0.984581	0.0376912	0.020473
AC124577.2	ENSMUSG00000110972	4.47293	4.14099	2.57597	-0.336871	1.51641	-1.85328	0.604512	0.00843002	0.000168399
AC124577.4	ENSMUSG00000111685	4.92574	4.32734	3.56529	-0.586506	0.744067	-1.33057	0.241775	0.151053	0.000905229
AC124595.1	ENSMUSG00000113303	3.45393	2.12051	0.529529	-1.31529	1.51942	-2.83471	0.135816	0.167569	0.000669339
AC124732.4	ENSMUSG00000114094	5.86269	5.09512	4.63758	-0.759754	0.455715	-1.21547	0.063363	0.340093	0.00034301
AC124742.1	ENSMUSG00000112459	4.67871	3.84262	2.87088	-0.821101	0.955549	-1.77665	0.17373	0.14146	0.000384376
AC125071.1	ENSMUSG00000113776	5.47842	5.1073	4.45468	-0.372241	0.646427	-1.01867	0.47411	0.185283	0.00797152
AC125351.1	ENSMUSG00000113184	5.72962	4.22795	3.03627	-1.49979	1.19267	-2.69246	0.00364604	0.0457985	7.21911e-09
AC126262.2	ENSMUSG00000113634	6.39769	5.54625	3.60481	-0.840097	1.9715	-2.8116	0.00589516	1.37864e-08	2.00698e-20
AC126943.1	ENSMUSG00000112822	6.45911	6.10673	5.05104	-0.346366	1.04645	-1.39282	0.379428	0.00243698	2.15259e-06
AC127568.2	ENSMUSG00000112537	2.81505	4.1196	5.03022	1.32872	-0.902742	2.23146	0.0525664	0.162695	5.18287e-05
AC129016.2	ENSMUSG00000111877	6.76273	7.7067	8.17624	0.944415	-0.468002	1.41242	7.32582e-05	0.0571333	2.81261e-12
AC129329.1	ENSMUSG00000112099	5.34982	6.09166	6.42693	0.754892	-0.329873	1.08477	0.0376129	0.419469	0.000288365
AC131596.1	ENSMUSG00000112762	2.66397	1.84784	-1.18159	-0.791352	3.03271	-3.82406	0.532944	0.0508512	0.00398588
AC131743.5	ENSMUSG00000113922	-0.969133	2.05084	-2.50837	2.99377	3.90921	-0.915448	NA	0.039631	0.702652
AC131762.1	ENSMUSG00000113845	4.23772	1.97764	-0.617342	-2.30412	2.51201	-4.81613	0.00212322	0.0448064	1.52533e-06
AC132085.1	ENSMUSG00000113313	2.81564	2.17041	0.673308	-0.6419	1.50189	-2.14379	0.564379	0.192645	0.0189281
AC132623.2	ENSMUSG00000113769	8.3666	7.28854	7.15016	-1.07003	0.143209	-1.21324	1.59507e-06	0.652813	3.00842e-10
AC132954.2	ENSMUSG00000113423	6.85133	6.14968	4.59081	-0.699293	1.54697	-2.24626	0.0490964	1.30413e-05	1.70752e-13
AC132954.5	ENSMUSG00000114150	3.60523	3.20546	0.914651	-0.39803	2.22166	-2.61969	0.644359	0.00817737	0.000331599
AC133083.2	ENSMUSG00000113136	5.85537	5.12187	2.78753	-0.728243	2.35923	-3.08748	0.134523	3.32327e-06	3.38303e-12
AC133174.1	ENSMUSG00000112030	5.84204	4.87617	3.85422	-0.96042	1.04239	-2.00281	0.0121859	0.0134712	3.53966e-09
AC133947.1	ENSMUSG00000110824	2.86717	2.4251	0.591625	-0.410734	1.80589	-2.21662	0.746315	0.126824	0.0238438
AC133947.2	ENSMUSG00000111348	5.49073	5.06822	3.69952	-0.420641	1.3835	-1.80414	0.364954	0.00119545	7.78083e-07
AC136986.2	ENSMUSG00000114081	0.678938	2.64906	2.72064	1.97357	-0.090202	2.06377	0.0829729	0.951497	0.0357689
AC138292.1	ENSMUSG00000110935	0.0308671	3.78917	3.8241	3.75565	-0.035767	3.79141	0.00938561	0.985806	0.0030848
AC140264.2	ENSMUSG00000112009	4.63743	3.94601	2.49472	-0.691192	1.455	-2.14619	0.296138	0.0272073	7.80028e-05
AC144942.1	ENSMUSG00000112894	3.66362	2.4295	1.69766	-1.21702	0.711649	-1.92867	0.128882	0.489571	0.0046568
AC145731.1	ENSMUSG00000111094	3.93085	2.20845	-1.07061	-1.71247	3.36938	-5.08185	0.031706	0.0139107	1.43628e-05
AC148334.2	ENSMUSG00000114055	6.41064	4.92656	2.78699	-1.49609	2.17897	-3.67506	0.00030891	1.00966e-05	2.42216e-18
AC150314.1	ENSMUSG00000111478	3.84438	3.94985	2.32665	0.119464	1.64644	-1.52698	0.876657	0.00609464	0.00468573
AC150314.3	ENSMUSG00000111514	7.63861	6.97833	5.30404	-0.664198	1.67499	-2.33919	0.0136154	4.90168e-10	5.55835e-23
AC151846.1	ENSMUSG00000111897	1.09032	1.66841	2.83907	0.561629	-1.20243	1.76406	0.673193	0.22903	0.0391572
AC151971.5	ENSMUSG00000111264	5.40209	5.2196	4.15811	-0.186524	1.04964	-1.23616	0.712229	0.00972017	0.000377203
AC151971.7	ENSMUSG00000111301	4.88815	4.18545	3.23945	-0.690652	0.911176	-1.60183	0.238072	0.130979	0.000668562
AC151971.9	ENSMUSG00000111378	3.85248	2.72678	0.987155	-1.09846	1.73938	-2.83784	0.120938	0.0437291	4.18585e-05
AC152827.2	ENSMUSG00000113662	4.73725	3.60599	3.54213	-1.14544	0.0319162	-1.17735	0.0157081	0.969424	0.0029283
AC152979.2	ENSMUSG00000112226	3.74327	3.20118	2.48843	-0.542326	0.742561	-1.28489	0.496455	0.368289	0.0355184
AC152979.5	ENSMUSG00000112843	8.58459	7.84303	7.17252	-0.740072	0.673809	-1.41388	0.000647046	0.00259595	2.57975e-14
AC153369.1	ENSMUSG00000112397	2.61301	3.66438	-1.50837	1.02798	4.8376	-3.80962	0.277721	0.000278127	0.00279939
AC153516.1	ENSMUSG00000112759	4.28041	3.9396	2.31562	-0.330193	1.60474	-1.93494	0.713458	0.0351727	0.00271269
AC153524.3	ENSMUSG00000112239	4.72185	4.793	3.30492	0.0680334	1.47725	-1.40922	0.947012	0.0414268	0.0255062
AC153524.4	ENSMUSG00000112734	4.61622	4.63819	3.2644	0.02587	1.39953	-1.37366	0.970065	0.00409427	0.00147079
AC153530.1	ENSMUSG00000112212	4.94467	4.26534	2.30095	-0.662959	1.98746	-2.65042	0.197868	0.000303938	2.11753e-08
AC153530.2	ENSMUSG00000112766	5.30252	5.06257	3.7992	-0.236934	1.27526	-1.51219	0.630191	0.0019556	2.09505e-05
AC153891.1	ENSMUSG00000110958	1.67099	2.58084	3.34723	0.830169	-0.775538	1.60571	0.408265	0.383083	0.027023
AC153949.1	ENSMUSG00000112332	2.8095	3.85111	3.89883	1.04067	-0.0280003	1.06867	0.078797	0.973237	0.0344099
AC153955.1	ENSMUSG00000111034	2.83792	0.160728	1.49284	-2.77116	-1.39922	-1.37194	0.0274504	0.353745	0.11746
AC153955.2	ENSMUSG00000111116	5.99012	4.65409	3.45915	-1.34144	1.22589	-2.56733	0.0337554	0.0738664	2.00333e-06
AC153955.5	ENSMUSG00000111535	4.05593	3.04176	1.56274	-1.05179	1.46371	-2.5155	0.154925	0.0807407	0.000143345
AC153959.1	ENSMUSG00000111361	4.42599	3.9021	2.84821	-0.533979	1.04022	-1.5742	0.474632	0.144194	0.00546757
AC153962.3	ENSMUSG00000112280	2.67748	3.47737	3.94322	0.765826	-0.476486	1.24231	0.276847	0.492984	0.0203938
AC153974.2	ENSMUSG00000112597	0.704271	1.95749	3.2048	1.17238	-1.21409	2.38647	0.343297	0.222277	0.00766784
AC154585.1	ENSMUSG00000111929	4.79017	3.79937	2.05732	-1.00112	1.75938	-2.7605	0.086737	0.00739243	3.97293e-07
AC155256.3	ENSMUSG00000113392	2.99637	1.91629	1.25621	-1.08061	0.630062	-1.71067	0.283414	0.624541	0.0384474
AC155293.3	ENSMUSG00000112876	2.24172	0.767881	#NAME?	-1.47544	3.34972	-4.82517	NA	0.0695414	0.00113308
AC155637.1	ENSMUSG00000112134	2.89637	1.95749	-0.486448	-0.92019	2.53133	-3.45152	0.439488	0.071773	0.00325287
AC155909.1	ENSMUSG00000112411	3.9411	3.34082	1.37702	-0.618088	1.92456	-2.54264	0.48307	0.0252889	0.000443577
AC156031.1	ENSMUSG00000110747	3.66399	2.72797	0.728942	-0.925398	2.07305	-2.99845	0.241502	0.0255182	0.000100565
AC156031.2	ENSMUSG00000110914	6.25761	5.61359	3.92212	-0.642119	1.669	-2.31112	0.285744	0.00232166	7.19337e-07
AC156268.1	ENSMUSG00000112722	4.50568	3.25998	2.26747	-1.27491	0.986922	-2.26183	0.0482684	0.203887	6.89893e-05
AC156274.1	ENSMUSG00000112445	3.88723	3.14121	1.83408	-0.747222	1.2669	-2.01412	0.425705	0.180085	0.00645648
AC156798.2	ENSMUSG00000114048	3.97449	3.56059	0.921664	-0.424094	2.66882	-3.09291	0.690538	0.00602801	0.000266205
AC157822.3	ENSMUSG00000113035	9.21412	8.22118	6.74887	-0.991357	1.47322	-2.46458	4.08466e-06	1.07626e-11	2.61651e-38
AC158232.1	ENSMUSG00000111971	4.78636	4.4016	3.26719	-0.380696	1.09846	-1.47916	0.481334	0.0260308	0.000322555
AC158630.1	ENSMUSG00000110737	#NAME?	1.86307	3.40815	4.18798	-1.58648	5.77445	0.00570995	0.140241	7.85869e-06
AC159243.1	ENSMUSG00000112999	0.65519	2.7644	0.092312	2.11108	2.62497	-0.513898	NA	0.0305799	0.732989
AC159243.2	ENSMUSG00000113268	2.35009	1.84784	-0.126274	-0.49337	2.01943	-2.5128	0.707753	0.132833	0.0242464
AC159261.1	ENSMUSG00000113010	9.74564	8.59001	6.45721	-1.15563	2.13936	-3.29499	3.22031e-07	4.06078e-21	6.18851e-59
AC159462.2	ENSMUSG00000111565	3.08461	0.753911	-0.125034	-2.31994	0.908366	-3.2283	0.0499995	0.617559	0.00297341
AC159502.1	ENSMUSG00000112758	4.35001	3.36591	2.00777	-0.968002	1.41956	-2.38757	0.119211	0.0430626	2.08581e-05
AC159649.2	ENSMUSG00000113094	4.63083	3.20931	2.47891	-1.41227	0.771705	-2.18398	0.021629	0.323015	5.04484e-05
AC159809.2	ENSMUSG00000111840	2.78873	2.08656	0.373121	-0.713691	1.70493	-2.41863	0.604976	0.22249	0.0287706
AC160051.2	ENSMUSG00000111167	7.77577	7.56139	6.00163	-0.214378	1.55927	-1.77365	0.55173	3.59649e-08	1.28626e-12
AC160118.1	ENSMUSG00000111160	6.52114	6.44139	5.21585	-0.0748971	1.21995	-1.29485	0.902102	0.00393072	0.000423967
AC160146.1	ENSMUSG00000112500	4.02822	2.64845	#NAME?	-1.36222	5.25845	-6.62067	0.238072	0.000489966	7.30163e-07
AC160334.3	ENSMUSG00000111610	2.22151	2.09213	-0.168877	-0.11716	2.26931	-2.38647	0.938515	0.0851119	0.0377411
AC160562.1	ENSMUSG00000111147	8.40474	7.48629	5.89136	-0.916308	1.59602	-2.51233	6.12551e-06	4.18547e-14	2.06354e-41
AC160562.2	ENSMUSG00000111290	4.4798	3.225	1.45542	-1.23625	1.80172	-3.03797	0.0496953	0.0181489	9.52473e-07
AC162938.3	ENSMUSG00000111334	2.79831	1.66841	0.163737	-1.14777	1.48293	-2.6307	0.320668	0.285388	0.0106683
AC163033.2	ENSMUSG00000112388	4.28106	2.29053	0.470195	-2.01346	1.83579	-3.84925	0.00756403	0.0800264	1.74877e-06
AC163354.1	ENSMUSG00000113669	7.25136	5.9932	4.46976	-1.25491	1.54413	-2.79904	1.90139e-05	1.9642e-06	2.61626e-24
AC163354.3	ENSMUSG00000114105	3.01265	1.67089	-1.91533	-1.37174	3.50547	-4.8772	0.196655	0.0204343	0.000137792
AC164441.1	ENSMUSG00000112941	2.43146	1.40366	-0.697544	-1.01828	2.02827	-3.04655	NA	0.18649	0.0120286
AC166349.1	ENSMUSG00000113335	4.3128	3.75274	3.08402	-0.58771	0.640125	-1.22784	0.319323	0.314005	0.00854447
AC167222.1	ENSMUSG00000112261	1.66495	2.65659	4.153	0.977515	-1.51542	2.49294	0.293176	0.0301002	0.00013971
AC173210.1	ENSMUSG00000113290	6.07628	5.32507	2.72593	-0.75085	2.61262	-3.36347	0.135825	5.49412e-07	2.43708e-13
AC173210.2	ENSMUSG00000113309	6.33572	5.61592	3.6637	-0.717295	1.95818	-2.67548	0.0537304	4.91159e-07	3.04012e-15
AC173210.3	ENSMUSG00000113338	3.79391	3.44297	0.806649	-0.35064	2.71331	-3.06395	0.770761	0.0103095	0.000906821
AC173210.4	ENSMUSG00000113960	7.25042	6.76791	4.65588	-0.481506	2.13839	-2.6199	0.102647	9.43545e-14	3.63359e-24
AC226737.1	ENSMUSG00000112742	3.12301	3.90475	4.56624	0.798312	-0.646625	1.44494	0.196174	0.260985	0.00214644
Acacb	ENSMUSG00000042010	6.2965	7.51573	8.14951	1.20874	-0.632498	1.84124	6.73548e-10	0.000654381	1.02263e-27
Ace	ENSMUSG00000020681	1.25938	2.96406	5.56562	1.59005	-2.62659	4.21664	0.0708261	3.22137e-05	2.66214e-10
Ace2	ENSMUSG00000015405	4.12623	2.52508	#NAME?	-1.59096	5.11099	-6.70195	0.0277001	9.6289e-05	9.41192e-09
Acer2	ENSMUSG00000038007	4.71997	4.98252	6.30772	0.278289	-1.31658	1.59487	0.676685	0.00754222	0.000173243
Ache	ENSMUSG00000023328	10.1905	8.9561	6.42161	-1.2335	2.53493	-3.76842	0.00468579	1.16393e-09	1.00209e-24
Ackr1	ENSMUSG00000037872	10.0525	9.24775	6.92098	-0.803237	2.327	-3.13024	0.00453344	2.31125e-18	5.27661e-39
Acmsd	ENSMUSG00000026348	6.56314	6.42231	4.86677	-0.134427	1.57156	-1.70599	0.848417	0.00188582	0.000103188
Acod1	ENSMUSG00000022126	13.6687	12.1299	8.8523	-1.53917	3.27822	-4.81739	3.37759e-16	3.32138e-71	8.63309e-181
Acot1	ENSMUSG00000072949	8.86588	8.64389	6.55664	-0.223565	2.08418	-2.30774	0.471685	7.6844e-18	7.44863e-26
Acot4	ENSMUSG00000052392	#NAME?	-0.438422	2.37469	1.86012	-2.8919	4.75202	NA	0.133007	0.00332089
Acot6	ENSMUSG00000043487	6.08312	4.78113	5.96068	-1.29671	-1.17168	-0.125028	2.78023e-05	0.000149923	0.684816
Acox2	ENSMUSG00000021751	8.35973	9.10456	7.93089	0.743236	1.17552	-0.432284	0.000318542	3.32195e-09	0.0241921
Acox3	ENSMUSG00000029098	12.7138	12.2376	11.5216	-0.476258	0.71632	-1.19258	0.00736045	2.8033e-05	4.88317e-16
Acoxl	ENSMUSG00000027380	6.65968	5.36446	4.26338	-1.30176	1.11697	-2.41872	2.87484e-05	0.00157492	3.15437e-17
Acp2	ENSMUSG00000002103	11.9289	11.0457	10.1457	-0.883752	0.900268	-1.78402	1.63917e-08	7.49e-09	1.90458e-39
Acrbp	ENSMUSG00000072770	7.20034	6.47817	5.88323	-0.718164	0.601542	-1.31971	0.000575444	0.00765654	3.58536e-13
Acsbg1	ENSMUSG00000032281	7.06901	5.98339	5.16729	-1.08173	0.817857	-1.89959	0.00611195	0.0554848	1.69035e-08
Acss2	ENSMUSG00000027605	10.5833	10.0296	9.53098	-0.552002	0.498233	-1.05023	1.06636e-09	6.73546e-08	4.87421e-40
Acta2	ENSMUSG00000035783	10.0865	9.298	7.67162	-0.789726	1.6261	-2.41583	0.000194706	1.78534e-15	4.87421e-40
Actn1	ENSMUSG00000015143	12.5406	11.543	9.53481	-0.997746	2.00908	-3.00682	1.16137e-12	2.52612e-49	3.65572e-130
Acvr1b	ENSMUSG00000000532	10.0806	9.38707	8.86393	-0.695157	0.522749	-1.21791	2.33091e-08	4.92642e-05	3.60109e-29
Acvrl1	ENSMUSG00000000530	10.062	7.37163	7.22531	-2.69364	0.148007	-2.84165	1.98829e-29	0.690123	1.03164e-39
Acy1	ENSMUSG00000023262	9.47487	10.5362	11.0731	1.06128	-0.537093	1.59837	4.60921e-13	0.000369093	2.06493e-35
Ada	ENSMUSG00000017697	11.9259	12.9021	13.1444	0.976174	-0.242438	1.21861	9.88506e-17	0.0680905	1.90972e-31
Adam12	ENSMUSG00000054555	5.31934	4.72022	1.7442	-0.585016	3.04433	-3.62935	0.387999	7.53306e-06	1.72288e-09
Adam15	ENSMUSG00000028041	13.1355	12.5973	11.7823	-0.538292	0.815021	-1.35331	2.1367e-05	2.31145e-11	3.34642e-36
Adam19	ENSMUSG00000011256	10.906	9.80914	6.91743	-1.09643	2.89244	-3.98888	4.35352e-15	2.56124e-86	1.34668e-191
Adam2	ENSMUSG00000022039	-2.21768	#NAME?	3.81832	-0.763223	-6.22997	5.46674	0.771605	3.01442e-05	1.25022e-05
Adam3	ENSMUSG00000031553	4.71855	6.88593	8.04513	2.18802	-1.15902	3.34704	3.38752e-20	1.14233e-09	8.94801e-57
Adam8	ENSMUSG00000025473	14.8492	14.0566	12.7199	-0.792676	1.33681	-2.12948	0.000379222	3.30588e-10	7.12803e-30
Adam9	ENSMUSG00000031555	13.6931	13.1988	12.5691	-0.494319	0.629892	-1.12421	0.0013032	2.76411e-05	2.87001e-18
Adamts1	ENSMUSG00000022893	4.29655	2.30735	0.240383	-2.00136	2.09989	-4.10125	0.0154355	0.0643595	4.29431e-06
Adamts10	ENSMUSG00000024299	10.9326	10.2585	9.44024	-0.674335	0.817224	-1.49156	4.65766e-06	1.99619e-08	5.29618e-32
Adamts17	ENSMUSG00000058145	1.42939	2.56026	5.76644	1.04684	-3.22938	4.27622	0.254292	1.18011e-07	5.03079e-12
Adamts5	ENSMUSG00000022894	3.85169	1.51409	-1.27432	-2.28151	2.72633	-5.00784	0.0160056	0.0748443	4.25037e-05
Adamts7	ENSMUSG00000032363	2.37135	2.94626	3.73916	0.550632	-0.795498	1.34613	0.57068	0.341437	0.0451357
Adamtsl1	ENSMUSG00000066113	7.38761	6.39168	5.67478	-0.996365	0.710446	-1.70681	7.46684e-07	0.00152846	3.27807e-21
Adamtsl4	ENSMUSG00000015850	8.97109	8.18132	7.21352	-0.790221	0.971645	-1.76187	0.00877226	0.00115743	2.70689e-12
Adap2	ENSMUSG00000020709	9.10491	8.41837	7.28493	-0.687482	1.13693	-1.82442	0.00795742	6.58673e-06	4.29779e-17
Adap2os	ENSMUSG00000086507	6.40337	5.94965	4.84666	-0.460115	1.10266	-1.56278	0.155662	0.00038986	3.29451e-09
Adat1	ENSMUSG00000031949	8.05419	8.65436	9.25617	0.599206	-0.600904	1.20011	0.000862328	0.000548575	1.14448e-15
Adcy4	ENSMUSG00000022220	8.29163	7.25056	4.92176	-1.04261	2.34467	-3.38727	6.44086e-06	8.78386e-21	6.66379e-51
Adcy5	ENSMUSG00000022840	4.2885	2.57026	0.986008	-1.70095	1.5853	-3.28625	0.0188018	0.0907046	4.44501e-06
Adcy9	ENSMUSG00000005580	7.85277	7.16089	6.0862	-0.687808	1.09164	-1.77944	0.00097106	3.48926e-07	3.78303e-22
Adgb	ENSMUSG00000050994	8.54454	7.50487	4.63064	-1.04235	2.87882	-3.92117	0.000952699	6.01387e-19	6.83084e-41
Adgra2	ENSMUSG00000031486	3.67923	2.52645	1.85041	-1.15318	0.6828	-1.83598	0.141539	0.49443	0.00556342
Adgre1	ENSMUSG00000004730	14.3913	13.4893	12.125	-0.902044	1.36446	-2.26651	7.83029e-06	2.0301e-12	1.12567e-39
Adgre4	ENSMUSG00000032915	10.5267	8.52551	3.29771	-2.00183	5.2244	-7.22623	0.000133562	3.2603e-22	8.50906e-49
Adgre5	ENSMUSG00000002885	13.3792	12.7705	11.8957	-0.608829	0.875015	-1.48384	0.000225113	4.32177e-08	1.93677e-26
Adgrf1	ENSMUSG00000041293	3.63292	2.8658	1.54064	-0.761056	1.37996	-2.14102	0.481641	0.20357	0.0116637
Adgrf3	ENSMUSG00000067642	2.57383	3.92851	4.61372	1.3459	-0.69051	2.03641	0.0430251	0.288139	0.000171454
Adgrg5	ENSMUSG00000061577	4.06976	2.22033	1.01258	-1.8876	1.17409	-3.06169	0.0326468	0.314168	0.000159251
Adgrg6	ENSMUSG00000039116	5.08006	4.84714	3.15874	-0.251698	1.70631	-1.95801	0.739	0.00475885	0.000179658
Adgrg7	ENSMUSG00000022755	5.80418	5.5852	6.85824	-0.220336	-1.27362	1.05328	0.585264	1.71015e-05	4.20478e-05
Adgrl4	ENSMUSG00000039167	8.30152	7.92833	6.64458	-0.373558	1.29037	-1.66393	0.152571	3.48471e-08	5.14366e-16
Adhfe1	ENSMUSG00000025911	8.11911	7.21175	5.16159	-0.906634	2.07531	-2.98194	0.00539315	1.76328e-10	2.88786e-25
Adi1	ENSMUSG00000020629	11.0851	11.5731	12.1588	0.488047	-0.585765	1.07381	0.00013911	2.69887e-06	3.25613e-23
Adm	ENSMUSG00000030790	2.75162	5.16197	5.54636	2.40917	-0.377924	2.78709	0.0388958	0.81695	0.00494372
Adm2	ENSMUSG00000054136	1.50345	3.53226	4.65953	2.02541	-1.10849	3.1339	0.00987968	0.0903532	1.55942e-06
Adora2a	ENSMUSG00000020178	8.89505	7.79946	6.75013	-1.09873	1.05389	-2.15262	1.19286e-07	1.11179e-06	1.48364e-31
Adora2b	ENSMUSG00000018500	11.6375	10.6286	8.72007	-1.00939	1.9105	-2.91989	6.77726e-13	1.78521e-43	6.8945e-120
Adora3	ENSMUSG00000000562	10.1082	9.50269	8.75787	-0.604189	0.74672	-1.35091	2.16873e-05	1.35609e-07	2.69808e-28
Adra2a	ENSMUSG00000033717	3.7184	1.4678	2.31562	-2.18412	-0.786199	-1.39792	0.0218534	0.521536	0.0680053
Aebp1	ENSMUSG00000020473	3.84597	4.59479	5.15835	0.788891	-0.557589	1.34648	0.153258	0.310153	0.00179855
Aff2	ENSMUSG00000031189	6.57659	7.87221	8.21824	1.29282	-0.348495	1.64131	3.50794e-18	0.0161803	1.15593e-35
Aff3	ENSMUSG00000037138	9.18385	9.38265	10.6488	0.200033	-1.26459	1.46462	0.567993	1.78353e-06	2.50675e-10
Afmid	ENSMUSG00000017718	6.6852	6.40212	5.58855	-0.284422	0.825591	-1.11001	0.327565	0.00138662	4.39156e-07
Ager	ENSMUSG00000015452	6.4871	6.13814	5.44988	-0.347096	0.678348	-1.02544	0.356044	0.0485319	0.000270645
Agl	ENSMUSG00000033400	11.777	11.1649	10.7535	-0.612171	0.412025	-1.0242	4.75162e-05	0.00818861	1.70115e-15
Agmo	ENSMUSG00000050103	3.32927	1.59723	-2.073	-1.71347	3.46676	-5.18024	0.0925138	0.0225925	4.53989e-05
Agpat4	ENSMUSG00000023827	10.2669	9.19413	7.80131	-1.07372	1.39546	-2.46918	2.05632e-06	4.83341e-10	2.94528e-36
Agps	ENSMUSG00000042410	13.8229	14.8509	15.1396	1.0279	-0.28871	1.31661	4.12799e-17	0.0336241	9.06349e-34
Agrn	ENSMUSG00000041936	9.02666	8.18919	7.6439	-0.837119	0.547662	-1.38478	1.35269e-12	1.84471e-05	3.64313e-39
Agtrap	ENSMUSG00000029007	12.644	12.0265	11.4833	-0.61776	0.543189	-1.16095	5.97218e-07	1.26911e-05	1.20423e-27
Ahnak	ENSMUSG00000069833	13.1766	12.5216	12.1147	-0.65518	0.406926	-1.06211	0.000892273	0.0512576	2.04226e-10
Ahnak2	ENSMUSG00000072812	7.81078	7.16154	5.04316	-0.651317	2.1333	-2.78462	0.0615545	1.3307e-10	3.43389e-21
Ahr	ENSMUSG00000019256	10.4991	10.315	11.3418	-0.183455	-1.02626	0.842802	0.320997	3.51425e-12	1.93462e-10
AI413582	ENSMUSG00000062753	11.1565	10.8165	10.1042	-0.339902	0.712307	-1.05221	0.0147611	5.17108e-08	3.43935e-20
AI427809	ENSMUSG00000086712	2.48401	3.25173	6.12705	0.784085	-2.87809	3.66218	0.225997	1.82301e-11	1.26661e-17
AI467606	ENSMUSG00000045165	12.8729	12.3413	11.8139	-0.531705	0.527452	-1.05916	2.5885e-06	2.81947e-06	9.34306e-28
AI481877	ENSMUSG00000038598	-1.02274	-0.0764073	3.14616	0.936495	-3.1435	4.07999	0.668785	0.0136874	0.00146535
AI661453	ENSMUSG00000034382	2.5627	2.37886	0.343114	-0.150314	2.0051	-2.15542	0.91199	0.084618	0.0316796
Aif1	ENSMUSG00000024397	8.90688	7.91672	6.77307	-0.992899	1.14445	-2.13735	0.00136788	0.000247527	6.13922e-16
Aifm2	ENSMUSG00000020085	11.3509	10.6613	9.44605	-0.689916	1.21653	-1.90644	1.90108e-06	2.65018e-18	9.90605e-53
Aim1	ENSMUSG00000019866	11.0641	10.4364	9.61477	-0.627694	0.82332	-1.45101	0.000840289	7.91818e-06	5.64267e-20
Aimp2	ENSMUSG00000029610	10.1015	10.5844	11.1168	0.482426	-0.532683	1.01511	0.000217103	2.86132e-05	2.41848e-20
Ak1	ENSMUSG00000026817	6.84315	5.73598	5.85295	-1.10392	-0.113797	-0.990127	0.0016436	0.836207	0.00103493
Ak4	ENSMUSG00000028527	9.74	10.8609	11.977	1.12055	-1.11552	2.23607	1.69925e-09	9.35872e-10	6.03368e-44
Akap1	ENSMUSG00000018428	10.1149	11.0372	11.7472	0.922424	-0.709678	1.6321	8.19946e-10	2.36128e-06	5.60709e-36
Akap3	ENSMUSG00000030344	2.61208	2.92721	0.943009	0.295163	2.03637	-1.74121	0.803868	0.044384	0.0583827
Akap4	ENSMUSG00000050089	6.44186	5.87509	2.69053	-0.566736	3.2533	-3.82004	0.092493	6.66503e-16	9.8311e-25
Akap7	ENSMUSG00000039166	8.72514	9.07736	9.88967	0.351272	-0.811304	1.16258	0.00276067	8.68611e-15	1.47919e-34
Akr1b8	ENSMUSG00000029762	6.9749	6.02249	4.8108	-0.964631	1.20396	-2.16859	0.0029933	0.000456639	4.12313e-14
Akr1c13	ENSMUSG00000021213	9.83793	10.2877	10.9719	0.449374	-0.685022	1.1344	7.64082e-05	1.54972e-10	9.79806e-33
AL513022.1	ENSMUSG00000112963	8.03564	5.96091	4.08972	-2.06882	1.88048	-3.9493	0.000623795	0.00313643	8.96587e-14
AL589661.1	ENSMUSG00000111966	3.35535	4.6519	4.68166	1.29047	-0.0213036	1.31177	0.00642129	0.975574	0.00145455
AL603745.2	ENSMUSG00000111713	4.8474	3.62945	3.58498	-1.19836	0.0646795	-1.26304	0.00926563	0.935794	0.00106253
AL645664.1	ENSMUSG00000113965	4.53624	3.67244	3.51666	-0.869727	0.16928	-1.03901	0.127664	0.841051	0.0270724
Alas1	ENSMUSG00000032786	15.337	14.8195	13.7805	-0.517624	1.03891	-1.55654	0.000306179	1.34356e-14	3.13386e-38
Alcam	ENSMUSG00000022636	10.8868	10.0154	9.1403	-0.872623	0.873665	-1.74629	4.55874e-06	4.73412e-06	1.59699e-26
Aldh18a1	ENSMUSG00000025007	12.5332	12.9841	13.5849	0.450958	-0.600628	1.05159	0.00142922	1.22816e-05	6.39987e-19
Aldh1a1	ENSMUSG00000053279	5.62808	5.64372	3.14086	0.0159685	2.4877	-2.47173	0.986086	1.81589e-05	1.66268e-06
Aldh1a2	ENSMUSG00000013584	3.71994	1.76324	0.624247	-1.96195	1.11971	-3.08165	0.0197686	0.348262	0.000119014
Aldh1l2	ENSMUSG00000020256	5.56889	6.88076	8.68971	1.30777	-1.8019	3.10968	1.31675e-05	1.52965e-11	1.97829e-35
Aldh2	ENSMUSG00000029455	14.6828	14.0398	13.5181	-0.643073	0.521621	-1.16469	3.31348e-07	4.09769e-05	7.75752e-27
Aldh3a1	ENSMUSG00000019102	7.60358	6.03386	3.57486	-1.561	2.41317	-3.97417	6.33358e-07	3.5303e-11	2.45937e-35
Aldh3b1	ENSMUSG00000024885	13.0778	12.5154	11.4019	-0.562493	1.11368	-1.67618	0.00467859	2.79315e-09	2.60216e-24
Aldoc	ENSMUSG00000017390	10.9666	10.3454	9.38548	-0.621196	0.960598	-1.58179	0.282628	0.0714918	0.000270295
Alg2	ENSMUSG00000039740	10.7054	11.1951	11.7468	0.489583	-0.551732	1.04132	3.48827e-06	7.31169e-08	3.98946e-31
Alk	ENSMUSG00000055471	#NAME?	0.534674	2.72334	2.99897	-2.08533	5.0843	NA	0.189822	0.000773231
Alms1	ENSMUSG00000063810	7.95072	8.4882	8.96325	0.535889	-0.474897	1.01079	0.000331588	0.000976783	4.72338e-16
Alox12	ENSMUSG00000000320	8.23425	5.14969	1.84978	-3.06778	3.32532	-6.3931	1.83714e-26	5.38473e-12	5.62731e-50
Alox12e	ENSMUSG00000018907	6.25789	4.48321	2.9529	-1.75745	1.56204	-3.31949	1.30769e-05	0.00135077	5.07707e-17
Alox5	ENSMUSG00000025701	14.6167	13.6861	12.601	-0.930564	1.08481	-2.01537	5.76876e-19	6.26436e-26	6.21859e-105
Alox5ap	ENSMUSG00000060063	13.8588	13.008	11.8205	-0.850804	1.18771	-2.03851	1.43076e-07	2.98265e-14	1.03792e-48
Aloxe3	ENSMUSG00000020892	5.75575	5.25255	3.7264	-0.510971	1.54446	-2.05543	0.178206	4.4119e-05	2.71545e-10
Als2cl	ENSMUSG00000044037	9.52457	9.07527	7.57167	-0.44906	1.51019	-1.95925	0.0999929	5.8181e-10	9.82566e-20
Alx1	ENSMUSG00000036602	#NAME?	#NAME?	2.86005	-0.0418764	-5.25812	5.21624	NA	0.00306759	0.000460907
Ambp	ENSMUSG00000028356	11.1783	9.41751	6.32531	-1.76136	3.09818	-4.85954	4.35352e-15	2.50794e-41	4.66862e-119
Amigo1	ENSMUSG00000050947	6.58894	7.1148	7.7887	0.530869	-0.671544	1.20241	0.00340449	3.74277e-05	1.69268e-16
Amigo2	ENSMUSG00000048218	4.94239	5.55726	7.50546	0.596426	-1.94238	2.5388	0.121622	2.70908e-10	2.23959e-19
Amot	ENSMUSG00000041688	5.61807	6.56573	8.55249	0.949665	-1.98674	2.93641	1.78322e-05	1.00762e-28	6.52868e-62
Ang	ENSMUSG00000072115	7.72684	6.99725	5.08031	-0.732277	1.92929	-2.66156	0.00902471	9.35596e-12	2.9e-26
Angpt1	ENSMUSG00000022309	9.1188	8.37531	9.70252	-0.742749	-1.327	0.584253	0.00301784	2.05788e-08	0.00750701
Ank	ENSMUSG00000022265	10.3731	9.57467	8.3721	-0.798492	1.19865	-1.99714	6.47462e-12	1.41633e-24	2.39646e-81
Ank1	ENSMUSG00000031543	8.00761	7.80738	4.94462	-0.196593	2.87031	-3.06691	0.708098	1.10658e-13	1.53201e-18
Ank3	ENSMUSG00000069601	5.90562	5.06093	3.90188	-0.835525	1.17683	-2.01235	0.071766	0.0139302	2.89336e-07
Ankdd1a	ENSMUSG00000066510	2.10655	-0.787254	-0.989754	-2.7547	0.475498	-3.2302	NA	0.883727	0.0421785
Ankle1	ENSMUSG00000046295	10.0535	10.8719	11.1332	0.818362	-0.261846	1.08021	1.10872e-12	0.0362287	1.24922e-26
Ankrd13b	ENSMUSG00000037907	7.63749	7.97935	8.78798	0.341597	-0.806897	1.14849	0.252832	0.00162807	1.72205e-07
Ankrd13d	ENSMUSG00000005986	9.16029	8.34241	7.23917	-0.817707	1.10466	-1.92237	2.59221e-05	1.60089e-08	8.38172e-30
Ankrd22	ENSMUSG00000024774	11.5821	11.8172	10.1146	0.234992	1.70306	-1.46806	0.418821	3.18971e-14	4.18634e-13
Ankrd28	ENSMUSG00000014496	11.7159	12.4663	12.9501	0.750177	-0.483864	1.23404	1.44865e-10	5.01724e-05	1.05332e-33
Ankrd35	ENSMUSG00000038354	7.71346	5.83932	3.64544	-1.86372	2.23429	-4.098	2.89339e-11	7.95992e-11	6.19126e-43
Ankrd36	ENSMUSG00000020481	6.51439	5.82443	3.8951	-0.68318	1.91941	-2.60259	0.0280002	8.26817e-09	5.82794e-19
Ankrd37	ENSMUSG00000050914	10.4604	10.449	9.40446	-0.0112848	1.04517	-1.05646	0.987511	0.0233445	0.00777781
Ankrd55	ENSMUSG00000049985	6.8667	8.52789	8.78534	1.66432	-0.253626	1.91794	6.35219e-10	0.456311	4.8907e-16
Ankrd6	ENSMUSG00000040183	6.32405	6.20285	7.51017	-0.115615	-1.30137	1.18575	0.81856	0.00015554	7.88096e-05
Ankrd66	ENSMUSG00000096140	7.78293	6.50338	4.24781	-1.28525	2.27556	-3.56081	8.06419e-07	1.66322e-14	9.75296e-42
Anks6	ENSMUSG00000066191	4.27205	3.35246	2.21649	-0.913016	1.18709	-2.1001	0.132171	0.0810631	8.08756e-05
Anln	ENSMUSG00000036777	11.8217	12.5245	12.978	0.70263	-0.453438	1.15607	2.333e-14	1.32288e-06	3.21309e-46
Ano6	ENSMUSG00000064210	12.8529	12.2452	11.7419	-0.608121	0.503213	-1.11133	2.23272e-09	9.51227e-07	3.05133e-36
Anp32e	ENSMUSG00000015749	13.6906	14.3775	15.0133	0.686966	-0.635732	1.3227	1.66917e-09	2.03664e-08	7.44341e-41
Anpep	ENSMUSG00000039062	10.6401	9.86456	7.91552	-0.775845	1.95318	-2.72903	0.00521255	5.58621e-14	5.68089e-32
Antxr1	ENSMUSG00000033420	3.46672	5.31787	5.32523	1.83178	-0.0157938	1.84757	6.96196e-05	0.982227	5.18787e-06
Antxr2	ENSMUSG00000029338	12.9359	11.7978	10.5932	-1.13832	1.20493	-2.34324	1.38495e-08	1.23065e-09	1.63526e-41
Anxa11	ENSMUSG00000021866	11.7087	10.9765	10.2546	-0.732138	0.723358	-1.4555	1.38324e-10	2.31375e-10	3.2271e-48
Anxa11os	ENSMUSG00000098609	5.64109	4.69591	3.52053	-0.948796	1.14804	-2.09683	0.0356037	0.0187573	1.04877e-07
Anxa4	ENSMUSG00000029994	12.7122	12.1566	10.9344	-0.555768	1.22263	-1.77839	0.00529409	5.17322e-11	3.94215e-27
Anxa5	ENSMUSG00000027712	14.0918	13.3847	12.5949	-0.707198	0.789751	-1.49695	0.000333416	4.89785e-05	2.52751e-19
Aox1	ENSMUSG00000063558	6.95616	6.42469	3.07636	-0.534581	3.3892	-3.92378	0.143214	4.5402e-18	1.6543e-27
Aox3	ENSMUSG00000064294	7.30458	7.26466	5.77206	-0.0374616	1.5076	-1.54506	0.93479	6.09571e-07	7.52274e-09
Aox4	ENSMUSG00000038242	2.07296	5.91785	6.18055	3.92535	-0.255577	4.18092	9.8447e-15	0.577536	5.56795e-19
Ap1ar	ENSMUSG00000074238	11.3685	12.1888	13.1041	0.82046	-0.915201	1.73566	3.68519e-16	9.86029e-21	5.58414e-86
Ap1m2	ENSMUSG00000003309	8.13559	8.20491	7.1716	0.0684065	1.03467	-0.966268	0.731462	5.85661e-13	1.27965e-13
Ap5s1	ENSMUSG00000068264	9.8758	9.60571	8.79326	-0.270217	0.813775	-1.08399	0.17414	3.21696e-06	9.05625e-13
Apba1	ENSMUSG00000024897	8.68586	8.03485	7.48698	-0.648364	0.5516	-1.19996	0.0227344	0.0618154	3.61959e-07
Apbb1	ENSMUSG00000037032	4.50557	4.15123	3.11502	-0.359793	1.04581	-1.40561	0.555479	0.0584185	0.00204772
Apbb2	ENSMUSG00000029207	6.70952	6.30462	4.88774	-0.40298	1.42623	-1.82921	0.19375	8.80818e-07	4.51353e-13
Apex1	ENSMUSG00000035960	8.88558	9.59855	10.1945	0.712105	-0.596761	1.30887	1.80817e-05	0.000281615	1.69706e-20
Aph1b	ENSMUSG00000032375	8.96813	7.42478	6.92633	-1.54591	0.502071	-2.04798	1.9838e-17	0.0162171	5.30889e-36
Aph1c	ENSMUSG00000053040	10.037	9.28876	8.35937	-0.748458	0.930494	-1.67895	0.000888531	3.01344e-05	1.32704e-18
Aplnr	ENSMUSG00000044338	5.11745	6.18007	8.18866	1.05853	-2.01355	3.07208	0.000315484	1.87737e-16	1.63892e-38
Apobec1	ENSMUSG00000040613	12.7044	11.842	10.9031	-0.862519	0.939263	-1.80178	0.000113008	2.19657e-05	2.25478e-21
Apobr	ENSMUSG00000042759	12.7915	12.2389	11.5864	-0.552592	0.652698	-1.20529	7.0612e-05	1.84118e-06	1.99366e-24
Apoc1	ENSMUSG00000040564	5.77226	5.35698	2.88435	-0.420343	2.48801	-2.90835	0.465786	1.77129e-06	2.59721e-10
Apoe	ENSMUSG00000002985	15.2274	14.2784	11.4514	-0.949073	2.82712	-3.77619	0.0936459	1.78393e-08	1.11021e-17
Apol11a	ENSMUSG00000091650	3.86299	1.9058	#NAME?	-1.95598	4.48802	-6.44401	0.0274891	0.0015556	1.29081e-07
Apol11b	ENSMUSG00000091694	7.42758	6.29772	2.74665	-1.12652	3.55341	-4.67993	0.0131893	1.03114e-12	3.03656e-25
Apol7c	ENSMUSG00000044309	6.49541	5.73907	0.479113	-0.763266	5.29419	-6.05746	0.145583	4.82441e-12	2.93666e-17
Apol8	ENSMUSG00000056656	7.98616	7.59616	4.97846	-0.387938	2.63034	-3.01828	0.568327	6.98214e-07	9.04698e-11
App	ENSMUSG00000022892	15.0899	14.3814	13.2799	-0.70848	1.10162	-1.8101	7.57494e-05	1.44324e-10	6.8572e-33
Aqp1	ENSMUSG00000004655	9.19708	9.24786	6.09956	0.0512896	3.15228	-3.10099	0.954118	2.54375e-08	6.45929e-10
Arap1	ENSMUSG00000032812	14.3609	13.8062	13.1522	-0.554677	0.654202	-1.20888	2.59508e-05	4.27886e-07	4.67417e-27
Arap2	ENSMUSG00000037999	9.60878	9.39873	8.54515	-0.209186	0.856089	-1.06527	0.21767	3.47935e-09	7.79617e-17
Areg	ENSMUSG00000029378	3.89447	4.65955	5.54614	0.769299	-0.900228	1.66953	0.150863	0.0576939	4.03936e-05
Arfgef3	ENSMUSG00000019852	6.70395	6.91413	8.49974	0.217931	-1.58303	1.80096	0.43	2.85619e-15	3.12643e-23
Arg1	ENSMUSG00000019987	10.7758	9.88655	7.66366	-0.889344	2.22381	-3.11315	0.430211	0.0201655	0.000106395
Arg2	ENSMUSG00000021125	12.0198	11.2597	8.99392	-0.760199	2.26652	-3.02672	0.038925	9.44181e-12	1.33077e-24
Arhgap19	ENSMUSG00000025154	12.7739	13.439	13.8105	0.664941	-0.371535	1.03648	1.74326e-11	0.000280475	4.66451e-33
Arhgap22	ENSMUSG00000063506	6.06065	5.25349	4.23607	-0.818225	1.03185	-1.85008	0.0684926	0.0261252	8.6771e-07
Arhgap23	ENSMUSG00000049807	11.4316	10.7736	10.09	-0.656822	0.686216	-1.34304	1.78456e-11	2.2571e-12	3.64625e-55
Arhgap24	ENSMUSG00000057315	11.8107	11.0806	9.62644	-0.730181	1.45543	-2.18561	0.000194842	4.94759e-15	1.28189e-39
Arhgap25	ENSMUSG00000030047	12.6581	11.9508	11.1531	-0.707437	0.798032	-1.50547	1.95378e-05	1.05656e-06	1.75107e-26
Arhgap32	ENSMUSG00000041444	4.53973	5.1603	6.81756	0.594062	-1.66185	2.25592	0.184362	3.27784e-06	2.41825e-12
Arhgap4	ENSMUSG00000031389	12.691	12.218	11.3933	-0.473122	0.824938	-1.29806	0.000429138	1.22782e-10	1.70138e-30
Arhgap6	ENSMUSG00000031355	10.3382	9.12159	8.91203	-1.21417	0.210831	-1.425	1.49883e-14	0.288139	2.40997e-24
Arhgdig	ENSMUSG00000073433	3.96386	4.44914	5.76955	0.51375	-1.30608	1.81983	0.407854	0.00719067	1.80224e-05
Arhgef12	ENSMUSG00000059495	7.8007	7.08819	6.37244	-0.70833	0.723522	-1.43185	0.00412396	0.00454438	9.89722e-12
Arhgef28	ENSMUSG00000021662	5.07347	4.95621	6.58001	-0.105305	-1.62129	1.51598	0.842848	1.93575e-06	2.9083e-07
Arhgef3	ENSMUSG00000021895	12.3664	11.4995	10.4112	-0.867322	1.08863	-1.95595	1.1186e-06	4.06464e-10	1.87004e-37
Arhgef37	ENSMUSG00000045094	8.38599	7.3966	6.49314	-0.993121	0.900463	-1.89358	0.000201938	0.0011614	2.46325e-16
Arhgef4	ENSMUSG00000037509	8.55328	7.49352	6.72295	-1.06123	0.765427	-1.82665	1.05097e-08	0.000118957	1.6809e-28
Arhgef9	ENSMUSG00000025656	3.44374	4.18133	4.68881	0.734333	-0.503062	1.2374	0.263468	0.448749	0.0137527
Arid3b	ENSMUSG00000004661	10.3294	9.85465	9.13615	-0.474858	0.720562	-1.19542	8.93079e-05	1.28641e-09	1.0847e-30
Arl11	ENSMUSG00000043157	11.765	11.1479	10.1017	-0.617389	1.04649	-1.66388	0.000826722	3.3322e-09	8.57764e-27
Arl4c	ENSMUSG00000049866	10.5847	9.65896	8.02289	-0.925911	1.63837	-2.56429	6.44054e-05	2.55843e-13	4.71384e-38
Arl5c	ENSMUSG00000038352	9.93249	8.83887	7.44358	-1.0954	1.39524	-2.49064	4.41815e-06	4.50638e-09	3.37818e-33
Armc12	ENSMUSG00000024223	3.32758	2.47418	-1.073	-0.852907	3.58787	-4.44078	0.564108	0.0301104	0.00194493
Armc2	ENSMUSG00000071324	4.20102	3.63295	4.92108	-0.554592	-1.28148	0.726889	0.408793	0.0212643	0.136592
Armc3	ENSMUSG00000037683	5.64293	5.11779	4.59203	-0.52985	0.532479	-1.06233	0.243966	0.264207	0.0029553
Armc7	ENSMUSG00000057219	10.7212	10.05	9.37196	-0.671934	0.678151	-1.35009	1.23879e-05	1.11378e-05	1.49751e-24
Armcx1	ENSMUSG00000033460	7.58776	7.0215	8.26044	-0.561273	-1.23032	0.66905	0.045854	1.44955e-06	0.00354401
Armcx2	ENSMUSG00000033436	8.02998	8.12543	9.26816	0.098408	-1.13935	1.23776	0.721603	2.69566e-09	2.98569e-13
Armcx4	ENSMUSG00000049804	4.49254	5.39871	7.30998	0.888942	-1.90569	2.79463	0.00463521	8.49512e-15	9.60123e-31
Arntl2	ENSMUSG00000040187	4.04817	2.10866	-0.992012	-1.97556	3.2119	-5.18747	0.0412343	0.0316615	3.2815e-05
Arpp21	ENSMUSG00000032503	7.22304	5.67732	3.98216	-1.53526	1.72684	-3.2621	4.42828e-05	3.16318e-05	1.1563e-20
Arrb2	ENSMUSG00000060216	14.0812	13.4079	12.8458	-0.673493	0.561891	-1.23538	2.36972e-09	7.44089e-07	1.85756e-36
Arrdc3	ENSMUSG00000074794	10.9196	10.5858	9.55366	-0.333469	1.03362	-1.36709	0.195756	3.87509e-06	2.03506e-12
Arrdc4	ENSMUSG00000042659	11.6625	11.1378	10.6628	-0.524974	0.475583	-1.00056	0.00752818	0.0168034	9.61462e-10
Arsg	ENSMUSG00000020604	9.56727	9.12791	8.0674	-0.439358	1.06395	-1.50331	0.109418	2.0067e-05	2.85573e-12
Art2a-ps	ENSMUSG00000092517	2.37317	0.40961	-2.073	-1.93546	2.28798	-4.22343	NA	0.266387	0.00482669
Art4	ENSMUSG00000030217	6.50103	7.29202	8.51036	0.793268	-1.21202	2.00529	0.00050541	3.35932e-09	7.17894e-27
As3mt	ENSMUSG00000003559	7.83095	7.96263	9.18158	0.13319	-1.21453	1.34772	0.636975	1.6591e-09	4.64028e-14
Asb16	ENSMUSG00000034768	2.43393	3.73893	4.73963	1.32864	-1.00554	2.33418	0.0260983	0.0417017	9.89459e-07
Ascl2	ENSMUSG00000009248	5.45474	4.972	4.30302	-0.476438	0.685064	-1.1615	0.320053	0.146013	0.00169159
Asprv1	ENSMUSG00000033508	13.586	12.8504	10.1531	-0.735699	2.69745	-3.43315	0.00126631	2.55064e-38	3.55837e-73
Asrgl1	ENSMUSG00000024654	10.0114	10.6118	11.1725	0.599712	-0.561071	1.16078	1.21835e-06	3.8783e-06	3.78825e-28
Atad3a	ENSMUSG00000029036	11.7106	12.3134	12.9154	0.602829	-0.602045	1.20487	0.000404875	0.000374906	5.48646e-17
Atf3	ENSMUSG00000026628	11.269	10.7428	9.98728	-0.526503	0.756334	-1.28284	0.0224877	0.000654056	1.01555e-11
Atf7ip2	ENSMUSG00000039200	3.55431	2.91836	-2.073	-0.657375	4.75324	-5.41061	0.485819	0.00042361	9.67597e-06
Atg7	ENSMUSG00000030314	13.2114	12.7591	12.1988	-0.452401	0.560259	-1.01266	0.000105996	9.75311e-07	1.50629e-24
Atic	ENSMUSG00000026192	10.892	11.4685	12.1149	0.57671	-0.646064	1.22277	0.000603144	9.02829e-05	5.12786e-18
Atm	ENSMUSG00000034218	9.42193	10.0743	10.654	0.652443	-0.579952	1.23239	0.00250533	0.00733774	8.99911e-12
Atoh8	ENSMUSG00000037621	9.88393	8.42141	4.06842	-1.46143	4.34505	-5.80647	0.00140871	1.50681e-21	1.44957e-44
Atox1	ENSMUSG00000018585	12.8055	12.3916	11.6615	-0.413902	0.729984	-1.14389	0.00157062	4.94843e-09	1.57033e-25
Atp10a	ENSMUSG00000025324	11.1683	11.7835	12.5385	0.615372	-0.75483	1.3702	8.29243e-05	7.23846e-07	4.09247e-25
Atp13a2	ENSMUSG00000036622	14.8029	14.3882	13.7965	-0.414675	0.591814	-1.00649	0.00140053	2.46886e-06	2.077e-20
Atp13a3	ENSMUSG00000022533	13.0775	13.5658	14.1708	0.488295	-0.605047	1.09334	3.98842e-05	1.79758e-07	2.33946e-27
Atp1a3	ENSMUSG00000040907	13.5317	12.8839	11.8985	-0.647808	0.985625	-1.63343	5.46178e-05	1.78461e-10	3.74537e-33
Atp23	ENSMUSG00000025436	8.51312	8.81007	9.53844	0.29819	-0.728365	1.02655	0.103909	6.38461e-06	3.02996e-13
Atp2a2	ENSMUSG00000029467	14.2804	14.8565	15.3048	0.575998	-0.448367	1.02437	1.2766e-08	1.15108e-05	1.45154e-31
Atp2b2	ENSMUSG00000030302	5.00512	4.88353	2.21964	-0.12245	2.68944	-2.81189	0.857528	1.5415e-06	2.35699e-08
Atp2c2	ENSMUSG00000034112	4.587	2.40216	2.31505	-2.1655	0.15831	-2.32381	0.000435484	0.88766	7.41645e-06
Atp4a	ENSMUSG00000005553	4.66965	6.11983	5.68625	1.42413	0.436689	0.987439	4.01998e-05	0.25048	0.00180816
Atp6v0d2	ENSMUSG00000028238	8.20632	7.60869	6.67419	-0.597999	0.940923	-1.53892	0.157169	0.018168	3.21458e-06
Atp7a	ENSMUSG00000033792	11.889	11.5006	10.7098	-0.388543	0.791333	-1.17988	0.0411467	7.79849e-06	1.26101e-14
Atp8a1	ENSMUSG00000037685	13.0564	12.5643	11.9454	-0.492056	0.619309	-1.11137	1.89695e-07	1.88571e-11	1.57674e-42
Atp8a2	ENSMUSG00000021983	6.2233	5.59845	4.69018	-0.633339	0.896519	-1.52986	0.0237253	0.00242476	3.43214e-10
Atp8b1	ENSMUSG00000039529	8.90946	8.03824	5.65931	-0.869606	2.39504	-3.26464	5.38567e-09	9.17274e-46	1.73007e-99
Atp8b5	ENSMUSG00000028457	5.52028	4.28933	2.16945	-1.21553	2.194	-3.40953	0.00292486	2.95764e-05	2.83484e-14
Atr	ENSMUSG00000032409	10.1927	10.5859	11.2096	0.393287	-0.623383	1.01667	0.0161621	5.4913e-05	2.26208e-14
Atxn1	ENSMUSG00000046876	9.64249	8.98848	8.6319	-0.656316	0.352733	-1.00905	3.32403e-11	0.00089945	5.50674e-31
AU019990	ENSMUSG00000074783	2.9007	2.79994	0.316817	-0.104218	2.57443	-2.67864	0.937189	0.0216461	0.00690886
AU020206	ENSMUSG00000097415	9.47389	10.1382	10.5842	0.663795	-0.446738	1.11053	2.30367e-05	0.00504146	9.29859e-17
Aunip	ENSMUSG00000078521	9.24996	9.77802	10.4854	0.52666	-0.707599	1.23426	0.00119848	5.50712e-06	7.73012e-20
AV356131	ENSMUSG00000108461	5.45593	4.66516	3.43691	-0.793752	1.2418	-2.03555	0.110097	0.0155938	1.33094e-06
Avpr2	ENSMUSG00000031390	5.29859	4.76831	3.19927	-0.538352	1.56159	-2.09994	0.196305	0.000241101	7.79176e-09
AW121686	ENSMUSG00000097301	2.9358	1.716	-0.227211	-1.24158	1.87387	-3.11545	0.386455	0.253627	0.0131878
Axdnd1	ENSMUSG00000026601	5.00473	4.65001	3.86453	-0.351032	0.794891	-1.14592	0.552856	0.139786	0.00799432
Axin2	ENSMUSG00000000142	5.68398	5.37344	4.47979	-0.29625	0.898358	-1.19461	0.541379	0.032019	0.000636118
Azgp1	ENSMUSG00000037053	#NAME?	-0.438422	2.26892	1.85519	-2.78259	4.63777	NA	0.13219	0.00290829
Azin2	ENSMUSG00000028789	8.4453	7.45183	5.37071	-0.995792	2.08136	-3.07715	3.60961e-06	7.99584e-20	4.06984e-51
B130006D01Rik	ENSMUSG00000075596	6.24875	5.82317	4.83031	-0.423762	0.980754	-1.40452	0.390593	0.0261879	0.000128321
B230208H11Rik	ENSMUSG00000097378	8.97287	8.59846	7.53718	-0.375997	1.05801	-1.43401	0.0410612	6.88812e-10	2.30608e-21
B230216N24Rik	ENSMUSG00000089706	6.72866	6.87516	5.64584	0.147872	1.22737	-1.07949	0.768825	0.000902979	0.0010087
B230312C02Rik	ENSMUSG00000084843	-0.378239	2.96153	2.59158	3.31538	0.370227	2.94515	0.00780594	0.761956	0.0102848
B3galt1	ENSMUSG00000034780	2.67964	-1.43842	-1.91533	-4.12049	0.419021	-4.53951	NA	0.904396	0.00380705
B3galt5	ENSMUSG00000074892	3.93721	3.79683	5.22757	-0.139617	-1.42829	1.28867	0.868927	0.0119071	0.00830707
B3gat2	ENSMUSG00000026156	4.06856	3.77768	2.67279	-0.30333	1.11459	-1.41792	0.668609	0.0745953	0.00625048
B3gnt3	ENSMUSG00000031803	8.68725	7.94997	7.23883	-0.736603	0.715732	-1.45233	0.00088601	0.00159919	1.61258e-14
B430010I23Rik	ENSMUSG00000084960	7.07772	7.03011	5.39271	-0.0440445	1.63333	-1.67738	0.928351	6.28893e-07	7.47366e-09
B430306N03Rik	ENSMUSG00000043740	13.2671	12.2331	10.3624	-1.03405	1.87149	-2.90554	2.31191e-08	3.82452e-26	4.69347e-74
B430319F04Rik	ENSMUSG00000110062	5.65724	4.01421	2.58188	-1.66186	1.46518	-3.12703	0.00139242	0.0177084	1.84557e-10
B4galt6	ENSMUSG00000056124	12.7476	13.7546	14.0955	1.00708	-0.340672	1.34775	4.13794e-28	0.000524609	4.74816e-60
B630019A10Rik	ENSMUSG00000068463	1.97194	1.03937	3.8274	-0.943467	-2.79955	1.85608	0.426716	0.00192651	0.00634537
B830012L14Rik	ENSMUSG00000098202	-0.803339	3.79626	2.38735	4.72207	1.4509	3.27117	0.000301429	0.0764312	0.0099489
B930094E09Rik	ENSMUSG00000092124	2.67895	3.79965	3.86483	1.13564	-0.0570204	1.19266	0.0745003	0.949721	0.0278403
Bach1	ENSMUSG00000025612	11.0344	10.3974	9.90769	-0.638138	0.489167	-1.1273	3.98495e-06	0.000542619	2.80601e-21
Bag2	ENSMUSG00000042215	9.5662	10.2835	11.3552	0.716846	-1.07145	1.7883	1.17974e-06	1.39888e-14	2.4054e-46
Baiap2l1	ENSMUSG00000038859	5.76858	4.88113	3.37636	-0.893741	1.49801	-2.39175	0.0322857	0.000884476	2.3295e-10
Basp1	ENSMUSG00000045763	12.8558	11.9329	10.5582	-0.922912	1.37503	-2.29794	0.00924665	5.48401e-05	4.00062e-15
Batf2	ENSMUSG00000039699	6.0306	4.97049	5.14502	-1.06528	-0.18838	-0.876898	0.00118758	0.68898	0.00163606
BB031773	ENSMUSG00000085041	-0.851028	3.4883	4.65848	4.39348	-1.18492	5.5784	0.00041804	0.0493407	6.59847e-07
Bbc3	ENSMUSG00000002083	10.5905	9.84725	9.31639	-0.742932	0.532062	-1.27499	1.11608e-16	1.28545e-08	4.05426e-57
Bbs5	ENSMUSG00000063145	7.11738	7.60838	8.23705	0.489813	-0.628622	1.11844	0.0107533	0.000398335	4.97597e-13
BC018473	ENSMUSG00000056032	5.21189	8.03879	3.27823	2.81945	4.7874	-1.96795	5.21709e-22	4.50328e-44	2.52217e-08
BC030499	ENSMUSG00000037593	4.16335	3.71059	2.59724	-0.447295	1.08818	-1.53547	0.592987	0.158779	0.0131657
BC030867	ENSMUSG00000034773	9.85474	10.5216	10.8618	0.667843	-0.339321	1.00716	7.56687e-10	0.00234181	1.23826e-26
BC034090	ENSMUSG00000033722	4.00034	3.16075	2.03823	-0.819574	1.10987	-1.92944	0.276313	0.169065	0.00189873
BC035044	ENSMUSG00000090164	10.8471	11.8781	12.1581	1.03063	-0.280272	1.3109	7.79092e-14	0.0699516	6.03339e-27
BC037034	ENSMUSG00000036948	12.4579	11.974	11.4032	-0.483596	0.571003	-1.0546	2.38457e-06	1.44191e-08	3.41698e-33
BC046401	ENSMUSG00000085274	4.78322	4.50525	3.08617	-0.267239	1.42581	-1.69305	0.725268	0.02238	0.0014446
BC048644	ENSMUSG00000074052	1.81311	2.49672	3.99355	0.723393	-1.48076	2.20415	0.478148	0.0505472	0.00115904
BC049352	ENSMUSG00000091996	4.37857	4.18652	2.44261	-0.208262	1.70655	-1.91481	0.770498	0.00377248	0.000191527
BC051537	ENSMUSG00000098197	4.02448	3.63612	2.75351	-0.37437	0.915378	-1.28975	0.60159	0.169443	0.015275
BC055308	ENSMUSG00000103973	5.96328	5.09938	4.38724	-0.866237	0.690157	-1.55639	0.030984	0.121474	4.75355e-06
BC064078	ENSMUSG00000087150	6.09694	5.74093	7.52318	-0.345431	-1.76911	1.42368	0.265511	1.49082e-13	8.63035e-12
BC117090	ENSMUSG00000079594	8.80682	7.21279	3.46868	-1.59291	3.7343	-5.32721	6.45466e-09	6.69998e-29	6.7641e-67
BC147527	ENSMUSG00000094796	4.22637	4.00933	5.73237	-0.212886	-1.72296	1.51007	0.757586	0.000242211	0.000177554
Bcar1	ENSMUSG00000031955	2.81896	3.99901	4.05661	1.19333	-0.0470927	1.24042	0.10078	0.964349	0.0449209
Bcar3	ENSMUSG00000028121	8.95043	7.51823	6.60856	-1.43394	0.921382	-2.35532	7.91352e-15	5.02473e-06	1.56922e-44
Bcas1	ENSMUSG00000013523	5.88874	5.5133	6.53483	-0.367603	-1.01426	0.646659	0.428191	0.00755747	0.0560657
Bcas3os1	ENSMUSG00000086199	3.84872	3.38943	1.97507	-0.450114	1.4412	-1.89131	0.592499	0.0642349	0.0033739
Bcat1	ENSMUSG00000030268	8.97023	10.2573	11.5894	1.28654	-1.33218	2.61872	1.72082e-15	1.28886e-17	1.64546e-76
Bcl10	ENSMUSG00000028191	13.1283	12.6299	12.0568	-0.498568	0.573068	-1.07164	3.06232e-05	1.16221e-06	7.2757e-26
Bcl2a1b	ENSMUSG00000089929	5.58497	5.47143	4.55513	-0.125325	0.920451	-1.04578	0.824141	0.0323463	0.0042982
Bcl2l1	ENSMUSG00000007659	12.071	11.3971	10.6282	-0.674208	0.769272	-1.44348	4.46365e-13	7.68153e-17	1.98211e-69
Bcl2l11	ENSMUSG00000027381	12.5319	11.7751	10.8906	-0.756968	0.88491	-1.64188	2.2685e-05	4.8604e-07	4.53395e-27
Bco1	ENSMUSG00000031845	4.09062	6.92218	7.96569	2.81274	-1.0425	3.85524	3.95436e-30	2.31619e-09	1.68325e-65
Bco2	ENSMUSG00000032066	8.26524	7.75485	6.94994	-0.510092	0.809393	-1.31949	0.0455631	0.00103696	2.46416e-10
Bend3	ENSMUSG00000038214	8.70513	9.29245	10.1005	0.586944	-0.807987	1.39493	0.00465665	4.44984e-05	3.64427e-16
Bend4	ENSMUSG00000092060	9.95175	9.19713	8.26863	-0.754678	0.932381	-1.68706	1.93465e-05	1.1982e-07	1.70093e-28
Bend5	ENSMUSG00000028545	3.04524	1.61409	0.722134	-1.38377	0.981521	-2.36529	0.298746	0.550285	0.0322954
Bend6	ENSMUSG00000042182	4.13472	3.37429	1.7459	-0.767533	1.66765	-2.43518	0.36736	0.0515412	0.000522331
Bend7	ENSMUSG00000048186	1.45066	2.85111	3.39541	1.34462	-0.559331	1.90395	0.140795	0.540312	0.00926402
Bex4	ENSMUSG00000047844	4.00691	4.08564	2.80129	0.106736	1.29166	-1.18493	0.895076	0.034661	0.0285954
Bex6	ENSMUSG00000075269	7.08569	8.42016	9.31826	1.33651	-0.89813	2.23464	1.08457e-11	2.25474e-06	3.90011e-39
Bfsp1	ENSMUSG00000027420	4.01072	3.10639	2.77431	-0.89919	0.370121	-1.26931	0.259127	0.718233	0.0477969
Bglap3	ENSMUSG00000074489	1.79199	3.36859	3.47328	1.61399	-0.0845524	1.69854	0.0528324	0.941845	0.0178748
Bhlhe40	ENSMUSG00000030103	13.6879	13.3898	12.5087	-0.298127	0.881283	-1.17941	0.234567	4.38341e-05	2.47872e-10
Bicd1	ENSMUSG00000003452	8.10002	7.2247	6.93631	-0.875719	0.286833	-1.16255	0.0060539	0.4733	1.7478e-05
Bicdl1	ENSMUSG00000041609	11.1109	10.6979	9.20383	-0.412911	1.49672	-1.90963	0.0114794	8.16001e-24	9.17817e-46
Bik	ENSMUSG00000016758	4.67286	4.76672	3.62389	0.0948262	1.14855	-1.05372	0.881396	0.0145903	0.011574
Bin2	ENSMUSG00000098112	14.795	14.2597	13.6729	-0.535322	0.586857	-1.12218	8.61857e-07	4.30489e-08	2.56615e-33
Birc3	ENSMUSG00000032000	13.3114	12.8141	12.0652	-0.49733	0.749044	-1.24637	0.000867255	1.98877e-07	2.72009e-23
Blcap	ENSMUSG00000067787	11.2708	10.8195	10.0783	-0.45195	0.740753	-1.1927	0.000104958	4.5804e-11	2.53325e-33
Bloc1s3	ENSMUSG00000057667	10.8742	10.4174	9.77803	-0.45744	0.639625	-1.09707	0.00113777	3.22907e-06	1.99092e-20
Blvrb	ENSMUSG00000040466	12.236	11.4293	9.70295	-0.805984	1.72707	-2.53305	8.92755e-09	6.38539e-38	3.86075e-96
Bmf	ENSMUSG00000040093	10.7764	10.1458	9.15837	-0.631163	0.988316	-1.61948	0.0032178	1.86396e-06	1.68558e-19
Bmp2	ENSMUSG00000027358	3.6702	2.72678	5.38767	-0.926424	-2.63158	1.70516	0.16151	1.27349e-06	7.24545e-05
Bmpr1a	ENSMUSG00000021796	9.39606	8.93756	8.07082	-0.459076	0.867158	-1.32623	0.00995287	4.1655e-07	4.29537e-19
Bnipl	ENSMUSG00000028115	2.95029	0.927747	0.373121	-1.95081	0.580143	-2.53096	0.0997495	0.748367	0.0129435
Bora	ENSMUSG00000022070	11.0453	11.6033	12.0483	0.557888	-0.445046	1.00293	2.7769e-05	0.000890276	9.25103e-19
Bpifc	ENSMUSG00000050108	6.47335	5.09363	5.44265	-1.36114	-0.321024	-1.04012	1.76231e-05	0.435145	0.000102885
Bpnt1	ENSMUSG00000026617	9.98687	10.6004	11.2523	0.612951	-0.652597	1.26555	1.56397e-06	1.46503e-07	2.59207e-31
Bri3	ENSMUSG00000047843	9.28	8.62108	7.6507	-0.659123	0.969501	-1.62862	5.21408e-06	2.66485e-11	1.56925e-37
Bsn	ENSMUSG00000032589	7.87089	8.46094	9.50567	0.591427	-1.04418	1.63561	0.00217618	3.90385e-09	4.78167e-25
Bst1	ENSMUSG00000029082	12.1012	11.3355	9.80555	-0.765857	1.53039	-2.29625	0.025827	1.92205e-06	1.7995e-16
Btbd18	ENSMUSG00000086598	1.7349	3.4862	3.59831	1.72932	-0.112596	1.84191	0.0210068	0.909183	0.00455517
Btbd8	ENSMUSG00000111375	3.46134	4.47595	4.47137	1.01017	0.000516631	1.00966	0.0461687	0.999395	0.0206554
Btbd8	ENSMUSG00000111375	3.46134	4.47595	4.47137	1.01017	0.000516631	1.00966	0.0461687	0.999395	0.0206554
Btc	ENSMUSG00000082361	3.33673	3.30458	5.37617	0.0106068	-2.03865	2.04926	0.992063	0.000419101	4.06858e-05
Btg1	ENSMUSG00000036478	14.3105	13.524	12.3016	-0.786502	1.22257	-2.00907	9.7349e-05	2.83802e-10	6.07268e-32
Btg2	ENSMUSG00000020423	13.227	12.0199	10.803	-1.20702	1.21734	-2.42436	9.84021e-16	3.70279e-16	1.91642e-74
Btla	ENSMUSG00000052013	7.73506	9.39789	9.49333	1.6638	-0.097874	1.76168	1.03381e-23	0.680714	5.73569e-32
Btn1a1	ENSMUSG00000000706	2.87868	2.30817	-2.073	-0.528797	4.20274	-4.73154	0.727034	0.00903419	0.000918895
Btnl2	ENSMUSG00000024340	4.86256	3.58381	2.62001	-1.26046	0.993987	-2.25445	0.00870157	0.0904116	3.06156e-07
Btnl7-ps	ENSMUSG00000061728	5.26709	4.05203	2.68932	-1.20731	1.41712	-2.62443	0.0141866	0.0126227	9.9813e-09
Btnl9	ENSMUSG00000040283	6.88116	5.6486	4.85956	-1.23063	0.778272	-2.0089	8.45885e-05	0.0273183	3.62547e-13
Bvht	ENSMUSG00000098098	4.46897	3.19429	2.16313	-1.30818	1.02788	-2.33605	0.0890059	0.257609	0.000411124
Bzw2	ENSMUSG00000020547	11.8009	12.5656	13.3111	0.764726	-0.745485	1.51021	1.22537e-06	1.83337e-06	5.23955e-29
C030034L19Rik	ENSMUSG00000097365	7.51433	8.28951	8.53705	0.775533	-0.249218	1.02475	2.19878e-08	0.0877389	9.74627e-18
C130012C08Rik	ENSMUSG00000103160	3.838	2.92825	0.722823	-0.916743	2.25284	-3.16958	0.217854	0.0115104	2.51507e-05
C130036L24Rik	ENSMUSG00000073627	6.61852	7.25988	7.64719	0.643043	-0.393072	1.03612	0.00337926	0.0769822	1.31507e-08
C130050O18Rik	ENSMUSG00000044092	10.2572	9.83914	8.91371	-0.417936	0.926655	-1.34459	0.0381556	7.98835e-07	1.67159e-16
C130060C02Rik	ENSMUSG00000097557	4.70384	2.93961	1.34356	-1.72931	1.58039	-3.3097	0.00923783	0.0597997	3.50585e-07
C130083A15Rik	ENSMUSG00000108812	5.08488	4.95417	3.93308	-0.129806	1.00391	-1.13371	0.859021	0.0730674	0.0166149
C130089K02Rik	ENSMUSG00000104339	7.89998	7.65156	6.21255	-0.247399	1.43779	-1.68519	0.756447	0.0170414	0.00103739
C1qa	ENSMUSG00000036887	8.9398	7.96523	6.60085	-0.975402	1.36783	-2.34323	0.0573652	0.00577008	1.65585e-08
C1qb	ENSMUSG00000036905	12.0492	11.1415	9.9874	-0.907882	1.15445	-2.06234	0.0306989	0.0046246	1.67821e-09
C1qbp	ENSMUSG00000018446	12.4038	13.0573	13.6975	0.653551	-0.64015	1.2937	0.000144559	0.000183691	7.15793e-19
C1qc	ENSMUSG00000036896	11.0028	10.0034	8.82706	-0.999645	1.177	-2.17665	0.0407963	0.0139731	4.23771e-08
C1qtnf1	ENSMUSG00000017446	2.53791	2.44479	0.532485	-0.0907397	1.97844	-2.06918	0.94944	0.0906369	0.0410712
C1qtnf6	ENSMUSG00000022440	8.47061	8.05171	7.13152	-0.416496	0.931788	-1.34828	0.0210068	8.22049e-08	4.44259e-19
C1qtnf9	ENSMUSG00000071347	3.41523	2.34665	-2.50837	-1.06955	4.21018	-5.27973	0.247143	0.00245256	1.78314e-05
C1s1	ENSMUSG00000038521	5.47321	6.43155	4.37851	0.954156	2.04814	-1.09398	0.0535008	1.29129e-05	0.0137816
C230035I16Rik	ENSMUSG00000085024	1.75426	2.13226	3.47754	0.482286	-1.29469	1.77697	0.693929	0.158176	0.0228015
C230037L18Rik	ENSMUSG00000084915	4.79021	4.26758	3.71581	-0.531258	0.56121	-1.09247	0.377851	0.375951	0.0185625
C230062I16Rik	ENSMUSG00000063623	6.90548	7.73394	8.02962	0.836646	-0.2912	1.12785	0.000153993	0.238553	2.10733e-09
C230085N15Rik	ENSMUSG00000102212	5.78711	5.60284	4.5203	-0.177928	1.05758	-1.23551	0.730889	0.00930296	0.000392968
C230096K16Rik	ENSMUSG00000106205	7.69932	7.03379	5.83419	-0.66222	1.20688	-1.8691	0.000618445	2.11924e-09	1.10413e-26
C2cd4a	ENSMUSG00000047990	2.55197	3.51925	4.00647	0.974831	-0.457373	1.4322	0.273687	0.637242	0.0396665
C3	ENSMUSG00000024164	16.3163	15.452	13.6626	-0.864303	1.78942	-2.65372	1.13244e-06	1.06297e-26	4.93304e-69
C3ar1	ENSMUSG00000040552	12.6131	11.6667	10.8636	-0.946484	0.803283	-1.74977	0.0156458	0.0450021	6.6317e-08
C430019N01Rik	ENSMUSG00000105801	4.37696	2.37201	1.41389	-2.00768	1.01168	-3.01936	0.0101837	0.338754	2.42616e-05
C4b	ENSMUSG00000073418	10.1321	9.03178	5.91847	-1.10139	3.12822	-4.22961	3.46491e-05	9.82299e-33	5.45354e-70
C530050E15Rik	ENSMUSG00000097838	6.22963	5.38754	3.29938	-0.848396	2.06427	-2.91267	0.0360376	2.03091e-06	1.07981e-14
C5ar1	ENSMUSG00000049130	14.5974	13.2796	10.8039	-1.31777	2.47594	-3.79371	4.70959e-05	6.40227e-16	1.36555e-43
C77370	ENSMUSG00000046449	3.25704	1.09395	0.728942	-2.19497	0.374203	-2.56917	0.0492485	0.839581	0.00669219
Cacna1c	ENSMUSG00000051331	4.06553	3.9729	1.33495	-0.0847531	2.67115	-2.7559	0.943104	0.00282083	0.000511373
Cacna2d2	ENSMUSG00000010066	4.98943	7.55694	9.61832	2.57643	-2.0623	4.63873	3.12492e-37	5.7699e-43	1.24217e-143
Cacna2d3	ENSMUSG00000021991	2.61361	1.50856	-0.433545	-1.07903	2.03313	-3.11216	0.57067	0.318588	0.0477949
Cacnb1	ENSMUSG00000020882	6.14976	5.26194	4.45501	-0.897577	0.79315	-1.69073	0.00619983	0.0289306	3.57957e-09
Cacnb2	ENSMUSG00000057914	8.19685	7.48374	5.88478	-0.709298	1.59796	-2.30726	0.0185025	4.49716e-08	1.47432e-19
Cacnb3	ENSMUSG00000003352	4.89555	4.51235	2.03521	-0.385907	2.44701	-2.83292	0.482227	7.76013e-06	5.50326e-09
Cacnb4	ENSMUSG00000017412	3.47315	2.84398	1.97278	-0.662444	0.866341	-1.52878	0.485985	0.387552	0.0381769
Cacng8	ENSMUSG00000053395	4.1505	3.96557	2.7592	-0.184186	1.22379	-1.40797	0.826958	0.0709627	0.0138898
Cacybp	ENSMUSG00000014226	13.2362	13.7618	14.2803	0.525638	-0.518459	1.0441	3.62011e-05	4.14499e-05	5.57669e-22
Cad	ENSMUSG00000013629	12.3816	13.0443	13.7673	0.662775	-0.722919	1.38569	0.000113681	1.99739e-05	1.8099e-21
Cadm3	ENSMUSG00000005338	4.20986	3.7205	2.97427	-0.489437	0.731919	-1.22136	0.464612	0.276963	0.0167292
Cadps2	ENSMUSG00000017978	1.66073	6.17271	5.0878	4.43452	1.09564	3.33888	6.12675e-14	0.016769	2.29717e-09
Cald1	ENSMUSG00000029761	7.99866	6.40946	1.98966	-1.59702	4.46061	-6.05764	6.64529e-08	2.12788e-22	2.62891e-45
Calml4	ENSMUSG00000032246	4.45986	3.7082	3.08262	-0.736887	0.671672	-1.40856	0.268221	0.360685	0.00791757
Camk1	ENSMUSG00000030272	11.973	11.2862	10.5181	-0.687064	0.768738	-1.4558	1.00104e-06	3.08287e-08	1.89639e-33
Camk1d	ENSMUSG00000039145	11.7776	10.7345	9.25172	-1.04347	1.48361	-2.52707	5.13382e-11	1.683e-21	2.64775e-73
Camkk1	ENSMUSG00000020785	9.46086	9.18454	8.33797	-0.27802	0.842882	-1.1209	0.00978705	1.10896e-16	6.10797e-35
Camp	ENSMUSG00000038357	10.0039	6.58203	4.96354	-3.42636	1.62131	-5.04768	2.12023e-16	0.00042821	7.93637e-40
Camta2	ENSMUSG00000040712	12.4924	11.9063	11.2617	-0.586274	0.64482	-1.23109	2.04157e-05	2.17965e-06	1.03869e-25
Cand2	ENSMUSG00000030319	7.02105	7.2485	8.04723	0.224059	-0.795311	1.01937	0.398843	0.000152661	2.35453e-08
Cap1	ENSMUSG00000028656	13.5379	12.9066	12.3741	-0.631485	0.532464	-1.16395	6.94533e-09	1.19181e-06	7.04498e-35
Cap2	ENSMUSG00000021373	5.01301	3.97163	3.24232	-1.02367	0.774765	-1.79844	0.0334872	0.169838	1.6249e-05
Capg	ENSMUSG00000056737	14.2571	13.2632	12.3709	-0.994	0.892398	-1.8864	8.92693e-06	7.00589e-05	6.99922e-23
Capn3	ENSMUSG00000079110	5.44975	4.37657	4.41773	-1.08019	-0.0337889	-1.0464	0.00716231	0.960905	0.00199415
Capn6	ENSMUSG00000067276	#NAME?	-1.41719	2.83444	0.919918	-4.27188	5.1918	NA	0.0118658	0.000181343
Capn8	ENSMUSG00000038599	1.96471	-0.0764073	-1.91533	-1.97531	1.836	-3.8113	NA	0.462156	0.0239884
Capns2	ENSMUSG00000078144	4.88843	4.32694	1.97198	-0.571554	2.31526	-2.88681	0.317279	9.72785e-05	2.63795e-08
Car1	ENSMUSG00000027556	10.9095	11.0446	9.63261	0.135354	1.41225	-1.27689	0.858474	0.00838539	0.00645984
Car12	ENSMUSG00000032373	7.38184	8.08004	9.06563	0.694916	-0.985193	1.68011	0.0128183	0.000174377	1.36908e-13
Car3	ENSMUSG00000027559	3.1975	3.56194	5.71993	0.435359	-2.13714	2.5725	0.517947	2.8783e-06	5.71272e-10
Car4	ENSMUSG00000000805	3.73635	3.43351	-0.915327	-0.316595	4.54586	-4.86245	0.835767	0.00310915	0.000450225
Card10	ENSMUSG00000033170	6.37226	5.78621	4.30596	-0.590671	1.46693	-2.0576	0.106345	4.80289e-05	2.91374e-11
Card11	ENSMUSG00000036526	9.39146	8.66398	6.7288	-0.729257	1.93674	-2.666	0.000845347	6.2205e-20	1.94338e-44
Card14	ENSMUSG00000013483	1.96318	1.04703	-0.432011	-0.93076	1.57038	-2.50114	NA	0.352505	0.0480711
Card19	ENSMUSG00000037960	12.8272	12.264	11.2112	-0.563286	1.05303	-1.61632	0.00127257	2.11847e-10	2.24656e-28
Card6	ENSMUSG00000041849	8.64401	7.85258	6.8986	-0.793231	0.955234	-1.74847	0.000563842	4.1492e-05	9.94532e-19
Carhsp1	ENSMUSG00000008393	12.8134	12.1253	11.1206	-0.688245	1.00517	-1.69341	1.36183e-06	2.7346e-13	8.93894e-44
Carmil1	ENSMUSG00000021338	7.73507	7.54774	6.60072	-0.191673	0.943485	-1.13516	0.346009	4.60989e-08	7.44992e-14
Casc1	ENSMUSG00000043541	4.53279	3.78515	3.03932	-0.728973	0.740873	-1.46985	0.246106	0.278978	0.00362566
Casp12	ENSMUSG00000025887	9.11287	7.5555	5.67599	-1.55266	1.87505	-3.42771	1.7053e-15	2.00078e-18	1.41264e-73
Casp4	ENSMUSG00000033538	11.7755	11.2776	10.5954	-0.498383	0.682101	-1.18048	2.70329e-05	3.82063e-09	2.1577e-31
Cass4	ENSMUSG00000074570	8.60264	7.90426	7.41054	-0.699165	0.499501	-1.19867	0.000181496	0.0114122	7.73016e-14
Catip	ENSMUSG00000073650	4.12089	2.82406	2.63827	-1.3331	0.155828	-1.48892	0.129222	0.909192	0.0409961
Cav1	ENSMUSG00000007655	5.08733	4.74584	1.67719	-0.35124	3.06798	-3.41922	0.784613	0.00245925	0.000111743
Cav2	ENSMUSG00000000058	9.67692	9.25209	8.24189	-0.426102	1.01039	-1.43649	0.111902	3.37617e-05	7.77432e-12
Cbln3	ENSMUSG00000040380	6.17133	5.15223	4.16608	-1.02529	0.997806	-2.02309	0.0132448	0.0261568	1.69823e-08
Cbr2	ENSMUSG00000025150	6.42766	5.46502	4.96097	-0.964127	0.525269	-1.4894	0.0275616	0.305048	5.10297e-05
Cbr3	ENSMUSG00000022947	9.77024	8.64657	6.18741	-1.12468	2.45623	-3.58091	2.20773e-05	5.98987e-21	3.35175e-52
Cbs	ENSMUSG00000024039	3.29315	2.64971	4.57224	-0.589677	-1.87042	1.28074	0.51428	0.00758901	0.0304834
Cbx5	ENSMUSG00000009575	12.1329	12.7698	13.2602	0.636814	-0.490492	1.12731	1.39528e-05	0.000945481	2.31023e-19
Ccbe1	ENSMUSG00000046318	2.68915	3.18	-2.06823	0.474612	5.02932	-4.55471	0.750384	0.00117562	0.00150792
Ccdc122	ENSMUSG00000034795	8.44462	7.97677	6.97059	-0.463743	1.01244	-1.47618	0.00200278	1.23159e-11	2.59162e-29
Ccdc125	ENSMUSG00000048924	11.3432	10.908	9.78397	-0.435547	1.12408	-1.55962	0.013089	4.01577e-12	2.33663e-27
Ccdc137	ENSMUSG00000049957	10.1228	10.7578	11.3837	0.635721	-0.625736	1.26146	8.17244e-07	7.37279e-07	2.27208e-30
Ccdc14	ENSMUSG00000022833	8.19939	9.06932	9.54546	0.86969	-0.475136	1.34483	2.6274e-08	0.00253225	1.77905e-23
Ccdc146	ENSMUSG00000064280	3.91688	3.34044	2.7772	-0.555529	0.578182	-1.13371	0.432978	0.451108	0.0386026
Ccdc148	ENSMUSG00000036641	4.15877	2.7644	1.34648	-1.4044	1.51783	-2.92223	0.0959236	0.128107	0.000136541
Ccdc149	ENSMUSG00000045790	6.0293	6.5934	7.39951	0.568379	-0.800734	1.36911	0.0668009	0.00435458	1.58787e-08
Ccdc158	ENSMUSG00000050050	1.78262	2.22121	4.21695	0.446127	-1.93833	2.38446	0.713467	0.020071	0.00116299
Ccdc160	ENSMUSG00000073207	2.7701	0.923593	-2.50837	-1.79797	2.83496	-4.63293	NA	0.112654	0.000967164
Ccdc166	ENSMUSG00000098176	7.20228	7.64954	8.23246	0.446657	-0.580745	1.0274	0.00903346	0.000219176	8.46821e-14
Ccdc170	ENSMUSG00000019767	2.30116	2.96961	3.90928	0.698782	-0.934906	1.63369	0.447776	0.227899	0.011484
Ccdc180	ENSMUSG00000035539	7.70763	6.99917	5.70419	-0.70003	1.30018	-2.00021	0.0129323	3.53619e-06	1.05434e-16
Ccdc189	ENSMUSG00000057176	6.63679	6.03036	5.18053	-0.607599	0.869414	-1.47701	0.0386894	0.003741	2.71394e-09
Ccdc30	ENSMUSG00000028637	2.31058	2.91786	3.66905	0.627636	-0.721132	1.34877	0.452001	0.315557	0.0219921
Ccdc33	ENSMUSG00000037716	2.00008	-0.0764073	-2.06823	-2.01415	1.84361	-3.85776	NA	0.42601	0.013491
Ccdc38	ENSMUSG00000036168	2.21031	2.9585	3.76015	0.762098	-0.767631	1.52973	0.364401	0.297009	0.0119423
Ccdc40	ENSMUSG00000039963	6.38544	6.29882	7.30258	-0.0851638	-1.00118	0.916021	0.843399	0.000603206	0.000319899
Ccdc63	ENSMUSG00000043036	4.99401	3.94448	3.86495	-1.03604	0.0805248	-1.11656	0.015006	0.909977	0.00175391
Ccdc68	ENSMUSG00000038903	2.54244	-0.602321	-0.335744	-3.10962	-0.339999	-2.76962	NA	0.904786	0.0292108
Ccdc80	ENSMUSG00000022665	7.40655	6.33356	6.31264	-1.06596	0.0349906	-1.10095	0.00198503	0.952633	0.000200871
Ccdc85a	ENSMUSG00000032878	2.10129	3.80332	7.87678	1.68603	-4.11767	5.80369	0.00283729	3.57139e-31	7.77554e-40
Ccdc92b	ENSMUSG00000069814	7.61831	6.81645	4.19654	-0.795219	2.60779	-3.40301	0.0389127	8.51558e-12	1.97847e-23
Cck	ENSMUSG00000032532	4.36393	4.03048	0.543369	-0.326582	3.56595	-3.89253	0.762218	0.000346309	1.23262e-05
Ccl22	ENSMUSG00000031779	2.7928	3.84452	1.52898	1.04736	2.34597	-1.2986	0.399029	0.039043	0.236621
Ccl24	ENSMUSG00000004814	6.09624	5.55348	6.99188	-0.53875	-1.43594	0.897187	0.108644	7.35922e-07	0.00036972
Ccl3	ENSMUSG00000000982	11.4356	10.5987	9.07019	-0.837251	1.52882	-2.36607	6.28568e-05	2.2383e-14	3.49788e-40
Ccl4	ENSMUSG00000018930	11.216	10.5782	8.60196	-0.638312	1.9774	-2.61571	0.00215193	1.31865e-24	9.66722e-51
Ccl6	ENSMUSG00000018927	15.691	15.2234	14.5734	-0.467624	0.649976	-1.1176	0.000962732	2.21283e-06	5.2541e-21
Ccl8	ENSMUSG00000009185	5.42015	4.47454	4.26304	-0.932914	0.240522	-1.17344	0.0325147	0.692377	0.00137306
Ccl9	ENSMUSG00000019122	15.1519	14.3481	13.784	-0.803803	0.564119	-1.36792	1.20324e-06	0.000844003	7.81173e-22
Ccm2l	ENSMUSG00000027474	5.58424	4.93612	4.00045	-0.657326	0.910001	-1.56733	0.109801	0.0323094	4.78471e-06
Ccnd1	ENSMUSG00000070348	5.23902	4.62769	4.14629	-0.614513	0.483872	-1.09839	0.159271	0.323003	0.00190261
Ccnd2	ENSMUSG00000000184	10.474	10.8171	12.136	0.343267	-1.31854	1.6618	0.0684534	7.56701e-16	1.35474e-29
Ccne1	ENSMUSG00000002068	11.1239	12.0033	12.1816	0.879337	-0.178343	1.05768	4.34546e-17	0.144347	6.76335e-30
Ccne2	ENSMUSG00000028212	11.5656	12.4319	12.7529	0.866363	-0.321038	1.1874	1.12974e-16	0.00397533	1.38077e-37
Ccpg1	ENSMUSG00000034563	6.78683	5.63144	4.56755	-1.1531	1.06245	-2.21555	0.00559964	0.0171174	7.67545e-10
Ccr1	ENSMUSG00000025804	15.1606	14.6975	14.0156	-0.463078	0.681981	-1.14506	0.00548487	2.19657e-05	1.19184e-16
Ccr10	ENSMUSG00000044052	9.02498	10.607	9.50584	1.58067	1.09981	0.480855	1.26504e-40	1.1034e-20	2.4137e-05
Ccr2	ENSMUSG00000049103	15.7112	15.1954	14.3327	-0.515817	0.862655	-1.37847	0.00510565	9.12641e-07	1.63153e-19
Ccr4	ENSMUSG00000047898	5.97699	5.32104	2.85429	-0.650001	2.5077	-3.1577	0.159642	1.66976e-07	9.08792e-14
Ccr8	ENSMUSG00000042262	3.27717	0.758583	-2.073	-2.50693	2.62464	-5.13157	0.0254279	0.12439	6.35235e-05
Ccrl2	ENSMUSG00000043953	9.65973	8.94392	7.87383	-0.71748	1.07002	-1.7875	0.000728593	2.99267e-07	5.01548e-23
Ccser1	ENSMUSG00000039578	4.50458	3.02298	2.95687	-1.48586	0.0627376	-1.5486	0.0127456	0.952424	0.00191985
Cct3-ps1	ENSMUSG00000083937	#NAME?	2.28244	2.94334	4.63435	-0.65895	5.2933	0.00130833	0.579683	3.53461e-05
Cct6a	ENSMUSG00000029447	14.3983	14.9164	15.4318	0.51809	-0.515351	1.03344	0.000145472	0.000146588	4.07554e-19
Cd101	ENSMUSG00000086564	10.6683	9.66949	5.70744	-0.999274	3.9718	-4.97108	8.8205e-06	8.33365e-68	9.5183e-123
Cd14	ENSMUSG00000051439	13.6847	12.8441	11.1853	-0.840686	1.65882	-2.4995	0.0782899	0.000160853	3.31091e-11
Cd163	ENSMUSG00000008845	4.10566	3.74512	5.93079	-0.342083	-2.1716	1.82952	0.533263	1.22508e-08	1.0245e-08
Cd177	ENSMUSG00000052212	14.9244	13.7661	12.2498	-1.15833	1.51631	-2.67464	0.000502276	2.93463e-06	1.41626e-21
Cd200r1	ENSMUSG00000022667	11.6878	11.0834	10.2049	-0.604596	0.879186	-1.48378	0.000332849	7.63256e-08	2.10498e-25
Cd200r2	ENSMUSG00000090176	4.27678	5.55432	5.00101	1.2827	0.560133	0.722566	0.000289575	0.122047	0.0312349
Cd200r3	ENSMUSG00000036172	10.9728	9.88287	9.15446	-1.08944	0.729314	-1.81876	7.23933e-16	2.1062e-07	1.1907e-51
Cd22	ENSMUSG00000030577	5.95872	8.1464	7.73877	2.18652	0.409968	1.77655	5.20228e-15	0.197365	2.1753e-12
Cd226	ENSMUSG00000034028	8.89478	6.90199	4.72014	-1.9864	2.17739	-4.16379	3.11003e-09	1.35878e-09	1.75971e-40
Cd247	ENSMUSG00000005763	4.70043	4.85315	0.00373461	0.136173	4.72015	-4.58398	0.892687	9.96538e-07	2.59901e-07
Cd24a	ENSMUSG00000047139	14.1813	13.8628	13.0907	-0.318466	0.772315	-1.09078	0.016025	2.22707e-10	3.78815e-24
Cd274	ENSMUSG00000016496	11.6614	10.7065	9.46513	-0.956113	1.23946	-2.19557	5.63741e-40	3.01489e-61	6.39504e-231
Cd276	ENSMUSG00000035914	7.71282	7.06251	6.01182	-0.651014	1.06468	-1.71569	0.0361536	0.00047493	2.88835e-11
Cd300a	ENSMUSG00000034652	13.4319	12.9363	12.2473	-0.495606	0.689057	-1.18466	6.12898e-05	9.15726e-09	1.54186e-29
Cd300c	ENSMUSG00000058728	3.9199	2.89577	2.55285	-1.02321	0.397183	-1.42039	0.181872	0.696383	0.0236351
Cd300c2	ENSMUSG00000044811	12.307	11.5437	9.68391	-0.763444	1.86061	-2.62406	0.00050294	1.12039e-19	5.92977e-46
Cd300e	ENSMUSG00000048498	5.46074	3.49111	-0.0296175	-1.99696	3.61306	-5.61001	1.37473e-05	7.74744e-05	3.49802e-12
Cd300lb	ENSMUSG00000063193	13.6101	12.6733	11.489	-0.936952	1.18447	-2.12143	5.96541e-07	9.21699e-11	1.19428e-39
Cd300ld	ENSMUSG00000034641	13.9441	12.7607	10.5963	-1.18347	2.16479	-3.34826	0.000235869	1.3486e-12	5.06695e-35
Cd300lf	ENSMUSG00000047798	14.3244	13.7892	12.2844	-0.535235	1.50495	-2.04018	0.005039	7.60215e-18	1.58722e-38
Cd302	ENSMUSG00000060703	12.3411	11.201	8.43232	-1.14032	2.76894	-3.90926	0.0026867	5.27959e-15	5.30844e-35
Cd34	ENSMUSG00000016494	12.2488	11.247	9.95406	-1.00129	1.29354	-2.29483	8.6763e-07	7.45762e-11	2.5468e-39
Cd37	ENSMUSG00000030798	13.9099	13.4667	12.591	-0.443299	0.875664	-1.31896	0.000875058	3.1353e-12	2.58716e-32
Cd38	ENSMUSG00000029084	13.8019	13.2245	12.4901	-0.57743	0.734545	-1.31198	0.0110005	0.000873979	2.38831e-12
Cd3d	ENSMUSG00000032094	3.72756	3.09304	1.39733	-0.624046	1.67367	-2.29772	0.442974	0.0422378	0.000760877
Cd4	ENSMUSG00000023274	3.39307	0.57753	-2.06823	-2.88173	2.36932	-5.25105	0.0299928	0.222038	0.000153364
Cd40	ENSMUSG00000017652	6.35327	5.54303	3.53845	-0.820591	2.04109	-2.86168	0.0248212	2.5629e-07	1.1e-16
Cd40lg	ENSMUSG00000031132	-1.21768	3.20546	4.15625	4.14203	-0.956659	5.09869	0.000927251	0.129948	5.88684e-06
Cd44	ENSMUSG00000005087	14.4175	13.8952	13.1526	-0.522384	0.742677	-1.26506	2.34721e-05	4.83847e-10	1.91941e-33
Cd46	ENSMUSG00000016493	5.86639	4.55307	4.39522	-1.30518	0.150428	-1.45561	0.00252003	0.827372	7.69565e-05
Cd5	ENSMUSG00000024669	3.99163	3.84809	2.40709	-0.151337	1.47422	-1.62556	0.873848	0.0488238	0.011035
Cd52	ENSMUSG00000000682	14.1469	13.2424	11.2924	-0.90455	1.95016	-2.85471	4.72477e-06	1.06046e-25	9.37092e-65
Cd55	ENSMUSG00000026399	11.8657	10.9881	10.1261	-0.876696	0.862701	-1.7394	1.1781e-16	4.83454e-16	2.65468e-76
Cd59b	ENSMUSG00000068686	3.6016	2.05939	1.693	-1.50235	0.42224	-1.92459	0.0959428	0.748367	0.0111078
Cd5l	ENSMUSG00000015854	7.43334	6.37728	6.71511	-1.05963	-0.337885	-0.72175	0.0115887	0.522433	0.0531122
Cd68	ENSMUSG00000018774	14.1067	13.3181	12.2563	-0.788642	1.06193	-1.85058	0.000707923	2.75537e-06	3.43374e-21
Cd69	ENSMUSG00000030156	10.258	11.1332	11.4751	0.87565	-0.342105	1.21776	5.67984e-12	0.0113496	9.95551e-28
Cd7	ENSMUSG00000025163	5.47001	5.37106	6.80257	-0.0857942	-1.42653	1.34074	0.853079	1.42341e-06	1.88927e-07
Cd74	ENSMUSG00000024610	13.7729	12.9555	12.0351	-0.817425	0.920525	-1.73795	0.000302092	3.70944e-05	1.01567e-19
Cd79a	ENSMUSG00000003379	5.07518	3.80616	2.81328	-1.25333	0.965602	-2.21893	0.0131376	0.107947	8.88087e-07
Cd80	ENSMUSG00000075122	7.35963	6.33409	4.83738	-1.02702	1.48274	-2.50976	2.6491e-06	1.62427e-09	1.44679e-32
Cd82	ENSMUSG00000027215	13.0861	12.6533	11.7075	-0.432977	0.945825	-1.3788	0.00374458	1.2802e-11	8.92124e-29
Cd83	ENSMUSG00000015396	7.71425	7.06714	5.77559	-0.646903	1.30783	-1.95473	0.0166495	1.01783e-06	2.57483e-17
Cd84	ENSMUSG00000038147	13.6715	12.9183	11.9074	-0.753235	1.01106	-1.7643	3.8629e-05	1.30386e-08	8.20124e-30
Cd86	ENSMUSG00000022901	11.8988	11.442	10.6708	-0.456988	0.77087	-1.22786	0.00964584	4.70549e-06	3.21452e-17
Cd9	ENSMUSG00000030342	13.6289	12.3124	10.5583	-1.31668	1.75411	-3.07079	2.98409e-32	2.72262e-56	2.67326e-203
Cda	ENSMUSG00000028755	3.66496	2.96408	0.590116	-0.667037	2.36928	-3.03631	0.562737	0.0352347	0.0014275
Cdc25a	ENSMUSG00000032477	11.6051	12.2985	12.8562	0.693293	-0.557647	1.25094	1.41041e-09	1.17891e-06	2.25159e-36
Cdc42ep2	ENSMUSG00000045664	9.06324	7.65756	6.20291	-1.40948	1.46046	-2.86994	8.0936e-06	6.62246e-06	3.63275e-25
Cdc45	ENSMUSG00000000028	11.756	12.5965	12.9513	0.840274	-0.354961	1.19523	2.89216e-17	0.000693703	7.18867e-42
Cdc6	ENSMUSG00000017499	11.4698	12.3005	12.7933	0.830629	-0.492874	1.3235	3.50963e-15	5.15958e-06	6.11119e-46
Cdc7	ENSMUSG00000029283	10.1322	10.8986	11.3959	0.766264	-0.497482	1.26375	8.92787e-15	5.34136e-07	4.10491e-48
Cdca2	ENSMUSG00000048922	11.5179	12.1875	12.5385	0.669466	-0.35097	1.02044	5.91907e-13	0.000261057	6.66141e-36
Cdca7	ENSMUSG00000055612	12.3389	12.944	13.5309	0.605117	-0.587016	1.19213	3.63423e-08	6.75804e-08	2.67911e-36
Cdca7l	ENSMUSG00000021175	10.2689	10.8188	11.382	0.549928	-0.562807	1.11274	0.000103517	5.38379e-05	1.63622e-20
Cdcp1	ENSMUSG00000035498	4.56103	4.30895	2.83765	-0.278752	1.46139	-1.74014	0.694307	0.0142802	0.000645876
Cdh1	ENSMUSG00000000303	12.693	11.6521	10.0207	-1.04052	1.63298	-2.6735	3.50794e-18	9.81951e-44	2.33291e-138
Cdh23	ENSMUSG00000012819	9.9297	9.16625	7.28121	-0.762954	1.88732	-2.65028	0.00152657	1.92293e-16	4.75102e-38
Cdh26	ENSMUSG00000039155	1.57859	2.56093	#NAME?	0.950592	5.12976	-4.17917	NA	0.00448286	0.0133271
Cdk14	ENSMUSG00000028926	9.49758	8.33594	7.03312	-1.16271	1.30987	-2.47258	2.35435e-07	1.04439e-08	1.17612e-35
Cdk18	ENSMUSG00000026437	12.0729	11.3526	10.3083	-0.72066	1.04513	-1.76579	1.03281e-08	1.21574e-17	6.53293e-59
Cdk4	ENSMUSG00000006728	13.5561	14.1455	14.6496	0.589339	-0.504135	1.09347	1.55132e-08	1.34777e-06	6.5727e-34
Cdk6	ENSMUSG00000040274	12.6884	13.5303	14.1323	0.841888	-0.602022	1.44391	2.81078e-07	0.00030791	1.7284e-24
Cdkn2b	ENSMUSG00000073802	5.39491	3.64308	3.62856	-1.76527	0.0020491	-1.76732	3.50245e-05	0.997993	7.229e-07
Cdon	ENSMUSG00000038119	4.93081	5.67384	6.1305	0.740138	-0.460849	1.20099	0.0242955	0.15651	6.72638e-06
Cdt1	ENSMUSG00000006585	11.3793	11.9892	12.4799	0.609705	-0.490979	1.10068	3.65816e-09	2.03091e-06	8.14905e-35
Ceacam1	ENSMUSG00000074272	12.7934	11.7906	10.8335	-1.00304	0.957133	-1.96017	1.6575e-07	5.67771e-07	2.08639e-32
Ceacam10	ENSMUSG00000054169	10.08	7.55924	5.54062	-2.52248	2.01732	-4.5398	4.07116e-11	4.88826e-07	1.1731e-39
Ceacam16	ENSMUSG00000014686	7.98814	7.37982	5.52441	-0.608715	1.86093	-2.46964	0.0246786	1.69483e-12	6.91265e-26
Ceacam18	ENSMUSG00000030472	6.93028	6.46666	5.04273	-0.467504	1.43397	-1.90147	0.0556463	4.75012e-09	8.76243e-19
Ceacam19	ENSMUSG00000049848	6.17328	5.61084	3.21064	-0.568608	2.41036	-2.97896	0.371361	2.36731e-05	2.10471e-09
Cebpb	ENSMUSG00000056501	15.1787	14.6272	13.5037	-0.551615	1.12345	-1.67506	0.00393514	3.9314e-10	4.09687e-26
Cebpd	ENSMUSG00000071637	13.6903	13.0277	12.2249	-0.662729	0.802725	-1.46545	1.23625e-05	6.50039e-08	9.39585e-30
Cebpe	ENSMUSG00000052435	11.6247	11.1068	10.5747	-0.518176	0.532086	-1.05026	0.00155009	0.00111718	2.47119e-14
Cela1	ENSMUSG00000023031	8.93367	8.77671	7.59337	-0.155253	1.18829	-1.34354	0.460277	6.07175e-13	1.06325e-19
Cela3b	ENSMUSG00000023433	2.20839	1.0754	-2.06823	-1.07023	2.9927	-4.06293	NA	0.136224	0.0128363
Celf3	ENSMUSG00000028137	4.41198	3.5421	2.85218	-0.866225	0.67964	-1.54586	0.308133	0.478647	0.021622
Cenpm	ENSMUSG00000068101	9.20972	10.0723	10.2144	0.86454	-0.142057	1.0066	1.41254e-12	0.34513	8.70826e-21
Cenpv	ENSMUSG00000018509	9.33451	9.80124	10.5536	0.46852	-0.751637	1.22016	0.000770009	9.07922e-09	5.13289e-26
Cep126	ENSMUSG00000040729	5.15877	5.05132	7.059	-0.0874872	-2.0017	1.91422	0.89412	1.30501e-06	1.13264e-07
Cep295nl	ENSMUSG00000076433	4.77522	3.02491	1.67861	-1.78487	1.33679	-3.12166	0.00257	0.0812177	6.08566e-08
Cep97	ENSMUSG00000022604	8.35193	8.77599	9.39107	0.427828	-0.614727	1.04255	0.00895609	6.12788e-05	4.95479e-15
Ces2e	ENSMUSG00000031886	2.77705	1.0754	-0.6156	-1.64796	1.73197	-3.37993	0.251402	0.347386	0.0115449
Ces2g	ENSMUSG00000031877	10.6186	10.2158	9.38382	-0.402276	0.832222	-1.2345	0.430898	0.0621841	0.00077977
Cfap45	ENSMUSG00000026546	6.54842	5.54092	5.46265	-1.00324	0.0844278	-1.08767	0.000199253	0.848125	2.17073e-06
Cfap54	ENSMUSG00000020014	5.72451	4.8481	3.90151	-0.878302	0.950559	-1.82886	0.0191138	0.0210824	2.66503e-08
Cfap57	ENSMUSG00000028730	5.62286	8.34376	9.12157	2.72807	-0.776739	3.50481	6.78875e-42	2.34319e-05	8.35113e-81
Cfap73	ENSMUSG00000094282	3.84952	1.59984	0.923463	-2.24325	0.735661	-2.97891	0.00903346	0.573358	0.000125041
Cfb	ENSMUSG00000090231	1.74244	2.57885	-0.617342	0.806238	3.14336	-2.33712	NA	0.0465151	0.115709
Cfp	ENSMUSG00000001128	14.8293	13.9765	12.3207	-0.852858	1.65595	-2.50881	6.05028e-06	1.49682e-20	2.9006e-55
Cgnl1	ENSMUSG00000032232	9.73738	7.88338	4.67394	-1.85562	3.2211	-5.07672	1.23633e-17	2.23e-37	1.33356e-107
Chaf1a	ENSMUSG00000002835	11.7773	12.4413	12.7817	0.663914	-0.340379	1.00429	9.77317e-10	0.0026102	2.55083e-26
Chchd10	ENSMUSG00000049422	7.47516	8.28661	8.73408	0.816201	-0.44511	1.26131	2.78417e-06	0.0107931	1.8887e-17
Chchd4	ENSMUSG00000034203	11.0648	11.7965	12.3244	0.731591	-0.528046	1.25964	2.38166e-10	5.7914e-06	4.3875e-36
Chd5	ENSMUSG00000005045	3.11603	3.93575	4.38653	0.840809	-0.429736	1.27054	0.201479	0.536298	0.013848
Chek1	ENSMUSG00000032113	9.7312	10.3371	10.8902	0.60671	-0.552972	1.15968	3.58427e-06	1.78614e-05	2.51236e-25
Chia1	ENSMUSG00000062778	-1.85103	0.493211	2.45936	2.10497	-2.00293	4.1079	NA	0.138014	0.00276408
Chil1	ENSMUSG00000064246	15.474	14.7856	11.4813	-0.68846	3.30449	-3.99295	0.000957766	9.40451e-69	2.099e-118
Chil3	ENSMUSG00000040809	15.9645	18.5496	18.2458	2.58506	0.303782	2.28128	1.08423e-36	0.23542	1.88816e-34
Chil4	ENSMUSG00000063779	1.5494	4.45526	3.74625	2.8489	0.687873	2.16103	0.000191902	0.373255	0.00224127
Chil5	ENSMUSG00000043873	7.16759	6.20503	5.42315	-0.966591	0.780742	-1.74733	0.000866264	0.0126768	4.21287e-12
Chit1	ENSMUSG00000026450	2.75137	7.05476	5.69657	4.28913	1.36574	2.92338	5.14844e-23	9.74295e-05	2.07765e-12
Chpt1	ENSMUSG00000060002	11.4258	10.8077	9.87036	-0.61881	0.936385	-1.5552	1.00845e-11	1.43533e-25	1.36791e-83
Chrm1	ENSMUSG00000032773	5.4646	2.71059	0.193941	-2.76388	2.31323	-5.07711	2.02764e-06	0.0112882	4.16827e-12
Chrm3	ENSMUSG00000046159	5.92474	5.05665	3.51202	-0.875719	1.55255	-2.42827	0.109801	0.00475329	1.3087e-07
Chrna2	ENSMUSG00000022041	4.11648	3.26369	1.88541	-0.864716	1.40109	-2.26581	0.171407	0.0472408	6.22027e-05
Chst1	ENSMUSG00000027221	8.94089	8.24226	4.94256	-0.698909	3.32788	-4.02679	0.00462347	3.98693e-39	5.25397e-66
Chst13	ENSMUSG00000056643	9.90544	8.90602	7.87367	-0.997671	1.03086	-2.02854	6.83081e-08	3.96222e-08	6.38828e-36
Chst15	ENSMUSG00000030930	11.7637	10.9984	10.6663	-0.7651	0.331153	-1.09625	1.15498e-12	0.00397688	5.95312e-31
Chsy3	ENSMUSG00000058152	5.81106	4.19839	0.829845	-1.61605	3.35657	-4.97262	3.40211e-05	4.99661e-07	5.78267e-17
Ciart	ENSMUSG00000038550	6.74046	7.55949	8.22239	0.817208	-0.659689	1.4769	0.000203839	0.00181956	1.04807e-15
Cib2	ENSMUSG00000037493	9.67249	8.50837	6.60929	-1.16603	1.89667	-3.0627	2.54633e-12	1.21043e-27	1.04503e-85
Cib3	ENSMUSG00000074240	4.22476	3.77279	1.63341	-0.446988	2.12593	-2.57292	0.505602	0.00138662	8.72952e-06
Cidea	ENSMUSG00000024526	-1.85103	#NAME?	3.38138	-0.763223	-5.77655	5.01333	0.782258	0.000355839	0.0002366
Ciita	ENSMUSG00000022504	7.58722	6.81847	6.26824	-0.772035	0.552152	-1.32419	0.00832073	0.0801248	8.23829e-08
Cited4	ENSMUSG00000070803	8.15635	7.64825	5.24086	-0.503161	2.42084	-2.924	0.243581	9.23889e-11	1.54702e-18
Ckap4	ENSMUSG00000046841	14.48	14.1835	13.2487	-0.296504	0.934845	-1.23135	0.0514925	5.97282e-12	2.18496e-24
Ckb	ENSMUSG00000001270	9.54375	9.01411	8.52996	-0.529588	0.487182	-1.01677	0.0216086	0.0382374	9.18377e-08
Cklf	ENSMUSG00000054400	11.0801	10.5976	10.0655	-0.482648	0.531205	-1.01385	4.29112e-06	3.80451e-07	2.87955e-29
Cks1b	ENSMUSG00000028044	12.3386	13.045	13.3845	0.706548	-0.339461	1.04601	4.15381e-11	0.00248061	6.62845e-29
Clca3a1	ENSMUSG00000056025	10.5824	9.8942	8.49427	-0.687767	1.4009	-2.08867	0.162176	0.0016305	3.37112e-08
Clcf1	ENSMUSG00000040663	6.69583	5.94056	4.54052	-0.756302	1.39168	-2.14798	0.0239644	5.36654e-05	2.32094e-13
Cldn1	ENSMUSG00000022512	5.34808	5.60922	6.49237	0.236819	-0.896761	1.13358	0.669391	0.0351626	0.00167338
Cldn11	ENSMUSG00000037625	#NAME?	1.55088	1.52305	3.9309	0.0662256	3.86468	NA	0.977566	0.0164758
Cldn13	ENSMUSG00000008843	9.26427	8.98466	6.09033	-0.278433	2.89595	-3.17438	0.664099	7.04911e-10	2.93654e-14
Cldn23	ENSMUSG00000055976	2.94566	5.30467	4.52209	2.36681	0.785997	1.58081	1.71673e-07	0.0577046	0.00021321
Clec10a	ENSMUSG00000000318	6.38873	7.01071	8.70322	0.619548	-1.68557	2.30511	0.000393228	9.76869e-33	2.30954e-64
Clec12b	ENSMUSG00000030158	1.41283	1.68692	3.27016	0.329809	-1.53071	1.86052	0.805642	0.0904736	0.0171447
Clec1a	ENSMUSG00000033082	2.04289	1.44624	-0.559514	-0.575135	2.01588	-2.59101	NA	0.197178	0.0420227
Clec1b	ENSMUSG00000030159	8.52264	6.4937	3.81024	-2.03099	2.6779	-4.70888	2.17957e-21	2.57023e-21	1.15997e-77
Clec2d	ENSMUSG00000030157	7.64925	6.83869	6.29333	-0.815046	0.540061	-1.35511	0.00137636	0.0514997	5.03443e-10
Clec2i	ENSMUSG00000030365	9.4814	10.1396	10.7732	0.657888	-0.633728	1.29162	0.000354135	0.000495949	8.50449e-17
Clec4a1	ENSMUSG00000049037	12.2464	11.3855	10.7003	-0.86103	0.685625	-1.54666	5.76556e-05	0.00162284	2.49762e-17
Clec4a2	ENSMUSG00000030148	12.3092	11.4409	10.7325	-0.868454	0.708442	-1.5769	7.20942e-06	0.000303544	2.16952e-21
Clec4a4	ENSMUSG00000059639	7.92599	7.19541	6.69745	-0.725964	0.501517	-1.22748	0.022697	0.146317	3.76008e-06
Clec4b1	ENSMUSG00000030147	4.67821	4.47808	5.88128	-0.209917	-1.39414	1.18422	0.692108	0.000162969	0.000190493
Clec4d	ENSMUSG00000030144	13.0195	12.0791	10.3845	-0.940527	1.69517	-2.6357	7.77962e-06	2.52601e-17	6.72785e-49
Clec4g	ENSMUSG00000074491	3.00638	3.0413	#NAME?	0.0319571	5.63436	-5.6024	0.984064	9.19558e-05	2.36184e-05
Clec4n	ENSMUSG00000023349	13.8632	12.8945	10.4641	-0.968824	2.43058	-3.39941	0.00525778	3.47025e-14	1.69376e-32
Clec7a	ENSMUSG00000079293	13.0103	12.0947	11.0121	-0.915744	1.08277	-1.99851	1.34091e-07	2.02667e-10	1.10945e-40
Clic5	ENSMUSG00000023959	5.45342	4.64938	3.90883	-0.812957	0.745544	-1.5585	0.0377579	0.0874674	3.44537e-06
Clip2	ENSMUSG00000063146	8.81111	7.99588	6.96072	-0.813386	1.04556	-1.85895	0.000312859	4.38736e-06	1.44404e-21
Clmn	ENSMUSG00000021097	8.57776	8.06031	5.33965	-0.516366	2.74236	-3.25873	0.0160945	1.2444e-36	8.70746e-60
Clmp	ENSMUSG00000032024	5.09985	4.90606	3.39674	-0.198302	1.5213	-1.7196	0.794773	0.00969583	0.000697824
Cln3	ENSMUSG00000030720	12.5724	12.182	11.5104	-0.390637	0.671473	-1.06211	0.00432017	2.72755e-07	9.35557e-21
Cln5	ENSMUSG00000022125	13.0189	12.4452	11.8341	-0.573939	0.611227	-1.18517	1.69901e-08	1.23161e-09	2.54086e-41
Clstn3	ENSMUSG00000008153	10.8406	9.69849	8.29366	-1.14133	1.40473	-2.54606	0.00152759	7.53922e-05	4.71295e-17
Clu	ENSMUSG00000022037	12.7587	10.671	7.44165	-2.08704	3.23311	-5.32015	3.21732e-26	7.03501e-59	5.26796e-187
Cluh	ENSMUSG00000020741	12.0638	12.6992	13.3913	0.635449	-0.691994	1.32744	6.16086e-05	9.62724e-06	6.41347e-23
Clvs1	ENSMUSG00000041216	0.333842	#NAME?	2.51831	-2.76614	-4.90153	2.13539	NA	0.00765194	0.123244
Cmklr1	ENSMUSG00000042190	7.59277	6.19258	3.12821	-1.40602	3.03466	-4.44068	2.25603e-08	1.62185e-19	6.61371e-48
Cmss1	ENSMUSG00000022748	9.12279	9.7493	10.3136	0.627254	-0.565027	1.19228	0.000164911	0.000594386	2.19952e-17
Cmtm3	ENSMUSG00000031875	11.2712	10.3149	9.55327	-0.956775	0.762947	-1.71972	4.82402e-08	1.92717e-05	1.37288e-29
Cmtm8	ENSMUSG00000041012	7.49726	6.82147	5.17214	-0.677096	1.66137	-2.33847	0.0174604	5.55557e-09	7.67495e-21
Cnbd2	ENSMUSG00000038085	7.47203	6.77679	6.22937	-0.687035	0.54361	-1.23064	0.0013032	0.0177619	2.06405e-11
Cnga1	ENSMUSG00000067220	2.34666	3.35631	4.17125	1.0255	-0.810863	1.83636	0.136841	0.176981	0.000526024
Cnga4	ENSMUSG00000030897	5.72369	6.44917	4.88762	0.71807	1.55957	-0.841499	0.0207827	2.02473e-07	0.00344099
Cnn2	ENSMUSG00000004665	14.6723	14.201	13.2791	-0.471388	0.921994	-1.39338	0.00105806	1.09122e-11	5.00641e-31
Cnnm2	ENSMUSG00000064105	11.0097	10.8803	10.0015	-0.129491	0.879973	-1.00946	0.464583	1.27469e-10	1.01787e-16
Cnr2	ENSMUSG00000062585	12.2174	11.4155	10.1143	-0.801993	1.30214	-2.10414	5.33005e-08	5.17209e-20	2.93363e-61
Cnrip1	ENSMUSG00000044629	5.08271	4.25173	3.48809	-0.828187	0.750783	-1.57897	0.0676408	0.140678	4.10432e-05
Cntnap1	ENSMUSG00000017167	7.34073	8.59271	7.95082	1.25102	0.64427	0.606749	2.58592e-15	5.02456e-05	4.19609e-05
Cntrob	ENSMUSG00000032782	9.72778	10.4704	10.7938	0.741978	-0.323128	1.06511	1.04771e-10	0.00700172	2.0732e-26
Cobl	ENSMUSG00000020173	1.58031	1.51409	-2.06823	-0.058582	3.40235	-3.46093	NA	0.0716858	0.037404
Col13a1	ENSMUSG00000058806	4.06501	3.2405	0.19767	-0.851111	3.06023	-3.91134	0.306496	0.00228395	8.27989e-06
Col15a1	ENSMUSG00000028339	5.18208	4.28993	3.4695	-0.904229	0.804728	-1.70896	0.0237253	0.0798402	1.13308e-06
Col16a1	ENSMUSG00000040690	3.58981	2.11688	1.7697	-1.46836	0.369581	-1.83794	0.0699227	0.761652	0.00702383
Col18a1	ENSMUSG00000001435	12.5876	11.5414	10.7265	-1.04599	0.815051	-1.86104	0.00714889	0.0425958	9.90006e-09
Col19a1	ENSMUSG00000026141	-0.499876	4.91092	8.00251	5.26471	-3.08743	8.35214	2.47998e-08	3.09864e-39	8.37697e-22
Col1a1	ENSMUSG00000001506	5.5263	5.36476	4.42518	-0.151714	0.96851	-1.12022	0.786669	0.0254914	0.00241744
Col1a2	ENSMUSG00000029661	3.18832	3.02591	7.56801	-0.132655	-4.51198	4.37933	0.932177	2.77424e-06	1.75083e-07
Col20a1	ENSMUSG00000016356	6.10892	5.1327	3.91219	-0.974673	1.23128	-2.20595	0.00333674	0.000883779	5.05675e-13
Col25a1	ENSMUSG00000058897	-1.75718	4.55877	7.43002	6.22008	-2.84835	9.06843	1.40582e-07	7.76509e-15	7.47649e-17
Col27a1	ENSMUSG00000045672	3.80531	2.62179	0.795782	-1.15253	1.82696	-2.97949	0.152458	0.0571333	0.000111135
Col28a1	ENSMUSG00000068794	5.01443	4.45527	2.21891	-0.545674	2.27862	-2.82429	0.460829	0.000857198	1.87543e-06
Col4a1	ENSMUSG00000031502	6.5126	5.48663	3.98592	-1.03312	1.50278	-2.53591	0.00512691	0.000161411	3.77104e-14
Col4a2	ENSMUSG00000031503	7.92269	6.74177	5.29536	-1.17566	1.43752	-2.61318	1.5239e-08	3.91817e-10	5.3633e-40
Col4a3	ENSMUSG00000079465	3.80223	4.08215	2.26906	0.294172	1.87591	-1.58174	0.738691	0.00932429	0.0156519
Col4a4	ENSMUSG00000067158	3.72354	3.50958	2.38718	-0.211874	1.1395	-1.35137	0.82194	0.147618	0.0381595
Col4a5	ENSMUSG00000031274	5.34881	2.42069	-1.91533	-2.92059	4.2954	-7.21599	3.14385e-06	0.00103588	2.14471e-10
Col4a6	ENSMUSG00000031273	3.77913	1.71961	-0.559514	-2.0327	2.31632	-4.34901	0.019464	0.083213	3.58606e-05
Col9a2	ENSMUSG00000028626	3.41205	2.91	0.780686	-0.491189	2.08691	-2.5781	0.634664	0.0360224	0.00227544
Colq	ENSMUSG00000057606	2.32177	2.67893	4.06681	0.399423	-1.38119	1.78062	0.707845	0.0741063	0.00738042
Comp	ENSMUSG00000031849	4.71372	4.72335	3.6087	0.0170303	1.1533	-1.13627	0.980721	0.0150766	0.00635404
Cotl1	ENSMUSG00000031827	13.9697	13.3396	12.4218	-0.630333	0.91778	-1.54811	1.62044e-07	2.48427e-15	1.00183e-50
Cox10	ENSMUSG00000042148	9.44358	9.99158	10.5164	0.548159	-0.525518	1.07368	3.19652e-05	4.65975e-05	6.32498e-22
Cox6a2	ENSMUSG00000030785	4.00775	4.74321	5.90545	0.763126	-1.15365	1.91677	0.103321	0.00336816	5.88675e-08
Cpa6	ENSMUSG00000042501	2.33736	0.0546453	-1.07061	-2.31281	1.16252	-3.47533	NA	0.618396	0.014683
Cpeb1	ENSMUSG00000025586	4.67508	3.83324	3.09438	-0.843954	0.74222	-1.58617	0.107063	0.214218	0.000322043
Cpeb2	ENSMUSG00000039782	11.0885	10.5158	9.55803	-0.573145	0.957851	-1.531	0.000172068	7.55192e-11	3.62825e-32
Cpeb3	ENSMUSG00000039652	6.03044	5.56669	4.95596	-0.466222	0.622793	-1.08901	0.168001	0.0662297	5.69305e-05
Cped1	ENSMUSG00000062980	9.42802	8.92137	7.98446	-0.506251	0.939419	-1.44567	0.28485	0.0272739	4.3223e-05
Cplx2	ENSMUSG00000025867	5.44168	5.00934	3.46099	-0.422115	1.56608	-1.9882	0.495932	0.00370429	1.63389e-05
Cpm	ENSMUSG00000020183	4.43847	4.3511	2.30551	-0.100101	2.04673	-2.14683	0.88863	0.000281396	1.81773e-05
Cpn1	ENSMUSG00000025196	1.77803	2.89365	4.07031	1.12496	-1.16191	2.28687	0.165558	0.0711318	0.000161288
Cpne2	ENSMUSG00000034361	13.095	12.2672	11.5403	-0.828053	0.726453	-1.55451	1.32144e-25	8.83352e-20	4.07452e-106
Cr2	ENSMUSG00000026616	3.88918	3.12819	2.66639	-0.765598	0.478156	-1.24375	0.280834	0.576982	0.0286246
Crabp2	ENSMUSG00000004885	-2.21768	0.0470273	2.88713	1.67551	-2.85376	4.52927	NA	0.032338	0.000664549
Crat	ENSMUSG00000026853	12.493	12.0856	11.3682	-0.4076	0.717559	-1.12516	0.00282239	3.53278e-08	4.72398e-23
Creb3l3	ENSMUSG00000035041	4.89402	4.74893	3.33306	-0.159546	1.41273	-1.57228	0.831045	0.0137893	0.00147983
Creb5	ENSMUSG00000053007	9.39219	8.41172	6.78146	-0.981992	1.63557	-2.61756	0.000144539	1.47352e-10	1.90938e-31
Crebl2	ENSMUSG00000032652	9.31414	8.73434	8.18576	-0.581336	0.552056	-1.13339	0.000127854	0.000371597	3.1462e-18
Crebrf	ENSMUSG00000048249	11.2394	10.4957	9.82445	-0.744072	0.671731	-1.4158	6.3396e-06	5.29995e-05	1.55288e-23
Creg2	ENSMUSG00000050967	8.95431	8.49565	6.82469	-0.460099	1.6767	-2.1368	0.0598533	6.31453e-14	1.17343e-26
Crisp1	ENSMUSG00000025431	5.61236	3.38452	6.39526	-2.25366	-3.03863	0.784974	3.60983e-08	4.08429e-15	0.00553706
Crisp3	ENSMUSG00000025433	3.26901	-0.417192	2.84616	-3.79392	-3.3628	-0.43112	0.0131816	0.030829	0.698954
Crispld2	ENSMUSG00000031825	9.53456	8.38974	6.32594	-1.14593	2.05492	-3.20085	2.83531e-10	1.75768e-27	5.68103e-79
Crlf1	ENSMUSG00000007888	3.94293	3.34355	0.750101	-0.610878	2.53208	-3.14296	0.462019	0.00376718	3.44359e-05
Crlf2	ENSMUSG00000033467	11.9424	11.3344	10.6577	-0.607573	0.677009	-1.28458	2.41016e-07	5.99292e-09	1.09108e-36
Crnde	ENSMUSG00000031736	6.11355	6.95026	7.11736	0.842603	-0.167387	1.00999	0.00027342	0.560844	3.41552e-07
Crp	ENSMUSG00000037942	#NAME?	-0.438422	2.14076	1.85812	-2.63821	4.49633	NA	0.171407	0.00508532
Crtac1	ENSMUSG00000042401	6.93161	4.68584	3.20025	-2.25229	1.47848	-3.73077	2.95691e-16	7.94827e-05	5.73073e-36
Crtam	ENSMUSG00000032021	2.80004	1.85872	-1.07061	-0.968103	2.95473	-3.92283	0.453092	0.0640991	0.00359513
Cse1l	ENSMUSG00000002718	12.9983	13.5428	14.1295	0.544397	-0.586729	1.13113	1.95378e-05	3.04718e-06	2.01055e-25
Csf1	ENSMUSG00000014599	14.1866	13.5158	11.7639	-0.670761	1.75237	-2.42313	1.62257e-07	4.0825e-48	2.11565e-108
Csf1r	ENSMUSG00000024621	15.9121	14.9894	13.5934	-0.922732	1.39604	-2.31877	4.5733e-05	1.39613e-10	1.267e-33
Csf2ra	ENSMUSG00000059326	14.066	13.4452	12.5196	-0.620828	0.925622	-1.54645	0.000372174	3.71776e-08	6.58586e-26
Csgalnact1	ENSMUSG00000036356	6.4956	5.62633	7.61405	-0.878724	-1.99095	1.11223	0.00161118	2.15425e-15	2.352e-07
Csrp3	ENSMUSG00000030470	8.76697	7.46344	6.38852	-1.29941	1.07322	-2.37263	8.17694e-05	0.00172327	9.0554e-17
Cst7	ENSMUSG00000068129	12.6747	12.2558	11.5871	-0.418668	0.668526	-1.08719	0.00285577	7.19255e-07	1.60251e-20
Cstb	ENSMUSG00000005054	13.8315	13.4423	12.5265	-0.389171	0.915939	-1.30511	0.0438905	2.27358e-07	2.94514e-17
Cstf2	ENSMUSG00000031256	12.0129	12.5124	13.0276	0.499469	-0.515173	1.01464	1.92776e-05	8.02976e-06	1.97218e-24
CT009757.6	ENSMUSG00000113853	4.91257	6.01476	6.7002	1.11071	-0.685987	1.79669	0.00262199	0.0583402	4.97856e-09
CT010478.2	ENSMUSG00000113587	3.20216	3.49986	0.801599	0.294846	2.66891	-2.37406	0.777354	0.00357023	0.00461669
CT025556.1	ENSMUSG00000113041	5.83443	5.1529	3.55147	-0.679873	1.57518	-2.25505	0.19133	0.00176396	1.27236e-07
CT025660.2	ENSMUSG00000111390	4.54753	6.39416	5.94711	1.83745	0.439683	1.39776	1.70772e-10	0.131102	1.18953e-07
CT030161.2	ENSMUSG00000112336	4.84502	3.5666	1.51883	-1.27673	2.03428	-3.31101	0.0180167	0.00271409	4.59038e-09
CT571245.3	ENSMUSG00000112310	1.74244	0.40961	-2.06823	-1.32423	2.28749	-3.61172	NA	0.273475	0.0212782
CT571245.5	ENSMUSG00000112567	2.04671	3.00197	3.6042	0.954034	-0.5975	1.55153	0.238492	0.436084	0.0120866
Ctla2b	ENSMUSG00000074874	8.61578	7.47918	6.57702	-1.13764	0.908357	-2.046	9.6715e-13	1.843e-07	1.50954e-44
Ctla4	ENSMUSG00000026011	1.16996	0.572232	5.73124	-0.628952	-5.25498	4.62603	0.673559	1.91233e-08	3.70775e-11
Ctnnd1	ENSMUSG00000034101	7.63256	7.96876	8.65151	0.332013	-0.684788	1.0168	0.0141526	6.39224e-09	1.00535e-21
Ctnnd2	ENSMUSG00000022240	4.72215	3.78686	5.47218	-0.907391	-1.6631	0.755709	0.048238	5.43886e-05	0.0291422
Ctns	ENSMUSG00000005949	11.3775	10.9383	10.3571	-0.439492	0.581979	-1.02147	0.0034331	7.34041e-05	3.97016e-16
Ctps	ENSMUSG00000028633	11.4454	12.3334	12.8141	0.887821	-0.480762	1.36858	3.49097e-09	0.00204336	1.13793e-25
Ctsb	ENSMUSG00000021939	17.3206	16.5516	15.4761	-0.768948	1.07551	-1.84446	0.000697115	9.88236e-07	3.68253e-22
Ctsd	ENSMUSG00000007891	17.0405	16.4748	15.1858	-0.565733	1.28899	-1.85472	0.000437385	8.29735e-18	3.51418e-43
Ctsg	ENSMUSG00000040314	14.1813	15.0554	15.6004	0.874067	-0.545075	1.41914	2.13405e-15	1.43991e-06	3.23128e-48
Ctsh	ENSMUSG00000032359	12.4941	11.7989	11.2396	-0.695411	0.559434	-1.25485	0.00139312	0.0118666	7.89574e-12
Ctsj	ENSMUSG00000055298	3.3628	4.05179	5.03538	0.69626	-0.983559	1.67982	0.397847	0.172176	0.00449721
Ctsk	ENSMUSG00000028111	7.17543	6.79795	5.96316	-0.379323	0.837323	-1.21665	0.66219	0.2796	0.045397
Ctsw	ENSMUSG00000024910	6.52025	5.93439	5.39967	-0.582204	0.538279	-1.12048	0.08341	0.130215	4.60668e-05
Cttn	ENSMUSG00000031078	10.0733	9.16009	8.67659	-0.911709	0.482969	-1.39468	0.000296128	0.0772902	8.66132e-11
Cttnbp2nl	ENSMUSG00000062127	10.7416	10.0826	9.44433	-0.659566	0.638856	-1.29842	0.00352526	0.00494453	7.32982e-12
Cuedc1	ENSMUSG00000018378	7.90995	7.03701	6.04087	-0.869258	0.985895	-1.85515	6.07877e-05	1.51306e-05	4.67034e-22
Cx3cl1	ENSMUSG00000031778	3.19305	2.7142	0.650435	-0.501772	2.05485	-2.55662	0.605386	0.0356288	0.00206354
Cx3cr1	ENSMUSG00000052336	11.2149	9.83791	6.77042	-1.37795	3.06829	-4.44623	1.71082e-10	3.35982e-46	1.09704e-113
Cxcl1	ENSMUSG00000029380	4.37447	3.00344	2.45313	-1.38086	0.548003	-1.92886	0.136591	0.651511	0.0120753
Cxcl16	ENSMUSG00000018920	10.5412	9.81897	7.82136	-0.722582	1.99921	-2.72179	0.168119	1.52435e-05	1.01485e-11
Cxcl2	ENSMUSG00000058427	11.2864	10.1298	7.99684	-1.15686	2.13229	-3.28915	0.00125336	4.74499e-10	1.20423e-27
Cxcl3	ENSMUSG00000029379	9.58007	8.89958	8.57424	-0.68121	0.324579	-1.00579	0.251877	0.645378	0.0333499
Cxcl5	ENSMUSG00000029371	7.91309	5.68447	0.411007	-2.21431	5.27472	-7.48902	1.37684e-10	1.01751e-13	2.29057e-29
Cxcr1	ENSMUSG00000048480	6.43112	7.236	7.70749	0.807452	-0.466871	1.27432	0.0173197	0.197268	5.67354e-06
Cxcr2	ENSMUSG00000026180	14.7421	13.8493	11.8385	-0.892833	2.01109	-2.90392	5.48699e-05	2.93441e-22	1.64463e-54
Cxcr5	ENSMUSG00000047880	6.80644	6.24187	4.58535	-0.568579	1.67089	-2.23947	0.0395174	3.83026e-09	2.53716e-19
Cxx1c	ENSMUSG00000051851	4.88543	3.59004	3.80807	-1.2929	-0.21177	-1.08113	0.0155787	0.792254	0.0160233
Cyba	ENSMUSG00000006519	15.2535	14.8799	14.096	-0.373682	0.78391	-1.15759	0.0174684	8.52141e-08	1.47711e-19
Cybb	ENSMUSG00000015340	16.3364	15.5551	13.841	-0.781362	1.71415	-2.49551	0.000132129	3.28344e-19	1.03034e-47
Cyfip1	ENSMUSG00000030447	14.4203	13.6759	12.9605	-0.744536	0.715428	-1.45996	1.13079e-07	3.02772e-07	1.61984e-33
Cyp11a1	ENSMUSG00000032323	13.5296	12.7181	12.2997	-0.811416	0.418289	-1.22971	7.97732e-07	0.0160694	4.30209e-18
Cyp1a1	ENSMUSG00000032315	0.580315	2.9676	5.54022	2.33671	-2.58303	4.91974	0.0249175	0.000543853	4.93808e-09
Cyp1b1	ENSMUSG00000024087	5.18467	4.81137	8.68383	-0.366688	-3.86893	3.50224	0.793828	7.01493e-05	3.93662e-05
Cyp26b1	ENSMUSG00000063415	2.24182	2.59399	4.64822	0.405928	-2.00329	2.40921	0.743943	0.0212427	0.00143723
Cyp27a1	ENSMUSG00000026170	6.32169	5.61833	7.29585	-0.706354	-1.67936	0.973007	0.0194231	4.39591e-10	2.9221e-05
Cyp2b10	ENSMUSG00000030483	4.30348	2.68447	1.98403	-1.5864	0.722264	-2.30866	0.0263811	0.450379	0.000222671
Cyp2b9	ENSMUSG00000040660	2.54802	2.77883	-1.91533	0.233832	4.63666	-4.40283	0.846361	0.000779871	0.000606945
Cyp2c44	ENSMUSG00000025197	0.16996	3.34004	3.02803	3.23638	0.315152	2.92123	0.00307932	0.783075	0.00357387
Cyp2d22	ENSMUSG00000061740	3.20673	2.70153	1.42635	-0.516944	1.21394	-1.73089	0.632269	0.247189	0.0355245
Cyp2d40	ENSMUSG00000068083	#NAME?	2.16777	1.66192	4.51572	0.491995	4.02372	NA	0.857007	0.0354993
Cyp2j9	ENSMUSG00000015224	1.55337	3.68782	4.63309	2.12478	-0.96286	3.08764	0.0245235	0.294266	8.80749e-05
Cyp2s1	ENSMUSG00000040703	2.81323	1.81123	-0.0694213	-0.983671	1.93774	-2.92141	0.569672	0.283963	0.0375134
Cyp3a13	ENSMUSG00000029727	5.97433	4.83959	2.74565	-1.13704	2.09017	-3.22721	0.000554127	5.70577e-07	2.898e-19
Cyp4f13	ENSMUSG00000024055	10.0554	9.41592	8.36713	-0.640021	1.04988	-1.6899	0.00143156	7.32015e-08	2.41509e-23
Cyp4f16	ENSMUSG00000048440	12.7582	12.4654	11.6344	-0.292852	0.831207	-1.12406	0.142528	2.36353e-06	2.1225e-13
Cyp4f18	ENSMUSG00000003484	12.6056	11.8442	10.3	-0.761542	1.54466	-2.3062	9.01121e-06	2.09557e-21	5.01079e-56
Cyp4f39	ENSMUSG00000061126	2.65753	3.945	1.97456	1.30658	1.97476	-0.668175	0.146197	0.0232334	0.469846
Cyp4v3	ENSMUSG00000079057	10.806	9.79792	8.57332	-1.00891	1.22563	-2.23455	1.64577e-05	1.2165e-07	1.05955e-28
Cyp4x1	ENSMUSG00000047155	4.38796	2.02977	0.563569	-2.30914	1.45796	-3.7671	0.0124983	0.241059	2.16707e-05
Cyp4x1os	ENSMUSG00000086896	4.80833	3.47667	0.98988	-1.32495	2.60838	-3.93333	0.0148283	0.000572141	1.28832e-09
Cystm1	ENSMUSG00000046727	11.02	11.0224	9.83832	0.00243837	1.1854	-1.18297	0.993097	1.12534e-14	1.14845e-17
Cyth3	ENSMUSG00000018001	10.9652	10.2381	9.25102	-0.7263	0.990803	-1.7171	3.07415e-15	1.08435e-26	1.30449e-95
Cyth4	ENSMUSG00000018008	14.3126	13.6782	13.0259	-0.634381	0.652374	-1.28676	6.61532e-05	3.61306e-05	1.8062e-21
D030025E07Rik	ENSMUSG00000105816	3.39325	1.1835	-0.697544	-2.17785	1.82192	-3.99977	0.0259592	0.225182	0.000241517
D330023K18Rik	ENSMUSG00000087269	7.42009	6.77797	5.65017	-0.645872	1.13085	-1.77672	0.0204594	4.79122e-05	6.33287e-14
D330025C20Rik	ENSMUSG00000102260	0.00431324	2.8522	4.16218	2.78422	-1.31483	4.09904	0.00654657	0.0409463	2.71291e-06
D430036J16Rik	ENSMUSG00000097466	5.15205	5.4171	6.23884	0.259641	-0.821879	1.08152	0.503936	0.00534384	2.37826e-05
D430041D05Rik	ENSMUSG00000068373	-1.75718	-0.202292	6.14418	1.65259	-6.13694	7.78952	0.366507	1.87844e-10	1.25833e-12
D530018E20Rik	ENSMUSG00000107610	4.98914	4.466	3.43037	-0.519753	1.02479	-1.54454	0.33984	0.0506024	0.000293359
D5Ertd605e	ENSMUSG00000106820	5.99013	7.53502	8.11918	1.54512	-0.588619	2.13374	6.37582e-15	0.0017095	1.86416e-34
D630023F18Rik	ENSMUSG00000044816	6.64696	6.05036	5.42897	-0.606743	0.610603	-1.21735	0.0345262	0.0432532	4.07463e-07
D630024D03Rik	ENSMUSG00000085772	2.84792	2.52096	0.624247	-0.332141	1.88192	-2.21406	0.787643	0.0914866	0.0186943
D630030B08Rik	ENSMUSG00000106837	5.51651	5.51381	4.06361	-0.00362365	1.44116	-1.44478	0.996732	0.00430794	0.00109496
D830025C05Rik	ENSMUSG00000043794	4.63006	4.15477	3.32311	-0.483614	0.842429	-1.32604	0.385053	0.122605	0.00213639
D830044I16Rik	ENSMUSG00000097075	7.03966	6.29466	5.59283	-0.741555	0.706382	-1.44794	0.00395871	0.00985999	6.61161e-11
D830050J10Rik	ENSMUSG00000107994	7.75915	6.72401	5.5805	-1.03959	1.1507	-2.19029	0.000134732	5.8963e-05	1.06094e-19
D930028M14Rik	ENSMUSG00000074274	4.00811	3.75187	2.70262	-0.256476	1.08472	-1.34119	0.710765	0.0706952	0.0073785
D930030I03Rik	ENSMUSG00000097576	4.86102	4.22752	3.57889	-0.63147	0.625596	-1.25707	0.170744	0.215078	0.000846582
D930048N14Rik	ENSMUSG00000052563	8.89446	8.23006	7.73037	-0.663642	0.501956	-1.1656	0.00212446	0.0266634	1.8547e-10
Dab1	ENSMUSG00000028519	-0.343718	4.40793	4.30523	4.74527	0.0991802	4.64609	4.58488e-06	0.90506	1.35959e-06
Dab2	ENSMUSG00000022150	13.1593	12.2278	10.626	-0.931482	1.60222	-2.5337	0.023145	3.61787e-05	3.12126e-14
Dapk2	ENSMUSG00000032380	7.02864	6.3723	5.70665	-0.645942	0.674618	-1.32056	0.0700319	0.0649016	5.87104e-06
Dazl	ENSMUSG00000010592	3.95455	4.88487	8.66758	0.957283	-3.75925	4.71653	0.00197354	3.47642e-76	7.46389e-98
Dbt	ENSMUSG00000000340	9.55745	10.0977	10.6561	0.539526	-0.558786	1.09831	0.000380848	0.000171693	7.40225e-18
Dcaf6	ENSMUSG00000026571	9.40145	8.70489	8.33096	-0.694219	0.378373	-1.07259	6.73948e-06	0.0225379	7.51692e-16
Dclk2	ENSMUSG00000028078	4.94527	3.94729	3.50855	-0.993338	0.456547	-1.44988	0.164096	0.608229	0.0127564
Dcst2	ENSMUSG00000109293	3.93964	3.30815	2.81449	-0.651687	0.478012	-1.1297	0.342514	0.549401	0.0371763
Dcstamp	ENSMUSG00000022303	4.92295	4.90947	1.88784	-0.0231417	3.03329	-3.05643	0.983939	7.23749e-05	7.498e-06
Dctd	ENSMUSG00000031562	8.71595	9.43209	10.1293	0.71575	-0.697014	1.41276	0.0011109	0.00126536	1.56812e-14
Dcun1d3	ENSMUSG00000048787	10.8493	10.3295	9.76033	-0.520604	0.568979	-1.08958	0.000247999	5.82104e-05	1.76376e-19
Ddah1	ENSMUSG00000028194	2.74763	2.88833	-0.483267	0.139052	3.41876	-3.27971	0.943575	0.0347032	0.0231075
Ddx21	ENSMUSG00000020075	12.3123	12.8085	13.5041	0.496251	-0.695549	1.1918	0.00487121	4.37532e-05	3.62864e-16
Ddx4	ENSMUSG00000021758	3.11104	5.55709	5.84553	2.47182	-0.282534	2.75435	8.07722e-09	0.536498	4.99633e-13
Ddx51	ENSMUSG00000029504	10.5571	11.0397	11.6064	0.482345	-0.566792	1.04914	0.000972457	7.06987e-05	1.06688e-17
Ddx56	ENSMUSG00000004393	11.8566	12.4209	12.9491	0.564168	-0.528319	1.09249	9.00964e-06	2.9519e-05	7.7839e-24
Defb33	ENSMUSG00000074454	2.98875	1.80107	#NAME?	-1.19988	4.3697	-5.56958	0.298244	0.00363739	1.91934e-05
Degs2	ENSMUSG00000021263	5.97662	8.87674	9.75566	2.89396	-0.876962	3.77092	1.82978e-84	5.49084e-13	6.55867e-165
Dennd1c	ENSMUSG00000002668	12.0753	11.3194	10.1133	-0.756111	1.20687	-1.96298	2.8451e-06	8.12223e-15	1.06606e-45
Dennd2c	ENSMUSG00000007379	8.83251	7.97523	7.37335	-0.854459	0.603684	-1.45814	9.8409e-07	0.00104819	1.05051e-21
Dennd3	ENSMUSG00000036661	11.8213	10.7171	9.13315	-1.10409	1.58622	-2.6903	9.54118e-13	1.95305e-25	3.57458e-86
Dennd5b	ENSMUSG00000030313	6.1187	5.82102	4.98307	-0.292285	0.822106	-1.11439	0.364954	0.00448271	5.13537e-06
Derl3	ENSMUSG00000009092	5.53014	6.61142	6.33519	1.08074	0.290059	0.79068	1.94851e-05	0.310768	0.000537058
Dfna5	ENSMUSG00000029821	12.7095	11.8289	11.0184	-0.880518	0.810702	-1.69122	1.8201e-10	4.37463e-09	8.28912e-45
Dgka	ENSMUSG00000025357	11.0257	10.3049	9.249	-0.721152	1.05695	-1.7781	9.57956e-06	2.81448e-11	5.43774e-37
Dhfr	ENSMUSG00000021707	10.1736	10.8005	11.2646	0.626311	-0.464122	1.09043	1.45555e-06	0.000382942	1.22946e-22
Dhodh	ENSMUSG00000031730	10.1591	10.6772	11.2504	0.518517	-0.573244	1.09176	0.000466697	7.63376e-05	1.79913e-18
Dhrs9	ENSMUSG00000027068	11.4883	10.0417	8.29451	-1.44688	1.75025	-3.19712	1.67578e-12	8.7648e-18	2.23013e-69
Dhx37	ENSMUSG00000029480	10.6655	11.2027	11.7137	0.53732	-0.510967	1.04829	5.01901e-05	9.92418e-05	1.16781e-20
Dimt1	ENSMUSG00000021692	9.36143	9.89938	10.3859	0.538015	-0.486817	1.02483	0.000301484	0.000932197	2.87742e-16
Dio2	ENSMUSG00000007682	7.92373	9.95667	10.7134	2.03336	-0.757413	2.79078	5.35934e-83	1.55257e-14	1.54944e-184
Dip2a	ENSMUSG00000020231	9.85162	9.44511	8.78873	-0.406845	0.658173	-1.06502	0.0377335	0.000431345	2.10275e-11
Diras2	ENSMUSG00000047842	7.06833	5.42986	4.98061	-1.63849	0.46185	-2.10034	5.17437e-06	0.311551	1.98865e-11
Dis3	ENSMUSG00000033166	11.1175	11.7402	12.3669	0.622664	-0.626693	1.24936	0.000170259	0.00013495	5.1076e-19
Dkc1	ENSMUSG00000031403	12.2693	12.966	13.6148	0.696764	-0.648721	1.34548	2.55778e-05	8.45615e-05	1.40391e-21
Dkk2	ENSMUSG00000028031	3.19048	1.10866	-0.330365	-2.12806	1.55709	-3.68515	0.133881	0.418094	0.00553706
Dkk3	ENSMUSG00000030772	1.41218	0.534674	4.14273	-0.709081	-3.46003	2.75095	0.630226	0.0006813	0.000439882
Dleu2	ENSMUSG00000097589	10.8668	10.5014	9.82979	-0.36528	0.670835	-1.03612	0.0134001	1.73613e-06	1.43751e-17
Dlg2	ENSMUSG00000052572	5.67047	3.56128	2.04221	-2.09098	1.43012	-3.5211	0.000188275	0.0403558	5.74097e-11
Dlgap1	ENSMUSG00000003279	-0.234099	3.18697	2.64932	3.51766	0.564116	2.95354	0.00604952	0.645378	0.0129056
Dlgap4	ENSMUSG00000061689	11.913	11.3017	10.6191	-0.611269	0.682975	-1.29424	5.17072e-10	2.44403e-12	2.13484e-51
Dmpk	ENSMUSG00000030409	7.85502	6.6915	4.76843	-1.15795	1.92355	-3.08149	8.01301e-06	8.19108e-12	1.03528e-35
Dmtn	ENSMUSG00000022099	5.75325	5.78272	2.96583	0.0418612	2.84984	-2.80797	0.948265	9.02591e-10	3.57091e-11
Dmxl2	ENSMUSG00000041268	13.8534	13.4794	12.531	-0.37403	0.948454	-1.32248	0.00970973	1.03585e-12	6.20582e-29
Dnaaf2	ENSMUSG00000020973	7.23808	7.70887	8.3611	0.471714	-0.64977	1.12148	0.00430642	1.62039e-05	4.41996e-17
Dnah2	ENSMUSG00000005237	6.4078	6.12221	4.73448	-0.281309	1.39526	-1.67657	0.51856	0.000119205	9.63256e-08
Dnaja4	ENSMUSG00000032285	7.2042	6.78594	5.76371	-0.411344	1.02675	-1.4381	0.309502	0.00418558	2.18418e-06
Dnajc25	ENSMUSG00000070972	8.71693	9.36194	9.75785	0.646575	-0.39743	1.04401	9.86462e-09	0.000367054	4.02155e-27
Dnajc6	ENSMUSG00000028528	9.60358	10.2282	10.8838	0.624878	-0.654696	1.27957	0.0040271	0.00222007	1.48379e-12
Dnal1	ENSMUSG00000042523	3.59317	2.49181	4.08903	-1.11853	-1.6339	0.515374	0.0947402	0.00747224	0.31905
Dnase1l1	ENSMUSG00000019088	11.8818	11.2725	10.2365	-0.609436	1.03646	-1.6459	0.00188871	3.43737e-08	1.17113e-23
Dnase2b	ENSMUSG00000028185	6.47258	5.16173	1.11169	-1.31983	4.12302	-5.44285	0.00242655	2.494e-10	7.42702e-20
Dner	ENSMUSG00000036766	4.50613	3.04417	1.06975	-1.43718	2.03144	-3.46862	0.0338274	0.0170404	5.92431e-07
Dnhd1	ENSMUSG00000030882	6.31923	5.68454	4.838	-0.630955	0.856507	-1.48746	0.0760613	0.0177121	4.49198e-07
Dnm3	ENSMUSG00000040265	4.21287	3.57886	2.10836	-0.633331	1.48034	-2.11368	0.346303	0.0291808	0.000163297
Dnm3os	ENSMUSG00000078190	1.69731	2.69728	-1.06823	0.976092	3.79337	-2.81728	NA	0.0455533	0.112888
Dnmt3aos	ENSMUSG00000073242	4.73724	3.73775	2.17873	-1.00448	1.61293	-2.61741	0.0601009	0.0087755	2.23201e-07
Dock3	ENSMUSG00000039716	3.65536	5.0048	4.59617	1.35897	0.417805	0.941161	0.00474516	0.447651	0.0336763
Dock4	ENSMUSG00000035954	10.6378	9.89351	8.26676	-0.744539	1.62811	-2.37265	0.00081665	1.2548e-14	2.29175e-36
Dok2	ENSMUSG00000022102	12.1278	11.4363	10.9054	-0.691323	0.531287	-1.22261	3.03489e-11	5.27186e-07	4.54274e-41
Dok3	ENSMUSG00000035711	13.481	13.0219	12.1475	-0.459183	0.874475	-1.33366	0.00152759	1.78926e-10	3.14435e-28
Dok6	ENSMUSG00000073514	5.01134	3.64372	2.42566	-1.34133	1.21712	-2.55844	0.0257314	0.0815076	2.10037e-06
Dopey2	ENSMUSG00000022946	11.5141	10.6986	9.28229	-0.815425	1.41773	-2.23315	1.80111e-07	5.71481e-21	3.76773e-61
Dpep2	ENSMUSG00000053687	13.5053	12.493	10.5032	-1.01235	1.99	-3.00235	0.00623715	1.10772e-08	9.13353e-23
Dpep3	ENSMUSG00000031898	6.52514	5.42115	3.03185	-1.09884	2.38021	-3.47905	0.000347463	3.87415e-10	3.45621e-25
Dpf1	ENSMUSG00000030584	3.10538	3.69181	4.97839	0.600006	-1.26202	1.86202	0.329059	0.00672123	9.60055e-06
Dram1	ENSMUSG00000020057	12.4347	11.8131	10.2553	-0.622007	1.55791	-2.17992	2.26025e-05	1.23094e-29	2.11212e-68
Draxin	ENSMUSG00000029005	7.03829	7.24182	4.94114	0.202915	2.30544	-2.10253	0.639211	3.91899e-12	3.36776e-12
Drc1	ENSMUSG00000073102	-1.02624	2.09213	2.05889	3.04693	0.0818508	2.96508	NA	0.965892	0.0427878
Drc3	ENSMUSG00000056598	3.50299	3.9241	4.75964	0.41195	-0.823119	1.23507	0.47715	0.0692654	0.00150988
Dscc1	ENSMUSG00000022422	8.76062	9.42328	9.79696	0.66423	-0.373443	1.03767	4.38146e-05	0.0265479	6.38028e-14
Dsp	ENSMUSG00000054889	3.41929	3.70032	5.03937	0.272858	-1.3406	1.61346	0.693957	0.00500007	0.000114024
Dtl	ENSMUSG00000037474	11.4917	12.2292	12.8503	0.737645	-0.621052	1.3587	1.5214e-09	3.49155e-07	9.86979e-38
Dubr	ENSMUSG00000022639	9.89656	9.61272	8.74692	-0.284296	0.867629	-1.15192	0.141384	4.08322e-07	1.27191e-14
Dus4l	ENSMUSG00000020648	7.87096	8.29214	8.98571	0.423453	-0.694297	1.11775	0.0172745	2.10598e-05	4.63073e-15
Dusp10	ENSMUSG00000039384	8.34848	7.8502	7.34639	-0.503357	0.505253	-1.00861	0.000604325	0.000861786	1.16614e-15
Dusp13	ENSMUSG00000021768	4.25017	4.13584	1.3582	-0.134555	2.72411	-2.85867	0.860675	5.18913e-05	2.40684e-06
Dusp16	ENSMUSG00000030203	9.62647	8.81672	8.2101	-0.808209	0.608428	-1.41664	6.40645e-07	0.000303181	9.81176e-24
Dusp3	ENSMUSG00000003518	11.7749	10.991	9.91656	-0.784164	1.07544	-1.85961	2.11158e-07	2.90436e-13	4.41073e-46
Dusp4	ENSMUSG00000031530	5.82973	5.13684	4.35519	-0.712564	0.768358	-1.48092	0.0707223	0.0657206	6.88564e-06
Dusp5	ENSMUSG00000034765	10.7699	10.111	9.66149	-0.65849	0.451307	-1.1098	6.29984e-05	0.00821793	3.12366e-15
Dusp8	ENSMUSG00000037887	5.41179	4.82923	1.98795	-0.569905	2.90014	-3.47004	0.180304	1.26783e-08	4.60117e-14
Dut	ENSMUSG00000027203	12.3796	13.0884	13.5128	0.708764	-0.424505	1.13327	3.69764e-07	0.00322048	4.58946e-21
Dynlt1c	ENSMUSG00000000579	6.12263	5.50664	4.92421	-0.616838	0.576719	-1.19356	0.0343544	0.0675691	1.22635e-06
Dyrk1b	ENSMUSG00000002409	9.32671	8.83558	8.07754	-0.490823	0.761787	-1.25261	0.0171541	0.000134674	1.73164e-13
E030030I06Rik	ENSMUSG00000097327	7.56388	6.97605	6.34402	-0.58878	0.63256	-1.22134	0.00153389	0.00114933	3.04513e-14
E230001N04Rik	ENSMUSG00000066170	7.81101	7.3475	6.52034	-0.462214	0.8265	-1.28871	0.00982597	4.08025e-06	4.23923e-17
E230013L22Rik	ENSMUSG00000096957	5.5909	4.98189	2.75671	-0.614869	2.22337	-2.83824	0.178347	3.23824e-06	1.1489e-11
E230016K23Rik	ENSMUSG00000051832	5.55416	4.81865	3.6127	-0.721729	1.23219	-1.95392	0.10315	0.00692559	2.30071e-07
E230020A03Rik	ENSMUSG00000104420	3.08684	1.97161	#NAME?	-1.14693	4.53483	-5.68175	0.384245	0.00413526	3.66522e-05
E230032D23Rik	ENSMUSG00000109251	6.77374	6.5936	5.35435	-0.174893	1.24266	-1.41755	0.580611	1.09732e-06	2.5192e-10
E330009J07Rik	ENSMUSG00000037172	11.3491	11.0472	10.1016	-0.301964	0.947001	-1.24897	0.0105282	1.87941e-18	7.77382e-38
E330017A01Rik	ENSMUSG00000055789	0.561059	2.3153	3.25978	1.66756	-0.956006	2.62357	0.159134	0.358132	0.00495623
E430021H15Rik	ENSMUSG00000105519	5.15334	5.50638	4.48369	0.368748	1.0223	-0.653552	0.523355	0.0372924	0.150534
Ear1	ENSMUSG00000072601	3.894	0.824626	-0.335744	-3.11338	1.02837	-4.14174	0.0154282	0.605217	0.000521019
Ear6	ENSMUSG00000062148	8.50299	4.60971	3.26772	-3.89664	1.3124	-5.20904	0.000247523	0.3126	1.77094e-08
Ebi3	ENSMUSG00000003206	11.8559	10.9919	8.91719	-0.864202	2.07575	-2.93995	2.10223e-06	3.81684e-33	2.39579e-78
Ebna1bp2	ENSMUSG00000028729	12.5065	13.1203	13.7427	0.613716	-0.622457	1.23617	2.76301e-07	1.31509e-07	2.00943e-33
Ecm1	ENSMUSG00000028108	13.0791	12.1984	10.5505	-0.880756	1.64826	-2.52902	0.0294644	1.41102e-05	1.15962e-14
Ecsit	ENSMUSG00000066839	9.74676	10.3241	10.8902	0.5775	-0.566107	1.14361	1.26876e-05	1.27087e-05	2.35122e-24
Ect2	ENSMUSG00000027699	12.4591	13.2049	14.1188	0.745683	-0.913874	1.65956	8.3471e-15	1.38608e-22	1.33542e-86
Eda2r	ENSMUSG00000034457	6.67095	5.41109	5.71622	-1.24916	-0.293132	-0.95603	6.23505e-05	0.471658	0.000330123
Edaradd	ENSMUSG00000095105	2.34068	2.65847	4.09977	0.347011	-1.41248	1.75949	0.717941	0.0340462	0.00245276
Edil3	ENSMUSG00000034488	1.44615	2.91629	4.1109	1.49825	-1.19676	2.69501	0.0982013	0.11034	0.00014221
Ednra	ENSMUSG00000031616	2.05362	3.42217	7.05281	1.39837	-3.58598	4.98436	0.0178007	8.19603e-22	1.15476e-29
Ednrb	ENSMUSG00000022122	11.9663	10.7794	10.3532	-1.18714	0.426545	-1.61368	0.000299503	0.266711	9.07765e-09
Eef1e1	ENSMUSG00000001707	11.021	11.7272	12.3246	0.706151	-0.597536	1.30369	2.79856e-05	0.000411394	1.14344e-19
Eef2k	ENSMUSG00000035064	11.5187	12.0977	12.7181	0.57891	-0.620376	1.19929	1.62044e-07	9.77088e-09	1.19519e-36
Efcab7	ENSMUSG00000073791	5.90668	6.52293	7.14418	0.615738	-0.618739	1.23448	0.0140487	0.0076156	8.97945e-10
Efcc1	ENSMUSG00000068263	1.51428	2.1669	5.48534	0.626836	-3.32741	3.95425	0.536634	8.36211e-08	3.75071e-11
Efhc1	ENSMUSG00000041809	4.92344	3.3849	3.46537	-1.53047	-0.0574582	-1.47301	0.00357147	0.950719	0.000812416
Efhd2	ENSMUSG00000040659	15.0838	14.6115	13.9693	-0.472391	0.642155	-1.11455	0.000480043	1.02946e-06	1.31838e-22
Efna5	ENSMUSG00000048915	4.80662	6.01465	4.73818	1.21141	1.2995	-0.0880856	0.00529452	0.00233985	0.864655
Efnb2	ENSMUSG00000001300	6.19849	5.51433	4.61236	-0.677985	0.904736	-1.58272	0.0289063	0.0055892	3.33166e-09
Egfl8	ENSMUSG00000015467	4.88353	4.14501	3.04917	-0.713867	1.11697	-1.83084	0.137586	0.0285726	8.93303e-06
Egr2	ENSMUSG00000037868	8.02319	7.20492	5.56226	-0.820014	1.64462	-2.46463	0.00922826	1.35332e-07	1.0181e-19
Egr3	ENSMUSG00000033730	6.09568	5.32783	3.12923	-0.764439	2.17797	-2.94241	0.015263	4.05993e-09	2.25281e-19
Ehd1	ENSMUSG00000024772	14.5919	13.8841	12.6979	-0.707812	1.18637	-1.89418	4.36935e-05	6.88028e-13	3.88782e-38
Ehd2	ENSMUSG00000074364	4.66634	3.74542	3.35844	-0.901963	0.413391	-1.31535	0.163117	0.611841	0.0127297
Ehd3	ENSMUSG00000024065	11.5161	9.84335	8.33903	-1.67164	1.50449	-3.17613	1.01608e-12	2.21822e-10	5.721e-53
Ehf	ENSMUSG00000012350	5.65047	5.90831	3.62092	0.268158	2.30479	-2.03663	0.676273	5.23014e-06	7.64865e-06
Eif1ad	ENSMUSG00000024841	11.8974	12.4616	12.9854	0.564262	-0.523965	1.08823	3.16846e-06	1.35473e-05	8.00487e-26
Elane	ENSMUSG00000020125	14.7702	15.4232	16.0602	0.653014	-0.637058	1.29007	2.20196e-08	3.68298e-08	1.59437e-37
Elovl2	ENSMUSG00000021364	4.03666	4.0847	2.66847	0.0466893	1.45085	-1.40416	0.957122	0.022547	0.01216
Elovl7	ENSMUSG00000021696	10.0832	9.55703	8.90459	-0.526138	0.653851	-1.17999	2.92449e-05	1.87593e-07	1.21594e-27
Emid1	ENSMUSG00000034164	6.03234	5.88052	7.6231	-0.142716	-1.74224	1.59952	0.70059	1.92644e-12	2.24373e-13
Emp1	ENSMUSG00000030208	11.1192	10.2102	9.45372	-0.909245	0.757841	-1.66709	0.000407411	0.00375726	2.16287e-14
Enc1	ENSMUSG00000041773	5.97588	5.64733	4.87022	-0.334965	0.784673	-1.11964	0.334035	0.0135735	2.39213e-05
Endog	ENSMUSG00000015337	7.92229	8.45356	9.01899	0.535931	-0.56469	1.10062	0.000658721	0.00016603	3.41326e-17
Endou	ENSMUSG00000022468	2.94588	5.38207	7.82475	2.4528	-2.43771	4.89051	2.40458e-10	3.02917e-22	7.86807e-49
Eng	ENSMUSG00000026814	8.47847	7.96265	7.47434	-0.510699	0.492073	-1.00277	0.0232288	0.0323702	7.22902e-08
Enkd1	ENSMUSG00000013155	8.62857	9.25203	9.70292	0.625649	-0.449937	1.07559	3.69146e-08	4.89171e-05	1.70093e-28
Enoph1	ENSMUSG00000029326	10.6036	11.1774	11.6342	0.573571	-0.457248	1.03082	2.30335e-08	7.78377e-06	2.13536e-31
Enpep	ENSMUSG00000028024	-1.85724	1.76324	2.74736	3.40558	-0.996277	4.40186	0.0270309	0.40374	0.000819471
Enpp5	ENSMUSG00000023960	8.25748	7.53555	7.1635	-0.72554	0.370617	-1.09616	3.89092e-05	0.0581799	5.4486e-13
Entpd1	ENSMUSG00000048120	10.0275	9.15252	8.43394	-0.875167	0.720277	-1.59544	0.0235886	0.0716525	5.89408e-07
Epas1	ENSMUSG00000024140	7.70131	7.21765	5.8326	-0.483752	1.40011	-1.88386	0.123052	1.392e-06	7.72826e-14
Epb41l1	ENSMUSG00000027624	7.77636	7.10515	6.61569	-0.670187	0.502352	-1.17254	0.0175931	0.0960127	6.58609e-07
Epb41l3	ENSMUSG00000024044	7.60872	7.25072	3.92067	-0.362505	3.34253	-3.70503	0.354599	2.28835e-21	3.11064e-30
Epb41l4a	ENSMUSG00000024376	3.42972	4.78528	6.90805	1.36327	-2.1116	3.47487	0.00139178	1.38786e-10	1.6613e-24
Epb41l4aos	ENSMUSG00000087590	6.32548	6.92248	7.56982	0.594302	-0.646577	1.24088	0.0203124	0.00695306	1.66652e-09
Epb41l4b	ENSMUSG00000028434	6.75982	8.48622	10.5129	1.72258	-2.02576	3.74834	1.52797e-17	3.5733e-28	2.2615e-100
Epha1	ENSMUSG00000029859	5.78101	5.09062	4.21034	-0.679705	0.912391	-1.5921	0.0564834	0.0150538	1.70616e-07
Epha4	ENSMUSG00000026235	4.51892	4.31015	0.897008	-0.200682	3.46606	-3.66674	0.794836	4.47215e-06	9.43058e-08
Epha7	ENSMUSG00000028289	5.80935	7.6981	9.65253	1.88495	-1.95765	3.8426	9.88506e-17	6.81863e-23	2.27856e-84
Ephb2	ENSMUSG00000028664	3.96886	4.91603	5.91446	0.964533	-0.987742	1.95227	0.0147331	0.00346555	4.7747e-10
Ephb6	ENSMUSG00000029869	7.19497	6.86088	5.72162	-0.328958	1.14634	-1.4753	0.380813	0.000349705	8.59698e-08
Ephx1	ENSMUSG00000038776	4.42288	4.6197	3.04939	0.19042	1.58085	-1.39043	0.806132	0.00811583	0.00934587
Epop	ENSMUSG00000043439	9.80409	10.3338	11.0262	0.530304	-0.691847	1.22215	0.000443891	1.93575e-06	4.44193e-22
Eprs	ENSMUSG00000026615	13.4179	13.9135	14.42	0.495643	-0.506522	1.00216	9.35611e-05	5.68205e-05	1.34294e-20
Epx	ENSMUSG00000052234	8.3333	6.1823	4.45394	-2.15156	1.73052	-3.88208	0.0540841	0.14205	2.39123e-05
Erc2	ENSMUSG00000040640	0.63802	6.14026	7.11711	5.48545	-0.976082	6.46153	1.17566e-15	0.000955141	1.68887e-23
Ercc6l	ENSMUSG00000051220	11.0943	11.7658	12.1477	0.671249	-0.382048	1.0533	8.50444e-09	0.00144876	1.88392e-25
Ercc8	ENSMUSG00000021694	8.70201	9.27567	9.82459	0.573646	-0.549079	1.12273	0.000257412	0.000341531	1.59598e-17
Erdr1	ENSMUSG00000096768	6.10338	7.03093	7.11267	0.9369	-0.0859624	1.02286	4.1026e-05	0.79305	2.26842e-07
Ereg	ENSMUSG00000029377	5.06984	4.2357	1.9846	-0.846114	2.22465	-3.07077	0.285592	0.00429983	3.62796e-06
Erfe	ENSMUSG00000047443	6.74882	6.71264	5.66186	-0.0284224	1.06088	-1.0893	0.96508	0.0162897	0.0043239
Erich3	ENSMUSG00000078161	#NAME?	1.98164	2.69353	4.3289	-0.715987	5.04489	0.0164244	0.705764	0.00123873
Ermap	ENSMUSG00000028644	10.7749	10.7521	8.31767	-0.0225288	2.43508	-2.45761	0.977812	4.74774e-07	7.86494e-09
Ero1l	ENSMUSG00000021831	14.8246	15.5483	16.1804	0.723735	-0.632087	1.35582	3.63893e-07	9.38229e-06	1.77432e-28
Errfi1	ENSMUSG00000028967	8.09481	7.51787	6.62784	-0.57689	0.894231	-1.47112	0.0627487	0.00278299	4.83184e-09
Erv3	ENSMUSG00000037482	5.04361	4.90384	3.62435	-0.134004	1.29501	-1.42901	0.865372	0.0290485	0.00493473
Esam	ENSMUSG00000001946	8.86504	7.34175	4.42257	-1.51875	2.9162	-4.43496	1.19032e-07	9.18912e-21	7.38759e-56
Esd	ENSMUSG00000021996	13.9592	13.3891	12.7352	-0.570262	0.653803	-1.22407	9.87231e-07	1.08927e-08	1.64159e-34
Esf1	ENSMUSG00000045624	10.4561	10.946	11.5202	0.490163	-0.574035	1.0642	0.000198971	7.69157e-06	9.33623e-22
Esr1	ENSMUSG00000019768	8.89271	9.25812	9.99856	0.365692	-0.73973	1.10542	0.00254951	1.77381e-11	4.30768e-29
Esrp2	ENSMUSG00000084128	7.39296	7.63813	6.40806	0.248071	1.2301	-0.982031	0.568327	0.000319378	0.001297
Etfa	ENSMUSG00000032314	12.4034	13.1022	13.4738	0.698741	-0.371547	1.07029	3.34265e-14	9.96258e-05	1.10131e-39
Etfrf1	ENSMUSG00000040370	10.9917	10.5253	9.91761	-0.466695	0.607667	-1.07436	0.00112316	1.55821e-05	5.40178e-19
Etl4	ENSMUSG00000036617	5.87601	4.09212	6.42138	-1.7704	-2.31053	0.540133	1.51192e-07	4.83168e-13	0.0343484
Ets2	ENSMUSG00000022895	11.5417	10.7323	9.79775	-0.810389	0.934667	-1.74506	1.05494e-09	1.19758e-12	3.57046e-51
Eva1b	ENSMUSG00000050212	7.88693	7.35274	6.16289	-0.536335	1.19424	-1.73057	0.0552053	7.94281e-06	5.72866e-14
Evl	ENSMUSG00000021262	10.708	9.96728	8.90498	-0.741232	1.06463	-1.80586	5.04666e-05	2.64674e-09	8.3872e-31
Evpl	ENSMUSG00000034282	4.8577	5.75407	6.79441	0.89684	-1.0286	1.92544	0.0462317	0.0131227	7.19186e-08
Exo1	ENSMUSG00000039748	10.4381	11.1951	11.7117	0.757161	-0.516628	1.27379	3.16144e-10	2.12879e-05	4.15319e-34
Exoc3l2	ENSMUSG00000011263	8.97654	8.04048	5.50581	-0.932959	2.54464	-3.4776	0.000388435	5.37844e-22	4.27044e-48
Exoc3l4	ENSMUSG00000021280	6.6607	5.26513	3.16712	-1.37916	2.11926	-3.49843	4.94957e-05	1.97617e-07	1.91692e-23
Exosc1	ENSMUSG00000034321	10.4352	10.9706	11.4656	0.535921	-0.494816	1.03074	0.000702476	0.00168242	9.77994e-15
Exosc2	ENSMUSG00000039356	10.5397	11.0782	11.629	0.538571	-0.550793	1.08936	0.00022379	0.000130713	9.49775e-19
Extl1	ENSMUSG00000028838	4.16263	4.02031	5.0865	-0.118706	-1.04667	0.92796	0.868759	0.0334266	0.0277832
Extl3	ENSMUSG00000021978	11.2451	12.1135	12.3543	0.868164	-0.240382	1.10855	3.23338e-12	0.0866174	5.19569e-24
Eya1	ENSMUSG00000025932	5.5224	4.76672	6.39501	-0.742212	-1.61824	0.876032	0.0160832	2.58745e-09	9.7475e-05
Eya2	ENSMUSG00000017897	5.82331	4.45687	4.02381	-1.36205	0.434129	-1.79618	0.0017784	0.450893	1.75693e-06
F2rl1	ENSMUSG00000021678	-0.851028	1.37198	4.4879	2.22007	-3.18291	5.40299	0.165869	0.00046752	6.72398e-06
F2rl3	ENSMUSG00000050147	9.34142	8.24392	7.4754	-1.09627	0.767178	-1.86345	4.82481e-06	0.00218231	2.95477e-19
F3	ENSMUSG00000028128	5.7587	6.86454	6.81638	1.08843	0.0496452	1.03878	1.20344e-05	0.898081	1.93275e-06
F5	ENSMUSG00000026579	12.2132	11.9802	11.1361	-0.232975	0.844694	-1.07767	0.373615	9.04175e-05	7.39829e-09
F630028O10Rik	ENSMUSG00000078122	13.2642	12.8875	12.1777	-0.376773	0.709798	-1.08657	0.0255083	7.3748e-06	2.04246e-15
F7	ENSMUSG00000031443	11.9222	13.1051	13.0506	1.18296	0.054717	1.12824	3.68519e-16	0.815211	3.26401e-18
F730035M05Rik	ENSMUSG00000085298	5.89362	4.69941	3.23899	-1.20516	1.45065	-2.65581	0.000429758	0.000386632	2.6943e-15
F730311O21Rik	ENSMUSG00000100658	4.10488	3.31095	0.411861	-0.779214	2.90387	-3.68308	0.224914	0.000593488	7.40462e-07
F830016B08Rik	ENSMUSG00000090942	2.93208	-0.438422	-2.073	-3.41383	1.37383	-4.78766	NA	0.663028	0.0102657
F830045P16Rik	ENSMUSG00000043727	6.80015	6.75588	7.84185	-0.0405705	-1.08792	1.04735	0.901985	1.03485e-07	5.34329e-09
F830115B05Rik	ENSMUSG00000104576	2.63466	0.0470273	0.987155	-2.58912	-0.969433	-1.61969	0.0450652	0.570242	0.0802412
F830208F22Rik	ENSMUSG00000073529	8.2173	7.28333	6.30488	-0.936258	0.982815	-1.91907	0.000531109	0.000413434	2.02167e-16
F9	ENSMUSG00000031138	5.27229	4.98911	3.06229	-0.299921	1.88168	-2.1816	0.535278	1.62465e-05	1.30312e-08
F930017D23Rik	ENSMUSG00000075184	5.02341	4.71736	3.00825	-0.309739	1.71065	-2.02039	0.511427	8.15285e-05	1.01513e-07
Fabp12	ENSMUSG00000027530	2.46481	5.47578	5.87615	3.07169	-0.392524	3.46421	2.43918e-11	0.318832	1.00674e-16
Fabp3	ENSMUSG00000028773	3.84706	3.28487	2.6904	-0.560371	0.599071	-1.15944	0.440393	0.446197	0.0392803
Fabp5	ENSMUSG00000027533	12.751	13.3324	14.1268	0.5814	-0.794511	1.37591	2.92526e-06	3.42071e-11	1.52016e-38
Fabp7	ENSMUSG00000019874	4.00558	3.52782	2.1023	-0.481365	1.43088	-1.91224	0.573173	0.0694699	0.00330129
Fam105a	ENSMUSG00000056069	13.2752	12.7763	12.2474	-0.498962	0.528905	-1.02787	0.00182528	0.000862854	1.98902e-14
Fam109b	ENSMUSG00000049687	10.1743	9.57231	8.84442	-0.601206	0.728225	-1.32943	0.15532	0.0757307	5.95852e-05
Fam110c	ENSMUSG00000036136	11.2215	9.68373	5.82442	-1.53804	3.87253	-5.41057	1.57264e-17	1.26567e-86	5.5091e-195
Fam114a1	ENSMUSG00000029185	10.4013	10.0246	9.38063	-0.376689	0.646071	-1.02276	0.0531607	0.000437174	6.33643e-11
Fam129a	ENSMUSG00000026483	13.6307	12.9921	12.3814	-0.638649	0.610875	-1.24952	4.07252e-06	1.00893e-05	6.90341e-26
Fam131a	ENSMUSG00000050821	5.62696	3.98638	3.69059	-1.63828	0.323951	-1.96223	3.8585e-05	0.578938	1.16543e-08
Fam133b	ENSMUSG00000058503	9.9116	10.4358	10.9441	0.523876	-0.508726	1.0326	7.02263e-09	5.63253e-09	1.37413e-40
Fam134b	ENSMUSG00000022270	11.3563	10.2567	9.65518	-1.10038	0.601487	-1.70187	6.58664e-17	1.41052e-05	8.92282e-48
Fam136a	ENSMUSG00000057497	11.3181	12.0753	12.6431	0.757194	-0.567896	1.32509	1.5872e-07	9.86934e-05	1.90764e-26
Fam160a1	ENSMUSG00000051000	4.17218	2.43679	1.50398	-1.7624	0.994084	-2.75648	0.072229	0.427923	0.00121577
Fam167a	ENSMUSG00000035095	7.67685	5.56685	0.283737	-2.12246	5.38131	-7.50377	1.88177e-12	4.67971e-13	9.83104e-27
Fam169b	ENSMUSG00000074071	6.45221	7.09275	7.61575	0.639407	-0.51999	1.1594	0.0684926	0.142857	3.94056e-05
Fam170b	ENSMUSG00000078127	4.7376	3.23088	1.21967	-1.51646	2.04058	-3.55704	0.00662948	0.00619135	5.93197e-09
Fam178b	ENSMUSG00000046337	8.42716	7.25597	7.28731	-1.16872	-0.0354819	-1.13324	1.01466e-07	0.925776	2.51388e-09
Fam179a	ENSMUSG00000045761	3.20793	4.3334	2.54755	1.1163	1.77671	-0.660409	0.0858773	0.00505748	0.32516
Fam184a	ENSMUSG00000019856	4.4165	3.29575	2.57003	-1.14909	0.69049	-1.83958	0.0482071	0.343535	0.000248111
Fam185a	ENSMUSG00000047221	8.33299	9.27771	9.92581	0.943636	-0.648398	1.59203	3.2457e-12	9.52158e-07	8.53372e-42
Fam187b	ENSMUSG00000046826	6.57443	6.04494	4.7857	-0.528757	1.2824	-1.81116	0.131812	0.000145866	3.31329e-10
Fam195a	ENSMUSG00000025732	8.34354	9.2326	9.86157	0.888952	-0.629612	1.51856	2.85298e-06	0.000887398	7.75551e-21
Fam196b	ENSMUSG00000069911	5.7668	5.37988	3.86933	-0.388799	1.48005	-1.86885	0.453385	0.00107053	1.5463e-06
Fam19a3	ENSMUSG00000055865	4.9876	3.13	0.467109	-1.85579	2.52089	-4.37669	0.000887617	0.00232578	2.61145e-10
Fam205c	ENSMUSG00000050141	-0.11692	2.87925	-0.502305	2.88698	3.4369	-0.549921	NA	0.0187564	0.772454
Fam20a	ENSMUSG00000020614	4.50148	4.34122	5.65071	-0.132233	-1.28417	1.15194	0.835511	0.0025624	0.00171275
Fam20c	ENSMUSG00000025854	14.2039	13.2516	10.8393	-0.952394	2.41283	-3.36523	5.34422e-06	6.46523e-35	6.05177e-80
Fam210a	ENSMUSG00000038121	10.3968	11.09	11.5363	0.692497	-0.446482	1.13898	1.66943e-12	6.38461e-06	2.47887e-40
Fam210b	ENSMUSG00000027495	9.77783	9.27271	8.69076	-0.503799	0.585704	-1.0895	2.56094e-05	1.12318e-06	4.32419e-26
Fam213b	ENSMUSG00000029059	8.27179	7.40074	6.50477	-0.874345	0.900251	-1.7746	0.000508428	0.000508415	2.82347e-16
Fam214b	ENSMUSG00000036002	12.0516	11.2824	10.076	-0.769462	1.20727	-1.97673	5.50407e-05	5.11462e-11	3.71714e-34
Fam217b	ENSMUSG00000070476	11.0962	10.726	9.95143	-0.369722	0.776933	-1.14665	0.000458187	9.09609e-15	9.42327e-38
Fam219a	ENSMUSG00000028439	8.39868	7.76634	6.47805	-0.631313	1.29265	-1.92397	0.000749752	6.48939e-12	3.46492e-31
Fam222a	ENSMUSG00000041930	4.77854	4.29335	3.5042	-0.48887	0.803411	-1.29228	0.30139	0.0891449	0.000581736
Fam227a	ENSMUSG00000042564	4.11376	3.11004	2.77448	-1.0017	0.27674	-1.27844	0.138863	0.77256	0.0218059
Fam234a	ENSMUSG00000024187	12.6665	11.7741	10.4158	-0.892559	1.35859	-2.25115	8.64611e-07	7.53216e-15	1.87568e-47
Fam26f	ENSMUSG00000046031	6.32955	7.15447	8.13337	0.827298	-0.9823	1.8096	0.00341444	0.000202706	6.20051e-15
Fam46c	ENSMUSG00000044468	11.2715	10.4439	9.16213	-0.827048	1.28381	-2.11086	3.31475e-11	1.35927e-25	8.33526e-82
Fam49a	ENSMUSG00000020589	10.742	9.8657	9.26094	-0.87684	0.605877	-1.48272	4.03367e-06	0.00202978	1.43783e-19
Fam60a	ENSMUSG00000039985	8.48797	9.02971	9.70867	0.539421	-0.67935	1.21877	7.89177e-05	1.29444e-07	1.21154e-26
Fam63a	ENSMUSG00000038712	13.2034	12.6591	11.9516	-0.5444	0.707537	-1.25194	1.8925e-07	3.58358e-12	4.47048e-44
Fam65b	ENSMUSG00000036006	13.8666	13.0909	12.2227	-0.775738	0.86842	-1.64416	1.06217e-08	7.08607e-11	1.0294e-44
Fam65c	ENSMUSG00000074577	8.64353	7.05856	4.49199	-1.5779	2.57659	-4.1545	7.32212e-07	3.64e-14	7.01386e-43
Fam83c	ENSMUSG00000074647	1.55746	2.16338	3.95564	0.610633	-1.7939	2.40453	0.676657	0.101693	0.0106276
Fam92b	ENSMUSG00000042269	1.06049	1.10866	#NAME?	0.0238319	3.66929	-3.64546	NA	0.0651889	0.037625
Fasl	ENSMUSG00000000817	-0.63272	1.80898	3.77128	2.25833	-1.91763	4.17596	0.124354	0.0593702	0.000301904
Fasn	ENSMUSG00000025153	13.5744	14.2113	14.6401	0.636916	-0.428826	1.06574	3.93015e-06	0.00242993	2.31479e-19
Fastkd2	ENSMUSG00000025962	10.7188	11.2405	11.7507	0.521857	-0.510295	1.03215	0.00201977	0.00237504	3.05133e-13
Fat1	ENSMUSG00000070047	5.11535	3.7507	1.56501	-1.35299	2.20551	-3.5585	0.0127922	0.00118281	4.85471e-10
Fat2	ENSMUSG00000055333	1.98718	1.105	3.27827	-0.984973	-2.21798	1.23301	0.476087	0.0493407	0.17938
Fat3	ENSMUSG00000074505	3.36764	3.23299	-1.50837	-0.109562	4.43554	-4.5451	0.933056	0.00142335	0.000355003
Fblim1	ENSMUSG00000006219	9.35569	8.38734	7.25987	-0.968748	1.13001	-2.09876	0.0341264	0.0122881	2.03142e-08
Fbn1	ENSMUSG00000027204	8.8623	10.8742	9.47813	2.0121	1.39803	0.614069	6.86306e-59	1.03047e-29	2.81771e-07
Fbxl21	ENSMUSG00000035509	5.73885	4.7026	3.87991	-1.03419	0.834361	-1.86855	0.00340811	0.040496	2.98493e-09
Fbxl22	ENSMUSG00000050503	5.83459	5.3337	4.24451	-0.500409	1.0574	-1.55781	0.225927	0.00740798	2.31427e-06
Fbxl5	ENSMUSG00000039753	14.4553	14.0614	13.3696	-0.393913	0.691852	-1.08576	0.056129	0.000333927	4.35242e-11
Fbxo10	ENSMUSG00000048232	8.17643	7.73266	7.0725	-0.438227	0.672098	-1.11033	0.052517	0.00216205	1.63105e-09
Fbxo17	ENSMUSG00000030598	5.52273	7.15359	7.85888	1.63818	-0.707529	2.3457	2.06447e-11	0.00213117	3.57386e-28
Fbxo2	ENSMUSG00000041556	3.59308	2.50994	1.99739	-1.04563	0.550885	-1.59651	0.207694	0.603982	0.0192632
Fbxo24	ENSMUSG00000089984	3.94027	3.82408	2.70095	-0.120919	1.08588	-1.2068	0.8697	0.0633974	0.015375
Fbxo6	ENSMUSG00000055401	11.2316	10.6446	9.82846	-0.587359	0.815675	-1.40303	2.35173e-07	2.27093e-13	3.66688e-46
Fbxw24	ENSMUSG00000062275	3.39105	2.82018	1.24135	-0.5471	1.62819	-2.17529	0.592661	0.0984115	0.00712619
Fbxw25	ENSMUSG00000094992	3.5064	3.60665	1.08903	0.0886946	2.56774	-2.47904	0.936494	0.00357977	0.00177613
Fcer1a	ENSMUSG00000005339	12.6522	11.7679	13.8137	-0.884143	-2.04572	1.16158	0.000153993	5.91039e-21	6.36796e-09
Fcer1g	ENSMUSG00000058715	15.336	14.8542	13.844	-0.481764	1.01028	-1.49204	0.00590716	6.73612e-10	4.81885e-25
Fcgr3	ENSMUSG00000059498	14.9167	14.5357	13.7852	-0.381051	0.750584	-1.13163	0.0283402	3.77466e-06	8.50118e-16
Fcgr4	ENSMUSG00000059089	11.9381	11.0579	9.38204	-0.880391	1.67729	-2.55768	0.000443903	1.87189e-12	1.02147e-33
Fcnb	ENSMUSG00000026835	10.0094	9.1983	6.48857	-0.812108	2.71113	-3.52324	0.0012882	3.02613e-29	6.21268e-58
Fcor	ENSMUSG00000089665	9.08095	8.53341	7.39412	-0.549045	1.13562	-1.68466	0.000807589	1.5692e-12	1.6362e-32
Fcrla	ENSMUSG00000038421	3.5928	3.30217	1.86103	-0.318282	1.43488	-1.75316	0.718393	0.0671277	0.00762373
Fcrlb	ENSMUSG00000070524	5.82524	5.59617	4.1115	-0.235305	1.50304	-1.73834	0.748492	0.00818861	0.000372379
Fcrls	ENSMUSG00000015852	8.27369	8.09212	6.87981	-0.181706	1.21532	-1.39702	0.81856	0.0398647	0.00526436
Fdps	ENSMUSG00000059743	9.95166	11.1616	10.5436	1.20942	0.618036	0.591386	2.48485e-23	8.38645e-07	1.39566e-07
Fetub	ENSMUSG00000022871	2.04247	1.86956	-0.915327	-0.183071	2.96001	-3.14308	NA	0.108182	0.0494286
Fgd1	ENSMUSG00000025265	4.17696	4.25545	5.59542	0.103811	-1.32635	1.43016	0.877051	0.00206609	0.000128632
Fgd3	ENSMUSG00000037946	10.7447	10.2081	9.22638	-0.537692	0.980648	-1.51834	0.000701136	1.19251e-10	1.09864e-29
Fgf15	ENSMUSG00000031073	3.05439	3.33536	4.89934	0.280161	-1.58468	1.86484	0.788388	0.0303482	0.00299272
Fgfr1	ENSMUSG00000031565	7.26477	6.52619	5.41689	-0.734941	1.1259	-1.86084	0.0229312	0.000520445	1.01601e-11
Fgfr3	ENSMUSG00000054252	5.00127	3.46886	3.00188	-1.51437	0.501314	-2.01568	0.01185	0.539502	9.59961e-05
Fggy	ENSMUSG00000028573	7.96102	7.58325	6.87537	-0.377667	0.711387	-1.08905	0.0886306	0.000721869	1.00072e-09
Fgl1	ENSMUSG00000031594	7.04372	7.83002	5.19948	0.786621	2.65493	-1.86831	0.0111695	4.1068e-19	1.74116e-11
Fgr	ENSMUSG00000028874	14.5697	13.7172	11.867	-0.85252	1.85039	-2.70291	2.70329e-05	2.90271e-22	8.73934e-56
Fh1	ENSMUSG00000026526	12.0631	12.6871	13.3161	0.624055	-0.629176	1.25323	4.31412e-10	1.56001e-10	2.05264e-47
Fhdc1	ENSMUSG00000041842	8.93183	7.90296	5.5965	-1.02598	2.3086	-3.33458	0.00024382	1.59505e-16	2.36323e-40
Fhit	ENSMUSG00000060579	1.90354	0.927747	3.12756	-0.896036	-2.14395	1.24791	0.483048	0.0344687	0.118123
Fhl1	ENSMUSG00000023092	7.46859	4.04394	0.781848	-3.3903	3.41793	-6.80823	4.32639e-22	8.76585e-07	5.43738e-29
Fhl2	ENSMUSG00000008136	5.35243	4.02054	3.57691	-1.34422	0.401435	-1.74565	0.00317853	0.519961	8.65493e-06
Fhod1	ENSMUSG00000014778	8.21084	7.68132	6.64988	-0.526657	1.03578	-1.56244	0.00063345	3.82169e-11	4.02017e-30
Fignl1	ENSMUSG00000035455	11.9586	12.6862	13.0799	0.727457	-0.393766	1.12122	1.65106e-10	0.000832666	1.5369e-29
Fignl2	ENSMUSG00000095440	5.25831	3.57158	1.50565	-1.71586	2.08896	-3.80482	0.00433429	0.00558437	8.15509e-10
Fkbp10	ENSMUSG00000001555	1.86945	3.58184	4.21459	1.65649	-0.622098	2.27859	0.0212378	0.370751	0.000140225
Fkbp11	ENSMUSG00000003355	9.17252	10.0707	10.997	0.89889	-0.926091	1.82498	6.36735e-16	2.13486e-18	3.08876e-79
Fkbp3	ENSMUSG00000020949	11.1547	11.7102	12.1787	0.555629	-0.468535	1.02416	9.22203e-07	3.37617e-05	4.81498e-26
Fkbp4	ENSMUSG00000030357	13.4482	14.1258	14.7073	0.677599	-0.581481	1.25908	5.55203e-07	1.82485e-05	2.71626e-27
Fkbpl	ENSMUSG00000033739	10.004	9.27944	8.35682	-0.726509	0.923027	-1.64954	6.70456e-09	2.37298e-13	2.93052e-50
Fktn	ENSMUSG00000028414	8.12724	8.90637	9.55011	0.778794	-0.645206	1.424	3.15843e-08	1.86039e-06	2.03776e-32
Flna	ENSMUSG00000031328	16.735	16.1484	15.5787	-0.586524	0.569748	-1.15627	1.20163e-05	1.97179e-05	5.36957e-24
Flrt2	ENSMUSG00000047414	6.57851	5.38377	3.1634	-1.19391	2.26091	-3.45482	0.00393757	1.07017e-06	7.0658e-18
Flrt3	ENSMUSG00000051379	8.49616	7.63683	4.98442	-0.860633	2.65935	-3.51998	0.15287	9.10494e-07	9.71657e-14
Flt1	ENSMUSG00000029648	8.13655	6.4631	4.88936	-1.66366	1.58125	-3.24491	3.75871e-15	1.6203e-10	1.51089e-53
Flt3	ENSMUSG00000042817	7.00051	7.76976	8.5166	0.768862	-0.745006	1.51387	0.00601045	0.00615244	5.55902e-11
Flt4	ENSMUSG00000020357	3.47342	2.69424	2.20819	-0.788152	0.506203	-1.29435	0.32654	0.604806	0.0441152
Fmn1	ENSMUSG00000044042	7.85617	6.98111	5.8658	-0.878764	1.12012	-1.99888	0.0087516	0.000918597	1.98124e-12
Fmnl1	ENSMUSG00000055805	14.1437	13.7159	13.1139	-0.427736	0.60217	-1.02991	0.00105806	1.96864e-06	5.48216e-21
Fmo5	ENSMUSG00000028088	11.0682	9.72657	8.07092	-1.34161	1.65762	-2.99923	3.62159e-13	2.87994e-19	4.31939e-74
Fnbp1l	ENSMUSG00000039735	7.12587	6.9169	5.94622	-0.213914	0.976172	-1.19009	0.531938	0.000455058	7.17168e-07
Fnip2	ENSMUSG00000061175	12.8748	12.4582	11.3836	-0.416778	1.07471	-1.49149	0.0144368	6.44471e-12	7.18191e-27
Focad	ENSMUSG00000038368	9.321	9.8363	10.6349	0.515501	-0.798431	1.31393	0.00532179	5.31793e-06	6.47102e-18
Folr1	ENSMUSG00000001827	5.356	2.97113	0.730312	-2.36925	2.3232	-4.69245	0.000196522	0.00952067	1.17754e-10
Fos	ENSMUSG00000021250	12.0506	11.4857	10.4591	-0.564904	1.02668	-1.59159	0.16066	0.00522136	2.89705e-07
Fosb	ENSMUSG00000003545	4.57037	4.02419	2.89718	-0.535558	1.13346	-1.66902	0.418244	0.0721977	0.00112058
Fosl2	ENSMUSG00000029135	12.225	11.6375	10.8049	-0.587405	0.833455	-1.42086	0.000652698	6.33388e-07	1.23369e-22
Foxn4	ENSMUSG00000042002	#NAME?	#NAME?	1.89693	-0.0418759	-4.28732	4.24545	NA	0.0744475	0.0347536
Foxo1	ENSMUSG00000044167	9.90643	9.43372	8.75579	-0.473104	0.679307	-1.15241	0.000629041	6.19588e-07	1.15033e-22
Foxp1	ENSMUSG00000030067	11.9283	12.4657	13.0122	0.537411	-0.546788	1.0842	4.66596e-16	2.52601e-17	5.24208e-78
Foxq1	ENSMUSG00000038415	3.37593	2.43533	-0.992012	-0.954207	3.54173	-4.49593	0.405092	0.0169187	0.000506042
Foxred2	ENSMUSG00000016552	9.50705	10.238	10.519	0.731229	-0.281601	1.01283	1.92144e-08	0.0437692	2.76154e-19
Fpgs	ENSMUSG00000009566	9.24177	9.77614	10.583	0.534845	-0.806569	1.34141	0.0029321	2.36076e-06	2.08339e-19
Fpr1	ENSMUSG00000045551	14.897	13.1693	8.44817	-1.72779	4.72176	-6.44955	2.93452e-07	2.84043e-50	2.94987e-110
Fpr2	ENSMUSG00000052270	12.4482	10.9629	7.37136	-1.48556	3.59331	-5.07887	3.04048e-06	1.5161e-32	2.27898e-76
Frmd5	ENSMUSG00000027238	4.36908	4.90212	6.06233	0.540415	-1.15407	1.69448	0.401609	0.0295908	0.000177085
Frmd6	ENSMUSG00000048285	10.8707	11.7722	12.2351	0.90128	-0.462731	1.36401	3.53428e-11	0.00104489	2.16561e-30
Frmd8os	ENSMUSG00000043488	3.6518	2.73627	0.796436	-0.925989	1.89415	-2.82014	0.272441	0.0467472	0.000293112
Frmpd1	ENSMUSG00000035615	3.63949	1.4678	1.4409	-2.08604	0.112007	-2.19804	0.029915	0.947617	0.00602611
Frmpd4	ENSMUSG00000049176	-0.757177	6.37129	6.11022	7.29444	0.264348	7.03009	7.20837e-11	0.551907	3.79211e-11
Fry	ENSMUSG00000056602	11.2273	10.6723	9.98225	-0.554649	0.690957	-1.24561	5.91233e-05	3.82478e-07	3.96644e-26
Fsbp	ENSMUSG00000094595	3.84792	5.24051	4.88177	1.39674	0.345643	1.0511	0.000900078	0.476524	0.00600539
Fscn1	ENSMUSG00000029581	5.35488	4.37848	1.12475	-0.963387	3.34487	-4.30826	0.175689	3.47504e-05	1.47597e-09
Fsd1l	ENSMUSG00000054752	4.84115	5.21579	6.66695	0.368219	-1.44237	1.81059	0.345728	6.7252e-07	3.69174e-12
Fst	ENSMUSG00000021765	7.29632	6.45858	4.99091	-0.837413	1.45417	-2.29158	0.00190777	2.85426e-07	5.58281e-21
Fstl1	ENSMUSG00000022816	2.37378	3.35246	7.49727	0.996341	-4.11257	5.10891	0.079579	4.17353e-31	5.38017e-39
Fth-ps2	ENSMUSG00000091313	3.19273	3.29335	0.980889	0.116224	2.29662	-2.1804	0.910096	0.00684811	0.00449395
Fth1	ENSMUSG00000024661	18.643	17.8757	16.5711	-0.767389	1.30454	-2.07193	7.19419e-06	1.08132e-15	4.29275e-46
Ftl1-ps2	ENSMUSG00000096755	4.04567	3.36054	2.41971	-0.677498	0.952245	-1.62974	0.325281	0.187907	0.0033407
Ftl2-ps	ENSMUSG00000082062	4.55778	4.04512	3.53187	-0.508796	0.527839	-1.03664	0.368068	0.382007	0.0180412
Ftsj3	ENSMUSG00000020706	11.9039	12.4529	13.0291	0.549015	-0.576167	1.12518	0.000432419	0.00018744	1.18636e-17
Fuca1	ENSMUSG00000028673	13.4055	12.7823	12.0389	-0.623247	0.743369	-1.36662	0.000102916	2.42674e-06	1.09518e-23
Furin	ENSMUSG00000030530	15.2129	14.6799	14.1254	-0.532969	0.554638	-1.08761	2.67755e-07	6.17771e-08	2.92382e-34
Fut2	ENSMUSG00000055978	4.7061	3.06787	1.93956	-1.6226	1.14718	-2.76978	0.00304909	0.105822	1.16359e-07
Fut7	ENSMUSG00000036587	11.211	10.6882	10.1381	-0.522881	0.550812	-1.07369	1.81307e-14	1.2857e-15	3.45075e-70
Fxyd5	ENSMUSG00000009687	15.2205	14.6754	13.7144	-0.545073	0.961045	-1.50612	0.000361634	3.62215e-11	9.31553e-32
Fxyd7	ENSMUSG00000036578	3.50234	2.56026	2.03927	-0.964067	0.52201	-1.48608	0.229181	0.608635	0.0233833
Fyb	ENSMUSG00000022148	14.2477	13.4188	12.0662	-0.82895	1.35271	-2.18166	6.35062e-07	1.77872e-17	5.22711e-53
Fzd7	ENSMUSG00000041075	9.75696	9.27029	8.72886	-0.486765	0.543865	-1.03063	0.0582122	0.0324373	7.10118e-07
Fzd8	ENSMUSG00000036904	5.48999	5.11574	4.25397	-0.373523	0.871149	-1.24467	0.43963	0.0467514	0.000549733
Fzd9	ENSMUSG00000049551	3.64539	4.59853	6.02376	0.960903	-1.41148	2.37238	0.0377213	0.000205414	2.85461e-11
G0s2	ENSMUSG00000009633	8.5324	8.24399	7.51016	-0.289359	0.737911	-1.02727	0.329242	0.00408416	2.46031e-06
G6b	ENSMUSG00000073414	5.3286	3.59626	1.74024	-1.7083	1.87785	-3.58614	0.000204217	0.0022869	8.49984e-13
Gab1	ENSMUSG00000031714	11.1934	10.1786	8.19133	-1.01515	1.99015	-3.0053	7.90362e-05	5.47516e-16	1.31451e-42
Gabarap	ENSMUSG00000018567	14.6449	14.3063	13.584	-0.338571	0.72241	-1.06098	0.00716377	7.94694e-10	1.35482e-24
Gad1	ENSMUSG00000070880	#NAME?	2.0763	4.31867	4.4132	-2.26633	6.67952	0.00121512	0.0023407	1.10616e-08
Gad1-ps	ENSMUSG00000090665	6.44043	5.96432	5.06283	-0.474565	0.909279	-1.38384	0.190757	0.00830715	1.46477e-06
Gadd45a	ENSMUSG00000036390	11.3243	10.7416	10.0545	-0.583047	0.687224	-1.27027	5.5115e-06	6.11221e-08	9.19834e-31
Gadd45g	ENSMUSG00000021453	11.8374	11.0144	10.3864	-0.822107	0.628281	-1.45039	1.36829e-08	2.03971e-05	8.74316e-31
Gal	ENSMUSG00000024907	3.96022	6.69534	6.47032	2.73637	0.223871	2.5125	2.3767e-13	0.626875	1.32357e-13
Galm	ENSMUSG00000035473	9.93805	9.40777	8.54483	-0.531015	0.863714	-1.39473	0.0203124	8.21616e-05	1.08226e-13
Galr2	ENSMUSG00000020793	2.58226	2.5907	3.95509	0.0136924	-1.36575	1.37944	0.991061	0.0568038	0.0232069
Gar1	ENSMUSG00000028010	11.0286	11.6882	12.3991	0.659626	-0.710902	1.37053	6.41008e-05	1.2158e-05	1.26338e-22
Garem2	ENSMUSG00000044576	2.7866	3.53532	5.7516	0.777734	-2.19594	2.97367	0.214645	9.88316e-07	4.58325e-12
Garnl3	ENSMUSG00000038860	5.19039	4.12663	2.74041	-1.03776	1.40736	-2.44512	0.0936161	0.0331223	4.60566e-06
Gart	ENSMUSG00000022962	12.7609	13.2785	13.9335	0.517541	-0.655086	1.17263	0.000699314	1.08804e-05	6.35225e-20
Gas2l1	ENSMUSG00000034201	11.5159	10.8333	10.1506	-0.68237	0.684066	-1.36644	7.95096e-15	1.0274e-14	7.63197e-69
Gas2l2	ENSMUSG00000020686	3.97676	5.925	4.98747	1.95441	0.928966	1.02544	7.13106e-08	0.00680767	0.0032467
Gas6	ENSMUSG00000031451	10.0909	9.03471	6.62516	-1.05723	2.41703	-3.47426	0.000193231	1.13909e-18	3.33549e-45
Gas7	ENSMUSG00000033066	12.7096	12.1978	11.5235	-0.511896	0.674354	-1.18625	6.16662e-05	6.32389e-08	8.92658e-28
Gata3	ENSMUSG00000015619	3.53184	3.07958	5.45035	-0.447505	-2.35871	1.9112	0.541971	7.17293e-06	1.20387e-05
Gatsl2	ENSMUSG00000015944	9.84256	9.17931	8.57439	-0.663566	0.607828	-1.27139	0.000689919	0.00219934	1.83133e-14
Gbp2	ENSMUSG00000028270	10.7654	9.95161	9.32044	-0.814266	0.631486	-1.44575	0.000142889	0.00399227	2.38649e-15
Gbp3	ENSMUSG00000028268	9.41056	9.81316	10.5689	0.402586	-0.756353	1.15894	0.0216639	3.25495e-06	2.56323e-16
Gbp4	ENSMUSG00000079363	5.7802	4.15853	5.47687	-1.62533	-1.32729	-0.298041	0.00780594	0.0343795	0.626137
Gbp5	ENSMUSG00000105504	7.93652	8.4993	9.46406	0.561714	-0.966666	1.52838	0.0357115	9.41688e-05	9.30926e-13
Gbp8	ENSMUSG00000034438	4.82999	4.20929	3.72228	-0.630085	0.490549	-1.12063	0.393924	0.550078	0.0497478
Gchfr	ENSMUSG00000046814	8.36166	7.16408	5.6579	-1.19684	1.50459	-2.70143	2.24158e-08	5.49302e-11	5.79353e-42
Gcnt2	ENSMUSG00000021360	13.0079	12.3546	10.5377	-0.653319	1.81754	-2.47086	0.00168121	2.97736e-21	3.32289e-46
Gcnt4	ENSMUSG00000091387	0.262251	1.70878	2.98961	1.34631	-1.29767	2.64398	0.414891	0.356284	0.0279119
Gcsam	ENSMUSG00000022659	7.68775	6.61986	3.11156	-1.06278	3.47673	-4.53951	2.90756e-05	1.52405e-25	4.13382e-49
Gda	ENSMUSG00000058624	14.9729	14.6016	13.8698	-0.371367	0.731806	-1.10317	0.00987792	6.11483e-08	9.9702e-21
Gdap10	ENSMUSG00000096954	9.76714	9.16847	8.58405	-0.598584	0.584257	-1.18284	0.0117897	0.0147764	2.03852e-09
Gdf15	ENSMUSG00000038508	7.43757	6.68878	5.72019	-0.754781	0.96675	-1.72153	0.000781679	4.20886e-05	4.19453e-18
Gdf6	ENSMUSG00000051279	#NAME?	-1.43842	1.50645	0.919918	-2.93687	3.85679	NA	NA	0.0370426
Gdi1	ENSMUSG00000015291	13.3087	12.8527	12.2751	-0.456005	0.577689	-1.03369	7.55229e-05	2.92355e-07	4.1797e-26
Gdpd1	ENSMUSG00000061666	8.99201	7.97611	6.79668	-1.01903	1.17661	-2.19564	1.18434e-05	7.06224e-07	4.20099e-27
Gdpd2	ENSMUSG00000019359	3.15613	1.87925	1.01258	-1.26559	0.87403	-2.13962	0.215095	0.498459	0.0134243
Gdpd5	ENSMUSG00000035314	7.82379	7.47032	6.15394	-0.351657	1.32547	-1.67712	0.256468	9.47573e-07	1.13507e-12
Gem	ENSMUSG00000028214	5.61205	6.21186	7.04013	0.594947	-0.830841	1.42579	0.107309	0.0127385	5.74162e-07
Gemin5	ENSMUSG00000037275	11.2899	11.7373	12.4246	0.447587	-0.687156	1.13474	0.0134001	6.77969e-05	1.88797e-14
Gemin6	ENSMUSG00000055760	9.63541	10.3066	10.8749	0.671827	-0.568232	1.24006	1.15682e-05	0.000190476	1.98511e-21
Gfi1b	ENSMUSG00000026815	10.9837	10.584	9.92338	-0.399022	0.660854	-1.05988	0.162164	0.0122513	1.55843e-06
Gfod2	ENSMUSG00000013150	9.45823	8.76329	8.23007	-0.692938	0.535083	-1.22802	0.00080026	0.0125459	2.58944e-12
Gfpt2	ENSMUSG00000020363	7.65409	6.74416	6.57395	-0.907029	0.167598	-1.07463	3.62011e-05	0.578849	1.19999e-08
Gfra1	ENSMUSG00000025089	7.49364	6.28295	4.91718	-1.21649	1.36008	-2.57657	1.64061e-06	1.19181e-06	1.23418e-27
Ggt1	ENSMUSG00000006345	12.329	12.5068	10.8872	0.177784	1.62011	-1.44233	0.545262	1.19492e-13	2.26556e-13
Ggt5	ENSMUSG00000006344	11.198	10.2589	8.42437	-0.93932	1.8364	-2.77572	1.35221e-06	9.72729e-23	4.16374e-61
Ghr	ENSMUSG00000055737	7.24805	6.74328	4.7852	-0.504203	1.97562	-2.47982	0.0348744	9.79576e-16	5.15729e-29
Ghrhr	ENSMUSG00000004654	2.20716	2.3917	-1.91533	0.223663	4.28218	-4.05852	0.90159	0.00997357	0.0073581
Gid4	ENSMUSG00000018415	10.8013	11.2451	12.0392	0.444044	-0.79349	1.23753	8.47261e-05	7.29492e-14	6.71153e-39
Gimap5	ENSMUSG00000043505	6.1379	5.46287	4.82406	-0.667414	0.635837	-1.30325	0.0363757	0.064238	1.28062e-06
Gins2	ENSMUSG00000031821	10.0038	10.6976	11.0238	0.693994	-0.326882	1.02088	9.86462e-09	0.0096626	2.1847e-22
Gja1	ENSMUSG00000050953	10.6077	9.9181	8.72753	-0.690162	1.19326	-1.88343	3.07158e-10	5.48594e-28	6.63855e-83
Gk	ENSMUSG00000025059	13.148	12.5503	12.0249	-0.597977	0.525509	-1.12349	4.05225e-09	2.58939e-07	3.72952e-37
Glb1	ENSMUSG00000045594	13.3761	12.7052	11.8897	-0.670943	0.815663	-1.48661	2.96414e-08	5.43216e-12	5.86043e-46
Glb1l2	ENSMUSG00000036395	#NAME?	0.397679	5.8825	2.79932	-5.45269	8.25201	0.0778249	7.62313e-10	1.54551e-13
Glis3	ENSMUSG00000052942	7.70008	8.6114	8.83424	0.910556	-0.223218	1.13377	1.38099e-05	0.37616	3.19463e-10
Glmn	ENSMUSG00000029276	8.09608	8.58404	9.2362	0.485247	-0.652526	1.13777	0.00146528	4.87573e-06	1.27054e-19
Glrp1	ENSMUSG00000062310	6.66257	7.02076	8.13957	0.354297	-1.11723	1.47152	0.1779	2.55545e-07	1.94395e-14
Glrx	ENSMUSG00000021591	13.2581	12.7136	12.0832	-0.544598	0.630555	-1.17515	0.000292871	2.07867e-05	2.39163e-20
Glt8d2	ENSMUSG00000020251	3.6855	3.70425	4.88085	0.000306019	-1.18738	1.18769	0.999737	0.0142045	0.00421935
Glyat	ENSMUSG00000063683	4.52672	5.38961	6.33764	0.884767	-0.935366	1.82013	0.0141526	0.00323565	2.42082e-10
Gm10073	ENSMUSG00000060019	6.171	6.82836	7.22599	0.659586	-0.395974	1.05556	0.0322707	0.224253	2.86205e-05
Gm10110	ENSMUSG00000062093	3.24956	4.396	4.43836	1.13712	-0.0381887	1.17531	0.0862816	0.969193	0.0375368
Gm10184	ENSMUSG00000066878	4.51249	5.37182	5.67208	0.853652	-0.29821	1.15186	0.0500141	0.557104	0.00135363
Gm10240	ENSMUSG00000068397	3.50631	4.6541	4.99366	1.16078	-0.325936	1.48672	0.0385269	0.62415	0.0014949
Gm10243	ENSMUSG00000095526	2.87965	3.71212	4.14272	0.863577	-0.403221	1.2668	0.231813	0.604806	0.0252816
Gm10248	ENSMUSG00000068680	7.08748	5.71383	0.98988	-1.37165	4.84091	-6.21256	0.00186894	6.90868e-13	3.59292e-23
Gm10252	ENSMUSG00000110350	4.77169	3.64655	3.2642	-1.11156	0.383325	-1.49488	0.0156887	0.54268	0.000139281
Gm10277	ENSMUSG00000069804	4.67884	4.26574	2.67941	-0.410832	1.56129	-1.97212	0.509562	0.00582045	4.48182e-05
Gm10287	ENSMUSG00000070342	2.99909	1.83572	-1.27158	-1.1855	2.97224	-4.15774	0.315319	0.0577339	0.00155695
Gm10344	ENSMUSG00000102207	-1.21768	1.0754	2.23691	2.11406	-1.11139	3.22545	NA	0.537437	0.0437422
Gm10382	ENSMUSG00000072612	7.79633	6.32113	5.3647	-1.47618	0.956788	-2.43297	9.64596e-11	0.000212344	4.84498e-31
Gm10388	ENSMUSG00000107894	3.70836	3.3796	1.7625	-0.346942	1.57626	-1.9232	0.78221	0.139749	0.0290826
Gm10392	ENSMUSG00000072673	5.32717	4.43881	4.28153	-0.872046	0.168839	-1.04088	0.0214435	0.763333	0.00107241
Gm10419	ENSMUSG00000072769	7.50695	6.36805	2.70734	-1.13864	3.67039	-4.80903	5.14807e-06	2.55359e-24	1.37726e-46
Gm10425	ENSMUSG00000097081	3.82072	3.04034	1.89433	-0.770028	1.14653	-1.91656	0.303031	0.151496	0.00200962
Gm10440	ENSMUSG00000105912	2.8612	3.24467	-1.91533	0.366975	5.09483	-4.72786	0.735056	0.000162506	0.000183773
Gm10451	ENSMUSG00000073000	5.06258	5.77344	6.93377	0.697367	-1.1635	1.86086	0.0215435	6.13424e-06	2.93318e-15
Gm10461	ENSMUSG00000107277	2.68586	0.611515	-0.166324	-2.00041	0.848834	-2.84925	NA	0.675561	0.0195817
Gm10463	ENSMUSG00000102759	3.99438	2.80164	2.75452	-1.17806	0.0893623	-1.26742	0.0776175	0.935677	0.0217839
Gm10521	ENSMUSG00000073492	5.26207	4.29997	3.71574	-0.967938	0.5824	-1.55034	0.0394802	0.300897	0.000100694
Gm10575	ENSMUSG00000073787	3.05254	2.44624	0.982041	-0.625833	1.44777	-2.0736	0.544308	0.168178	0.0131429
Gm10603	ENSMUSG00000099137	3.99694	3.69303	2.8189	-0.282791	0.854666	-1.13746	0.694768	0.186352	0.0286438
Gm10640	ENSMUSG00000100985	4.38187	4.25256	2.75251	-0.127365	1.52472	-1.65209	0.873626	0.0132042	0.00197369
Gm10687	ENSMUSG00000097617	3.36711	2.70032	1.57767	-0.666674	1.07566	-1.74234	0.444282	0.239993	0.0126908
Gm10800	ENSMUSG00000075014	3.03316	4.4251	3.86166	1.37868	0.56706	0.811617	0.0104601	0.322076	0.114191
Gm10804	ENSMUSG00000075025	3.33612	1.70394	1.37954	-1.66835	0.320888	-1.98924	0.105716	0.841592	0.0208276
Gm10814	ENSMUSG00000097404	5.37384	4.4408	3.86152	-0.942002	0.568951	-1.51095	0.0139054	0.215902	4.71755e-06
Gm10827	ENSMUSG00000096977	3.78943	3.46636	2.3041	-0.317957	1.20975	-1.52771	0.680994	0.0796847	0.0076551
Gm10913	ENSMUSG00000078097	4.87861	2.85547	0.750776	-2.03844	2.01613	-4.05457	0.000120881	0.0109569	1.48318e-10
Gm10941	ENSMUSG00000078444	3.05539	-0.0764073	1.31327	-3.05501	-1.30249	-1.75252	0.0124754	0.394895	0.0327677
Gm10961	ENSMUSG00000078604	2.50006	2.60955	0.092312	0.124617	2.46576	-2.34115	0.922935	0.026942	0.019886
Gm10997	ENSMUSG00000109879	4.56981	4.63135	3.25894	0.066655	1.34388	-1.27722	0.940569	0.034129	0.0214244
Gm11110	ENSMUSG00000079414	8.37389	7.87739	6.98375	-0.495616	0.900793	-1.39641	0.0104125	2.13961e-06	1.3067e-17
Gm11201	ENSMUSG00000085941	2.86179	2.96558	0.64971	0.119276	2.31586	-2.19659	0.913115	0.0125747	0.00887275
Gm11249	ENSMUSG00000083087	4.92003	5.84372	5.98436	0.93993	-0.133201	1.07313	0.00236377	0.745118	4.97746e-05
Gm11346	ENSMUSG00000085603	6.3257	4.789	2.29817	-1.54327	2.4845	-4.02777	9.56829e-07	2.61599e-08	3.21859e-25
Gm11349	ENSMUSG00000080840	3.22124	4.04346	4.47312	0.819179	-0.42286	1.24204	0.214174	0.546948	0.0161698
Gm11353	ENSMUSG00000060198	#NAME?	1.53053	1.73862	3.8683	-0.258666	4.12696	NA	0.904335	0.00749367
Gm11430	ENSMUSG00000080927	4.28367	0.61667	-0.6156	-3.55961	1.2995	-4.85911	0.000331564	0.443183	3.62661e-06
Gm11457	ENSMUSG00000086453	4.06053	3.44587	2.9755	-0.629017	0.471438	-1.10045	0.371161	0.559354	0.0457748
Gm11464	ENSMUSG00000087351	2.47415	1.28406	-1.06823	-1.20274	2.39805	-3.60079	NA	0.159207	0.00818406
Gm11469	ENSMUSG00000081123	-2.21768	-0.202292	1.83655	1.55195	-1.92637	3.47832	NA	0.346905	0.0439139
Gm11517	ENSMUSG00000081249	3.21084	2.10132	1.12886	-1.1363	1.00698	-2.14328	0.26728	0.411929	0.0127662
Gm11539	ENSMUSG00000083337	4.21497	4.98949	5.41369	0.779196	-0.421901	1.2011	0.122013	0.433252	0.00282476
Gm11542	ENSMUSG00000085051	2.01947	0.14654	-2.06823	-1.93139	1.95878	-3.89017	NA	0.426109	0.0224614
Gm11613	ENSMUSG00000085586	6.74564	5.84679	4.24139	-0.910463	1.59698	-2.50744	0.00902846	1.41772e-05	1.36102e-15
Gm11662	ENSMUSG00000083748	2.89954	1.05084	#NAME?	-1.85536	3.62553	-5.48089	0.208108	0.0447706	0.000178444
Gm11697	ENSMUSG00000085629	0.872635	1.62944	4.57957	0.742747	-2.97382	3.71657	0.538934	5.17483e-05	2.65684e-07
Gm11699	ENSMUSG00000083677	7.72953	6.52302	4.95156	-1.20881	1.58693	-2.79574	7.91801e-06	5.62687e-08	8.10244e-29
Gm11714	ENSMUSG00000087113	5.3545	4.10615	2.6883	-1.25961	1.43483	-2.69444	0.00314554	0.00510829	7.55026e-11
Gm11723	ENSMUSG00000087486	2.71127	1.75858	0.163737	-0.967574	1.60076	-2.56833	0.388543	0.218577	0.0102406
Gm11745	ENSMUSG00000084052	3.36983	2.47418	1.45427	-0.902949	0.966277	-1.86923	0.361336	0.384513	0.0197097
Gm11827	ENSMUSG00000086765	7.09423	6.42991	4.61629	-0.661886	1.8386	-2.50048	0.0920444	1.16279e-06	2.90353e-14
Gm11839	ENSMUSG00000083246	3.24796	2.83076	1.64475	-0.375244	1.15828	-1.53353	0.708335	0.21313	0.0395236
Gm11942	ENSMUSG00000094344	4.41849	5.39459	5.7315	0.983184	-0.33608	1.31926	0.0116476	0.440358	5.01928e-05
Gm11956	ENSMUSG00000084012	3.68603	2.07817	0.923463	-1.62351	1.1807	-2.80421	0.070129	0.312952	0.000624344
Gm12031	ENSMUSG00000085035	1.74192	3.46207	3.38709	1.71214	0.0817761	1.63036	0.0187196	0.933825	0.0113753
Gm12034	ENSMUSG00000083878	4.57796	3.96332	2.52915	-0.592791	1.50497	-2.09777	0.414983	0.0289573	0.00024995
Gm12184	ENSMUSG00000078154	4.46732	5.41987	5.55185	0.960457	-0.128342	1.0888	0.0208827	0.824915	0.00203739
Gm12185	ENSMUSG00000048852	3.76467	2.46849	0.241345	-1.30151	2.27711	-3.57862	0.0928043	0.0280454	2.70195e-05
Gm12193	ENSMUSG00000081934	6.12571	4.53276	-1.50837	-1.60105	5.69308	-7.29413	0.000957766	1.28896e-06	2.02006e-11
Gm12276	ENSMUSG00000081944	2.95185	2.7154	1.06234	-0.253178	1.58639	-1.83956	0.820281	0.104127	0.0251332
Gm12314	ENSMUSG00000080814	4.0872	2.69118	2.03768	-1.42916	0.586872	-2.01603	0.0381323	0.534352	0.00071368
Gm12355	ENSMUSG00000078134	3.96616	4.89617	5.04891	0.920778	-0.150462	1.07124	0.0281759	0.784121	0.00248336
Gm12366	ENSMUSG00000082762	5.35119	4.97351	3.87601	-0.381473	1.08869	-1.47017	0.486785	0.0249182	0.000288522
Gm12404	ENSMUSG00000087623	3.23527	2.42363	0.505646	-0.791228	1.98371	-2.77494	0.394994	0.0563346	0.00121466
Gm12498	ENSMUSG00000087357	2.7399	6.2251	6.74639	3.50845	-0.5118	4.02025	6.16783e-18	0.112082	7.34722e-27
Gm12589	ENSMUSG00000085126	7.20452	5.56735	3.56881	-1.64484	2.03722	-3.68206	5.84233e-07	1.43088e-07	1.17647e-28
Gm12592	ENSMUSG00000053263	3.29421	4.13067	4.30832	0.83908	-0.181759	1.02084	0.13493	0.795921	0.0265454
Gm12596	ENSMUSG00000086952	3.85121	2.44334	1.00699	-1.41521	1.43338	-2.8486	0.0531607	0.126097	5.59636e-05
Gm12606	ENSMUSG00000087659	2.24817	1.84345	-0.992012	-0.363252	2.98517	-3.34842	NA	0.0743434	0.0211538
Gm12648	ENSMUSG00000085931	2.10747	2.69182	4.36062	0.590178	-1.62435	2.21452	0.535448	0.0177114	0.000305247
Gm12708	ENSMUSG00000084918	7.07969	6.21558	5.14898	-0.865715	1.08092	-1.94664	0.0034819	0.0005059	6.33146e-14
Gm12709	ENSMUSG00000085181	4.02857	7.20204	8.19344	3.14396	-0.987159	4.13112	3.48901e-39	1.16235e-09	8.81595e-77
Gm12749	ENSMUSG00000083512	4.24731	3.83462	2.77618	-0.409914	1.06928	-1.4792	0.648105	0.188342	0.0230753
Gm12796	ENSMUSG00000085721	3.81818	3.06457	2.40762	-0.762254	0.635322	-1.39758	0.315811	0.46775	0.0215138
Gm12847	ENSMUSG00000085249	3.7608	3.1309	2.55675	-0.636037	0.616148	-1.25219	0.383944	0.447986	0.0291169
Gm12857	ENSMUSG00000081233	2.92005	1.50856	-2.50837	-1.3756	3.40878	-4.78438	0.308242	0.0435589	0.000687127
Gm12866	ENSMUSG00000066060	4.03343	3.8814	2.22474	-0.141009	1.7017	-1.84271	0.852544	0.00558437	0.000617586
Gm12867	ENSMUSG00000086683	5.32736	4.96179	3.70525	-0.364484	1.27022	-1.63471	0.546487	0.0149418	0.000210695
Gm12977	ENSMUSG00000085009	3.93268	3.58184	2.60503	-0.344734	0.992724	-1.33746	0.663193	0.166889	0.0208104
Gm12981	ENSMUSG00000086997	4.19252	3.61085	2.98206	-0.576156	0.599781	-1.17594	0.385432	0.401246	0.0227759
Gm13010	ENSMUSG00000086845	1.99421	0.397679	-1.91533	-1.57252	2.28111	-3.85362	NA	0.285641	0.0146008
Gm13032	ENSMUSG00000085918	4.54569	3.87308	3.46124	-0.65593	0.401115	-1.05704	0.246023	0.551362	0.0193197
Gm13068	ENSMUSG00000085403	2.44448	2.19731	0.373998	-0.249841	1.77164	-2.02148	0.850702	0.139455	0.0450778
Gm13073	ENSMUSG00000084807	2.86889	1.84564	0.728942	-0.996778	1.19813	-2.19491	0.323364	0.315644	0.0118118
Gm13241	ENSMUSG00000073716	3.87846	3.42876	2.56072	-0.45319	0.814393	-1.26758	0.552891	0.279051	0.0279076
Gm13357	ENSMUSG00000083650	4.00966	3.92721	2.36786	-0.086556	1.52076	-1.60732	0.917734	0.016769	0.00372931
Gm13369	ENSMUSG00000083796	4.27092	4.2684	2.75637	-0.00766954	1.53476	-1.54243	0.994129	0.0170292	0.00616761
Gm13370	ENSMUSG00000084383	2.80946	2.22371	0.343114	-0.601209	1.80373	-2.40494	0.631656	0.151164	0.0186485
Gm13372	ENSMUSG00000086560	2.68984	1.40366	#NAME?	-1.27501	4.00384	-5.27885	NA	0.0123135	0.000100117
Gm13373	ENSMUSG00000087196	2.23936	3.07257	4.09345	0.797909	-1.01033	1.80824	0.363747	0.170347	0.00398515
Gm13387	ENSMUSG00000087028	3.5442	2.59332	1.88457	-0.934958	0.692067	-1.62703	0.202484	0.441696	0.00789626
Gm13403	ENSMUSG00000085987	3.18247	-0.602321	-1.50837	-3.75279	0.622255	-4.37505	0.0101274	0.821062	0.000689661
Gm13431	ENSMUSG00000087187	7.97269	6.81224	4.9342	-1.15695	1.90896	-3.0659	5.18456e-09	3.75666e-17	7.44642e-53
Gm13470	ENSMUSG00000086644	4.5601	4.31471	2.96902	-0.248373	1.35898	-1.60736	0.750774	0.03378	0.00308038
Gm13496	ENSMUSG00000085755	0.36728	2.04894	3.22794	1.48423	-1.18859	2.67282	0.248195	0.265236	0.00592217
Gm13552	ENSMUSG00000081157	1.0887	1.68937	3.02976	0.652536	-1.3081	1.96064	0.619867	0.184002	0.0219984
Gm13561	ENSMUSG00000087518	3.0365	3.82324	-0.559514	0.793695	4.38381	-3.59012	0.383944	0.000155577	0.00108434
Gm13571	ENSMUSG00000086196	1.74141	0.40961	-1.91533	-1.32383	2.28665	-3.61048	NA	0.285641	0.0245487
Gm13573	ENSMUSG00000080198	3.21052	2.90316	0.875586	-0.328338	2.02566	-2.354	0.745374	0.0305449	0.00346737
Gm13582	ENSMUSG00000075325	2.94959	2.08004	-1.18159	-0.885241	3.21987	-4.10512	0.417333	0.0271875	0.00113328
Gm13620	ENSMUSG00000086603	4.85177	4.60194	3.65807	-0.244224	0.944922	-1.18915	0.674916	0.0554993	0.00385247
Gm13657	ENSMUSG00000086813	4.93734	2.39092	1.15346	-2.57409	1.31848	-3.89257	3.18276e-05	0.142317	8.90751e-10
Gm13708	ENSMUSG00000086069	3.57081	2.67089	1.44132	-0.911905	1.21558	-2.12749	0.278836	0.195146	0.00289063
Gm13710	ENSMUSG00000087362	5.60682	4.30815	3.03937	-1.30882	1.29378	-2.6026	0.00430432	0.0145177	7.5055e-10
Gm13713	ENSMUSG00000085135	-0.969133	1.49041	2.76153	2.4074	-1.31932	3.72672	0.147049	0.277558	0.0051377
Gm13786	ENSMUSG00000083951	2.76941	1.75858	-1.50837	-1.01562	2.97447	-3.99009	0.544662	0.110446	0.00986468
Gm13831	ENSMUSG00000083875	3.53429	3.12142	2.06056	-0.392566	1.09367	-1.48624	0.65976	0.187745	0.0253842
Gm13840	ENSMUSG00000086849	4.17049	4.55457	3.29874	0.381875	1.26416	-0.882285	0.497302	0.00919131	0.0524784
Gm13842	ENSMUSG00000084992	5.12599	4.00124	6.32294	-1.08956	-2.29132	1.20176	0.0337365	7.02037e-07	0.0021728
Gm13920	ENSMUSG00000085110	2.8823	1.13226	-1.18159	-1.69495	2.34318	-4.03813	0.283184	0.239993	0.00821746
Gm14010	ENSMUSG00000079053	5.00211	4.73612	3.80116	-0.273892	0.888651	-1.16254	0.609691	0.0558971	0.00255696
Gm14018	ENSMUSG00000084407	3.28632	3.5686	2.13698	0.286777	1.41859	-1.13182	0.718807	0.0351415	0.0670076
Gm14023	ENSMUSG00000085498	4.31238	3.71	3.14885	-0.602761	0.580127	-1.18289	0.304482	0.368799	0.0109243
Gm14049	ENSMUSG00000083953	2.92255	2.28244	0.726363	-0.651998	1.47637	-2.12837	0.574361	0.211308	0.0223109
Gm14051	ENSMUSG00000086756	4.77995	3.70123	2.57726	-1.06174	1.12423	-2.18597	0.111308	0.127464	0.000118222
Gm14204	ENSMUSG00000086496	0.18541	2.74395	3.34303	2.40494	-0.588552	2.99349	0.0211097	0.526973	0.000810287
Gm14252	ENSMUSG00000085546	4.52474	4.13584	2.9548	-0.398101	1.1871	-1.5852	0.487077	0.0250578	0.000337203
Gm14286	ENSMUSG00000087445	3.98371	2.96457	1.97536	-1.03125	1.01971	-2.05096	0.108235	0.181001	0.000291963
Gm14304	ENSMUSG00000083671	-0.806343	2.04129	2.23204	2.94812	-0.195324	3.14345	NA	0.905974	0.0220449
Gm14377	ENSMUSG00000109501	5.52955	4.31886	0.506446	-1.2134	3.87515	-5.08855	0.00998561	5.13571e-07	3.08719e-13
Gm14379	ENSMUSG00000087252	3.37341	2.80277	1.04477	-0.553458	1.79432	-2.34778	0.557155	0.0554036	0.00261843
Gm14399	ENSMUSG00000090093	4.14943	4.34238	5.37216	0.203211	-1.02175	1.22496	0.728175	0.0133211	0.000591077
Gm14418	ENSMUSG00000078867	1.64553	2.88834	3.83466	1.27273	-0.918993	2.19172	0.131173	0.205367	0.000812372
Gm14455	ENSMUSG00000087633	1.80185	1.33653	-1.27432	-0.489015	2.46879	-2.9578	NA	0.161428	0.0451878
Gm14548	ENSMUSG00000074417	11.8146	11.0745	9.10174	-0.74026	1.97448	-2.71474	4.71334e-05	8.31164e-31	1.23962e-68
Gm14597	ENSMUSG00000079593	3.08827	2.15811	1.32463	-0.900838	0.885247	-1.78608	0.403057	0.472091	0.038918
Gm14680	ENSMUSG00000081752	2.66108	4.14055	4.75634	1.45158	-0.605508	2.05709	0.0445442	0.430815	0.000554838
Gm14681	ENSMUSG00000081603	5.80211	6.7506	7.08243	0.946805	-0.33141	1.27821	0.242525	0.743654	0.0496272
Gm14703	ENSMUSG00000087644	4.83091	4.14144	2.54245	-0.690669	1.62851	-2.31918	0.25863	0.00789173	6.50454e-06
Gm14705	ENSMUSG00000086676	2.05135	3.67955	4.04454	1.57376	-0.355571	1.92933	0.0356393	0.679876	0.00224001
Gm14963	ENSMUSG00000085196	4.00292	3.2195	1.94815	-0.791674	1.22868	-2.02036	0.269683	0.108182	0.000789744
Gm15056	ENSMUSG00000082976	5.21833	4.8371	0.824782	-0.38947	3.99115	-4.38062	0.512444	1.43222e-08	1.39669e-11
Gm15210	ENSMUSG00000071041	5.25276	6.06724	6.53738	0.81161	-0.467192	1.2788	0.110259	0.400418	0.00177703
Gm15261	ENSMUSG00000087201	6.07172	4.85138	4.31467	-1.21382	0.507518	-1.72133	0.00207903	0.299577	4.23735e-07
Gm15327	ENSMUSG00000085204	3.41969	2.68262	1.95485	-0.724231	0.69932	-1.42355	0.388587	0.462105	0.0329178
Gm15334	ENSMUSG00000086991	3.54231	2.84893	2.03927	-0.659709	0.843744	-1.50345	0.45667	0.370206	0.0298529
Gm15342	ENSMUSG00000085884	2.22378	1.54819	-0.433545	-0.638889	2.0872	-2.72608	NA	0.224446	0.0496511
Gm15348	ENSMUSG00000074469	1.0196	2.26369	3.12334	1.20698	-0.858465	2.06544	0.29452	0.404441	0.0172418
Gm15356	ENSMUSG00000085109	4.84316	4.35109	1.88395	-0.507506	2.42506	-2.93257	0.470592	0.000302974	5.68361e-07
Gm15382	ENSMUSG00000083083	2.16776	0.990607	-0.619087	-1.15684	1.59297	-2.74981	NA	0.380152	0.0391809
Gm15413	ENSMUSG00000053049	1.99415	0.57753	-2.50837	-1.44313	2.3932	-3.83633	NA	0.298222	0.0266117
Gm15428	ENSMUSG00000046057	5.73661	6.35977	6.77558	0.607221	-0.422723	1.02994	0.042131	0.160565	1.99115e-05
Gm15433	ENSMUSG00000096802	2.16061	2.00244	-0.989754	-0.190628	3.09825	-3.28888	NA	0.0473819	0.0173824
Gm15440	ENSMUSG00000051107	5.86409	5.05025	3.79014	-0.814073	1.24124	-2.05532	0.0545704	0.00498777	1.90971e-08
Gm15441	ENSMUSG00000074398	6.04588	5.71534	4.42138	-0.323171	1.30979	-1.63296	0.443961	0.000347407	2.27047e-07
Gm15445	ENSMUSG00000085311	5.94812	4.83766	4.35592	-1.10726	0.484148	-1.59141	0.00595503	0.330405	3.99231e-06
Gm15448	ENSMUSG00000074419	9.49718	8.8875	7.32544	-0.610162	1.56842	-2.17858	0.00136891	1.13882e-17	3.82594e-40
Gm15478	ENSMUSG00000085363	3.72819	3.62082	2.04401	-0.104424	1.55302	-1.65744	0.911567	0.0333508	0.00870757
Gm15500	ENSMUSG00000086583	5.9572	6.77164	7.06106	0.810825	-0.287705	1.09853	0.0131893	0.454116	6.08109e-05
Gm15501	ENSMUSG00000087412	4.13392	4.6979	5.17773	0.58847	-0.464324	1.05279	0.24253	0.347055	0.00597503
Gm15503	ENSMUSG00000084964	4.87061	4.084	3.49632	-0.798065	0.569458	-1.36752	0.246568	0.46927	0.0127297
Gm15527	ENSMUSG00000086946	2.27174	0.611515	#NAME?	-1.58403	3.26466	-4.84869	NA	0.0835157	0.00119735
Gm15539	ENSMUSG00000081809	3.60722	3.20631	1.37877	-0.409676	1.79427	-2.20395	0.633332	0.0262128	0.0013212
Gm15563	ENSMUSG00000086387	1.20202	0.829074	#NAME?	-0.40462	3.39063	-3.79524	NA	0.0896712	0.0251128
Gm15568	ENSMUSG00000083257	1.56541	0.566915	-2.06823	-1.03774	2.38172	-3.41946	NA	0.279025	0.0436769
Gm15590	ENSMUSG00000058542	5.26424	5.2124	3.94035	-0.0534879	1.24817	-1.30165	0.953272	0.0547619	0.0192716
Gm15597	ENSMUSG00000085846	3.47617	2.61729	1.41272	-0.856207	1.19347	-2.04968	0.308883	0.20049	0.00389681
Gm15663	ENSMUSG00000085282	2.53343	2.08471	5.53132	-0.444441	-3.41552	2.97108	0.670193	9.00127e-07	1.99014e-07
Gm15675	ENSMUSG00000086825	5.89283	4.68967	3.36435	-1.18186	1.31384	-2.49571	0.00673027	0.00687031	2.70119e-10
Gm15707	ENSMUSG00000083962	3.60511	3.21568	1.93185	-0.417927	1.2611	-1.67903	0.650335	0.138213	0.0150418
Gm15708	ENSMUSG00000086894	6.87359	5.67345	3.7849	-1.20481	1.90414	-3.10895	1.38099e-05	6.31875e-09	4.93798e-28
Gm15713	ENSMUSG00000085499	1.95494	-1.78725	-2.073	-3.40295	0.419021	-3.82197	NA	0.904786	0.0191891
Gm15728	ENSMUSG00000086075	2.68767	3.69363	3.97727	1.02097	-0.288728	1.3097	0.169463	0.74335	0.0295756
Gm15729	ENSMUSG00000086146	5.77653	5.19139	3.82506	-0.589483	1.37443	-1.96391	0.132805	0.00048944	4.24761e-09
Gm15740	ENSMUSG00000090027	3.65646	2.36743	0.78383	-1.29514	1.65944	-2.95458	0.156162	0.130022	0.000500101
Gm15742	ENSMUSG00000087605	1.76111	2.06128	3.25857	0.338319	-1.16645	1.50477	0.77673	0.176515	0.038908
Gm15764	ENSMUSG00000087556	5.13812	5.45804	4.42235	0.323881	1.03692	-0.713039	0.405698	0.00197019	0.0226022
Gm15772	ENSMUSG00000062353	3.71335	4.86445	4.87057	1.14865	0.00096063	1.14769	0.0589533	0.999159	0.0280813
Gm15787	ENSMUSG00000086247	5.74075	5.01702	4.41566	-0.718065	0.583814	-1.30188	0.055519	0.161092	3.35744e-05
Gm15789	ENSMUSG00000082057	1.28905	2.68139	-0.125034	1.42203	2.83262	-1.41059	NA	0.0199607	0.271554
Gm15818	ENSMUSG00000087199	3.05151	1.23298	0.773454	-1.80003	0.429639	-2.22967	0.081929	0.792103	0.0110514
Gm15824	ENSMUSG00000083435	2.08951	2.01909	-2.073	-0.0596612	3.88463	-3.94429	NA	0.00958354	0.00370649
Gm15832	ENSMUSG00000085894	7.18812	7.04117	5.74114	-0.147215	1.30161	-1.44882	0.576227	5.77064e-10	1.09849e-14
Gm15845	ENSMUSG00000087689	7.28389	5.92228	2.09988	-1.36406	3.88188	-5.24594	0.000371978	1.25813e-14	6.71027e-30
Gm15859	ENSMUSG00000086944	6.01953	5.76824	4.89658	-0.251698	0.858962	-1.11066	0.619733	0.0424249	0.00167767
Gm15879	ENSMUSG00000084790	2.71383	3.4229	3.85707	0.71847	-0.427814	1.14628	0.306104	0.54386	0.0316493
Gm15892	ENSMUSG00000087373	3.05626	4.18761	2.77175	1.14358	1.39686	-0.253275	0.0450072	0.0120728	0.700651
Gm15922	ENSMUSG00000081665	9.55562	8.60063	6.81691	-0.956425	1.79139	-2.74782	1.20006e-07	9.99446e-23	2.67062e-63
Gm15928	ENSMUSG00000082093	3.19682	3.03313	1.80348	-0.165164	1.25641	-1.42157	0.874146	0.146779	0.049946
Gm15931	ENSMUSG00000081723	9.95008	8.57635	5.09813	-1.37608	3.48569	-4.86178	6.19191e-08	6.81987e-39	1.03927e-87
Gm15964	ENSMUSG00000085337	7.6046	7.0905	6.14494	-0.519216	0.943952	-1.46317	0.0358012	0.00010076	1.36604e-12
Gm15965	ENSMUSG00000085279	3.42551	2.83076	1.72868	-0.554732	1.11925	-1.67398	0.531651	0.206871	0.0157524
Gm15987	ENSMUSG00000085786	8.27675	7.51027	5.8906	-0.769301	1.61025	-2.37955	0.00163903	4.94806e-11	2.85052e-28
Gm15991	ENSMUSG00000087266	3.29126	2.29617	4.20474	-0.957983	-1.88444	0.926457	0.313715	0.0205791	0.184879
Gm15999	ENSMUSG00000086557	-1.85103	-0.787254	1.81805	0.990698	-2.47469	3.46539	NA	0.238267	0.0431564
Gm16015	ENSMUSG00000087281	4.03406	3.08238	2.13724	-0.945688	0.933043	-1.87873	0.152216	0.222568	0.000874302
Gm16045	ENSMUSG00000086050	4.23907	4.41015	2.02601	0.156204	2.38633	-2.23012	0.859277	0.000550883	0.00033751
Gm16059	ENSMUSG00000085802	3.7315	3.02541	2.20794	-0.672109	0.869117	-1.54123	0.359198	0.269915	0.00880717
Gm16068	ENSMUSG00000086121	3.1133	2.62179	1.14647	-0.454879	1.49181	-1.94669	0.678138	0.149299	0.0209487
Gm16096	ENSMUSG00000087135	4.41646	3.94421	2.19665	-0.490102	1.7528	-2.2429	0.432978	0.00391105	1.58323e-05
Gm16098	ENSMUSG00000086754	#NAME?	-0.59039	1.3345	1.78941	-1.90391	3.69331	NA	NA	0.0429379
Gm16104	ENSMUSG00000085327	3.74075	3.29174	2.00621	-0.42927	1.24482	-1.67409	0.612649	0.114317	0.00904707
Gm16141	ENSMUSG00000087507	3.87219	3.24427	1.45542	-0.601065	1.83054	-2.4316	0.444563	0.0208634	0.000262792
Gm16144	ENSMUSG00000086399	5.84417	5.31263	4.47294	-0.527301	0.85896	-1.38626	0.311895	0.0842385	0.000538643
Gm16148	ENSMUSG00000082605	3.88962	2.51061	-0.617342	-1.39981	3.05892	-4.45872	0.0723914	0.0107756	1.4012e-05
Gm16152	ENSMUSG00000087131	#NAME?	1.44624	3.08471	3.8077	-1.65027	5.45797	0.0121758	0.116789	1.62916e-05
Gm16161	ENSMUSG00000090194	3.08821	2.19903	1.32912	-0.926975	0.859042	-1.78602	0.302416	0.422271	0.016854
Gm16181	ENSMUSG00000081650	4.69877	3.34743	1.44216	-1.34155	1.91802	-3.25957	0.0308678	0.0115447	1.57061e-07
Gm16185	ENSMUSG00000084911	6.42306	6.02255	5.40129	-0.403768	0.61642	-1.02019	0.280264	0.0840841	0.00037216
Gm16192	ENSMUSG00000086773	7.19954	6.62414	5.91369	-0.573893	0.711409	-1.2853	0.0722079	0.0258718	7.89104e-07
Gm16214	ENSMUSG00000086360	6.23441	5.91072	4.89516	-0.326279	1.0276	-1.35388	0.314365	0.0004721	7.12196e-08
Gm16217	ENSMUSG00000086499	3.47118	2.14121	1.00699	-1.32529	1.13261	-2.4579	0.0965208	0.269933	0.000782041
Gm16262	ENSMUSG00000089709	2.04144	1.04703	-1.073	-1.00966	2.16127	-3.17093	NA	0.254365	0.032819
Gm16287	ENSMUSG00000073739	5.24292	4.53327	3.76347	-0.713032	0.790324	-1.50336	0.0630664	0.0601466	4.75355e-06
Gm16314	ENSMUSG00000086965	2.67836	3.21101	3.82693	0.531102	-0.603	1.1341	0.499431	0.38992	0.0414176
Gm16315	ENSMUSG00000090230	5.09852	4.88807	3.55143	-0.19678	1.33304	-1.52982	0.711073	0.00208523	4.63514e-05
Gm16348	ENSMUSG00000085445	6.35519	6.69553	3.73193	0.341042	2.99501	-2.65397	0.497806	1.19066e-12	7.14387e-12
Gm16372	ENSMUSG00000057160	4.91828	4.30735	3.38541	-0.618312	0.875919	-1.49423	0.216412	0.0887864	0.000237274
Gm16556	ENSMUSG00000090192	5.93312	4.81459	2.81635	-1.11124	2.07655	-3.18779	0.00629833	1.31394e-05	5.47002e-15
Gm16578	ENSMUSG00000090016	4.43818	3.91863	2.14875	-0.516679	1.75308	-2.26976	0.36155	0.00229467	3.98845e-06
Gm16587	ENSMUSG00000090081	5.50155	4.2214	2.36617	-1.28131	1.93953	-3.22084	0.00589964	0.000528783	6.32105e-12
Gm16638	ENSMUSG00000087088	4.38901	3.51511	2.88374	-0.864097	0.657293	-1.52139	0.178155	0.378356	0.00385847
Gm16675	ENSMUSG00000097534	7.37688	6.64462	6.10385	-0.738054	0.538646	-1.2767	0.00015225	0.0113496	5.43581e-14
Gm16702	ENSMUSG00000097796	#NAME?	0.212746	1.62133	2.65911	-1.33013	3.98924	NA	0.57482	0.0303062
Gm16712	ENSMUSG00000097077	8.72675	8.11279	6.28946	-0.614112	1.82716	-2.44128	0.00394824	1.79844e-18	7.91222e-39
Gm16755	ENSMUSG00000097658	3.50991	4.43151	4.73555	0.893122	-0.317766	1.21089	0.0902022	0.593363	0.00475551
Gm16758	ENSMUSG00000086534	0.76489	2.75508	4.16444	2.07282	-1.41111	3.48392	0.0410996	0.0699849	2.34392e-05
Gm16793	ENSMUSG00000097357	2.46615	2.45057	-0.0718084	-0.0015299	2.56695	-2.56848	0.999303	0.0665658	0.0370954
Gm16892	ENSMUSG00000097876	4.58416	4.25648	3.20617	-0.327157	1.03332	-1.36048	0.577532	0.0487065	0.00175117
Gm16897	ENSMUSG00000097325	4.40309	3.31926	1.87865	-1.0681	1.4746	-2.5427	0.0839073	0.039085	8.32119e-06
Gm16976	ENSMUSG00000085500	2.08951	0.0470273	-2.06823	-2.0488	1.89728	-3.94608	NA	0.373496	0.00632836
Gm17017	ENSMUSG00000090246	4.45663	4.31272	3.22728	-0.161661	1.10379	-1.26545	0.81826	0.0489548	0.00774707
Gm17034	ENSMUSG00000090293	4.86946	3.84179	3.07409	-1.02291	0.776926	-1.79983	0.0532026	0.210672	7.40016e-05
Gm17056	ENSMUSG00000090387	4.09401	3.86633	2.61711	-0.217804	1.23518	-1.45299	0.766393	0.0435508	0.0050345
Gm17083	ENSMUSG00000090628	4.26531	3.89418	3.05586	-0.358811	0.823252	-1.18206	0.577067	0.169597	0.0131878
Gm17110	ENSMUSG00000090779	3.02085	2.04703	0.625721	-0.982488	1.39554	-2.37803	0.34896	0.243745	0.00857319
Gm17137	ENSMUSG00000090559	4.74651	4.75025	3.51144	0.0121375	1.24139	-1.22926	0.989183	0.0374438	0.0176504
Gm17146	ENSMUSG00000091881	3.60215	2.7644	1.10449	-0.844043	1.62291	-2.46696	0.296932	0.0684476	0.000599584
Gm17147	ENSMUSG00000090939	3.5997	3.1196	1.39938	-0.458779	1.79197	-2.25075	0.583851	0.02697	0.00103566
Gm17173	ENSMUSG00000090709	6.08623	5.38292	3.71978	-0.703413	1.69655	-2.39996	0.156783	0.000452358	5.96617e-09
Gm17206	ENSMUSG00000090964	1.87203	-0.602321	-2.50837	-2.44582	1.28872	-3.73453	NA	0.633011	0.0183791
Gm17275	ENSMUSG00000097347	5.52075	5.0531	4.17047	-0.477311	0.871238	-1.34855	0.27124	0.0369669	7.54453e-05
Gm17276	ENSMUSG00000097305	2.9402	2.15634	1.0885	-0.754839	1.15253	-1.90737	0.4845	0.320342	0.0282418
Gm17300	ENSMUSG00000091021	5.10581	5.52645	6.17022	0.428592	-0.646583	1.07517	0.203271	0.0248796	1.4284e-05
Gm17315	ENSMUSG00000097791	3.23092	2.29617	1.34967	-0.891596	0.994168	-1.88576	0.36127	0.368501	0.0183335
Gm17334	ENSMUSG00000091191	3.79355	3.30974	2.57499	-0.498532	0.703808	-1.20234	0.521364	0.377958	0.0423812
Gm17399	ENSMUSG00000097402	3.6714	4.03192	4.72786	0.385152	-0.686956	1.07211	0.599989	0.274019	0.0329833
Gm17455	ENSMUSG00000090439	4.51597	4.34297	2.62323	-0.173981	1.78235	-1.95633	0.832091	0.00560825	0.000483506
Gm17494	ENSMUSG00000057359	7.50732	7.21764	6.42676	-0.290988	0.783484	-1.07447	0.266143	0.000741301	5.86067e-08
Gm17552	ENSMUSG00000097233	6.28085	5.99499	4.97797	-0.287627	1.02119	-1.30882	0.36993	0.000327244	7.99756e-08
Gm17619	ENSMUSG00000097514	6.89983	6.60665	5.67756	-0.290772	0.933253	-1.22403	0.440216	0.00356143	7.10759e-06
Gm17705	ENSMUSG00000090936	4.41662	3.12322	3.14181	-1.31502	-0.0318332	-1.28319	0.0197448	0.973936	0.00617142
Gm17745	ENSMUSG00000110647	4.6379	5.4567	6.82331	0.825788	-1.34874	2.17453	0.0134001	1.29694e-06	7.01041e-17
Gm17767	ENSMUSG00000099413	5.62202	4.67908	3.21564	-0.939669	1.48784	-2.42751	0.0360578	0.00223334	2.00734e-09
Gm17907	ENSMUSG00000092526	5.67776	4.73434	3.35458	-0.945028	1.3904	-2.33543	0.0111755	0.000926143	1.92276e-11
Gm18001	ENSMUSG00000110690	2.50018	1.3334	0.315904	-1.22399	1.06744	-2.29143	0.367605	0.522483	0.0448062
Gm18303	ENSMUSG00000099381	2.36721	0.0393689	-1.91533	-2.32401	1.89644	-4.22045	NA	0.427923	0.00867403
Gm18422	ENSMUSG00000108269	4.44527	3.28041	2.64755	-1.20001	0.600605	-1.80061	0.0652526	0.470849	0.0011072
Gm18445	ENSMUSG00000103588	2.06868	3.90947	0.729627	1.83056	3.21424	-1.38368	0.0573621	0.00155808	0.196201
Gm18588	ENSMUSG00000093402	4.93118	4.41202	3.4949	-0.510228	0.908316	-1.41854	0.50952	0.213324	0.0130974
Gm18829	ENSMUSG00000100901	2.93257	2.23466	0.827832	-0.677322	1.51799	-2.19531	0.552856	0.196723	0.0181927
Gm18943	ENSMUSG00000109472	1.67593	4.20483	3.33574	2.438	0.856899	1.5811	0.00512055	0.352789	0.0539481
Gm18988	ENSMUSG00000108699	5.84362	4.87911	3.33709	-0.965283	1.53695	-2.50223	0.125207	0.0150719	1.68935e-06
Gm19040	ENSMUSG00000107411	6.45162	6.03889	4.18524	-0.413403	1.8242	-2.2376	0.436175	5.76651e-05	1.32969e-08
Gm19345	ENSMUSG00000092216	6.1959	5.51597	3.81981	-0.685492	1.69079	-2.37629	0.022766	3.06924e-07	1.00019e-16
Gm19409	ENSMUSG00000106229	4.3618	3.56494	1.36468	-0.821199	2.23153	-3.05273	0.203615	0.00235535	1.14438e-06
Gm19434	ENSMUSG00000108239	4.51313	4.40571	2.90441	-0.0983157	1.5513	-1.64961	0.890358	0.00409268	0.000495695
Gm19557	ENSMUSG00000097990	5.65666	5.05749	4.61633	-0.593752	0.466715	-1.06047	0.190869	0.351955	0.00346737
Gm19569	ENSMUSG00000099094	4.27484	4.68401	5.38758	0.406228	-0.685393	1.09162	0.520201	0.211023	0.0134845
Gm19582	ENSMUSG00000101942	5.86234	5.59118	4.83114	-0.279673	0.738713	-1.01839	0.553481	0.0723098	0.00259416
Gm19585	ENSMUSG00000100150	4.64682	5.05001	3.68909	0.404048	1.32872	-0.924671	0.380813	0.0010513	0.0150426
Gm1968	ENSMUSG00000075286	5.09911	3.56827	-0.992012	-1.51887	4.72213	-6.24101	0.0247401	0.000195612	4.87734e-08
Gm19705	ENSMUSG00000097113	7.0631	6.06033	3.82356	-1.0025	2.23686	-3.23935	5.84639e-05	5.97506e-14	2.5286e-34
Gm19719	ENSMUSG00000107317	6.23269	5.43261	4.08987	-0.797639	1.34243	-2.14007	0.00276067	8.60853e-06	4.16149e-17
Gm20033	ENSMUSG00000097640	5.47767	5.13741	4.08966	-0.33641	1.02948	-1.36589	0.438775	0.0079429	3.01776e-05
Gm20219	ENSMUSG00000110218	3.82099	3.39656	2.03208	-0.400173	1.38426	-1.78444	0.670919	0.10071	0.0102542
Gm20404	ENSMUSG00000092625	3.61698	3.16207	1.00081	-0.454195	2.15356	-2.60775	0.65098	0.0223965	0.00123394
Gm20406	ENSMUSG00000092418	6.07139	5.0957	2.58497	-0.966998	2.54985	-3.51685	0.00561951	5.56584e-09	1.14489e-19
Gm20442	ENSMUSG00000092600	1.49271	1.99061	3.27458	0.494962	-1.27982	1.77478	0.692108	0.167571	0.0250098
Gm20461	ENSMUSG00000092525	1.73602	-0.202292	#NAME?	-1.8352	2.47209	-4.30728	NA	0.356596	0.0246433
Gm20467	ENSMUSG00000092250	3.67113	3.41368	1.40687	-0.252754	1.93944	-2.19219	0.797111	0.0200137	0.00234092
Gm20511	ENSMUSG00000092371	4.38503	3.74011	2.75268	-0.645369	1.01066	-1.65603	0.304231	0.116186	0.00107363
Gm20531	ENSMUSG00000092482	7.17995	6.19527	5.05374	-0.980183	1.13999	-2.12018	0.00085995	0.000264864	4.40184e-16
Gm20540	ENSMUSG00000092268	6.80567	5.99073	5.05115	-0.808088	0.930944	-1.73903	0.016337	0.00779259	1.34867e-09
Gm20548	ENSMUSG00000092354	2.53812	2.23633	-0.123795	-0.292023	2.39122	-2.68324	0.817764	0.0514727	0.0116776
Gm20553	ENSMUSG00000107413	3.81847	3.05607	2.32665	-0.739455	0.754055	-1.49351	0.364401	0.400906	0.0207876
Gm20605	ENSMUSG00000029720	7.55691	7.08833	6.39416	-0.466297	0.690488	-1.15678	0.00421502	3.87138e-05	2.62321e-16
Gm20628	ENSMUSG00000093656	4.9025	5.61897	6.21117	0.718361	-0.596142	1.3145	0.0143069	0.0252896	2.15415e-08
Gm20632	ENSMUSG00000093577	6.76124	5.86917	5.33116	-0.891828	0.539716	-1.43154	0.000683157	0.0697844	3.20193e-10
Gm20633	ENSMUSG00000093553	5.34268	4.84165	4.32004	-0.504665	0.528385	-1.03305	0.196674	0.202262	0.000973497
Gm20658	ENSMUSG00000093765	10.0279	9.1517	7.69845	-0.877562	1.45275	-2.33031	4.4733e-05	4.92439e-12	4.16083e-36
Gm20667	ENSMUSG00000093726	6.14241	6.64631	7.14062	0.513572	-0.49051	1.00408	0.0406465	0.0393486	5.19083e-07
Gm20703	ENSMUSG00000093622	4.68836	4.18436	2.52782	-0.516022	1.67722	-2.19325	0.358966	0.00237855	3.29086e-06
Gm20717	ENSMUSG00000093695	4.36577	3.71301	3.0383	-0.639039	0.69226	-1.3313	0.323867	0.318723	0.00920441
Gm20796	ENSMUSG00000093800	10.0214	8.82695	3.41388	-1.19455	5.40316	-6.5977	4.00551e-08	1.22755e-75	1.45089e-123
Gm21057	ENSMUSG00000108714	4.0271	3.55121	2.99253	-0.483534	0.559571	-1.0431	0.461985	0.421227	0.0383729
Gm21188	ENSMUSG00000095609	6.95789	6.1085	4.42674	-0.851993	1.66355	-2.51554	0.00168121	1.70374e-08	8.19419e-23
Gm21370	ENSMUSG00000095029	4.13887	2.83129	2.01681	-1.34667	0.784647	-2.13131	0.0347373	0.344563	0.000158763
Gm21596	ENSMUSG00000096006	6.53687	7.13326	7.54247	0.598027	-0.410434	1.00846	0.00203211	0.0295908	2.96427e-10
Gm21859	ENSMUSG00000095369	2.35169	0.57753	#NAME?	-1.82087	3.11017	-4.93104	NA	0.136405	0.00223367
Gm22107	ENSMUSG00000084497	7.25669	6.30631	5.01393	-0.950378	1.28687	-2.23725	0.00197114	6.35162e-05	1.82528e-16
Gm22121	ENSMUSG00000092889	3.66561	2.21016	1.05022	-1.42335	1.20537	-2.62872	0.0755952	0.241089	0.000383176
Gm22151	ENSMUSG00000080613	2.336	0.990607	-2.073	-1.30923	2.86788	-4.17712	NA	0.123164	0.00506075
Gm22355	ENSMUSG00000093476	4.41811	3.92254	3.01929	-0.488654	0.927595	-1.41625	0.477602	0.159261	0.00659373
Gm2245	ENSMUSG00000089647	5.88008	5.15045	3.74645	-0.729754	1.38485	-2.1146	0.163117	0.00686666	7.8162e-07
Gm22596	ENSMUSG00000088226	3.97848	3.31095	2.42181	-0.656796	0.902495	-1.55929	0.320997	0.198469	0.00358797
Gm22781	ENSMUSG00000077271	3.98486	3.3157	2.50823	-0.672231	0.84371	-1.51594	0.316518	0.241797	0.00508589
Gm22890	ENSMUSG00000089267	4.11337	3.06174	2.19571	-1.05979	0.833259	-1.89305	0.140786	0.329253	0.00183987
Gm22980	ENSMUSG00000064542	-1.85103	1.23633	1.45993	2.88388	-0.206817	3.09069	NA	0.917678	0.0405927
Gm23205	ENSMUSG00000089296	4.1797	3.86849	2.62501	-0.303424	1.23254	-1.53596	0.674163	0.0503711	0.0035655
Gm23306	ENSMUSG00000096186	6.54758	5.01678	1.5108	-1.53791	3.55819	-5.0961	0.000561551	6.27998e-09	1.91479e-20
Gm23722	ENSMUSG00000064936	5.4089	4.85901	3.73037	-0.541538	1.1336	-1.67513	0.295653	0.0213349	3.91376e-05
Gm23887	ENSMUSG00000084632	5.73985	5.573	3.91271	-0.167984	1.63922	-1.8072	0.714168	8.43311e-06	2.56865e-08
Gm23954	ENSMUSG00000087838	2.89445	2.0763	0.853211	-0.817553	1.20767	-2.02523	0.454011	0.314168	0.0238427
Gm24060	ENSMUSG00000088119	3.76311	3.33184	2.03664	-0.435756	1.22015	-1.65591	0.612611	0.126869	0.0105686
Gm24140	ENSMUSG00000084722	#NAME?	-0.59039	2.84588	1.79614	-3.42065	5.21679	NA	0.0308124	0.000159653
Gm24218	ENSMUSG00000094639	2.34666	#NAME?	#NAME?	-4.74749	0.178572	-4.92606	NA	0.960905	0.00206048
Gm24366	ENSMUSG00000093124	5.21124	4.76932	4.09164	-0.439346	0.695111	-1.13446	0.331148	0.116308	0.00119041
Gm24437	ENSMUSG00000088517	2.45166	0.487594	-1.073	-1.99054	1.5885	-3.57903	NA	0.44517	0.0113459
Gm2448	ENSMUSG00000108913	1.35066	0.689371	#NAME?	-0.676093	3.29448	-3.97057	NA	0.148004	0.0340892
Gm24569	ENSMUSG00000096823	2.00137	1.28406	#NAME?	-0.724095	3.85475	-4.57885	NA	0.0230147	0.00163815
Gm24786	ENSMUSG00000088004	4.78486	3.87495	2.31015	-0.934321	1.51768	-2.452	0.15421	0.0288801	1.4765e-05
Gm24801	ENSMUSG00000093822	7.08054	4.84206	0.942562	-2.24756	3.82746	-6.07502	9.40718e-13	2.00328e-10	1.09076e-28
Gm24840	ENSMUSG00000084552	2.50284	1.28406	0.0426998	-1.24499	1.14228	-2.38727	NA	0.450985	0.0224158
Gm24989	ENSMUSG00000077649	3.14609	3.09028	1.18288	-0.0249455	1.86183	-1.88678	0.986294	0.0705819	0.0349614
Gm24996	ENSMUSG00000089015	4.38445	3.49111	2.05824	-0.898155	1.36462	-2.26277	0.21946	0.0778613	0.000244625
Gm2511	ENSMUSG00000108695	4.38094	3.83269	2.03899	-0.544798	1.81292	-2.35771	0.373797	0.00337275	8.14767e-06
Gm25265	ENSMUSG00000089145	2.93457	2.46991	0.802903	-0.471591	1.63346	-2.10505	0.678741	0.135109	0.0187356
Gm2531	ENSMUSG00000058567	4.06341	4.00319	2.69606	-0.0638688	1.30114	-1.36501	0.949154	0.0778093	0.0307292
Gm25465	ENSMUSG00000095319	7.16573	5.63604	1.87127	-1.5304	3.7876	-5.31799	5.60608e-05	4.37237e-13	7.97222e-29
Gm26035	ENSMUSG00000064999	-0.803339	1.722	2.30205	2.64749	-0.545319	3.19281	NA	0.720865	0.022249
Gm26049	ENSMUSG00000087938	5.70767	5.37486	4.35055	-0.335804	1.0209	-1.35671	0.422422	0.0059972	1.58425e-05
Gm26268	ENSMUSG00000093897	3.59928	3.63866	1.68505	0.0369518	1.9215	-1.88455	0.970036	0.00957635	0.00430905
Gm26280	ENSMUSG00000087721	4.75003	4.04417	3.39689	-0.691831	0.652825	-1.34466	0.154075	0.227064	0.000775923
Gm26397	ENSMUSG00000065637	1.80185	2.713	3.21353	0.921347	-0.527688	1.44904	0.32584	0.567815	0.0422328
Gm26511	ENSMUSG00000097155	2.45057	3.11551	0.831762	0.633141	2.26816	-1.63502	0.58064	0.0305008	0.0978674
Gm26512	ENSMUSG00000097157	5.27236	7.2089	7.4777	1.93909	-0.271567	2.21066	4.00141e-18	0.25062	3.7671e-28
Gm26514	ENSMUSG00000097151	4.5885	3.87307	2.90855	-0.718315	0.950246	-1.66856	0.149115	0.0783776	8.07632e-05
Gm26515	ENSMUSG00000097152	0.355013	1.03937	2.73494	0.654263	-1.69308	2.34734	0.692108	0.140121	0.0220084
Gm26520	ENSMUSG00000097429	4.35437	2.75566	1.79935	-1.633	0.907133	-2.54014	0.021749	0.327243	6.44285e-05
Gm26522	ENSMUSG00000097423	6.94358	6.18034	5.84185	-0.762046	0.340415	-1.10246	0.0227891	0.398736	8.62165e-05
Gm26526	ENSMUSG00000096980	4.92142	4.0563	2.9204	-0.879769	1.11706	-1.99683	0.0528405	0.028685	9.02593e-07
Gm26528	ENSMUSG00000097586	3.68785	3.32122	1.29313	-0.379198	2.00239	-2.38159	0.676919	0.016902	0.000950236
Gm26536	ENSMUSG00000097501	3.26278	2.32084	1.68987	-0.91864	0.668538	-1.58718	0.281036	0.520234	0.0229367
Gm26538	ENSMUSG00000097507	5.54045	5.11847	4.4855	-0.414804	0.615039	-1.02984	0.412162	0.20871	0.00667918
Gm26545	ENSMUSG00000097369	3.26036	2.69789	0.774119	-0.570705	1.87729	-2.448	0.548162	0.0519097	0.00240692
Gm26562	ENSMUSG00000097621	#NAME?	-1.43842	1.49092	0.919918	-2.94353	3.86345	NA	NA	0.0375093
Gm26569	ENSMUSG00000097313	3.19335	0.797708	-0.381033	-2.30466	1.39119	-3.69584	0.108886	0.489005	0.00576119
Gm26571	ENSMUSG00000096953	7.00249	6.27844	5.72437	-0.728739	0.546197	-1.27494	0.00150562	0.0299971	1.27372e-10
Gm26577	ENSMUSG00000097923	0.63802	2.56693	2.65686	1.90467	-0.0850984	1.98977	0.0820108	0.951543	0.0355184
Gm26581	ENSMUSG00000097108	4.0923	3.52439	1.37998	-0.559296	2.19925	-2.75855	0.455796	0.00390232	2.71032e-05
Gm26586	ENSMUSG00000097472	3.87438	2.489	2.2878	-1.40133	0.171114	-1.57244	0.0584437	0.888031	0.0107886
Gm26588	ENSMUSG00000097730	3.23409	2.90421	0.0438028	-0.358912	2.77434	-3.13326	0.792152	0.0252108	0.00366674
Gm26614	ENSMUSG00000097240	6.2085	4.34355	-0.0694213	-1.85799	4.50097	-6.35896	3.4234e-05	5.04683e-07	6.42507e-15
Gm26624	ENSMUSG00000097122	5.63359	5.14912	4.41536	-0.48035	0.730958	-1.21131	0.368355	0.155002	0.00279305
Gm26625	ENSMUSG00000097138	1.47144	2.78629	3.07998	1.29947	-0.262101	1.56157	0.146257	0.802239	0.034103
Gm26626	ENSMUSG00000097139	4.55869	3.61214	2.63795	-0.946566	0.966365	-1.91293	0.0938945	0.132186	8.80597e-05
Gm26640	ENSMUSG00000097569	3.98072	3.78113	2.57132	-0.185478	1.21783	-1.40331	0.839774	0.102601	0.0249401
Gm26669	ENSMUSG00000097417	4.79467	3.7504	2.02292	-1.05497	1.72379	-2.77876	0.0721964	0.00949804	3.94311e-07
Gm26674	ENSMUSG00000097597	2.72148	0.837931	-0.483267	-1.91317	1.3397	-3.25286	NA	0.512718	0.0175941
Gm26692	ENSMUSG00000097035	4.037	4.94588	5.03489	0.924891	-0.0854267	1.01032	0.0568279	0.903677	0.0139892
Gm26694	ENSMUSG00000097518	5.0801	5.85125	6.40181	0.755688	-0.554221	1.30991	0.00979265	0.0441895	3.43293e-08
Gm26728	ENSMUSG00000101162	2.18118	0.40961	-2.06823	-1.78353	2.2863	-4.06983	NA	0.290895	0.0101507
Gm26732	ENSMUSG00000097344	-0.851028	1.76091	2.8963	2.67825	-1.14229	3.82054	0.0780694	0.283963	0.00249292
Gm26737	ENSMUSG00000097467	3.37974	3.95341	4.85296	0.579341	-0.908824	1.48816	0.303999	0.0452322	0.00018331
Gm26742	ENSMUSG00000097707	5.79724	5.6237	4.76983	-0.17615	0.845233	-1.02138	0.68135	0.0146774	0.000528788
Gm26756	ENSMUSG00000097840	2.93264	1.55358	-0.502305	-1.34343	2.13655	-3.47998	0.269182	0.163985	0.00387608
Gm26762	ENSMUSG00000097660	8.18921	7.95841	7.18053	-0.231107	0.772266	-1.00337	0.466894	0.0032687	7.51681e-06
Gm26764	ENSMUSG00000097667	4.6265	4.77711	3.34307	0.149209	1.40939	-1.26018	0.836832	0.0101599	0.00992226
Gm26772	ENSMUSG00000097136	5.08939	4.7699	3.88801	-0.313182	0.866283	-1.17946	0.574074	0.0776775	0.00344125
Gm26773	ENSMUSG00000097358	5.04225	4.44605	3.90297	-0.611229	0.520493	-1.13172	0.175418	0.299988	0.00193305
Gm26780	ENSMUSG00000097147	8.23108	7.74874	6.49289	-0.480943	1.25518	-1.73612	0.205172	0.000210887	2.28507e-09
Gm26781	ENSMUSG00000097433	-1.75718	4.42676	7.33714	6.09064	-2.88797	8.97861	1.45824e-07	6.15072e-24	4.02579e-17
Gm26789	ENSMUSG00000096991	6.50049	5.48479	4.6651	-1.01407	0.801485	-1.81556	0.0394183	0.134331	1.04299e-05
Gm26811	ENSMUSG00000097816	2.01283	1.5387	#NAME?	-0.510177	4.09775	-4.60793	NA	0.0255764	0.00380391
Gm26823	ENSMUSG00000096926	3.88743	3.6269	2.50256	-0.245432	1.11343	-1.35887	0.731939	0.072903	0.00882227
Gm26825	ENSMUSG00000097554	5.24713	6.30353	6.60152	1.07064	-0.290036	1.36068	0.0013014	0.459743	1.55075e-06
Gm26835	ENSMUSG00000097300	4.36238	3.5009	2.70989	-0.840705	0.834733	-1.67544	0.159652	0.21511	0.000819133
Gm26857	ENSMUSG00000097860	6.89203	6.06086	4.89489	-0.827382	1.16357	-1.99095	0.027557	0.00229467	4.11462e-10
Gm26863	ENSMUSG00000097645	2.65972	1.22962	0.0468397	-1.41984	1.30985	-2.72969	0.319202	0.459761	0.0270757
Gm26869	ENSMUSG00000097879	5.26006	4.65971	3.84716	-0.60299	0.824529	-1.42752	0.252858	0.12041	0.000625817
Gm26890	ENSMUSG00000097246	6.19385	5.65479	5.14694	-0.541287	0.485527	-1.02681	0.119441	0.191387	0.000268044
Gm26912	ENSMUSG00000097832	4.90593	4.46046	3.65885	-0.435393	0.782589	-1.21798	0.412162	0.124022	0.00258799
Gm26930	ENSMUSG00000102142	2.99813	4.29556	4.53025	1.28661	-0.246881	1.53349	0.0214336	0.716053	0.00118636
Gm27010	ENSMUSG00000098183	5.4596	4.86783	4.18577	-0.575391	0.69606	-1.27145	0.281314	0.198348	0.00225654
Gm27167	ENSMUSG00000098534	3.45229	1.79653	0.565106	-1.67685	1.15034	-2.82719	0.0470839	0.323499	0.000410122
Gm27184	ENSMUSG00000098447	1.70715	3.225	3.29427	1.48711	-0.0610754	1.54819	0.0532799	0.953497	0.0196307
Gm27211	ENSMUSG00000098875	-0.502309	2.04703	2.43443	2.41799	-0.391792	2.80978	0.0804134	0.774853	0.0176561
Gm27252	ENSMUSG00000098708	6.26308	6.22941	5.25007	-0.0359878	0.964193	-1.00018	0.929602	0.000565244	4.53989e-05
Gm27353	ENSMUSG00000098589	2.60067	0.582808	-0.225881	-2.08917	0.695947	-2.78511	NA	0.748204	0.0241439
Gm27676	ENSMUSG00000098654	3.08417	1.66841	1.16825	-1.45725	0.470702	-1.92795	0.114457	0.728694	0.0134057
Gm27818	ENSMUSG00000098670	2.91855	1.40664	-0.170155	-1.49614	1.5832	-3.07935	0.184687	0.283629	0.00423597
Gm27960	ENSMUSG00000098874	1.08951	2.54345	3.47025	1.46217	-0.916079	2.37825	0.158851	0.317021	0.00335476
Gm28068	ENSMUSG00000100287	4.13019	3.22415	2.38378	-0.896184	0.830848	-1.72703	0.168247	0.266773	0.00154374
Gm2822	ENSMUSG00000090358	5.13574	4.95035	4.01501	-0.185662	0.919232	-1.10489	0.733197	0.0382374	0.00314794
Gm28229	ENSMUSG00000101335	5.25364	6.39163	6.24943	1.13416	0.139615	0.99455	2.73102e-05	0.695198	3.29445e-05
Gm28285	ENSMUSG00000099703	1.67501	1.62689	3.13362	-0.043793	-1.52412	1.48033	0.976487	0.0907128	0.0497418
Gm28499	ENSMUSG00000101662	1.4107	0.689371	#NAME?	-0.685847	3.30209	-3.98794	NA	0.0958831	0.0153261
Gm28727	ENSMUSG00000093514	5.07396	3.7145	2.53199	-1.37891	1.15649	-2.53539	0.0126781	0.0772766	4.29418e-07
Gm28791	ENSMUSG00000100394	4.95472	4.41995	3.51949	-0.532396	0.859245	-1.39164	0.39388	0.155654	0.00350021
Gm28802	ENSMUSG00000099719	2.46828	1.23968	0.207452	-1.22061	1.06689	-2.2875	NA	0.47784	0.0255692
Gm28809	ENSMUSG00000101191	6.8952	5.65925	4.65626	-1.22785	0.999023	-2.22687	6.62915e-07	0.000439493	3.28352e-22
Gm28818	ENSMUSG00000101211	#NAME?	1.83572	1.68602	4.18221	0.142367	4.03984	NA	0.950106	0.0107565
Gm28869	ENSMUSG00000101556	3.60293	3.48161	1.96583	-0.111621	1.52254	-1.63416	0.911567	0.0527785	0.0156709
Gm28913	ENSMUSG00000102055	4.1712	2.95899	2.3509	-1.24178	0.540194	-1.78198	0.0498313	0.52391	0.000997472
Gm28914	ENSMUSG00000102027	2.35574	0.829074	-1.18159	-1.54663	1.96643	-3.51306	NA	0.314326	0.0150233
Gm28941	ENSMUSG00000101450	3.49114	3.70637	1.23821	0.211812	2.36451	-2.15269	0.857223	0.0118248	0.0106647
Gm2895	ENSMUSG00000091412	2.14396	2.7954	0.705547	0.604456	2.11306	-1.50861	0.595139	0.0452804	0.131943
Gm29264	ENSMUSG00000100465	4.03726	3.19947	1.63341	-0.81165	1.57827	-2.38992	0.22682	0.0321727	7.0987e-05
Gm29282	ENSMUSG00000101880	3.03689	2.01909	-1.27432	-1.01	3.18503	-4.19503	0.362088	0.0323463	0.00101565
Gm29336	ENSMUSG00000100367	4.67143	4.12118	3.06911	-0.572606	1.04097	-1.61357	0.352388	0.0840142	0.000858566
Gm29340	ENSMUSG00000099470	3.88445	2.54481	1.43359	-1.34357	1.00566	-2.34922	0.148212	0.372045	0.00302274
Gm29459	ENSMUSG00000100932	3.9255	2.16164	2.84427	-1.7075	-0.631471	-1.07603	0.0186164	0.49443	0.0674085
Gm29488	ENSMUSG00000101778	4.59284	3.81262	2.77815	-0.775141	1.05768	-1.83282	0.191885	0.0930345	0.000215372
Gm29707	ENSMUSG00000106492	3.85439	2.65659	0.591625	-1.20237	2.01317	-3.21554	0.18527	0.0573978	0.000176622
Gm3052	ENSMUSG00000101462	6.94787	6.42327	5.55392	-0.524964	0.869894	-1.39486	0.0632557	0.00183287	2.45208e-09
Gm31105	ENSMUSG00000109587	4.11947	3.53872	2.28844	-0.566632	1.28936	-1.85599	0.439295	0.0700308	0.00136944
Gm31108	ENSMUSG00000108094	4.48143	3.79767	2.98809	-0.695699	0.749688	-1.44539	0.246203	0.247718	0.00280904
Gm31166	ENSMUSG00000109695	5.14572	4.66439	3.91452	-0.478995	0.77493	-1.25393	0.311736	0.0953749	0.00070363
Gm31520	ENSMUSG00000107653	1.81409	1.55088	3.84918	-0.215214	-2.27386	2.05864	0.887298	0.0205791	0.0123627
Gm32568	ENSMUSG00000110500	2.76489	1.55626	-2.073	-1.18773	3.44143	-4.62916	0.348931	0.0323702	0.000658042
Gm32856	ENSMUSG00000110605	6.85926	7.45114	8.00741	0.596973	-0.554577	1.15155	0.0116653	0.0153184	2.50587e-09
Gm33142	ENSMUSG00000104484	5.09023	5.23246	4.19799	0.142917	1.02455	-0.881635	0.786421	0.0107938	0.0142493
Gm33280	ENSMUSG00000102202	3.50082	4.11938	4.65062	0.650972	-0.524987	1.17596	0.310415	0.401439	0.0148132
Gm3336	ENSMUSG00000095026	2.44384	-0.417192	-1.50837	-2.93802	0.708997	-3.64701	NA	0.811799	0.0181036
Gm33370	ENSMUSG00000105283	7.37987	7.00838	5.78468	-0.367802	1.23308	-1.60088	0.14129	1.11473e-07	3.11073e-15
Gm35025	ENSMUSG00000103785	4.52579	3.42105	2.37056	-1.11107	1.11356	-2.22463	0.0800934	0.127308	6.32679e-05
Gm35147	ENSMUSG00000108849	6.00079	3.84866	1.25526	-2.12234	2.59234	-4.71468	1.95506e-05	0.000176643	7.42753e-16
Gm36211	ENSMUSG00000106426	1.40055	0.98663	-2.50837	-0.393689	2.86544	-3.25913	NA	0.126731	0.0398921
Gm364	ENSMUSG00000079584	4.06916	3.85928	1.98597	-0.21412	1.88924	-2.10336	0.80636	0.00854778	0.000771606
Gm36445	ENSMUSG00000110393	6.62309	7.33654	7.63516	0.706815	-0.304684	1.0115	8.80931e-05	0.0998274	2.94401e-11
Gm36551	ENSMUSG00000106478	7.40083	6.73257	5.68927	-0.657004	1.05737	-1.71438	0.000723708	2.63409e-07	1.47486e-22
Gm36933	ENSMUSG00000103772	4.81261	4.38942	2.96185	-0.420708	1.4024	-1.82311	0.516332	0.0157833	0.000199472
Gm36940	ENSMUSG00000102419	3.34078	2.56427	0.270926	-0.791735	2.1747	-2.96644	0.427031	0.045306	0.00105863
Gm36948	ENSMUSG00000103445	4.56465	5.142	6.00694	0.581353	-0.864146	1.4455	0.224183	0.0372308	4.3136e-05
Gm36955	ENSMUSG00000104136	4.39527	2.03263	-2.06823	-2.39396	3.86056	-6.25452	0.0414074	0.0191806	5.92899e-06
Gm36981	ENSMUSG00000103261	2.11005	1.49041	-2.50837	-0.626687	3.33301	-3.9597	NA	0.0408779	0.004728
Gm37024	ENSMUSG00000104079	#NAME?	0.753911	2.01519	3.12176	-1.27045	4.3922	NA	0.483143	0.00495919
Gm37033	ENSMUSG00000104388	6.80235	6.049	4.87702	-0.753105	1.15726	-1.91037	0.0847418	0.00716693	9.53433e-08
Gm37069	ENSMUSG00000104415	3.76599	2.758	1.00912	-1.02937	1.82332	-2.85268	0.281721	0.0809792	0.00070275
Gm37084	ENSMUSG00000102856	5.54337	5.46582	4.07741	-0.0822642	1.37913	-1.4614	0.894313	0.00189979	0.00016706
Gm37115	ENSMUSG00000103572	4.71433	4.34082	3.61735	-0.383967	0.712812	-1.09678	0.602078	0.305116	0.0405453
Gm37116	ENSMUSG00000103574	1.76801	2.67893	3.2552	0.916257	-0.562313	1.47857	0.30185	0.503615	0.0274864
Gm37121	ENSMUSG00000103032	3.1087	2.67213	0.698628	-0.459875	1.98672	-2.4466	0.654894	0.04906	0.00414335
Gm37124	ENSMUSG00000103038	2.9687	4.60276	4.01205	1.66243	0.594698	1.06773	0.00114109	0.258011	0.026832
Gm37132	ENSMUSG00000103443	3.05632	1.72439	0.507246	-1.30349	1.29053	-2.59403	0.201661	0.314219	0.00486337
Gm37135	ENSMUSG00000102879	1.59818	2.04894	-2.073	0.430208	3.90619	-3.47598	NA	0.0212208	0.0259249
Gm37140	ENSMUSG00000104140	3.90044	3.92877	2.12795	0.0282081	1.77107	-1.74286	0.974076	0.00492959	0.00190878
Gm37159	ENSMUSG00000103233	5.64851	4.85302	3.57926	-0.791622	1.26143	-2.05305	0.266214	0.0668474	0.000229277
Gm3716	ENSMUSG00000105402	1.48313	3.47313	4.1527	1.97755	-0.655768	2.63332	0.0254449	0.46667	0.000395945
[truncated: 2,985 more rows]
