# Supplementary material for: Myeloid lineage enhancers drive oncogene synergy in CEBPA/CSF3R mutant acute myeloid leukemia
Source: Nat Commun. 2019 Nov 29;10:5455. doi: 10.1038/s41467-019-13364-2 (PMC6884457; doi:10.1038/s41467-019-13364-2)
Supplement: Supplementary file 11 — Source Data [file 41467_2019_13364_MOESM11_ESM.xlsx]

## Sheet: Figure 1
Figure 1 A	Colony Counts
GFP	Empty	CEBPA WT	CEBPA F82fs	CEBPA V314VW	Empty	CEBPA WT	CEBPA F82fs	CEBPA V314VW
Puro	Empty	Empty	Empty	Empty	CSF3R T618I	CSF3R T618I	CSF3R T618I	CSF3R T618I
	0	0	0	0	23	1	39	121
	0	0	0	0	27	3	21	120
	0	0	0	0	23	8	25	135
Figure 1 C	Colony Counts
Plating	Empty/T618I			F82fs/T618I			V314VW/T618I
1	0	1	0	31	35	35	53	43	40
2	0	0	0	0	0	0	480	416	402
3							255	244	273
4							396	316	373
Figure 1 D	Colony Counts
MigE T618I	CEBPA K313KR
15	124
13	128
13	128
Figure 1 F	Colony Counts
T618I/Empty/Empty	T618I/FS/Empty	T618I/V314VW/Empty	FS/V314VW/Empty	T618I/FS/V314VW
12	37	94	0	139
7	27	104	0	136
8	21	105	0	121
Figure 1 H	Colony Counts
Empty/Empty	WT JAK3/Empty	JAK3 M511I/Empty	Empty/CEBPA V314VW	WT JAK3/CEBPA V314VW	JAK3 M511I/CEBPA V314VW
0	0	38	0	0	79
0	0	36	0	0	56
0	0	41	0	0	68
Figure 1 J	Colony Counts
CEBPA WT/Empty	CEBPA KO/Empty	CEBPA WT/T618I	CEBPA KO/T618I
0	0	29	51
0	0	24	42
0	0	17	46

## Sheet: Figure 2
Figure A-E
Source data can be found in supplemental table 1.
Figure F-J
Source data can be found in supplemental table 2

## Sheet: Figure 3
Figure 3 A	Survival
	CEBPA WT + T618I	CEBPAK/L +Empty	CEBPAK/L +T618I
2.14286			1
2.14286			1
10.1429			1
12.1429			1
14.1429			1
23.1429	1
32.43			1
37.14			1
41			1
62	0
62	0
62	0
62	0
62	0
62	0
34.14		1
38.857		1
41		1
60		1
60		1
60		1
62		0
Figure 3B	WBC counts
Week	CSF3RT618I/CEBPAWT								Empty/CEBPAK/L								CSF3RT618I/CEBPAK/L
4.14286	1.4	1.6	5.4	2.6	2.6	1.8	3		4.2	1	2	1.2	1.8	2	1.2	2	3.2		1.4	1.6	3.6	3.6		2.2
6.28571	3	4.4	9.6	6.8	7.8	4.2	5		7.8	7.8	5	5	3.6	7	4	5.2	9.4		5	2.6	5.6	6.6		2.2
8.42857	3.2	5	12.4	8.2	10	9	10.8		7	5.4	7.2	4.8	6.6	8	7.8	7.2	8.2		5.6	71	55.6	4		3
9.14286	5	10.4	16.4	12.6	10.6	11.2	17.2		18	18.4	10.4	6.2	15	8.4	13.4	11.2	18.8		15	83.2	33	8.8		4.2
10.1429	3.4	7.4	13.6	13.6	12.2	10.2	11		6.8	13.2	7	6.6	7.8	7.6	8.2	11.6	18.4		5.8	101	57.4	5.6		6.2
11.1429	3.2	9.4	12	12.6	14.2	8.4	6.4		12.2	10	11.4	7.2	7	6.8	9	9.6	52.8		7.6		74	8		4.6
12.1429	2.8	9.4	12.4	9.4	13.4	11	13.6		10	10.2	11	7.2	7	6.8	9.2	7	33.8		6			6.8		4.6
13.2857	11	17.6	16.8	10.2	16.2	12.6	12.6		8.4	12.4	11.4	11.4	11.4	11	10	13.6	69.8		5			0		6.6
14.1429	3.2	12.8	14.4	12.8	14.2	11.8	9.2		8.2	13.2	13.6	6	7.6	7.2	7	9.6	111.4		9.8			12		6
15.1429	3.6	9	13.8	11.2	13.6	10.6	11		8.4	11.6	12.2	6.6	12.6	9.4	9	9.8			8.4			7.8		6
16.1429	3.2	12.8	13	10.2	10.4	8.8	7.6		9.8	9.4	8	4.4	8	7.8	6	10.2			5.6			9.2		5.2
17.1429	5.8	10	11	8.8	9.6	7.6	10.8		16.8	8.6	9.8	3.2	6	8.2	5.4	8			8.8			7.4		5.2
18.1429	3.2	10.6	9.6	8.6	10	8	7.8		7.8	7	10	3	7	8	5.2	6.6			6.6			10.2		5
19	2.8	10.4	13.8	7	10.8	9.8	10.4		10.4	7.8	8.8	4.4	6.8	6.6	5.4	8.2			6.4			7		6.8
20.1429	5.2	8.8	13.6	8.4	10.2	11.6	7.8		13.8	8.4	10.2	3	6.8	7.6	4.8	8.8			6			11		6.4
21.1429	48.4	7.6	8.2	8.6	11	9.8	7.2		8.4	8.2	6.8	4.4	6.4	10	5.8	7.4			5			13.6		7.2
23.1429		11.6	12.4	9.2	9	9	8.4		9.6	8.2	9.4	5.6	5.8	7.8	4.2	6.6			5.4			18.8		6.8
25.1429		8.4	9.2	8.4	6.8	8	8.2		21.6	8.2	7	5.6	6	8.2	5	4.8			6.4			17.6		7.6
27.1429		7.6	8.4	8	5.8	11.6	7.6		26	11.4	10.8	4.8	4.8	5	5.6	4.6			5			26.6		11
29		8.8	11	10	8.8	11.8	8.2		13	11	9.2	4.6	5.8	5.8	5	7.4			8.6			38.4		11.8
31.1429		9.6	11.6	10.6	10.8	9	5.8		13.8	13	10	6.6	5.2	7.2	7.2	6.4			5.4			72.2		16.6
33.2857		7.2	17.2	9	9.6	8.8	8.4		18	13.4	6.8	2	6.4	7.6	18.2	7.4			5.8					12.4
35.1429		10.8	9.8		9.4	8.6	8.6		22.4	13.8	8.4		5	9	13.8	6.8			7.2					13
37.1429		7.6	13	9.6	11.4	11.8	7.2		26.6	19.4	7		5.2	10.4	37.2	6.4			5.2					18.2
39		9.6	13.4	11.6	9	11.6	9.8			10.2	8		6.8		57.8	8.6								28.4
41		6.2	10.8	8.8	7.2	11	6			11.2	8.6		5.6	14.6	107.2	5.4								65.8
Figure 3C	Spleen Weight
CSF3R T618I/CEBPA WT	Empty/CEBPA KL	CSF3R T618I CEBPA KL
27	66	177
50	234	283
81	166	410
		229
		266
Figure 3E	Survival
Week	Mig Empty	C/EBP Alpha F83fs	CEBP Alpha V314VW	Empty/V314VW	Empty/Empty	Empty/JAK3 M511I	V314VW/JAK3 M511I
2.14			1
2.14			1
2.14			1
2.14			1
2.14			1
2.14			1
8.71	1
9.86	1
10.71	1
10.71		1
12.71	1
13.86	1
14.86	1
18.57		1
22.57		1
25		0
25		0
25		0
9.57143				1
9.42857				1
16				1
30				1
18.7143				1
9.71429				1
40					0
40					0
40					0
40					0
40					0
9.57143						1
40						0
40						0
2						1
40						0
40						0
1.71429							1
5.42857							1
6.28571							1
5.71429							1
8							1
5.71429							1
Figure 3F	WBC Counts
Week	Empty/Empty								T618I F82Fs								Empty/JAK3 M511I								Empty /V314VW								Empty/CSF3R								V314VW/JAK3 M511I								CSF3RT618I/CEBPAV314VW
2	3.4	2	4	2.6	2.8	3.2			2.8	0.8	0.4	1	0.8	1.2	1.6		2.4	6.6	4.2		2.6	4.8			2.6	1.4	2.4	4.2	2.4	3.6			1.8	1.6	3.2	2	7.8	1.2	2.2			13.6	5.8	10	11.8	6			48.4
3	4.4	5.2	3.4	3	3.2	5.2			4.8	7.6	4.2	3.8	8.8	5.2	9.4	7.4	5.6	6.4	7.8		6.2	4.2			4	3.8	5	5.4	4.2	4.8			9	7.4	8.8	9.4	12.2	8.2	11.8			14.6	14.8	20	13.2	11.8
4	10.2	7.6	9.2	3.4	9.2	5			12	6.2	6	10.6	5.8	19.4	8.4	8.8	7	7.4	5.6		7.2	11.4			4.2	5.4	4.4	9.2	8.4	9.4			12.4	10.4	13.8	9	25.2	12.4	8			11	16	33.2	10	14.6
5	7.4	7.2	7	6.4	9.6	6.8			9.2	20.8	11	9.8	6	5.4	7	12.6	12.8	12.2	11		9.6	8.6			8	4.4	5.4	4.6	8.4	6.8			13.6	20.8	17	15.8	27.8	13.2	13.4			17.8	18		14.6	134.8
7	11.4	8.8	7	15.2	6.6	8			13.2	11.2	10.4	16.4	13.2	11.6	11.2	10.6	12	6.8	12.2		7.6	11.2			10.4	12.2	7	13.4	14.2	13			23.4	32.6	31.4	24.8	51.6	15	16.2						12.6
9	11.6	7.2	9.6	8.2	9.4	7			22.6	25.6	15.4	16.2	29.4	25.8	50.4	17	5.4	13	17.4		12.6	12			13.6	78.8	10.2	10.4	15.2	157.4			20.2	139.8		23.8		16.6	34.4
10	9.8	15.4	14.4	14.6	12.4	12.8			9.6	22.8	12.2	8.6				14		13.8	19.8		13.2	7.2					9	12	7.2				12.8		9.6	44.8
[truncated: 6 more columns]

## Sheet: Figure 4
Figure 4C	Flow Cytometry
	CSF3R T618I/Empty			CSF3R T618I/CEBPA V314VW
CD11b-/GR1-	57.48	45.63	34.74	10.49	10.69	9.73
CD11b+/GR-1 dim	9.47	12.79	17.92	68.19	70.31	70.72
CD11b+/GR-1 high	31.05	40.28	45	18.3	15.93	18.1
Figure 4F	Spleen Weight
CSF3R T618I/Empty	CSF3R T618I/CEBPA V314VW
96	340
112	369
149	433

## Sheet: Figure 5
Figure 5
Source data can be found in supplemental tables 3-5

## Sheet: Figure 6
Figure 6B	Colony Count
T618I Alone	T618I First	CEBPA First
8	33	110
12	27	120
9	29	125
Figure 6D	Real Time PCR (RQ)
Mig CEBPA	idsRed CEBPA	Mig CSF3R	idsRed CSF3R
1	1.38309	0.0289222	0.0306765
1.31785	1.46941	0.0323531	0.0349628
1.63629	1.12151	0.0240362	0.148833
Figure 6E-6G
Source data can be found in supplementary table 6

## Sheet: Figure 7
Figure 7B
Week	CEBPA First	CSF3R First
6.85714		1
1	1
3.42857	1
6.57143	1
5.71429	1
3.42857	1
20		0
20		0
20		0
20		0
Figure 7D	Cell Count
	CEBPA First			CSF3R First
Band	7	2	7	11	4	17
Neutrophil	40	36	31	14	2	37
Lymph	44	58	54	29	29	14
Mono	9	4	8	0	0	1
Blasts	0	0	0	47	65	31
Figure 7F	Spleen Weight
CEBPA First	CSF3R First
47	232
63	160
57	321

## Sheet: Figure S1
Figure S1A
Figure S1B	Flow Cytometry
Empty/Empty	Empty/CSF3RT618I	Empty/CEBPAV314VW	CSF3RT618I/CEBPAV314VW
25	35.1	27.2	32.4
28.9	28.7	28.5	36.8
26.6	30.2	29.6	33.4
Figure S1E	Colony Counts
Myb + Empty			Myb + T618I			Empty + T618I
0	0	0	42	46	41	7	10	8
Figure S1G

## Sheet: Figure S3
Figure S3A	Flow Cytometry
	Control Mice					CSF3R/CEBPA
CD11b/GR-1 Neg	36.34	42.03	36.74	39.4	47.25	16.54	16.89	28.13	28.01	28.12
CD11b/GR-1 Dim	8.52	10.46	9.56	8.13	8.37	65.28	64.34	59.45	59.26	63.15
CD11b/GR-1 High	52.39	44.91	50.11	49.79	41.93	15.91	17.52	10.57	10.68	7.43
Figure S3B	Flow Cytometry
	Control Mice					CSF3R/CEBPA
cKIT+/Sca1-	319000	294000	458000	312000	621000	29900	56600	63300	85400	119000
LSK	38500	32700	41100	22900	63700	13200	6680	17400	17100	29300
CMP	137000	113000	133000	114000	239000	440	2460	2800	5370	1540
GMP	121000	116000	183000	109000	225000	16700	33700	27400	49300	53900
MEP	47000	48700	113000	72900	119000	2200	5620	12900	18500	16200
Figure S3C	Flow Cytometry
	Control Mice					CSF3R/CEBPA
CD11b-/GR1-	74.13	82.95	75.94	66.88		3.29	4.67	86.83	11.09	7.29
CD11b+/GR-1 Dim	10.12	7.33	12.63	10.36		52.59	33.56	6.41	41.77	55.35
CD11b+/GR-1 high	12.61	10.43	10.43	20.86		43.28	61.01	6.19	46.13	33.73
Figure S3D	Flow Cytometry
	Empty Vector			CSF3R/CEBPA
cKIT+/Sca1-	27500	48500	111000	11700	8090	14200
LSK	1080	2650	5400	581	330	352
CMP	1760	2790	5600	106	99	88
GMP	5210	10700	23200	3380	2570	4840
MEP	5750	5880	23000	264	248	220
Figure S3E	Survival
	Control	Tx1	Tx2	Tx3
12	0
12	0
12	0
12	0
5.42857		1
9.71429		1
4.85714		1
2.71429		1
5.85714			1
7.14286			1
5.28571			1
5.42857			1
12				0
7.85714				1
8.85714				1
6				1
Figure S3F	Survival
Control	Tx1	Tx2	Tx3
8.4	111.9	20.4	8
2.7	32.4	29.6	16.9
4.1	83.2	39.2	11
9.6	33.8	135.6	16.4
Figure S3G	Survival
Control	Tx1	Tx2	Tx3
58	242	258	65
71	133	184	245
61	256	112	126
62	484	537	206

## Sheet: Figure S4
Figure S4B	Flow Cytometry
24 H	11b- GR1-			11b+/GR-1-			11b+/GR-1+
Empty	94	92.3	93.4	1.64	1.76	1.61	2.43	3.47	3.12
T618I	52.1	54.9	54.9	30.3	27.8	27.3	16.4	16.1	16.7
V314VW	94.2	92.1	95.6	1.9	2.44	1.3	0.98	1.38	0.95
T618I+V314VW	53.4	44.6	54.2	18.6	20.9	18.9	23.3	28.5	22.1
48 H	11b- GR1-			11b+/GR-1-			11b+/GR-1+
Empty	38.8	48.1	44.3	43.3	35.8	39.2	14.8	13	13.4
T618I	1.78	2.34	1.43	46.2	48.8	49	51.1	48.1	48.7
V314VW	80.3	78.7	77.6	15.5	15.8	18.3	2.15	2.94	2.21
T618I+V314VW	23.3	25.1	25.4	47.1	49.1	48.5	26.7	23.4	23.6
Figure S4C	QPCR (RQ)
CSF3R EXPRESSION	Empty			T618I
Empty	0	0	0	1	1.69	1.29
V314VW	0	0	0	0.87	0.83	0.9
CEBPA EXPRESSION	Empty			T618I
Empty	0.14	0.2	0.2	0.14	0.13	0.18
V314VW	1.04	0.99	0.96	1.56	1.37	1.24

[truncated: 3 more sheets: Figure S5, Figure S6, Figure S7]
